# Supplementary material for: Comparative Transcriptome Analysis of Salivary Glands of Two Populations of Rice Brown Planthopper, Nilaparvata lugens, That Differ in Virulence
Source: PLoS One. 2013 Nov 14;8(11):e79612. doi: 10.1371/journal.pone.0079612 (PMC3828371; doi:10.1371/journal.pone.0079612)
Supplement: Table S1 — Top BLASTX hits from NCBI non-redundant (nr) database. All unigenes were screened using BLASTX against the NCBI nr database with a cut-off E-value ≤1.0E–5. (XLSX) [file pone.0079612.s002.xlsx]

## Sheet: Sheet1
Table S1. Top BLASTX hits from NCBI nr database.
geneID	Nr-ID	Nr-Evalue	Nr-annotation
Unigene3214_All	gi|307208333|gb|EFN85740.1|	0	Uncharacterized protein KIAA1843 [Harpegnathos saltator]
Unigene37094_All	gi|328717917|ref|XP_001946812.2|	0	PREDICTED: tubulin polyglutamylase TTLL4-like [Acyrthosiphon pisum]
Unigene15425_All	gi|307197318|gb|EFN78610.1|	0	Bullous pemphigoid antigen 1, isoforms 6/9/10 [Harpegnathos saltator]
Unigene21087_All	gi|123422820|ref|XP_001306255.1|	7e-14	viral A-type inclusion protein [Trichomonas vaginalis G3]
Unigene40046_All	gi|123480163|ref|XP_001323236.1|	6e-18	viral A-type inclusion protein [Trichomonas vaginalis G3]
Unigene21211_All	gi|225542818|gb|ACN91292.1|	3e-08	dentin sialophosphoprotein precursor [Ornithorhynchus anatinus]
Unigene4041_All	gi|332025323|gb|EGI65491.1|	1e-110	Putative adenylate kinase 7 [Acromyrmex echinatior]
Unigene30740_All	gi|345493611|ref|XP_001603845.2|	3e-07	PREDICTED: golgin subfamily A member 1-like [Nasonia vitripennis]
Unigene9151_All	gi|332025708|gb|EGI65866.1|	3e-08	Coiled-coil domain-containing protein 108 [Acromyrmex echinatior]
Unigene7133_All	gi|91082511|ref|XP_973148.1|	1e-36	PREDICTED: similar to CG7886 CG7886-PA [Tribolium castaneum]
Unigene24925_All	gi|72389626|ref|XP_845108.1|	1e-47	serine/threonine protein phosphatase [Trypanosoma brucei TREU927]
Unigene18493_All	gi|189235987|ref|XP_971849.2|	6e-81	PREDICTED: similar to BMKETTIN [Tribolium castaneum]
Unigene21663_All	gi|332019834|gb|EGI60295.1|	0	Serine/threonine-protein kinase Doa [Acromyrmex echinatior]
Unigene17943_All	gi|20385606|gb|AAM21354.1|AF373879_1	8e-12	peritrophin-like protein 1 [Ctenocephalides felis]
Unigene29135_All	gi|162077100|gb|ABX82454.1|	3e-27	dentin sialophosphoprotein [Homo sapiens] >gi|162077102|gb|ABX82455.1| dentin sialophosphoprotein [Homo sapiens]
Unigene39377_All	gi|170317966|gb|ACB14344.1|	0	juvenile hormone esterase [Nilaparvata lugens]
Unigene38791_All	gi|189236779|ref|XP_967166.2|	5e-87	PREDICTED: similar to reticulon/nogo [Tribolium castaneum]
Unigene39440_All	gi|332021533|gb|EGI61898.1|	8e-76	RING finger protein 13 [Acromyrmex echinatior]
Unigene42912_All	gi|194760679|ref|XP_001962565.1|	2e-31	GF15524 [Drosophila ananassae] >gi|190616262|gb|EDV31786.1| GF15524 [Drosophila ananassae]
Unigene31755_All	gi|189240910|ref|XP_967606.2|	2e-79	PREDICTED: similar to glucosyl/glucuronosyl transferases [Tribolium castaneum]
Unigene204_All	gi|307192555|gb|EFN75743.1|	1e-36	Serine protease easter [Harpegnathos saltator]
Unigene9820_All	gi|307200148|gb|EFN80457.1|	7e-37	Leucine-rich repeats and guanylate kinase domain-containing protein [Harpegnathos saltator]
Unigene40000_All	gi|307189177|gb|EFN73625.1|	5e-52	A disintegrin and metalloproteinase with thrombospondin motifs 7 [Camponotus floridanus]
Unigene5324_All	gi|111219479|ref|XP_001134490.1|	2e-08	myb domain-containing protein [Dictyostelium discoideum AX4] >gi|90970385|gb|EAS66807.1| myb domain-containing protein [Dictyostelium discoideum AX4]
Unigene8134_All	gi|296194796|ref|XP_002745110.1|	2e-47	PREDICTED: sperm flagellar protein 2 [Callithrix jacchus]
Unigene40049_All	gi|58385178|ref|XP_313763.2|	1e-130	AGAP004465-PA [Anopheles gambiae str. PEST] >gi|55240843|gb|EAA09266.2| AGAP004465-PA [Anopheles gambiae str. PEST]
Unigene5854_All	gi|225542806|gb|ACN91286.1|	2e-18	dentin sialophosphoprotein precursor [Gorilla gorilla]
Unigene21055_All	gi|224058314|ref|XP_002194575.1|	2e-45	PREDICTED: OMA1 homolog, zinc metallopeptidase (S. cerevisiae) [Taeniopygia guttata]
Unigene37142_All	gi|322495303|emb|CBZ30607.1|	8e-06	proteophosphoglycan ppg1 [Leishmania mexicana MHOM/GT/2001/U1103]
Unigene42992_All	gi|307179238|gb|EFN67634.1|	3e-14	Putative uncharacterized transposon-derived protein F52C9.6 [Camponotus floridanus]
Unigene14984_All	gi|293343922|ref|XP_001078719.2|	7e-06	PREDICTED: rCG54054-like [Rattus norvegicus]
Unigene35764_All	gi|340718673|ref|XP_003397788.1|	4e-59	PREDICTED: probable cytochrome P450 12a5, mitochondrial-like [Bombus terrestris]
Unigene36149_All	gi|50428904|gb|AAT77152.1|	0	arginine kinase [Periplaneta americana] >gi|221602737|gb|ACM24358.1| arginine kinase [Blattella germanica]
Unigene37062_All	gi|262530080|gb|ACY69181.1|	0	UDP-glucose pyrophosphorylase [Spodoptera exigua]
Unigene6299_All	gi|91092970|ref|XP_967107.1|	1e-127	PREDICTED: similar to GA15915-PA [Tribolium castaneum]
Unigene17985_All	gi|291232093|ref|XP_002735980.1|	1e-13	PREDICTED: arginine/serine-rich coiled-coil 2-like [Saccoglossus kowalevskii]
Unigene32925_All	gi|91078490|ref|XP_968588.1|	0	PREDICTED: similar to G protein pathway suppressor 1 [Tribolium castaneum]
Unigene20624_All	gi|307185656|gb|EFN71578.1|	3e-67	Serine protease snake [Camponotus floridanus]
Unigene11620_All	gi|123496999|ref|XP_001327090.1|	6e-11	trichohyalin [Trichomonas vaginalis G3]
Unigene32395_All	gi|91095017|ref|XP_970158.1|	1e-119	PREDICTED: similar to mesoderm induction early response 1 [Tribolium castaneum]
Unigene37305_All	gi|332027052|gb|EGI67148.1|	6e-08	Cytochrome P450 6B3 [Acromyrmex echinatior]
Unigene29850_All	gi|307192725|gb|EFN75833.1|	8e-42	Cytoskeleton-associated protein 5 [Harpegnathos saltator]
Unigene8762_All	gi|282158083|ref|NP_001164085.1|	4e-42	cytochrome c oxidase subunit IV [Tribolium castaneum]
Unigene36158_All	gi|189234559|ref|XP_001814804.1|	1e-10	PREDICTED: similar to tetrameric potassium-selective cyclic nucleotide gated channel [Tribolium castaneum]
Unigene36369_All	gi|170056771|ref|XP_001864181.1|	1e-139	glycogenin [Culex quinquefasciatus] >gi|167876468|gb|EDS39851.1| glycogenin [Culex quinquefasciatus]
Unigene5794_All	gi|327280832|ref|XP_003225155.1|	8e-49	PREDICTED: testis-specific serine/threonine-protein kinase 1-like [Anolis carolinensis]
Unigene30680_All	gi|332024224|gb|EGI64428.1|	3e-57	Putative V-type proton ATPase 116 kDa subunit a [Acromyrmex echinatior]
Unigene15338_All	gi|345478824|ref|XP_001599332.2|	2e-32	PREDICTED: nardilysin-like [Nasonia vitripennis]
Unigene35793_All	gi|124806700|ref|XP_001350802.1|	3e-11	conserved Plasmodium protein [Plasmodium falciparum 3D7] >gi|23496931|gb|AAN36482.1| conserved Plasmodium protein [Plasmodium falciparum 3D7]
Unigene39909_All	gi|307170870|gb|EFN62981.1|	1e-34	Uncharacterized WD repeat-containing protein alr2800 [Camponotus floridanus]
Unigene39785_All	gi|189242134|ref|XP_968235.2|	1e-124	PREDICTED: similar to aspartyl/asparaginyl beta-hydroxylase [Tribolium castaneum]
Unigene27716_All	gi|340714827|ref|XP_003395925.1|	1e-162	PREDICTED: protein NDRG3-like [Bombus terrestris]
Unigene37316_All	gi|307192555|gb|EFN75743.1|	6e-23	Serine protease easter [Harpegnathos saltator]
Unigene12777_All	gi|268578395|ref|XP_002644180.1|	2e-14	Hypothetical protein CBG17156 [Caenorhabditis briggsae]
Unigene33033_All	gi|4630797|dbj|BAA76953.1|	1e-52	human Ku70 autoantigen homologue [Xenopus laevis]
Unigene37089_All	gi|328717917|ref|XP_001946812.2|	0	PREDICTED: tubulin polyglutamylase TTLL4-like [Acyrthosiphon pisum]
Unigene27426_All	gi|170044203|ref|XP_001849745.1|	3e-46	peroxiredoxin 5, prdx5 [Culex quinquefasciatus] >gi|167867442|gb|EDS30825.1| peroxiredoxin 5, prdx5 [Culex quinquefasciatus]
Unigene8180_All	gi|195504079|ref|XP_002098926.1|	9e-66	GE10635 [Drosophila yakuba] >gi|194185027|gb|EDW98638.1| GE10635 [Drosophila yakuba]
Unigene24043_All	gi|124512438|ref|XP_001349352.1|	1e-14	asparagine-rich antigen [Plasmodium falciparum 3D7] >gi|23499121|emb|CAD51201.1| asparagine-rich antigen [Plasmodium falciparum 3D7]
Unigene18370_All	gi|123976893|ref|XP_001330650.1|	9e-10	viral A-type inclusion protein [Trichomonas vaginalis G3]
Unigene8730_All	gi|91087971|ref|XP_973164.1|	1e-28	PREDICTED: similar to tektin [Tribolium castaneum]
Unigene37364_All	gi|91094779|ref|XP_968180.1|	1e-110	PREDICTED: similar to CG1407 CG1407-PB [Tribolium castaneum]
Unigene32864_All	gi|340712315|ref|XP_003394707.1|	1e-169	PREDICTED: nucleosome-remodeling factor subunit NURF301-like isoform 1 [Bombus terrestris]
Unigene4212_All	gi|332023730|gb|EGI63954.1|	1e-29	WD repeat-containing protein 38 [Acromyrmex echinatior]
Unigene20901_All	gi|189236779|ref|XP_967166.2|	1e-82	PREDICTED: similar to reticulon/nogo [Tribolium castaneum]
Unigene38654_All	gi|239791826|dbj|BAH72327.1|	4e-22	ACYPI000034 [Acyrthosiphon pisum]
Unigene21296_All	gi|124805578|ref|XP_001350479.1|	4e-09	conserved Plasmodium protein [Plasmodium falciparum 3D7] >gi|23496602|gb|AAN36159.1| conserved Plasmodium protein [Plasmodium falciparum 3D7]
Unigene14350_All	gi|209572837|sp|P85838.1|FRIH_PAGBE	1e-30	RecName: Full=Ferritin, heavy subunit; Short=Ferritin H
Unigene32921_All	gi|189242191|ref|XP_001810599.1|	3e-40	PREDICTED: similar to pol polyprotein [Tribolium castaneum]
Unigene38680_All	gi|340711630|ref|XP_003394376.1|	0	PREDICTED: LOW QUALITY PROTEIN: e3 ubiquitin-protein ligase HERC2-like [Bombus terrestris]
Unigene6086_All	gi|91091318|ref|XP_971426.1|	4e-31	PREDICTED: similar to mitochondrial malate dehydrogenase [Tribolium castaneum]
Unigene2092_All	gi|307192555|gb|EFN75743.1|	3e-38	Serine protease easter [Harpegnathos saltator]
Unigene35982_All	gi|189234796|ref|XP_967319.2|	1e-178	PREDICTED: similar to groucho protein [Tribolium castaneum]
Unigene9808_All	gi|307189177|gb|EFN73625.1|	1e-123	A disintegrin and metalloproteinase with thrombospondin motifs 7 [Camponotus floridanus]
Unigene36313_All	gi|229577376|ref|NP_001153364.1|	8e-58	nucleosome assembly protein 1-like isoform 1 [Nasonia vitripennis]
Unigene15320_All	gi|157121079|ref|XP_001653764.1|	2e-84	sodium-dependent phosphate transporter [Aedes aegypti] >gi|108883010|gb|EAT47235.1| sodium-dependent phosphate transporter [Aedes aegypti]
Unigene21825_All	gi|195056737|ref|XP_001995151.1|	2e-44	GH22990 [Drosophila grimshawi] >gi|193899357|gb|EDV98223.1| GH22990 [Drosophila grimshawi]
Unigene14944_All	gi|328697767|ref|XP_003240433.1|	2e-32	PREDICTED: peptidyl-prolyl cis-trans isomerase E-like [Acyrthosiphon pisum]
Unigene20270_All	gi|332024700|gb|EGI64891.1|	1e-51	E3 ubiquitin-protein ligase MARCH3 [Acromyrmex echinatior]
Unigene22557_All	gi|194754856|ref|XP_001959710.1|	1e-40	GF13008 [Drosophila ananassae] >gi|190621008|gb|EDV36532.1| GF13008 [Drosophila ananassae]
Unigene20283_All	gi|338711447|ref|XP_003362532.1|	2e-09	PREDICTED: keratin-associated protein 9-1-like [Equus caballus]
Unigene37071_All	gi|195129331|ref|XP_002009109.1|	4e-32	GI11443 [Drosophila mojavensis] >gi|193920718|gb|EDW19585.1| GI11443 [Drosophila mojavensis]
Unigene21364_All	gi|189238414|ref|XP_001812452.1|	1e-23	PREDICTED: similar to GA15982-PA [Tribolium castaneum]
Unigene9174_All	gi|289740185|gb|ADD18840.1|	2e-22	midgut trypsin [Glossina morsitans morsitans]
Unigene25524_All	gi|345493729|ref|XP_003427142.1|	1e-56	PREDICTED: probable uridine-cytidine kinase-like isoform 2 [Nasonia vitripennis]
Unigene30412_All	gi|307192555|gb|EFN75743.1|	6e-14	Serine protease easter [Harpegnathos saltator]
Unigene37026_All	gi|291222761|ref|XP_002731383.1|	1e-10	PREDICTED: tetrameric potassium-selective cyclic nucleotide gated channel-like, partial [Saccoglossus kowalevskii]
Unigene28454_All	gi|82915539|ref|XP_729117.1|	4e-06	rhoptry protein [Plasmodium yoelii yoelii str. 17XNL] >gi|23485985|gb|EAA20682.1| rhoptry protein [Plasmodium yoelii yoelii]
Unigene23290_All	gi|332020562|gb|EGI60975.1|	5e-63	Pyruvate kinase [Acromyrmex echinatior]
Unigene7866_All	gi|345481372|ref|XP_001602081.2|	5e-60	PREDICTED: palmitoyltransferase ZDHHC2-like [Nasonia vitripennis]
Unigene27466_All	gi|118783668|ref|XP_313155.3|	6e-51	AGAP004239-PA [Anopheles gambiae str. PEST] >gi|116128979|gb|EAA08552.4| AGAP004239-PA [Anopheles gambiae str. PEST]
Unigene10449_All	gi|91087971|ref|XP_973164.1|	4e-68	PREDICTED: similar to tektin [Tribolium castaneum]
Unigene13280_All	gi|24643074|ref|NP_573311.1|	4e-13	CG15040 [Drosophila melanogaster] >gi|7293488|gb|AAF48863.1| CG15040 [Drosophila melanogaster]
Unigene4771_All	gi|223648964|gb|ACN11240.1|	2e-06	Jeltraxin precursor [Salmo salar]
Unigene38938_All	gi|91076938|ref|XP_975174.1|	4e-70	PREDICTED: similar to CG5191 CG5191-PC [Tribolium castaneum]
Unigene39943_All	gi|328703548|ref|XP_001944606.2|	1e-16	PREDICTED: ATP-binding cassette sub-family B member 7, mitochondrial-like [Acyrthosiphon pisum]
Unigene7867_All	gi|91090532|ref|XP_970543.1|	1e-108	PREDICTED: similar to CG40583 CG40583-PA [Tribolium castaneum]
Unigene14752_All	gi|91090708|ref|XP_974847.1|	2e-30	PREDICTED: similar to endoplasmic reticulum to nucleus signalling 2 [Tribolium castaneum]
Unigene42846_All	gi|157118545|ref|XP_001659157.1|	3e-77	cell adhesion molecule [Aedes aegypti] >gi|108875668|gb|EAT39893.1| cell adhesion molecule [Aedes aegypti]
Unigene11815_All	gi|91092062|ref|XP_970621.1|	5e-28	PREDICTED: similar to AGAP002401-PA [Tribolium castaneum]
Unigene42595_All	gi|7657283|ref|NP_056623.1|	6e-09	keratin-associated protein 5-1 [Mus musculus] >gi|81872174|sp|Q64507.1|KRA51_MOUSE RecName: Full=Keratin-associated protein 5-1; AltName: Full=Ultra high sulfur serine protein 1; Short=UHS-Ser-1 >gi|200962|gb|AAA40106.1| serine 1 ultra high sulfur protein [Mus musculus] >gi|148686192|gb|EDL18139.1| mCG11070 [Mus musculus]
Unigene9013_All	gi|91085727|ref|XP_973371.1|	4e-28	PREDICTED: similar to synaptic vesicle protein 2 [Tribolium castaneum]
Unigene21052_All	gi|119627579|gb|EAX07174.1|	2e-20	hCG1793893 [Homo sapiens]
Unigene15426_All	gi|189239227|ref|XP_973767.2|	1e-111	PREDICTED: similar to kakapo [Tribolium castaneum]
Unigene12193_All	gi|340719139|ref|XP_003398014.1|	5e-08	PREDICTED: hypothetical protein LOC100644024 [Bombus terrestris]
Unigene38608_All	gi|194754485|ref|XP_001959525.1|	6e-52	GF12007 [Drosophila ananassae] >gi|190620823|gb|EDV36347.1| GF12007 [Drosophila ananassae]
Unigene16977_All	gi|157817963|ref|NP_001102524.1|	1e-09	tctex1 domain-containing protein 2 [Rattus norvegicus] >gi|149060705|gb|EDM11419.1| rCG52991, isoform CRA_a [Rattus norvegicus]
Unigene30532_All	gi|307213224|gb|EFN88719.1|	7e-52	Rhomboid domain-containing protein 1 [Harpegnathos saltator]
Unigene24121_All	gi|224043530|ref|XP_002197770.1|	2e-42	PREDICTED: ataxia telangiectasia mutated [Taeniopygia guttata]
Unigene19753_All	gi|325303594|tpg|DAA34560.1|	6e-29	TPA: TPA_exp: malate dehydrogenase [Amblyomma variegatum]
Unigene37343_All	gi|148235751|ref|NP_001080788.1|	1e-117	serine/threonine-protein kinase PLK1 [Xenopus laevis] >gi|49036444|sp|P70032.1|PLK1_XENLA RecName: Full=Serine/threonine-protein kinase PLK1; AltName: Full=Plx1; AltName: Full=Polo-like kinase 1; Short=PLK-1 >gi|1537064|gb|AAC60017.1| Plx1 [Xenopus laevis]
Unigene39640_All	gi|307186830|gb|EFN72250.1|	1e-104	Dihydroxyacetone kinase [Camponotus floridanus]
Unigene17516_All	gi|221117850|ref|XP_002154390.1|	1e-74	PREDICTED: similar to MGC81848 protein [Hydra magnipapillata]
Unigene16871_All	gi|189028467|sp|Q8IYT4.3|KATL2_HUMAN	1e-123	RecName: Full=Katanin p60 ATPase-containing subunit A-like 2; Short=Katanin p60 subunit A-like 2; AltName: Full=p60 katanin-like 2
Unigene24434_All	gi|328704534|ref|XP_001948711.2|	1e-114	PREDICTED: alanine aminotransferase 2-like [Acyrthosiphon pisum]
Unigene31637_All	gi|194751491|ref|XP_001958060.1|	0	GF10727 [Drosophila ananassae] >gi|190625342|gb|EDV40866.1| GF10727 [Drosophila ananassae]
Unigene39555_All	gi|91091812|ref|XP_971072.1|	2e-88	PREDICTED: similar to axonemal inner arm dynein light chain [Tribolium castaneum]
Unigene36150_All	gi|209738442|gb|ACI70090.1|	7e-10	Ornithine carbamoyltransferase, mitochondrial precursor [Salmo salar]
Unigene2419_All	gi|194760679|ref|XP_001962565.1|	4e-33	GF15524 [Drosophila ananassae] >gi|190616262|gb|EDV31786.1| GF15524 [Drosophila ananassae]
Unigene24266_All	gi|34915939|dbj|BAC87874.1|	2e-13	arylalkylamine N-acetyltransferase [Periplaneta americana]
Unigene37135_All	gi|195131785|ref|XP_002010326.1|	1e-18	GI15861 [Drosophila mojavensis] >gi|193908776|gb|EDW07643.1| GI15861 [Drosophila mojavensis]
Unigene32564_All	gi|340714827|ref|XP_003395925.1|	1e-164	PREDICTED: protein NDRG3-like [Bombus terrestris]
Unigene37069_All	gi|83318903|emb|CAJ38790.1|	1e-87	axonemal dynein heavy chain protein [Platynereis dumerilii]
Unigene158_All	gi|193631999|ref|XP_001946261.1|	4e-89	PREDICTED: PQ-loop repeat-containing protein 1-like [Acyrthosiphon pisum]
Unigene16641_All	gi|126296429|ref|XP_001374085.1|	1e-06	PREDICTED: matrix metalloproteinase-9-like [Monodelphis domestica]
Unigene32569_All	gi|195382081|ref|XP_002049760.1|	6e-09	GJ20574 [Drosophila virilis] >gi|194144557|gb|EDW60953.1| GJ20574 [Drosophila virilis]
Unigene4613_All	gi|328703611|ref|XP_003242250.1|	5e-69	PREDICTED: IQ and AAA domain-containing protein 1-like [Acyrthosiphon pisum]
Unigene8188_All	gi|188501476|gb|ACD54608.1|	3e-14	leucine rich repeat containing proteins-like protein [Adineta vaga]
Unigene39561_All	gi|91091178|ref|XP_971714.1|	4e-06	PREDICTED: similar to AGAP008016-PA [Tribolium castaneum]
Unigene5286_All	gi|239791594|dbj|BAH72243.1|	6e-77	ACYPI001706 [Acyrthosiphon pisum]
Unigene32208_All	gi|115392217|gb|ABI96910.1|	2e-15	brasiliensin precursor [Triatoma brasiliensis]
Unigene31887_All	gi|194765553|ref|XP_001964891.1|	4e-08	GF21951 [Drosophila ananassae] >gi|190617501|gb|EDV33025.1| GF21951 [Drosophila ananassae]
Unigene32577_All	gi|291398672|ref|XP_002715600.1|	6e-44	PREDICTED: RAB geranylgeranyltransferase, beta subunit [Oryctolagus cuniculus]
Unigene12756_All	gi|193709234|ref|XP_001947312.1|	2e-65	PREDICTED: elongation of very long chain fatty acids protein AAEL008004-like [Acyrthosiphon pisum]
Unigene31798_All	gi|328779877|ref|XP_001123237.2|	9e-15	PREDICTED: zinc finger BED domain-containing protein 1-like [Apis mellifera]
Unigene36531_All	gi|344244673|gb|EGW00777.1|	2e-06	Vomeronasal type-1 receptor 4 [Cricetulus griseus]
Unigene30982_All	gi|225031006|gb|ACN79510.1|	2e-09	ribosome biogenesis protein [Nilaparvata lugens]
Unigene32229_All	gi|157123536|ref|XP_001660191.1|	2e-40	tmc6 protein (evin) [Aedes aegypti] >gi|108874359|gb|EAT38584.1| tmc6 protein (evin) [Aedes aegypti]
Unigene13601_All	gi|189238414|ref|XP_001812452.1|	1e-22	PREDICTED: similar to GA15982-PA [Tribolium castaneum]
Unigene403_All	gi|123478057|ref|XP_001322193.1|	2e-10	retinitis pigmentosa GTPase regulator-like protein [Trichomonas vaginalis G3]
Unigene37359_All	gi|307193335|gb|EFN76197.1|	2e-40	Uncharacterized protein C20orf152-like protein [Harpegnathos saltator]
Unigene39195_All	gi|328782184|ref|XP_003250099.1|	1e-22	PREDICTED: tetratricopeptide repeat protein 18-like [Apis mellifera]
Unigene4747_All	gi|256080920|ref|XP_002576723.1|	1e-20	cyclophilin [Schistosoma mansoni]
Unigene39892_All	gi|195131785|ref|XP_002010326.1|	9e-13	GI15861 [Drosophila mojavensis] >gi|193908776|gb|EDW07643.1| GI15861 [Drosophila mojavensis]
Unigene39367_All	gi|194207280|ref|XP_001490517.2|	1e-08	PREDICTED: hypothetical protein LOC100056916 [Equus caballus]
Unigene10960_All	gi|333466763|gb|EAA06055.6|	9e-44	AGAP003789-PA [Anopheles gambiae str. PEST]
Unigene2751_All	gi|324517436|gb|ADY46821.1|	3e-24	Unknown [Ascaris suum]
Unigene28979_All	gi|91094485|ref|XP_970942.1|	1e-12	PREDICTED: similar to AGAP010217-PA [Tribolium castaneum]
Unigene38658_All	gi|340718170|ref|XP_003397544.1|	5e-49	PREDICTED: vacuolar protein sorting-associated protein 37B-like [Bombus terrestris]
Unigene39368_All	gi|194207280|ref|XP_001490517.2|	1e-08	PREDICTED: hypothetical protein LOC100056916 [Equus caballus]
Unigene32867_All	gi|328724369|ref|XP_001949083.2|	2e-57	PREDICTED: testin-like [Acyrthosiphon pisum]
Unigene40033_All	gi|91091002|ref|XP_974953.1|	7e-36	PREDICTED: similar to LOC779580 protein [Tribolium castaneum]
Unigene30767_All	gi|82704511|ref|XP_726585.1|	1e-09	mature-parasite-infected erythrocyte surface antigen [Plasmodium yoelii yoelii str. 17XNL] >gi|23482054|gb|EAA18150.1| mature-parasite-infected erythrocyte surface antigen [Plasmodium yoelii yoelii]
Unigene42505_All	gi|156540268|ref|XP_001601007.1|	2e-19	PREDICTED: similar to BEL12_AG transposon polyprotein, partial [Nasonia vitripennis]
Unigene39311_All	gi|345481491|ref|XP_001606247.2|	2e-18	PREDICTED: xanthine dehydrogenase/oxidase-like [Nasonia vitripennis]
Unigene38436_All	gi|332025667|gb|EGI65829.1|	2e-11	2-oxoglutarate and iron-dependent oxygenase domain-containing protein 1 [Acromyrmex echinatior]
Unigene38999_All	gi|307192553|gb|EFN75741.1|	1e-17	Serine protease easter [Harpegnathos saltator]
Unigene32665_All	gi|345486218|ref|XP_003425424.1|	4e-84	PREDICTED: beta-1,3-galactosyltransferase 1-like isoform 2 [Nasonia vitripennis]
Unigene32034_All	gi|157105686|ref|XP_001648979.1|	0	casein kinase [Aedes aegypti] >gi|108880010|gb|EAT44235.1| casein kinase [Aedes aegypti]
Unigene44659_All	gi|340715199|ref|XP_003396106.1|	1e-118	PREDICTED: LOW QUALITY PROTEIN: n-acetylglucosamine-6-sulfatase-like [Bombus terrestris]
Unigene24588_All	gi|307178345|gb|EFN67099.1|	1e-132	Succinyl-CoA ligase [ADP-forming] subunit beta, mitochondrial [Camponotus floridanus]
Unigene29658_All	gi|297696218|ref|XP_002825300.1|	5e-12	PREDICTED: piggyBac transposable element-derived protein 4-like [Pongo abelii]
Unigene36516_All	gi|328723312|ref|XP_001946744.2|	3e-15	PREDICTED: probable cytochrome P450 49a1-like [Acyrthosiphon pisum]
Unigene37225_All	gi|307172112|gb|EFN63680.1|	4e-19	GATA-binding factor A [Camponotus floridanus]
Unigene36323_All	gi|328697745|ref|XP_003240425.1|	2e-26	PREDICTED: myosin-VIIa-like [Acyrthosiphon pisum]
Unigene5827_All	gi|58377313|ref|XP_309539.2|	6e-34	glutaredoxin (AGAP011107-PA) [Anopheles gambiae str. PEST] >gi|55244888|gb|EAA05108.2| AGAP011107-PA [Anopheles gambiae str. PEST]
Unigene37220_All	gi|223461781|gb|AAI47636.1|	1e-11	Predicted gene, EG668210 [Mus musculus] >gi|223461991|gb|AAI47646.1| Predicted gene, EG668210 [Mus musculus]
Unigene41892_All	gi|189235559|ref|XP_968512.2|	3e-07	PREDICTED: similar to CG17377 CG17377-PA [Tribolium castaneum]
Unigene39132_All	gi|332026645|gb|EGI66754.1|	1e-27	Sushi, von Willebrand factor type A, EGF and pentraxin domain-containing protein 1 [Acromyrmex echinatior]
Unigene2499_All	gi|126335698|ref|XP_001366392.1|	6e-08	PREDICTED: e3 ubiquitin-protein ligase BRE1A isoform 1 [Monodelphis domestica]
Unigene14957_All	gi|239789199|dbj|BAH71239.1|	4e-84	ACYPI003934 [Acyrthosiphon pisum]
Unigene39824_All	gi|296201337|ref|XP_002747987.1|	3e-40	PREDICTED: cytochrome b5 domain-containing protein 1-like [Callithrix jacchus]
Unigene21237_All	gi|291232381|ref|XP_002736139.1|	1e-17	PREDICTED: CG32486-like [Saccoglossus kowalevskii]
Unigene3013_All	gi|332026703|gb|EGI66812.1|	3e-38	Sodium leak channel non-selective protein [Acromyrmex echinatior]
Unigene38246_All	gi|328714709|ref|XP_001952331.2|	5e-07	PREDICTED: glutamate receptor delta-1 subunit-like [Acyrthosiphon pisum]
Unigene5382_All	gi|307170285|gb|EFN62640.1|	8e-20	Serine protease easter [Camponotus floridanus]
Unigene2620_All	gi|91085727|ref|XP_973371.1|	1e-65	PREDICTED: similar to synaptic vesicle protein 2 [Tribolium castaneum]
Unigene19236_All	gi|340722039|ref|XP_003399418.1|	9e-65	PREDICTED: uncharacterized protein KIAA1841-like [Bombus terrestris]
Unigene37078_All	gi|91085069|ref|XP_966818.1|	3e-09	PREDICTED: similar to CG3493 CG3493-PA [Tribolium castaneum]
Unigene36588_All	gi|332025910|gb|EGI66066.1|	3e-13	Histone-lysine N-methyltransferase trithorax [Acromyrmex echinatior]
Unigene32142_All	gi|195112782|ref|XP_002000951.1|	2e-20	GI10521 [Drosophila mojavensis] >gi|193917545|gb|EDW16412.1| GI10521 [Drosophila mojavensis]
Unigene36147_All	gi|328711663|ref|XP_003244600.1|	1e-07	PREDICTED: SCAN domain-containing protein 3-like [Acyrthosiphon pisum]
Unigene14502_All	gi|156555037|ref|XP_001603601.1|	8e-57	PREDICTED: major royal jelly protein 5 [Nasonia vitripennis]
Unigene41983_All	gi|158300767|ref|XP_552325.3|	2e-78	AGAP011916-PA [Anopheles gambiae str. PEST] >gi|157013319|gb|EAL38837.3| AGAP011916-PA [Anopheles gambiae str. PEST]
Unigene30604_All	gi|24642031|ref|NP_511157.2|	1e-131	flotillin 2, isoform B [Drosophila melanogaster] >gi|24642033|ref|NP_727799.1| flotillin 2, isoform F [Drosophila melanogaster] >gi|22832245|gb|AAN09343.1| flotillin 2, isoform B [Drosophila melanogaster] >gi|22832246|gb|AAN09344.1| flotillin 2, isoform F [Drosophila melanogaster] >gi|33589328|gb|AAQ22431.1| RE74011p [Drosophila melanogaster]
Unigene37265_All	gi|240848893|ref|NP_001155471.1|	2e-55	cuticular protein CPG12-like [Acyrthosiphon pisum] >gi|239790880|dbj|BAH71974.1| ACYPI002333 [Acyrthosiphon pisum]
Unigene32836_All	gi|195147922|ref|XP_002014923.1|	6e-38	GL19436 [Drosophila persimilis] >gi|194106876|gb|EDW28919.1| GL19436 [Drosophila persimilis]
Unigene35751_All	gi|91091002|ref|XP_974953.1|	3e-49	PREDICTED: similar to LOC779580 protein [Tribolium castaneum]
Unigene39000_All	gi|307192555|gb|EFN75743.1|	1e-09	Serine protease easter [Harpegnathos saltator]
Unigene36848_All	gi|91088519|ref|XP_971817.1|	2e-25	PREDICTED: similar to CG10958 CG10958-PA [Tribolium castaneum]
Unigene32257_All	gi|193659690|ref|XP_001950251.1|	0	PREDICTED: 6-phosphofructokinase-like isoform 1 [Acyrthosiphon pisum]
Unigene35924_All	gi|307200970|gb|EFN80955.1|	6e-09	Heat shock factor protein [Harpegnathos saltator]
Unigene32740_All	gi|332016861|gb|EGI57670.1|	6e-49	Oxysterol-binding protein-related protein 11 [Acromyrmex echinatior]
Unigene15114_All	gi|195384894|ref|XP_002051147.1|	2e-64	GJ14593 [Drosophila virilis] >gi|194147604|gb|EDW63302.1| GJ14593 [Drosophila virilis]
Unigene37850_All	gi|340712319|ref|XP_003394709.1|	9e-23	PREDICTED: protein sidekick-like [Bombus terrestris]
Unigene14896_All	gi|195124239|ref|XP_002006601.1|	2e-28	GI21148 [Drosophila mojavensis] >gi|193911669|gb|EDW10536.1| GI21148 [Drosophila mojavensis]
Unigene39823_All	gi|195401104|ref|XP_002059154.1|	6e-14	GJ16187 [Drosophila virilis] >gi|194156028|gb|EDW71212.1| GJ16187 [Drosophila virilis]
Unigene21582_All	gi|91080179|ref|XP_970720.1|	3e-55	PREDICTED: similar to inhibitor of growth family, member 1 [Tribolium castaneum]
Unigene38887_All	gi|91077930|ref|XP_974168.1|	4e-12	PREDICTED: similar to CG10383 CG10383-PA [Tribolium castaneum]
Unigene35797_All	gi|72547036|ref|XP_843163.1|	8e-09	proteophosphoglycan 5 [Leishmania major strain Friedlin] >gi|323363677|emb|CBZ12682.1| proteophosphoglycan 5 [Leishmania major strain Friedlin]
Unigene33796_All	gi|157422850|gb|AAI53370.1|	3e-06	porcn protein [Xenopus (Silurana) tropicalis]
Unigene40579_All	gi|91079538|ref|XP_970846.1|	2e-12	PREDICTED: similar to ZK899.2 [Tribolium castaneum]
Unigene36414_All	gi|115803132|ref|XP_001198853.1|	4e-13	PREDICTED: similar to endonuclease-reverse transcriptase [Strongylocentrotus purpuratus] >gi|115943868|ref|XP_001196835.1| PREDICTED: similar to endonuclease-reverse transcriptase [Strongylocentrotus purpuratus]
Unigene5516_All	gi|307196167|gb|EFN77824.1|	9e-16	Uncharacterized protein CXorf22 [Harpegnathos saltator]
Unigene39507_All	gi|91090153|ref|XP_972190.1|	2e-59	PREDICTED: similar to carbamoyl-phosphate synthase large chain [Tribolium castaneum]
Unigene36080_All	gi|307183447|gb|EFN70269.1|	1e-34	Probable ATP-dependent RNA helicase DHX35 [Camponotus floridanus]
Unigene37635_All	gi|340729340|ref|XP_003402962.1|	3e-12	PREDICTED: LOW QUALITY PROTEIN: dynein heavy chain 1, axonemal-like [Bombus terrestris]
Unigene43215_All	gi|195377856|ref|XP_002047703.1|	9e-07	GJ11777 [Drosophila virilis] >gi|194154861|gb|EDW70045.1| GJ11777 [Drosophila virilis]
Unigene37606_All	gi|307206415|gb|EFN84453.1|	6e-19	Repressor of RNA polymerase III transcription MAF1-like protein [Harpegnathos saltator]
Unigene39347_All	gi|189235737|ref|XP_001808400.1|	8e-31	PREDICTED: similar to GA14032-PA [Tribolium castaneum]
Unigene11923_All	gi|328701985|ref|XP_003241768.1|	6e-07	PREDICTED: hypothetical protein LOC100571667 [Acyrthosiphon pisum]
Unigene41845_All	gi|328697390|ref|XP_003240325.1|	3e-25	PREDICTED: 2-oxoglutarate dehydrogenase, mitochondrial-like isoform 4 [Acyrthosiphon pisum]
Unigene37446_All	gi|345497282|ref|XP_003427952.1|	7e-07	PREDICTED: hypothetical protein LOC100677910 [Nasonia vitripennis]
Unigene23618_All	gi|307210931|gb|EFN87246.1|	1e-115	Tetratricopeptide repeat protein 26 [Harpegnathos saltator]
Unigene37421_All	gi|156095073|ref|XP_001613572.1|	2e-06	hypothetical protein [Plasmodium vivax SaI-1] >gi|148802446|gb|EDL43845.1| hypothetical protein PVX_081485 [Plasmodium vivax]
Unigene29371_All	gi|307189042|gb|EFN73541.1|	1e-33	FUN14 domain-containing protein 2 [Camponotus floridanus]
Unigene8408_All	gi|91085095|ref|XP_967829.1|	1e-157	PREDICTED: similar to AGAP003021-PA [Tribolium castaneum]
Unigene38556_All	gi|340716146|ref|XP_003396562.1|	5e-24	PREDICTED: BAI1-associated protein 3-like [Bombus terrestris]
Unigene21113_All	gi|344239003|gb|EGV95106.1|	9e-06	F-box/WD repeat-containing protein 11 [Cricetulus griseus]
Unigene21015_All	gi|328780465|ref|XP_003249806.1|	2e-11	PREDICTED: hypothetical protein LOC100576320 [Apis mellifera]
Unigene36476_All	gi|340718026|ref|XP_003397473.1|	1e-71	PREDICTED: LOW QUALITY PROTEIN: protein deltex-like [Bombus terrestris]
Unigene37178_All	gi|270015141|gb|EFA11589.1|	2e-19	minichromosome maintenance complex component 10 [Tribolium castaneum]
Unigene26915_All	gi|296202228|ref|XP_002806881.1|	6e-27	PREDICTED: LOW QUALITY PROTEIN: polymerase delta-interacting protein 2-like [Callithrix jacchus]
Unigene2800_All	gi|123468954|ref|XP_001317692.1|	5e-11	viral A-type inclusion protein [Trichomonas vaginalis G3]
Unigene41744_All	gi|328704543|ref|XP_001946154.2|	3e-06	PREDICTED: pseudouridine-5'-monophosphatase-like [Acyrthosiphon pisum]
Unigene32987_All	gi|340714185|ref|XP_003395612.1|	6e-46	PREDICTED: n-alpha-acetyltransferase 40, NatD catalytic subunit-like [Bombus terrestris]
Unigene32817_All	gi|193664648|ref|XP_001945680.1|	3e-42	PREDICTED: single-strand selective monofunctional uracil DNA glycosylase-like [Acyrthosiphon pisum]
Unigene38487_All	gi|307175376|gb|EFN65395.1|	5e-10	Low-density lipoprotein receptor [Camponotus floridanus]
Unigene14022_All	gi|304367612|gb|ADM26620.1|	2e-25	kinesin-2 subunit [Octopus tankahkeei]
Unigene32637_All	gi|221119510|ref|XP_002158797.1|	2e-09	PREDICTED: similar to transposase domain-containing protein [Hydra magnipapillata]
Unigene32703_All	gi|340377319|ref|XP_003387177.1|	2e-09	PREDICTED: e3 ubiquitin-protein ligase synoviolin B-like [Amphimedon queenslandica]
Unigene39069_All	gi|195121230|ref|XP_002005123.1|	4e-21	GI20298 [Drosophila mojavensis] >gi|193910191|gb|EDW09058.1| GI20298 [Drosophila mojavensis]
Unigene38466_All	gi|198458758|ref|XP_002138584.1|	5e-11	GA24858 [Drosophila pseudoobscura pseudoobscura] >gi|198136454|gb|EDY69142.1| GA24858 [Drosophila pseudoobscura pseudoobscura]
Unigene9240_All	gi|189238414|ref|XP_001812452.1|	2e-17	PREDICTED: similar to GA15982-PA [Tribolium castaneum]
Unigene32822_All	gi|270008188|gb|EFA04636.1|	4e-32	serine protease P146 [Tribolium castaneum]
Unigene5453_All	gi|268557034|ref|XP_002636506.1|	4e-10	Hypothetical protein CBG23181 [Caenorhabditis briggsae]
Unigene41680_All	gi|195145138|ref|XP_002013553.1|	3e-14	GL24201 [Drosophila persimilis] >gi|194102496|gb|EDW24539.1| GL24201 [Drosophila persimilis]
Unigene38443_All	gi|328779944|ref|XP_001120708.2|	2e-25	PREDICTED: dynein heavy chain 8, axonemal-like [Apis mellifera]
Unigene18422_All	gi|301611262|ref|XP_002935151.1|	1e-15	PREDICTED: coiled-coil domain-containing protein 65-like [Xenopus (Silurana) tropicalis]
Unigene32972_All	gi|221124408|ref|XP_002163947.1|	1e-49	PREDICTED: similar to ribosomal protein S2 [Hydra magnipapillata]
Unigene18000_All	gi|307182426|gb|EFN69662.1|	5e-16	Fibrillin-2 [Camponotus floridanus]
Unigene36316_All	gi|189239227|ref|XP_973767.2|	9e-08	PREDICTED: similar to kakapo [Tribolium castaneum]
Unigene32300_All	gi|340721095|ref|XP_003398961.1|	4e-24	PREDICTED: heat shock protein 67B2-like isoform 3 [Bombus terrestris]
Unigene36506_All	gi|194742327|ref|XP_001953654.1|	2e-17	GF17870 [Drosophila ananassae] >gi|190626691|gb|EDV42215.1| GF17870 [Drosophila ananassae]
Unigene38367_All	gi|189237536|ref|XP_001813934.1|	1e-13	PREDICTED: similar to CG8486 CG8486-PC [Tribolium castaneum]
Unigene8951_All	gi|170049914|ref|XP_001858804.1|	1e-109	otoferlin [Culex quinquefasciatus] >gi|167871580|gb|EDS34963.1| otoferlin [Culex quinquefasciatus]
Unigene41562_All	gi|340377783|ref|XP_003387408.1|	1e-10	PREDICTED: cyclin N-terminal domain-containing protein 1-like [Amphimedon queenslandica]
Unigene40054_All	gi|158287524|ref|XP_309528.4|	4e-71	AGAP011118-PA [Anopheles gambiae str. PEST] >gi|157019692|gb|EAA05272.4| AGAP011118-PA [Anopheles gambiae str. PEST]
Unigene36099_All	gi|328714203|ref|XP_001947550.2|	1e-10	PREDICTED: inverted formin-2-like isoform 1 [Acyrthosiphon pisum]
Unigene38276_All	gi|340371556|ref|XP_003384311.1|	3e-21	PREDICTED: mutS protein homolog 4 [Amphimedon queenslandica]
Unigene26413_All	gi|340722785|ref|XP_003399782.1|	1e-133	PREDICTED: probable pyruvate dehydrogenase E1 component subunit alpha, mitochondrial-like isoform 2 [Bombus terrestris]
Unigene41417_All	gi|328721179|ref|XP_001949072.2|	6e-41	PREDICTED: fatty acid synthase-like [Acyrthosiphon pisum]
Unigene38641_All	gi|340722566|ref|XP_003399675.1|	4e-36	PREDICTED: pro-resilin-like [Bombus terrestris]
Unigene2719_All	gi|340724816|ref|XP_003400777.1|	2e-06	PREDICTED: hypothetical protein LOC100645848 [Bombus terrestris]
Unigene31525_All	gi|147904663|ref|NP_001080687.1|	3e-45	galactokinase 2 [Xenopus laevis] >gi|28277284|gb|AAH44977.1| Galk2-prov protein [Xenopus laevis]
Unigene33064_All	gi|324499608|gb|ADY39835.1|	1e-13	Replicase polyprotein [Ascaris suum]
Unigene5503_All	gi|345484846|ref|XP_001601487.2|	3e-09	PREDICTED: glycogen debranching enzyme-like [Nasonia vitripennis]
Unigene38082_All	gi|195394320|ref|XP_002055793.1|	8e-06	GJ10581 [Drosophila virilis] >gi|194142502|gb|EDW58905.1| GJ10581 [Drosophila virilis]
Unigene35830_All	gi|37361866|gb|AAQ91046.1|	1e-06	LRRGT00090 [Rattus norvegicus]
Unigene36758_All	gi|71992048|ref|NP_001023322.1|	6e-38	COLlagen family member (col-135) [Caenorhabditis elegans]
Unigene38020_All	gi|91090668|ref|XP_974391.1|	1e-08	PREDICTED: similar to GA14606-PA [Tribolium castaneum]
Unigene38542_All	gi|301768667|ref|XP_002919754.1|	1e-38	PREDICTED: Bardet-Biedl syndrome 4 protein-like [Ailuropoda melanoleuca]
Unigene30531_All	gi|239048216|ref|NP_001155043.1|	7e-11	serine protease 22 [Nasonia vitripennis]
Unigene36233_All	gi|110748673|ref|XP_001120470.1|	2e-94	PREDICTED: ubiquitin-conjugating enzyme E2-22 kDa-like [Apis mellifera] >gi|340715519|ref|XP_003396259.1| PREDICTED: ubiquitin-conjugating enzyme E2-22 kDa-like isoform 1 [Bombus terrestris]
Unigene32568_All	gi|301614189|ref|XP_002936567.1|	1e-40	PREDICTED: transmembrane protein 41A-like [Xenopus (Silurana) tropicalis]
Unigene35879_All	gi|340713007|ref|XP_003395043.1|	5e-12	PREDICTED: coronin-2B-like isoform 1 [Bombus terrestris]
Unigene25120_All	gi|149689140|gb|ABR27918.1|	5e-07	hypothetical viral protein [Triatoma infestans]
Unigene40733_All	gi|123409393|ref|XP_001303409.1|	8e-22	MNN4 protein [Trichomonas vaginalis G3]
Unigene35759_All	gi|332021981|gb|EGI62307.1|	9e-44	Neurofilament heavy polypeptide [Acromyrmex echinatior]
Unigene37743_All	gi|110764250|ref|XP_394850.3|	1e-18	PREDICTED: estrogen sulfotransferase-like [Apis mellifera]
Unigene19213_All	gi|195036164|ref|XP_001989541.1|	4e-76	GH18857 [Drosophila grimshawi] >gi|193893737|gb|EDV92603.1| GH18857 [Drosophila grimshawi]
Unigene20809_All	gi|189241072|ref|XP_001809480.1|	1e-20	PREDICTED: similar to AGAP000233-PA [Tribolium castaneum]
Unigene41719_All	gi|320167117|gb|EFW44016.1|	6e-35	heat shock protein 60 [Capsaspora owczarzaki ATCC 30864]
Unigene38455_All	gi|156539839|ref|XP_001599014.1|	2e-06	PREDICTED: similar to gag-pol polyprotein precursor; hypothetical protein, partial [Nasonia vitripennis]
Unigene40466_All	gi|189234210|ref|XP_970834.2|	2e-26	PREDICTED: similar to AGAP004476-PA [Tribolium castaneum]
Unigene39627_All	gi|340708858|ref|XP_003393035.1|	3e-31	PREDICTED: group XV phospholipase A2-like [Bombus terrestris]
Unigene38588_All	gi|66800671|ref|XP_629261.1|	3e-06	chromo domain-containing protein [Dictyostelium discoideum AX4] >gi|60462656|gb|EAL60858.1| chromo domain-containing protein [Dictyostelium discoideum AX4]
Unigene18002_All	gi|328725585|ref|XP_001949082.2|	5e-48	PREDICTED: Golgi SNAP receptor complex member 1-like [Acyrthosiphon pisum]
Unigene37463_All	gi|328793485|ref|XP_624747.3|	6e-25	PREDICTED: neurofibromin [Apis mellifera]
Unigene32929_All	gi|344297691|ref|XP_003420530.1|	1e-29	PREDICTED: COBW domain-containing protein 2 isoform 1 [Loxodonta africana]
Unigene40138_All	gi|328722213|ref|XP_003247509.1|	5e-18	PREDICTED: zinc finger protein 782-like [Acyrthosiphon pisum]
Unigene32600_All	gi|91079234|ref|XP_970844.1|	3e-69	PREDICTED: similar to Xeroderma pigmentosum D CG9433-PA [Tribolium castaneum]
Unigene38269_All	gi|307191047|gb|EFN74800.1|	6e-11	Dynein heavy chain 2, axonemal [Camponotus floridanus]
Unigene32951_All	gi|345492883|ref|XP_001601765.2|	1e-161	PREDICTED: ras-related GTP-binding protein D-like [Nasonia vitripennis]
Unigene15075_All	gi|73975492|ref|XP_856173.1|	3e-12	PREDICTED: similar to coiled-coil-helix-coiled-coil-helix domain containing 3 isoform 4 [Canis familiaris]
Unigene31563_All	gi|326430083|gb|EGD75653.1|	5e-06	NOTCH2 protein [Salpingoeca sp. ATCC 50818]
Unigene23571_All	gi|327284864|ref|XP_003227155.1|	2e-47	PREDICTED: leucine-rich repeat-containing protein 23-like [Anolis carolinensis]
Unigene38495_All	gi|268557034|ref|XP_002636506.1|	3e-12	Hypothetical protein CBG23181 [Caenorhabditis briggsae]
Unigene36538_All	gi|345486889|ref|XP_003425578.1|	1e-24	PREDICTED: H(+)/Cl(-) exchange transporter 7 [Nasonia vitripennis]
Unigene27186_All	gi|124487779|gb|ABN11975.1|	1e-42	pyruvate kinase-like protein [Maconellicoccus hirsutus]
Unigene37280_All	gi|157117537|ref|XP_001658815.1|	5e-70	cytochrome P450 [Aedes aegypti] >gi|108876007|gb|EAT40232.1| cytochrome P450 [Aedes aegypti]
Unigene42765_All	gi|13624655|emb|CAC36957.1|	1e-53	tachykinin receptor like GPCR protein [Rhyparobia maderae]
Unigene24330_All	gi|195350181|ref|XP_002041620.1|	2e-30	GM16763 [Drosophila sechellia] >gi|194123393|gb|EDW45436.1| GM16763 [Drosophila sechellia]
Unigene31706_All	gi|307176884|gb|EFN66225.1|	5e-36	Syntaxin-binding protein 5 [Camponotus floridanus]
Unigene8869_All	gi|91079790|ref|XP_968123.1|	3e-53	PREDICTED: similar to CG11041 CG11041-PA [Tribolium castaneum]
Unigene38998_All	gi|91088431|ref|XP_976162.1|	4e-08	PREDICTED: hypothetical protein [Tribolium castaneum] >gi|270012203|gb|EFA08651.1| hypothetical protein TcasGA2_TC006316 [Tribolium castaneum]
Unigene36568_All	gi|297298928|ref|XP_001090400.2|	1e-06	PREDICTED: hypothetical protein LOC702119 [Macaca mulatta]
Unigene38222_All	gi|190702233|gb|ACE75131.1|	4e-08	hypothetical protein GFP_L7_0730 [Glyptapanteles flavicoxis]
Unigene27393_All	gi|336169687|gb|AEI25514.1|	4e-06	SID-1-like protein [Nilaparvata lugens]
Unigene26412_All	gi|334322476|ref|XP_001375320.2|	1e-15	PREDICTED: leucine-rich repeat-containing protein 71-like [Monodelphis domestica]
Unigene14715_All	gi|26190489|gb|AAN17506.1|	2e-44	laccase 1 [Manduca sexta]
Unigene38809_All	gi|241116834|ref|XP_002401630.1|	5e-06	conserved hypothetical protein [Ixodes scapularis] >gi|215493174|gb|EEC02815.1| conserved hypothetical protein [Ixodes scapularis]
Unigene32959_All	gi|195483665|ref|XP_002090381.1|	7e-47	GE13084 [Drosophila yakuba] >gi|194176482|gb|EDW90093.1| GE13084 [Drosophila yakuba]
Unigene30987_All	gi|328709507|ref|XP_003243980.1|	2e-16	PREDICTED: b-box type zinc finger protein ncl-1-like [Acyrthosiphon pisum]
Unigene40806_All	gi|189241280|ref|XP_974671.2|	7e-09	PREDICTED: similar to CG31028 CG31028-PB [Tribolium castaneum]
Unigene36282_All	gi|189234381|ref|XP_967474.2|	2e-41	PREDICTED: similar to Larval cuticle protein A3A (TM-A3A) (TM-LCP A3A) [Tribolium castaneum]
Unigene15065_All	gi|242247128|ref|NP_001156179.1|	4e-46	ubiquitin-conjugating enzyme E2I-like [Acyrthosiphon pisum] >gi|239789554|dbj|BAH71393.1| ACYPI005089 [Acyrthosiphon pisum]
Unigene38232_All	gi|198459285|ref|XP_001361333.2|	1e-16	GA13008 [Drosophila pseudoobscura pseudoobscura] >gi|198136638|gb|EAL25911.2| GA13008 [Drosophila pseudoobscura pseudoobscura]
Unigene31610_All	gi|189234003|ref|XP_972510.2|	1e-32	PREDICTED: similar to Uncharacterized MFS-type transporter C19orf28 homolog [Tribolium castaneum]
Unigene35838_All	gi|195483665|ref|XP_002090381.1|	2e-50	GE13084 [Drosophila yakuba] >gi|194176482|gb|EDW90093.1| GE13084 [Drosophila yakuba]
Unigene37488_All	gi|194752229|ref|XP_001958425.1|	3e-06	GF10917 [Drosophila ananassae] >gi|190625707|gb|EDV41231.1| GF10917 [Drosophila ananassae]
Unigene36227_All	gi|345483792|ref|XP_001603690.2|	1e-23	PREDICTED: nose resistant to fluoxetine protein 6-like [Nasonia vitripennis]
Unigene21103_All	gi|307203917|gb|EFN82824.1|	6e-24	Multidrug resistance-associated protein 5 [Harpegnathos saltator]
Unigene34486_All	gi|62471795|ref|NP_001014551.1|	3e-06	ribosomal protein L41 [Drosophila melanogaster] >gi|109627676|ref|NP_001035914.1| ribosomal protein L41 [Bombyx mori] >gi|209571497|ref|NP_001129379.1| ribosomal protein L41 [Nasonia vitripennis] >gi|209571499|ref|NP_001129380.1| ribosomal protein L41 [Acyrthosiphon pisum] >gi|209571501|ref|NP_001129381.1| ribosomal protein L41 [Apis mellifera] >gi|209571503|ref|NP_001129382.1| ribosomal protein …
Unigene37989_All	gi|149242815|pdb|2P2C|P	8e-17	Chain P, Inhibition Of Caspase-2 By A Designed Ankyrin Repeat Protein (Darpin) >gi|149242818|pdb|2P2C|Q Chain Q, Inhibition Of Caspase-2 By A Designed Ankyrin Repeat Protein (Darpin) >gi|149242821|pdb|2P2C|R Chain R, Inhibition Of Caspase-2 By A Designed Ankyrin Repeat Protein (Darpin) >gi|149242824|pdb|2P2C|S Chain S, Inhibition Of Caspase-2 By A Designed Ankyrin Repeat Protein (Darpin) >gi|1492…
Unigene31383_All	gi|123469906|ref|XP_001318162.1|	2e-11	viral A-type inclusion protein [Trichomonas vaginalis G3]
Unigene36617_All	gi|195426310|ref|XP_002061281.1|	9e-26	GK20832 [Drosophila willistoni] >gi|194157366|gb|EDW72267.1| GK20832 [Drosophila willistoni]
Unigene36348_All	gi|340721882|ref|XP_003399342.1|	7e-20	PREDICTED: protein singed wings 2-like [Bombus terrestris]
Unigene33809_All	gi|170045332|ref|XP_001850268.1|	2e-10	yellow [Culex quinquefasciatus] >gi|167868255|gb|EDS31638.1| yellow [Culex quinquefasciatus]
Unigene37673_All	gi|344244051|gb|EGW00155.1|	2e-07	Olfactory receptor 4F15 [Cricetulus griseus]
Unigene36261_All	gi|1870040|emb|CAA70570.1|	2e-41	heat shock protein 60 [Onchocerca volvulus]
Unigene40422_All	gi|289743209|gb|ADD20352.1|	7e-23	mitochondrial ATP synthase lipid binding protein precursor [Glossina morsitans morsitans] >gi|289743213|gb|ADD20354.1| mitochondrial F1F0-ATP synthase subunit C/ATP9/proteolipid [Glossina morsitans morsitans]
Unigene33446_All	gi|328697775|ref|XP_001946487.2|	8e-06	PREDICTED: putative nuclease HARBI1-like [Acyrthosiphon pisum]
Unigene39930_All	gi|292494902|ref|NP_001167613.1|	2e-42	cuticular protein [Apis mellifera]
Unigene32382_All	gi|157112300|ref|XP_001657484.1|	2e-46	smile protein [Aedes aegypti] >gi|108883757|gb|EAT47982.1| smile protein [Aedes aegypti]
Unigene40597_All	gi|340714799|ref|XP_003395911.1|	1e-28	PREDICTED: calcium/calmodulin-dependent 3',5'-cyclic nucleotide phosphodiesterase 1C-like isoform 1 [Bombus terrestris] >gi|340714801|ref|XP_003395912.1| PREDICTED: calcium/calmodulin-dependent 3',5'-cyclic nucleotide phosphodiesterase 1C-like isoform 2 [Bombus terrestris]
Unigene38038_All	gi|118404542|ref|NP_001072667.1|	8e-14	cytochrome P450, family 4, subfamily V, polypeptide 2 [Xenopus (Silurana) tropicalis] >gi|115313459|gb|AAI23987.1| cytochrome P450, family 4, subfamily V, polypeptide 2 [Xenopus (Silurana) tropicalis]
Unigene29336_All	gi|307190342|gb|EFN74410.1|	5e-10	PCI domain-containing protein 2 [Camponotus floridanus]
Unigene27805_All	gi|115738257|ref|XP_001179836.1|	2e-15	PREDICTED: similar to endonuclease-reverse transcriptase [Strongylocentrotus purpuratus] >gi|115925918|ref|XP_001182134.1| PREDICTED: similar to endonuclease-reverse transcriptase [Strongylocentrotus purpuratus]
Unigene38674_All	gi|221124408|ref|XP_002163947.1|	2e-53	PREDICTED: similar to ribosomal protein S2 [Hydra magnipapillata]
Unigene36400_All	gi|1870040|emb|CAA70570.1|	2e-32	heat shock protein 60 [Onchocerca volvulus]
Unigene37207_All	gi|193661951|ref|XP_001942931.1|	2e-49	PREDICTED: ABC transporter G family member 23-like isoform 1 [Acyrthosiphon pisum] >gi|328718908|ref|XP_003246617.1| PREDICTED: ABC transporter G family member 23-like isoform 2 [Acyrthosiphon pisum]
Unigene30492_All	gi|195388260|ref|XP_002052801.1|	1e-06	GJ19836 [Drosophila virilis] >gi|194149258|gb|EDW64956.1| GJ19836 [Drosophila virilis]
Unigene38334_All	gi|187609268|pdb|2ZKQ|OO	3e-14	Chain o, Structure Of A Mammalian Ribosomal 40s Subunit Within An 80s Complex Obtained By Docking Homology Models Of The Rna And Proteins Into An 8.7 A Cryo-Em Map
Unigene33884_All	gi|296491274|gb|DAA33337.1|	1e-20	histidine-rich glycoprotein [Bos taurus]
Unigene37667_All	gi|28875400|gb|AAO59914.1|AF501281_1	1e-07	ATP binding cassette transporter A13 [Homo sapiens]
Unigene37649_All	gi|332237816|ref|XP_003268104.1|	5e-11	PREDICTED: tryptophanyl-tRNA synthetase, mitochondrial isoform 2 [Nomascus leucogenys]
Unigene38242_All	gi|68076011|ref|XP_679925.1|	3e-06	Pb-fam-2 protein [Plasmodium berghei strain ANKA] >gi|56500776|emb|CAI02628.1| Pb-fam-2 protein [Plasmodium berghei]
Unigene30706_All	gi|345495374|ref|XP_001601357.2|	2e-06	PREDICTED: nucleosomal histone kinase 1-like [Nasonia vitripennis]
Unigene34487_All	gi|195119618|ref|XP_002004327.1|	2e-35	GI19870 [Drosophila mojavensis] >gi|193909395|gb|EDW08262.1| GI19870 [Drosophila mojavensis]
Unigene36363_All	gi|328701601|ref|XP_001942852.2|	5e-06	PREDICTED: probable E3 ubiquitin-protein ligase HERC1 [Acyrthosiphon pisum]
Unigene33568_All	gi|345313660|ref|XP_003429417.1|	4e-33	PREDICTED: tubulin beta-4 chain-like, partial [Ornithorhynchus anatinus]
Unigene38529_All	gi|66800177|ref|XP_629014.1|	6e-06	RUN domain-containing protein [Dictyostelium discoideum AX4] >gi|60462376|gb|EAL60597.1| RUN domain-containing protein [Dictyostelium discoideum AX4]
Unigene37779_All	gi|221131068|ref|XP_002158060.1|	9e-23	PREDICTED: similar to GH12754, partial [Hydra magnipapillata]
Unigene33948_All	gi|270008188|gb|EFA04636.1|	3e-06	serine protease P146 [Tribolium castaneum]
Unigene33829_All	gi|328699079|ref|XP_001946696.2|	1e-10	PREDICTED: facilitated trehalose transporter Tret1-like [Acyrthosiphon pisum]
Unigene38648_All	gi|195016222|ref|XP_001984366.1|	7e-29	GH15054 [Drosophila grimshawi] >gi|193897848|gb|EDV96714.1| GH15054 [Drosophila grimshawi]
Unigene37301_All	gi|67475506|ref|XP_653447.1|	3e-22	Viral A-type inclusion protein repeat [Entamoeba histolytica HM-1:IMSS]
Unigene38594_All	gi|308449275|ref|XP_003087910.1|	2e-09	hypothetical protein CRE_22257 [Caenorhabditis remanei] >gi|308251921|gb|EFO95873.1| hypothetical protein CRE_22257 [Caenorhabditis remanei]
Unigene30527_All	gi|238667038|emb|CAZ37428.1|	2e-29	expressed protein [Schistosoma mansoni]
Unigene35839_All	gi|301628939|ref|XP_002943606.1|	6e-16	PREDICTED: 30S ribosomal protein S13-like [Xenopus (Silurana) tropicalis]
Unigene34876_All	gi|328707589|ref|XP_003243437.1|	6e-06	PREDICTED: hypothetical protein LOC100572891 [Acyrthosiphon pisum]
Unigene9119_All	gi|301630258|ref|XP_002944239.1|	6e-29	PREDICTED: 30S ribosomal protein S3-like [Xenopus (Silurana) tropicalis]
Unigene34830_All	gi|66546725|ref|XP_395173.2|	1e-15	PREDICTED: synaptojanin-1 [Apis mellifera]
Unigene31435_All	gi|242021587|ref|XP_002431226.1|	5e-11	DNA double-strand break repair Rad50 ATPase, putative [Pediculus humanus corporis] >gi|212516475|gb|EEB18488.1| DNA double-strand break repair Rad50 ATPase, putative [Pediculus humanus corporis]
Unigene37417_All	gi|270016838|gb|EFA13284.1|	4e-06	hypothetical protein TcasGA2_TC010304 [Tribolium castaneum]
Unigene33145_All	gi|332023446|gb|EGI63689.1|	7e-08	Phosphatidylinositol-4-phosphate 3-kinase C2 domain-containing beta polypeptide [Acromyrmex echinatior]
Unigene34299_All	gi|115663111|ref|XP_788364.2|	2e-21	PREDICTED: similar to ENSANGP00000020392 [Strongylocentrotus purpuratus] >gi|115953649|ref|XP_001195140.1| PREDICTED: similar to ENSANGP00000020392 [Strongylocentrotus purpuratus]
Unigene23800_All	gi|118777841|ref|XP_308309.3|	6e-11	AGAP007564-PA [Anopheles gambiae str. PEST] >gi|116132095|gb|EAA04585.3| AGAP007564-PA [Anopheles gambiae str. PEST]
Unigene24111_All	gi|110770771|ref|XP_001123266.1|	6e-33	PREDICTED: translation initiation factor IF-3-like, partial [Apis mellifera]
Unigene30810_All	gi|332023716|gb|EGI63940.1|	2e-24	LRR domain-containing protein [Acromyrmex echinatior]
Unigene34502_All	gi|156369464|ref|XP_001627996.1|	2e-08	predicted protein [Nematostella vectensis] >gi|156389150|ref|XP_001634855.1| predicted protein [Nematostella vectensis] >gi|156214961|gb|EDO35933.1| predicted protein [Nematostella vectensis] >gi|156221942|gb|EDO42792.1| predicted protein [Nematostella vectensis]
Unigene18482_All	gi|158300791|ref|XP_001689278.1|	3e-22	AGAP011901-PA [Anopheles gambiae str. PEST] >gi|157013331|gb|EDO63344.1| AGAP011901-PA [Anopheles gambiae str. PEST]
Unigene34879_All	gi|115694558|ref|XP_786460.2|	4e-15	PREDICTED: similar to ependymin-related protein precursor [Strongylocentrotus purpuratus] >gi|115971257|ref|XP_001185599.1| PREDICTED: similar to ependymin-related protein precursor [Strongylocentrotus purpuratus]
Unigene33092_All	gi|328699538|ref|XP_003240965.1|	6e-17	PREDICTED: sodium- and chloride-dependent glycine transporter 2-like isoform 3 [Acyrthosiphon pisum]
Unigene34455_All	gi|339257752|ref|XP_003369062.1|	4e-17	zinc knuckle protein [Trichinella spiralis] >gi|316966749|gb|EFV51291.1| zinc knuckle protein [Trichinella spiralis]
Unigene33981_All	gi|198470039|ref|XP_002134482.1|	1e-37	GA26477 [Drosophila pseudoobscura pseudoobscura] >gi|198147153|gb|EDY73109.1| GA26477 [Drosophila pseudoobscura pseudoobscura]
Unigene14638_All	gi|340505439|gb|EGR31766.1|	3e-06	hypothetical protein IMG5_102660 [Ichthyophthirius multifiliis]
Unigene6150_All	gi|327284704|ref|XP_003227076.1|	1e-13	PREDICTED: cytochrome b-c1 complex subunit Rieske, mitochondrial-like [Anolis carolinensis]
Unigene33761_All	gi|328792823|ref|XP_394251.3|	8e-11	PREDICTED: laminin subunit alpha-5-like [Apis mellifera]
Unigene31298_All	gi|270016838|gb|EFA13284.1|	2e-13	hypothetical protein TcasGA2_TC010304 [Tribolium castaneum]
Unigene33580_All	gi|307180967|gb|EFN68755.1|	5e-07	ATP-binding cassette sub-family A member 5 [Camponotus floridanus]
Unigene21032_All	gi|221135596|ref|XP_002171071.1|	1e-25	PREDICTED: similar to heat shock protein DnaJ family protein [Hydra magnipapillata]
Unigene33865_All	gi|340709919|ref|XP_003393547.1|	8e-09	PREDICTED: arrestin domain-containing protein 2-like [Bombus terrestris]
Unigene35169_All	gi|189237527|ref|XP_973398.2|	4e-29	PREDICTED: similar to adenylate cyclase [Tribolium castaneum]
Unigene33512_All	gi|229594830|ref|XP_001032401.3|	2e-17	ribosomal protein L3 containing protein [Tetrahymena thermophila] >gi|225566556|gb|EAR84738.3| ribosomal protein L3 containing protein [Tetrahymena thermophila SB210]
Unigene24015_All	gi|189239144|ref|XP_971313.2|	9e-26	PREDICTED: similar to dihydrolipoamide succinyltransferase component of 2-oxoglutarate dehydrogenase [Tribolium castaneum]
Unigene4825_All	gi|345491703|ref|XP_003426688.1|	2e-07	PREDICTED: hypothetical protein LOC100678007 [Nasonia vitripennis]
Unigene38002_All	gi|333467240|gb|EAA06490.5|	1e-21	AGAP000194-PA [Anopheles gambiae str. PEST]
Unigene8890_All	gi|145220603|gb|ABP48076.1|	2e-53	rho [Drosophila ananassae]
Unigene30501_All	gi|302151394|gb|ADK97621.1|	5e-07	ATP synthase F0 subunit 6 [Heterodera glycines]
Unigene21061_All	gi|340505069|gb|EGR31440.1|	6e-08	hypothetical protein IMG5_109580 [Ichthyophthirius multifiliis]
Unigene15347_All	gi|328722384|ref|XP_003247564.1|	8e-21	PREDICTED: elongation of very long chain fatty acids protein 4-like [Acyrthosiphon pisum]
Unigene31628_All	gi|194770172|ref|XP_001967171.1|	2e-06	GF19061 [Drosophila ananassae] >gi|190619291|gb|EDV34815.1| GF19061 [Drosophila ananassae]
Unigene11844_All	gi|324524447|gb|ADY48414.1|	4e-41	50S ribosomal protein L2 [Ascaris suum]
Unigene15222_All	gi|992710|gb|AAA79044.1|	5e-21	droe1 [Drosophila melanogaster]
Unigene21545_All	gi|11466664|ref|NP_066347.1|	2e-33	ribosomal protein L16 [Malawimonas jakobiformis] >gi|10178702|gb|AAG13714.1|AF295546_40 ribosomal protein L16 [Malawimonas jakobiformis]
Unigene37404_All	gi|333466931|gb|EGK96421.1|	8e-06	AGAP013521-PA [Anopheles gambiae str. PEST]
Unigene15053_All	gi|197209841|ref|NP_001127762.1|	5e-41	cuticular protein 26 [Acyrthosiphon pisum] >gi|239788661|dbj|BAH71001.1| ACYPI009260 [Acyrthosiphon pisum]
Unigene2396_All	gi|110590885|pdb|2BKG|A	1e-13	Chain A, Crystal Structure Of E3_19 An Designed Ankyrin Repeat Protein >gi|110590886|pdb|2BKG|B Chain B, Crystal Structure Of E3_19 An Designed Ankyrin Repeat Protein
Unigene20614_All	gi|340382749|ref|XP_003389880.1|	7e-06	PREDICTED: hypothetical protein LOC100631925 [Amphimedon queenslandica]
Unigene20248_All	gi|195483663|ref|XP_002090380.1|	2e-18	GE13083 [Drosophila yakuba] >gi|194176481|gb|EDW90092.1| GE13083 [Drosophila yakuba]
Unigene38266_All	gi|294884847|gb|ADF47434.1|	4e-06	cold shock domain-containing protein A [Dugesia japonica]
Unigene38221_All	gi|1870040|emb|CAA70570.1|	3e-36	heat shock protein 60 [Onchocerca volvulus]
Unigene32634_All	gi|195451264|ref|XP_002072838.1|	1e-25	GK13476 [Drosophila willistoni] >gi|194168923|gb|EDW83824.1| GK13476 [Drosophila willistoni]
Unigene34892_All	gi|58392299|ref|XP_319254.2|	2e-12	cuticular protein 84, RR-2 family (AGAP010100-PA) [Anopheles gambiae str. PEST] >gi|119114425|ref|XP_001238117.1| cuticular protein 108, RR-2 family (AGAP010099-PA) [Anopheles gambiae str. PEST] >gi|55236316|gb|EAA14555.3| AGAP010100-PA [Anopheles gambiae str. PEST] >gi|116118410|gb|EAU76101.1| AGAP010099-PA [Anopheles gambiae str. PEST]
Unigene24182_All	gi|195148740|ref|XP_002015325.1|	2e-13	GL19641 [Drosophila persimilis] >gi|194107278|gb|EDW29321.1| GL19641 [Drosophila persimilis]
Unigene27544_All	gi|91083979|ref|XP_975179.1|	1e-13	PREDICTED: similar to AGAP001502-PA [Tribolium castaneum]
Unigene8867_All	gi|66828899|ref|XP_647803.1|	4e-19	ribosomal protein L27, mitochondrial [Dictyostelium discoideum AX4] >gi|74856469|sp|Q54XK0.1|RM27_DICDI RecName: Full=Probable 39S ribosomal protein L27, mitochondrial; Short=L27mt; Short=MRP-L27 >gi|60470065|gb|EAL68046.1| ribosomal protein L27, mitochondrial [Dictyostelium discoideum AX4]
Unigene3070_All	gi|123472754|ref|XP_001319569.1|	3e-28	viral A-type inclusion protein [Trichomonas vaginalis G3]
Unigene31192_All	gi|307168339|gb|EFN61539.1|	5e-33	Synaptotagmin-11 [Camponotus floridanus]
Unigene2784_All	gi|221124466|ref|XP_002165533.1|	1e-26	PREDICTED: similar to dihydrolipoamide S-succinyltransferase (E2 component of 2-oxo-glutarate complex) [Hydra magnipapillata]
Unigene29983_All	gi|301629461|ref|XP_002943858.1|	1e-103	PREDICTED: succinyl-CoA ligase [ADP-forming] subunit beta-like, partial [Xenopus (Silurana) tropicalis]
Unigene31181_All	gi|268557034|ref|XP_002636506.1|	3e-15	Hypothetical protein CBG23181 [Caenorhabditis briggsae]
Unigene8211_All	gi|123976893|ref|XP_001330650.1|	1e-11	viral A-type inclusion protein [Trichomonas vaginalis G3]
Unigene8939_All	gi|68061769|ref|XP_672886.1|	4e-06	hypothetical protein [Plasmodium berghei strain ANKA] >gi|56490318|emb|CAI03702.1| hypothetical protein PB405526.00.0 [Plasmodium berghei]
Unigene18206_All	gi|326429724|gb|EGD75294.1|	2e-16	30S ribosomal protein S16 [Salpingoeca sp. ATCC 50818]
Unigene30880_All	gi|29169172|gb|AAO66461.1|	2e-10	pG1 protein [Homo sapiens]
Unigene24087_All	gi|225711690|gb|ACO11691.1|	7e-21	ORF91 [Caligus rogercresseyi]
Unigene15424_All	gi|328713960|ref|XP_003245224.1|	0	PREDICTED: microtubule-actin cross-linking factor 1, isoforms 1/2/3/5-like isoform 4 [Acyrthosiphon pisum]
Unigene10728_All	gi|123438677|ref|XP_001310118.1|	1e-40	viral A-type inclusion protein [Trichomonas vaginalis G3]
Unigene37324_All	gi|123448346|ref|XP_001312904.1|	2e-18	viral A-type inclusion protein [Trichomonas vaginalis G3]
Unigene37035_All	gi|263173438|gb|ACY69942.1|	1e-129	multifunctional chaperone [Cimex lectularius]
Unigene9471_All	gi|189236161|ref|XP_975086.2|	0	PREDICTED: similar to rab3-GEF CG5627-PB [Tribolium castaneum]
Unigene26558_All	gi|2394296|gb|AAB70263.1|	6e-66	abdominal-A [Tribolium castaneum]
Unigene15622_All	gi|194882267|ref|XP_001975234.1|	2e-97	GG20672 [Drosophila erecta] >gi|190658421|gb|EDV55634.1| GG20672 [Drosophila erecta]
Unigene28921_All	gi|345487624|ref|XP_001604164.2|	1e-85	PREDICTED: glutaminyl-peptide cyclotransferase-like [Nasonia vitripennis]
Unigene38701_All	gi|195024263|ref|XP_001985839.1|	1e-87	GH20870 [Drosophila grimshawi] >gi|193901839|gb|EDW00706.1| GH20870 [Drosophila grimshawi]
Unigene798_All	gi|328865648|gb|EGG14034.1|	1e-08	MAR-binding protein [Dictyostelium fasciculatum]
Unigene39872_All	gi|71834556|ref|NP_001025379.1|	1e-124	N-acetylglucosamine-6-sulfatase [Danio rerio] >gi|66910454|gb|AAH97128.1| Zgc:114066 [Danio rerio]
Unigene30770_All	gi|307186830|gb|EFN72250.1|	2e-66	Dihydroxyacetone kinase [Camponotus floridanus]
Unigene39748_All	gi|332026521|gb|EGI66642.1|	0	Bromodomain-containing protein 2 [Acromyrmex echinatior]
Unigene43130_All	gi|332026521|gb|EGI66642.1|	0	Bromodomain-containing protein 2 [Acromyrmex echinatior]
Unigene31474_All	gi|328709288|ref|XP_003243921.1|	0	PREDICTED: synaptic vesicular amine transporter-like isoform 2 [Acyrthosiphon pisum] >gi|328709290|ref|XP_001945866.2| PREDICTED: synaptic vesicular amine transporter-like isoform 1 [Acyrthosiphon pisum]
Unigene38691_All	gi|340718673|ref|XP_003397788.1|	1e-65	PREDICTED: probable cytochrome P450 12a5, mitochondrial-like [Bombus terrestris]
Unigene26464_All	gi|72096309|ref|XP_797414.1|	9e-51	PREDICTED: similar to OTTHUMP00000016524 [Strongylocentrotus purpuratus] >gi|115931957|ref|XP_001185134.1| PREDICTED: similar to OTTHUMP00000016524 [Strongylocentrotus purpuratus]
Unigene11295_All	gi|158302107|ref|XP_321733.4|	3e-42	AGAP001401-PA [Anopheles gambiae str. PEST] >gi|157012792|gb|EAA01096.4| AGAP001401-PA [Anopheles gambiae str. PEST]
Unigene25317_All	gi|345481907|ref|XP_001605946.2|	1e-48	PREDICTED: coiled-coil domain-containing protein 63-like [Nasonia vitripennis]
Unigene26368_All	gi|307192555|gb|EFN75743.1|	8e-17	Serine protease easter [Harpegnathos saltator]
Unigene23172_All	gi|289739999|gb|ADD18747.1|	1e-65	polyprotein [Glossina morsitans morsitans]
Unigene7272_All	gi|307186808|gb|EFN72231.1|	8e-45	Disrupted in renal carcinoma protein 2-like protein [Camponotus floridanus]
Unigene36396_All	gi|332026521|gb|EGI66642.1|	0	Bromodomain-containing protein 2 [Acromyrmex echinatior]
Unigene31966_All	gi|91095127|ref|XP_971378.1|	1e-105	PREDICTED: similar to enhancer of mRNA-decapping protein 4 [Tribolium castaneum]
Unigene16848_All	gi|193652756|ref|XP_001943983.1|	1e-177	PREDICTED: trifunctional enzyme subunit beta, mitochondrial-like [Acyrthosiphon pisum]
Unigene32287_All	gi|328704219|ref|XP_001948731.2|	1e-133	PREDICTED: DNA-directed RNA polymerase I subunit RPA2-like [Acyrthosiphon pisum]
Unigene38806_All	gi|307190212|gb|EFN74327.1|	3e-96	Apoptotic chromatin condensation inducer in the nucleus [Camponotus floridanus]
Unigene31070_All	gi|189236779|ref|XP_967166.2|	4e-76	PREDICTED: similar to reticulon/nogo [Tribolium castaneum]
Unigene36672_All	gi|45330818|dbj|BAD12426.1|	1e-121	fructose 1,6-bisphosphate aldolase [Antheraea yamamai]
Unigene17927_All	gi|333468312|gb|EGK96908.1|	2e-11	AGAP013414-PA [Anopheles gambiae str. PEST]
Unigene36967_All	gi|189241652|ref|XP_970771.2|	0	PREDICTED: similar to DCAPL3 [Tribolium castaneum]
Unigene37073_All	gi|345483614|ref|XP_001601904.2|	1e-168	PREDICTED: WD repeat and FYVE domain-containing protein 2-like [Nasonia vitripennis]
Unigene35737_All	gi|189242001|ref|XP_971187.2|	1e-124	PREDICTED: similar to rotund CG32466-PA [Tribolium castaneum]
Unigene5519_All	gi|301619281|ref|XP_002939024.1|	1e-89	PREDICTED: cAMP and cAMP-inhibited cGMP 3',5'-cyclic phosphodiesterase 10A-like [Xenopus (Silurana) tropicalis]
Unigene38789_All	gi|189236779|ref|XP_967166.2|	6e-76	PREDICTED: similar to reticulon/nogo [Tribolium castaneum]
Unigene9440_All	gi|195108969|ref|XP_001999065.1|	3e-85	GI23276 [Drosophila mojavensis] >gi|193915659|gb|EDW14526.1| GI23276 [Drosophila mojavensis]
Unigene3053_All	gi|154413468|ref|XP_001579764.1|	2e-11	viral A-type inclusion protein [Trichomonas vaginalis G3]
Unigene18994_All	gi|189238414|ref|XP_001812452.1|	2e-13	PREDICTED: similar to GA15982-PA [Tribolium castaneum]
Unigene42816_All	gi|225031002|gb|ACN79508.1|	1e-154	PFTAIRE-interacting protein factor 1 [Nilaparvata lugens]
Unigene22181_All	gi|123416438|ref|XP_001304893.1|	1e-16	viral A-type inclusion protein [Trichomonas vaginalis G3]
Unigene3781_All	gi|198436873|ref|XP_002123955.1|	4e-14	PREDICTED: similar to tetrameric potassium-selective cyclic nucleotide gated channel [Ciona intestinalis]
Unigene32865_All	gi|206725166|dbj|BAG71783.1|	1e-180	fmr [Gryllus bimaculatus]
Unigene26463_All	gi|332026029|gb|EGI66180.1|	0	Transketolase-like protein 2 [Acromyrmex echinatior]
Unigene38921_All	gi|345497495|ref|XP_001599996.2|	1e-136	PREDICTED: elongation of very long chain fatty acids protein AAEL008004-like [Nasonia vitripennis]
Unigene33061_All	gi|307211386|gb|EFN87513.1|	0	Myotubularin-related protein 2 [Harpegnathos saltator]
Unigene32679_All	gi|194760679|ref|XP_001962565.1|	4e-33	GF15524 [Drosophila ananassae] >gi|190616262|gb|EDV31786.1| GF15524 [Drosophila ananassae]
Unigene10945_All	gi|189238636|ref|XP_001810468.1|	6e-85	PREDICTED: similar to leucine rich repeat containing 50 [Tribolium castaneum]
Unigene37137_All	gi|328791519|ref|XP_003251587.1|	2e-12	PREDICTED: otoferlin-like [Apis mellifera]
Unigene17139_All	gi|332028062|gb|EGI68113.1|	5e-82	UPF0407 protein [Acromyrmex echinatior]
Unigene17714_All	gi|194760606|ref|XP_001962530.1|	4e-36	GF15511 [Drosophila ananassae] >gi|190616227|gb|EDV31751.1| GF15511 [Drosophila ananassae]
Unigene36093_All	gi|307169906|gb|EFN62415.1|	2e-57	Nucleic-acid-binding protein from transposon X-element [Camponotus floridanus]
Unigene13417_All	gi|328777814|ref|XP_395507.4|	2e-78	PREDICTED: testis-specific serine/threonine-protein kinase 1-like [Apis mellifera]
Unigene8787_All	gi|307192555|gb|EFN75743.1|	1e-28	Serine protease easter [Harpegnathos saltator]
Unigene39458_All	gi|345487087|ref|XP_001600235.2|	1e-178	PREDICTED: 3-phosphoinositide-dependent protein kinase 1-like [Nasonia vitripennis]
Unigene36042_All	gi|156554880|ref|XP_001606894.1|	7e-40	PREDICTED: F-box/WD repeat-containing protein 4-like [Nasonia vitripennis]
Unigene32507_All	gi|332026029|gb|EGI66180.1|	0	Transketolase-like protein 2 [Acromyrmex echinatior]
Unigene32283_All	gi|193699951|ref|XP_001951624.1|	2e-87	PREDICTED: STE20-related kinase adapter protein alpha-like [Acyrthosiphon pisum]
Unigene16833_All	gi|91090708|ref|XP_974847.1|	5e-57	PREDICTED: similar to endoplasmic reticulum to nucleus signalling 2 [Tribolium castaneum]
Unigene36808_All	gi|193690661|ref|XP_001948312.1|	5e-66	PREDICTED: cyclic AMP response element-binding protein A-like [Acyrthosiphon pisum]
Unigene4948_All	gi|16306441|gb|AAL17607.1|AF420467_1	2e-42	cytochrome c oxidase subunit Va [Rhyzopertha dominica]
Unigene2059_All	gi|307192555|gb|EFN75743.1|	4e-17	Serine protease easter [Harpegnathos saltator]
Unigene2043_All	gi|298204349|gb|ADI61823.1|	0	endonuclease-reverse transcriptase [Bombyx mori]
Unigene11837_All	gi|333467354|gb|EGK96540.1|	5e-06	AGAP013127-PA [Anopheles gambiae str. PEST]
Unigene11228_All	gi|345498009|ref|XP_001603551.2|	8e-18	PREDICTED: venom allergen 3-like [Nasonia vitripennis]
Unigene31378_All	gi|345489050|ref|XP_001600681.2|	0	PREDICTED: periodic tryptophan protein 2 homolog [Nasonia vitripennis]
Unigene36855_All	gi|91082897|ref|XP_972120.1|	1e-76	PREDICTED: similar to translationally controlled tumor protein [Tribolium castaneum]
Unigene36333_All	gi|23480318|gb|EAA16908.1|	3e-92	Drosophila melanogaster CG8797 gene product-related [Plasmodium yoelii yoelii]
Unigene9722_All	gi|118572912|sp|Q09YJ5.1|ASZ1_MUNMU	4e-29	RecName: Full=Ankyrin repeat, SAM and basic leucine zipper domain-containing protein 1; AltName: Full=Germ cell-specific ankyrin, SAM and basic leucine zipper domain-containing protein >gi|114573500|gb|ABI75285.1| GASZ [Muntiacus muntjak vaginalis]
Unigene37336_All	gi|237858799|ref|NP_001138600.2|	1e-08	adenylate kinase domain-containing protein 1 isoform 1 [Homo sapiens] >gi|302393675|sp|Q5TCS8.2|AKD1_HUMAN RecName: Full=Adenylate kinase domain-containing protein 1; AltName: Full=Adenylate kinase domain-containing protein 2
Unigene19321_All	gi|239792834|dbj|BAH72712.1|	6e-17	ACYPI000511 [Acyrthosiphon pisum]
Unigene20590_All	gi|311265790|ref|XP_003130822.1|	5e-20	PREDICTED: armadillo repeat-containing protein 3 [Sus scrofa]
Unigene8326_All	gi|225542820|gb|ACN91293.1|	2e-19	dentin sialophosphoprotein precursor [Sus scrofa]
Unigene30340_All	gi|56118612|ref|NP_001008091.1|	7e-17	macrophage stimulating 1 receptor (c-met-related tyrosine kinase) [Xenopus (Silurana) tropicalis] >gi|51703800|gb|AAH81289.1| macrophage stimulating 1 receptor (c-met-related tyrosine kinase) [Xenopus (Silurana) tropicalis]
Unigene38966_All	gi|158299496|ref|XP_001689194.1|	3e-33	AGAP008870-PA [Anopheles gambiae str. PEST] >gi|157013546|gb|EDO63372.1| AGAP008870-PA [Anopheles gambiae str. PEST]
Unigene31416_All	gi|110755228|ref|XP_624529.2|	5e-77	PREDICTED: kelch domain-containing protein 10-like isoform 2 [Apis mellifera]
Unigene32647_All	gi|91079214|ref|XP_969966.1|	2e-69	PREDICTED: similar to histidine triad protein member [Tribolium castaneum]
Unigene20489_All	gi|307180025|gb|EFN68101.1|	1e-126	UDP-glucose:glycoprotein glucosyltransferase [Camponotus floridanus]
Unigene5387_All	gi|229892296|ref|NP_001153501.1|	4e-51	oxoglutarate (alpha-ketoglutarate) dehydrogenase (lipoamide) [Nasonia vitripennis]
Unigene21841_All	gi|156552651|ref|XP_001603422.1|	1e-174	PREDICTED: WD repeat-containing protein 20-like isoform 1 [Nasonia vitripennis] >gi|345488018|ref|XP_003425814.1| PREDICTED: WD repeat-containing protein 20-like isoform 2 [Nasonia vitripennis]
Unigene26266_All	gi|320544016|ref|NP_001188951.1|	6e-57	Stretchin-Mlck, isoform L [Drosophila melanogaster] >gi|318068621|gb|ADV37197.1| Stretchin-Mlck, isoform L [Drosophila melanogaster]
Unigene41909_All	gi|27530991|dbj|BAC54558.1|	1e-30	histone 1 [Drosophila yakuba]
Unigene36397_All	gi|115738257|ref|XP_001179836.1|	6e-12	PREDICTED: similar to endonuclease-reverse transcriptase [Strongylocentrotus purpuratus] >gi|115925918|ref|XP_001182134.1| PREDICTED: similar to endonuclease-reverse transcriptase [Strongylocentrotus purpuratus]
Unigene31031_All	gi|91090312|ref|XP_972241.1|	0	PREDICTED: similar to 2-hydroxyacid dehydrogenase [Tribolium castaneum]
Unigene11328_All	gi|73976960|ref|XP_859649.1|	4e-94	PREDICTED: similar to Nardilysin precursor (N-arginine dibasic convertase) (NRD convertase) (NRD-C) isoform 2 [Canis familiaris]
Unigene8083_All	gi|183235280|ref|XP_649508.2|	8e-12	trichohyalin [Entamoeba histolytica HM-1:IMSS]
Unigene43182_All	gi|272876745|gb|ACZ96370.1|	2e-48	neuropeptide-like precursor 1 [Rhodnius prolixus]
Unigene39369_All	gi|91079925|ref|XP_966415.1|	1e-131	PREDICTED: similar to RE12057p isoform 1 [Tribolium castaneum]
Unigene18240_All	gi|345479914|ref|XP_001607406.2|	1e-111	PREDICTED: organic cation transporter protein-like [Nasonia vitripennis]
Unigene38778_All	gi|292623753|ref|XP_002665401.1|	5e-13	PREDICTED: IQ domain-containing protein G [Danio rerio]
Unigene21182_All	gi|83315218|ref|XP_730698.1|	1e-09	ring-infested erythrocyte surface antigen [Plasmodium yoelii yoelii str. 17XNL]
Unigene16101_All	gi|229596407|ref|XP_001009685.3|	1e-12	HMG box family protein [Tetrahymena thermophila] >gi|225565324|gb|EAR89440.3| HMG box family protein [Tetrahymena thermophila SB210]
Unigene33067_All	gi|157136069|ref|XP_001656755.1|	0	cationic amino acid transporter [Aedes aegypti] >gi|108881123|gb|EAT45348.1| cationic amino acid transporter [Aedes aegypti]
Unigene3233_All	gi|345493155|ref|XP_001601354.2|	7e-21	PREDICTED: SET and MYND domain-containing protein 4-like [Nasonia vitripennis]
Unigene18510_All	gi|328710146|ref|XP_003244179.1|	0	PREDICTED: twitchin-like [Acyrthosiphon pisum]
Unigene11868_All	gi|344269512|ref|XP_003406596.1|	3e-15	PREDICTED: kallikrein-8-like [Loxodonta africana]
Unigene38793_All	gi|148235751|ref|NP_001080788.1|	1e-112	serine/threonine-protein kinase PLK1 [Xenopus laevis] >gi|49036444|sp|P70032.1|PLK1_XENLA RecName: Full=Serine/threonine-protein kinase PLK1; AltName: Full=Plx1; AltName: Full=Polo-like kinase 1; Short=PLK-1 >gi|1537064|gb|AAC60017.1| Plx1 [Xenopus laevis]
Unigene3927_All	gi|68074163|ref|XP_678996.1|	2e-18	asparagine-rich antigen [Plasmodium berghei strain ANKA]
Unigene39977_All	gi|189233817|ref|XP_971502.2|	1e-178	PREDICTED: similar to CG32019-PA [Tribolium castaneum]
Unigene5910_All	gi|328783855|ref|XP_393263.2|	1e-138	PREDICTED: probable tubulin polyglutamylase TTLL1-like [Apis mellifera]
Unigene29189_All	gi|332020221|gb|EGI60665.1|	2e-87	EF-hand domain-containing family member C2 [Acromyrmex echinatior]
Unigene32903_All	gi|118792585|ref|XP_320403.3|	1e-101	AGAP012129-PA [Anopheles gambiae str. PEST] >gi|116116968|gb|EAA00207.3| AGAP012129-PA [Anopheles gambiae str. PEST]
Unigene37325_All	gi|239788608|dbj|BAH70976.1|	6e-13	ACYPI45293 [Acyrthosiphon pisum]
Unigene32212_All	gi|328723474|ref|XP_001944075.2|	1e-141	PREDICTED: rho GTPase-activating protein 12-like [Acyrthosiphon pisum]
Unigene16238_All	gi|195391442|ref|XP_002054369.1|	1e-82	GJ24408 [Drosophila virilis] >gi|194152455|gb|EDW67889.1| GJ24408 [Drosophila virilis]
Unigene17597_All	gi|119601406|gb|EAW81000.1|	2e-21	hCG1644165 [Homo sapiens]
Unigene7821_All	gi|239792834|dbj|BAH72712.1|	8e-09	ACYPI000511 [Acyrthosiphon pisum]
Unigene24414_All	gi|340725938|ref|XP_003401321.1|	1e-136	PREDICTED: cytosol aminopeptidase-like [Bombus terrestris]
Unigene37156_All	gi|91078490|ref|XP_968588.1|	0	PREDICTED: similar to G protein pathway suppressor 1 [Tribolium castaneum]
Unigene5946_All	gi|256087847|ref|XP_002580074.1|	2e-99	dual specificity protein phosphatase cdc14 [Schistosoma mansoni]
Unigene21179_All	gi|313667170|gb|ADR73028.1|	2e-27	carboxylesterase-6 [Laodelphax striatellus]
Unigene32896_All	gi|291396135|ref|XP_002714699.1|	4e-16	PREDICTED: ring finger protein 8 [Oryctolagus cuniculus]
Unigene14890_All	gi|213511686|ref|NP_001133092.1|	1e-24	serine/threonine-protein phosphatase PP1-gamma catalytic subunit [Salmo salar] >gi|197631911|gb|ACH70679.1| protein phosphatase 1 catalytic subunit gamma isoform [Salmo salar]
Unigene13665_All	gi|123496999|ref|XP_001327090.1|	3e-16	trichohyalin [Trichomonas vaginalis G3]
Unigene37363_All	gi|332025182|gb|EGI65362.1|	2e-96	Uncharacterized protein [Acromyrmex echinatior]
Unigene37213_All	gi|332031518|gb|EGI70990.1|	4e-37	Cyclic AMP-dependent transcription factor ATF-4 [Acromyrmex echinatior]
Unigene9044_All	gi|242013513|ref|XP_002427449.1|	1e-13	conserved hypothetical protein [Pediculus humanus corporis] >gi|212511835|gb|EEB14711.1| conserved hypothetical protein [Pediculus humanus corporis]
Unigene5962_All	gi|195124225|ref|XP_002006594.1|	1e-128	GI21145 [Drosophila mojavensis] >gi|193911662|gb|EDW10529.1| GI21145 [Drosophila mojavensis]
Unigene37013_All	gi|189233886|ref|XP_971055.2|	1e-126	PREDICTED: similar to dynein heavy chain [Tribolium castaneum]
Unigene33014_All	gi|91081571|ref|XP_975194.1|	5e-80	PREDICTED: similar to something about silencing protein 10 [Tribolium castaneum]
Unigene24163_All	gi|332026521|gb|EGI66642.1|	0	Bromodomain-containing protein 2 [Acromyrmex echinatior]
Unigene18779_All	gi|189235790|ref|XP_969937.2|	3e-59	PREDICTED: similar to glutathione peroxidase [Tribolium castaneum]
Unigene30418_All	gi|340374282|ref|XP_003385667.1|	1e-130	PREDICTED: dynein heavy chain 7, axonemal-like [Amphimedon queenslandica]
Unigene14415_All	gi|124804106|ref|XP_001347904.1|	6e-06	conserved Plasmodium protein [Plasmodium falciparum 3D7] >gi|23496157|gb|AAN35817.1| conserved Plasmodium protein [Plasmodium falciparum 3D7]
Unigene31561_All	gi|72547036|ref|XP_843163.1|	4e-06	proteophosphoglycan 5 [Leishmania major strain Friedlin] >gi|323363677|emb|CBZ12682.1| proteophosphoglycan 5 [Leishmania major strain Friedlin]
Unigene203_All	gi|307204120|gb|EFN82989.1|	4e-21	Neurogenic locus notch-like protein protein 1 [Harpegnathos saltator]
Unigene23070_All	gi|301625372|ref|XP_002941875.1|	3e-62	PREDICTED: IQ and ubiquitin-like domain-containing protein [Xenopus (Silurana) tropicalis]
Unigene32044_All	gi|332017010|gb|EGI57809.1|	0	Cohesin subunit SA-1 [Acromyrmex echinatior]
Unigene33079_All	gi|332028283|gb|EGI68330.1|	1e-139	Putative ATP-dependent RNA helicase DHX36 [Acromyrmex echinatior]
Unigene30955_All	gi|112983564|ref|NP_001037356.1|	3e-74	45 kDa immunophilin FKBP45 [Bombyx mori] >gi|68160236|gb|AAY86706.1| 45 kDa immunophilin FKBP45 [Bombyx mori]
Unigene4755_All	gi|156551605|ref|XP_001602695.1|	0	PREDICTED: alpha-mannosidase 2-like [Nasonia vitripennis]
Unigene42240_All	gi|91087295|ref|XP_975560.1|	7e-46	PREDICTED: similar to AGAP007363-PA [Tribolium castaneum]
Unigene39595_All	gi|158289002|ref|XP_001687774.1|	8e-15	AGAP000318-PA [Anopheles gambiae str. PEST]
Unigene26475_All	gi|328777814|ref|XP_395507.4|	1e-57	PREDICTED: testis-specific serine/threonine-protein kinase 1-like [Apis mellifera]
Unigene33062_All	gi|301624575|ref|XP_002941578.1|	3e-21	PREDICTED: e3 ubiquitin-protein ligase TTC3-like [Xenopus (Silurana) tropicalis]
Unigene8343_All	gi|156538583|ref|XP_001607480.1|	1e-27	PREDICTED: similar to CG17068-PA [Nasonia vitripennis]
Unigene43222_All	gi|332016872|gb|EGI57681.1|	2e-55	Suppressor of cytokine signaling 6 [Acromyrmex echinatior]
Unigene39427_All	gi|345489390|ref|XP_001604073.2|	3e-41	PREDICTED: leucine-rich repeat-containing protein 67-like [Nasonia vitripennis]
Unigene35806_All	gi|343790874|ref|NP_001177977.2|	1e-170	eukaryotic translation initiation factor 4 gamma [Apis mellifera]
Unigene2178_All	gi|345482244|ref|XP_001607230.2|	2e-54	PREDICTED: coiled-coil domain-containing protein 40-like [Nasonia vitripennis]
Unigene32219_All	gi|340716997|ref|XP_003396976.1|	1e-100	PREDICTED: transcription initiation factor TFIID subunit 1-like isoform 1 [Bombus terrestris]
Unigene37194_All	gi|110763826|ref|XP_395047.3|	1e-178	PREDICTED: phosphoglycerate kinase isoform 1 [Apis mellifera]
Unigene5288_All	gi|328706145|ref|XP_003243008.1|	2e-11	PREDICTED: EF-hand calcium-binding domain-containing protein 10-like [Acyrthosiphon pisum]
Unigene36846_All	gi|340726772|ref|XP_003401727.1|	7e-51	PREDICTED: pyrimidine-specific ribonucleoside hydrolase rihA-like [Bombus terrestris]
Unigene40018_All	gi|215500542|gb|EEC10036.1|	1e-54	SOCS box SH2 domain-containing protein [Ixodes scapularis]
Unigene42006_All	gi|307178048|gb|EFN66893.1|	1e-113	Calcium-dependent secretion activator [Camponotus floridanus]
Unigene14360_All	gi|189241139|ref|XP_973746.2|	4e-59	PREDICTED: similar to mitochondrial RNA splicing protein [Tribolium castaneum]
Unigene40060_All	gi|74996486|sp|Q54D75.1|Y2550_DICDI	5e-10	RecName: Full=Probable cyclin-dependent serine/threonine-protein kinase DDB_G0292550
Unigene43184_All	gi|156553552|ref|XP_001601896.1|	1e-130	PREDICTED: cleavage stimulation factor subunit 2-like isoform 1 [Nasonia vitripennis]
Unigene31407_All	gi|239790499|dbj|BAH71807.1|	4e-45	ACYPI005577 [Acyrthosiphon pisum]
Unigene22040_All	gi|307172721|gb|EFN64027.1|	1e-22	Myosin light chain kinase, smooth muscle [Camponotus floridanus]
Unigene38749_All	gi|1280134|gb|AAA98006.1|	5e-08	Hypothetical protein F16H11.2 [Caenorhabditis elegans]
Unigene11455_All	gi|345483441|ref|XP_001603469.2|	1e-68	PREDICTED: lipase 3-like [Nasonia vitripennis]
Unigene5943_All	gi|198423792|ref|XP_002129043.1|	1e-116	PREDICTED: similar to cAMP-dependent protein kinase catalytic subunit alpha (PKA C-alpha) [Ciona intestinalis]
Unigene18766_All	gi|328707156|ref|XP_001949583.2|	6e-68	PREDICTED: zinc finger protein Xfin-like [Acyrthosiphon pisum]
Unigene32067_All	gi|332019566|gb|EGI60045.1|	2e-11	UBX domain-containing protein 4 [Acromyrmex echinatior]
Unigene32879_All	gi|193669165|ref|XP_001944917.1|	1e-122	PREDICTED: PDZ and LIM domain protein Zasp-like isoform 1 [Acyrthosiphon pisum]
Unigene3399_All	gi|326674303|ref|XP_001339799.2|	9e-50	PREDICTED: beta-1,3-glucosyltransferase-like, partial [Danio rerio]
Unigene23169_All	gi|229576856|ref|NP_001153390.1|	6e-35	BTB (POZ) domain containing 2-like [Nasonia vitripennis]
Unigene43139_All	gi|307184498|gb|EFN70887.1|	8e-58	Multiple coagulation factor deficiency protein 2-like protein [Camponotus floridanus]
Unigene27399_All	gi|345497495|ref|XP_001599996.2|	1e-136	PREDICTED: elongation of very long chain fatty acids protein AAEL008004-like [Nasonia vitripennis]
Unigene5037_All	gi|157111492|ref|XP_001651590.1|	2e-70	programmed cell death protein [Aedes aegypti] >gi|108878359|gb|EAT42584.1| programmed cell death protein [Aedes aegypti]
Unigene23907_All	gi|7511784|pir||T18197	1e-117	reverse transcriptase-like protein - silkworm >gi|903695|gb|AAB59214.1| reverse transcriptase-like protein [Bombyx mori]
Unigene21094_All	gi|307191441|gb|EFN74982.1|	1e-33	Ninjurin-1 [Camponotus floridanus]
Unigene30411_All	gi|189240473|ref|XP_974467.2|	3e-33	PREDICTED: similar to LOC733372 protein [Tribolium castaneum]
Unigene2555_All	gi|270016461|gb|EFA12907.1|	1e-22	hypothetical protein TcasGA2_TC006976 [Tribolium castaneum]
Unigene5166_All	gi|259166846|gb|ACV97159.1|	0	glucose-6-phosphate isomerase [Spodoptera exigua]
Unigene31622_All	gi|7511784|pir||T18197	1e-117	reverse transcriptase-like protein - silkworm >gi|903695|gb|AAB59214.1| reverse transcriptase-like protein [Bombyx mori]
Unigene14933_All	gi|268555890|ref|XP_002635934.1|	4e-14	Hypothetical protein CBG01161 [Caenorhabditis briggsae]
Unigene1657_All	gi|328697388|ref|XP_003240324.1|	0	PREDICTED: 2-oxoglutarate dehydrogenase, mitochondrial-like isoform 3 [Acyrthosiphon pisum]
Unigene33053_All	gi|189234823|ref|XP_001809803.1|	7e-75	PREDICTED: similar to AGAP010960-PA [Tribolium castaneum]
Unigene32112_All	gi|213515190|ref|NP_001134000.1|	3e-17	Dermal papilla-derived protein 6 homolog [Salmo salar] >gi|209156116|gb|ACI34290.1| Dermal papilla-derived protein 6 homolog [Salmo salar] >gi|223648954|gb|ACN11235.1| Dermal papilla-derived protein 6 homolog [Salmo salar]
Unigene30245_All	gi|24642031|ref|NP_511157.2|	3e-86	flotillin 2, isoform B [Drosophila melanogaster] >gi|24642033|ref|NP_727799.1| flotillin 2, isoform F [Drosophila melanogaster] >gi|22832245|gb|AAN09343.1| flotillin 2, isoform B [Drosophila melanogaster] >gi|22832246|gb|AAN09344.1| flotillin 2, isoform F [Drosophila melanogaster] >gi|33589328|gb|AAQ22431.1| RE74011p [Drosophila melanogaster]
Unigene12335_All	gi|221128031|ref|XP_002155059.1|	1e-157	PREDICTED: similar to Translation elongation factor, mitochondrial [Hydra magnipapillata]
Unigene6477_All	gi|307175909|gb|EFN65722.1|	2e-49	Structural maintenance of chromosomes protein 6 [Camponotus floridanus]
Unigene38922_All	gi|328696664|ref|XP_001943200.2|	1e-133	PREDICTED: elongation of very long chain fatty acids protein AAEL008004-like isoform 1 [Acyrthosiphon pisum] >gi|328696666|ref|XP_003240093.1| PREDICTED: elongation of very long chain fatty acids protein AAEL008004-like isoform 2 [Acyrthosiphon pisum]
Unigene8888_All	gi|332026849|gb|EGI66952.1|	1e-56	Ubiquitin-conjugating enzyme E2 C [Acromyrmex echinatior]
Unigene36818_All	gi|193699951|ref|XP_001951624.1|	9e-89	PREDICTED: STE20-related kinase adapter protein alpha-like [Acyrthosiphon pisum]
Unigene31150_All	gi|328720798|ref|XP_001947579.2|	1e-141	PREDICTED: zinc finger protein 84-like [Acyrthosiphon pisum]
Unigene36317_All	gi|307166307|gb|EFN60489.1|	2e-14	Uncharacterized protein C6orf103 [Camponotus floridanus]
Unigene23577_All	gi|23490091|gb|EAA21948.1|	3e-08	homeobox-containing protein [Plasmodium yoelii yoelii]
Unigene18394_All	gi|195107627|ref|XP_001998410.1|	4e-21	GI23950 [Drosophila mojavensis] >gi|193915004|gb|EDW13871.1| GI23950 [Drosophila mojavensis]
Unigene3065_All	gi|307184254|gb|EFN70727.1|	0	Inosine-5'-monophosphate dehydrogenase [Camponotus floridanus]
Unigene26580_All	gi|156538196|ref|XP_001601410.1|	5e-09	PREDICTED: similar to GA22079-PA [Nasonia vitripennis]
Unigene39674_All	gi|263173438|gb|ACY69942.1|	1e-129	multifunctional chaperone [Cimex lectularius]
Unigene40030_All	gi|332018664|gb|EGI59236.1|	2e-39	Krueppel-like factor 10 [Acromyrmex echinatior]
Unigene11198_All	gi|91079790|ref|XP_968123.1|	3e-46	PREDICTED: similar to CG11041 CG11041-PA [Tribolium castaneum]
Unigene12612_All	gi|91077544|ref|XP_971725.1|	1e-109	PREDICTED: similar to Tyrosine-protein phosphatase non-receptor type 13 (Protein-tyrosine phosphatase 1E) (PTP-E1) (hPTPE1) (PTP-BAS) (Protein-tyrosine phosphatase PTPL1) (Fas-associated protein-tyrosine phosphatase 1) (FAP-1) [Tribolium castaneum]
Unigene20511_All	gi|328786124|ref|XP_394968.3|	1e-153	PREDICTED: sperm-associated antigen 6-like isoform 1 [Apis mellifera]
Unigene14948_All	gi|307192555|gb|EFN75743.1|	2e-31	Serine protease easter [Harpegnathos saltator]
Unigene15091_All	gi|114051648|ref|NP_001040169.1|	8e-55	vacuolar ATP synthase 21 kDa proteolipid subunit [Bombyx mori] >gi|87248269|gb|ABD36187.1| vacuolar ATP synthase 21 kDa proteolipid subunit [Bombyx mori]
Unigene35700_All	gi|328787135|ref|XP_396705.3|	3e-35	PREDICTED: neurogenic protein big brain [Apis mellifera]
Unigene21112_All	gi|193591901|ref|XP_001951517.1|	4e-59	PREDICTED: fructose-bisphosphate aldolase-like isoform 1 [Acyrthosiphon pisum] >gi|328697668|ref|XP_003240405.1| PREDICTED: fructose-bisphosphate aldolase-like isoform 2 [Acyrthosiphon pisum]
Unigene37262_All	gi|307211787|gb|EFN87768.1|	6e-11	Uncharacterized protein C8orf55-like protein [Harpegnathos saltator]
Unigene904_All	gi|123472756|ref|XP_001319570.1|	2e-10	viral A-type inclusion protein [Trichomonas vaginalis G3]
Unigene18496_All	gi|189235987|ref|XP_971849.2|	1e-75	PREDICTED: similar to BMKETTIN [Tribolium castaneum]
Unigene31981_All	gi|307207075|gb|EFN84884.1|	2e-51	Protein diaphanous [Harpegnathos saltator]
Unigene44661_All	gi|195444649|ref|XP_002069964.1|	7e-80	GK11288 [Drosophila willistoni] >gi|194166049|gb|EDW80950.1| GK11288 [Drosophila willistoni]
Unigene36255_All	gi|194765049|ref|XP_001964640.1|	1e-19	GF23290 [Drosophila ananassae] >gi|190614912|gb|EDV30436.1| GF23290 [Drosophila ananassae]
Unigene11895_All	gi|270011109|gb|EFA07557.1|	2e-21	serine protease P135 [Tribolium castaneum]
Unigene4389_All	gi|195444198|ref|XP_002069758.1|	2e-51	GK11687 [Drosophila willistoni] >gi|194165843|gb|EDW80744.1| GK11687 [Drosophila willistoni]
Unigene17172_All	gi|270016461|gb|EFA12907.1|	5e-06	hypothetical protein TcasGA2_TC006976 [Tribolium castaneum]
Unigene28657_All	gi|189240777|ref|XP_969434.2|	8e-25	PREDICTED: similar to parcas CG7761-PA [Tribolium castaneum]
Unigene14530_All	gi|91080039|ref|XP_972664.1|	1e-137	PREDICTED: similar to GA19547-PA [Tribolium castaneum]
Unigene21099_All	gi|328791681|ref|XP_394947.3|	1e-148	PREDICTED: dynamin related protein 1 isoform 1 [Apis mellifera]
Unigene32988_All	gi|340723049|ref|XP_003399911.1|	0	PREDICTED: LOW QUALITY PROTEIN: ATP-dependent RNA helicase DDX54-like [Bombus terrestris]
Unigene5236_All	gi|334311559|ref|XP_001369278.2|	3e-24	PREDICTED: CDK5 regulatory subunit-associated protein 2-like [Monodelphis domestica]
Unigene37111_All	gi|170317966|gb|ACB14344.1|	0	juvenile hormone esterase [Nilaparvata lugens]
Unigene28171_All	gi|158295876|ref|XP_001688876.1|	2e-27	AGAP006460-PA [Anopheles gambiae str. PEST] >gi|157016242|gb|EDO63882.1| AGAP006460-PA [Anopheles gambiae str. PEST]
Unigene42415_All	gi|193695378|ref|XP_001951176.1|	4e-51	PREDICTED: GTP-binding protein Di-Ras2-like [Acyrthosiphon pisum]
Unigene28473_All	gi|307175873|gb|EFN65688.1|	3e-40	Carbonic anhydrase 13 [Camponotus floridanus]
Unigene19877_All	gi|325120835|emb|CBZ56390.1|	2e-14	Methyltransferase-like protein, related [Neospora caninum Liverpool]
Unigene15002_All	gi|325117555|emb|CBZ53107.1|	8e-06	putative SET domain-containing protein [Neospora caninum Liverpool]
Unigene36909_All	gi|221103943|ref|XP_002159492.1|	2e-07	PREDICTED: similar to transposase domain-containing protein [Hydra magnipapillata]
Unigene6093_All	gi|307175876|gb|EFN65691.1|	4e-51	Carbonic anhydrase 1 [Camponotus floridanus]
Unigene21751_All	gi|345492449|ref|XP_001600059.2|	0	PREDICTED: neprilysin-2-like [Nasonia vitripennis]
Unigene2133_All	gi|91088931|ref|XP_973409.1|	1e-124	PREDICTED: similar to gilgamesh CG6963-PD [Tribolium castaneum]
Unigene25514_All	gi|91078866|ref|XP_972417.1|	1e-127	PREDICTED: similar to oligopeptide transporter [Tribolium castaneum]
Unigene1997_All	gi|66773116|ref|NP_001019584.1|	3e-32	MORN repeat-containing protein 5 [Danio rerio] >gi|82226264|sp|Q4VBJ9.1|MORN5_DANRE RecName: Full=MORN repeat-containing protein 5 >gi|66267499|gb|AAH95656.1| MORN repeat containing 5 [Danio rerio]
Unigene6966_All	gi|256708537|gb|ACV20871.1|	1e-128	trehalose 6-phosphate synthase [Nilaparvata lugens]
Unigene13710_All	gi|154412515|ref|XP_001579290.1|	5e-16	dentin sialophosphoprotein precursor [Trichomonas vaginalis G3]
Unigene5861_All	gi|149037659|gb|EDL92090.1|	6e-09	rCG55594 [Rattus norvegicus]
Unigene37088_All	gi|345480123|ref|XP_001606960.2|	1e-11	PREDICTED: coiled-coil domain-containing protein 164 homolog [Nasonia vitripennis]
Unigene37247_All	gi|170064793|ref|XP_001867673.1|	3e-29	organic cation transporter [Culex quinquefasciatus] >gi|167882046|gb|EDS45429.1| organic cation transporter [Culex quinquefasciatus]
Unigene42401_All	gi|345487624|ref|XP_001604164.2|	8e-86	PREDICTED: glutaminyl-peptide cyclotransferase-like [Nasonia vitripennis]
Unigene28966_All	gi|218749864|ref|NP_001136342.1|	1e-132	short-chain acyl-CoA dehydrogenase [Nasonia vitripennis]
Unigene24472_All	gi|124513336|ref|XP_001350024.1|	2e-07	conserved Plasmodium protein, unknown function [Plasmodium falciparum 3D7] >gi|23615441|emb|CAD52432.1| conserved Plasmodium protein, unknown function [Plasmodium falciparum 3D7]
Unigene2592_All	gi|189238414|ref|XP_001812452.1|	5e-22	PREDICTED: similar to GA15982-PA [Tribolium castaneum]
Unigene18783_All	gi|189235790|ref|XP_969937.2|	4e-59	PREDICTED: similar to glutathione peroxidase [Tribolium castaneum]
Unigene1954_All	gi|307175873|gb|EFN65688.1|	4e-43	Carbonic anhydrase 13 [Camponotus floridanus]
Unigene32588_All	gi|335289510|ref|XP_003127115.2|	2e-06	PREDICTED: histone-lysine N-methyltransferase MLL4-like [Sus scrofa]
Unigene35988_All	gi|124486773|ref|NP_001074799.1|	1e-48	dynein heavy chain 2, axonemal [Mus musculus]
Unigene39956_All	gi|256085592|ref|XP_002579001.1|	7e-12	zinc finger protein [Schistosoma mansoni]
Unigene38707_All	gi|20452161|gb|AAM22073.1|AF385629_1	4e-36	retinitis pigmentosa GTPase regulator [Canis lupus familiaris]
Unigene15196_All	gi|110763972|ref|XP_395550.3|	1e-45	PREDICTED: leucine-rich repeat-containing protein 40-like [Apis mellifera]
Unigene33051_All	gi|170058055|ref|XP_001864755.1|	1e-125	dimethyladenosine transferase [Culex quinquefasciatus] >gi|167877296|gb|EDS40679.1| dimethyladenosine transferase [Culex quinquefasciatus]
Unigene2115_All	gi|156546322|ref|XP_001606351.1|	8e-53	PREDICTED: regulator of microtubule dynamics protein 1-like [Nasonia vitripennis]
Unigene27685_All	gi|307170870|gb|EFN62981.1|	3e-46	Uncharacterized WD repeat-containing protein alr2800 [Camponotus floridanus]
Unigene37066_All	gi|332018103|gb|EGI58717.1|	1e-74	UPF0704 protein C6orf165-like protein [Acromyrmex echinatior]
Unigene15231_All	gi|124511670|ref|XP_001348968.1|	8e-07	erythrocyte membrane-associated antigen [Plasmodium falciparum 3D7] >gi|23498736|emb|CAD50806.1| erythrocyte membrane-associated antigen [Plasmodium falciparum 3D7]
Unigene24471_All	gi|340713640|ref|XP_003395348.1|	1e-123	PREDICTED: LOW QUALITY PROTEIN: radial spoke head protein 4 homolog A-like [Bombus terrestris]
Unigene3165_All	gi|307199010|gb|EFN79734.1|	0	Poly(rC)-binding protein 3 [Harpegnathos saltator]
Unigene30504_All	gi|171916097|ref|NP_001116437.1|	4e-11	repetin [Homo sapiens] >gi|68566036|sp|Q6XPR3.1|RPTN_HUMAN RecName: Full=Repetin >gi|31324878|gb|AAP48705.1| repetin [Homo sapiens] >gi|40795899|gb|AAR91620.1| repetin [Homo sapiens] >gi|220776493|emb|CAX15197.1| repetin [Homo sapiens]
Unigene31346_All	gi|78101806|tpg|DAA05522.1|	5e-95	TPA: TPA_inf: troponin I isoform 6b1 [Apis mellifera]
Unigene32612_All	gi|91081119|ref|XP_975527.1|	1e-149	PREDICTED: similar to Lipoic acid synthase CG5231-PA [Tribolium castaneum]
Unigene33043_All	gi|157113811|ref|XP_001652097.1|	2e-47	zinc finger protein [Aedes aegypti] >gi|108877535|gb|EAT41760.1| zinc finger protein [Aedes aegypti]
Unigene20727_All	gi|34495237|gb|AAQ73468.1|	2e-14	erythrocyte binding protein 2 [Plasmodium falciparum]
Unigene41_All	gi|156549026|ref|XP_001607355.1|	1e-124	PREDICTED: heterogeneous nuclear ribonucleoprotein A1, A2/B1 homolog [Nasonia vitripennis]
Unigene36134_All	gi|345484966|ref|XP_001604875.2|	0	PREDICTED: WD repeat-containing protein 26-like [Nasonia vitripennis]
Unigene39810_All	gi|237830605|ref|XP_002364600.1|	7e-48	IQ calmodulin-binding motif domain-containing protein [Toxoplasma gondii ME49] >gi|211962264|gb|EEA97459.1| IQ calmodulin-binding motif domain-containing protein [Toxoplasma gondii ME49]
Unigene12742_All	gi|307172085|gb|EFN63665.1|	9e-71	E3 ubiquitin-protein ligase Topors [Camponotus floridanus]
Unigene41911_All	gi|91092924|ref|XP_971718.1|	1e-112	PREDICTED: similar to AGAP011539-PA [Tribolium castaneum]
Unigene38677_All	gi|332027517|gb|EGI67594.1|	2e-28	Protein lava lamp [Acromyrmex echinatior]
Unigene1696_All	gi|189236868|ref|XP_001814237.1|	9e-28	PREDICTED: similar to CG7634 CG7634-PA [Tribolium castaneum]
Unigene39085_All	gi|157114750|ref|XP_001652403.1|	2e-15	n-acetylgalactosaminyltransferase [Aedes aegypti] >gi|108883556|gb|EAT47781.1| n-acetylgalactosaminyltransferase [Aedes aegypti]
Unigene981_All	gi|332019263|gb|EGI59772.1|	3e-09	Uncharacterized protein C6orf224 [Acromyrmex echinatior]
Unigene39915_All	gi|189237649|ref|XP_001811945.1|	2e-43	PREDICTED: similar to SVOP protein [Tribolium castaneum]
Unigene44609_All	gi|332028054|gb|EGI68105.1|	3e-72	Homeobox protein cut [Acromyrmex echinatior]
Unigene31949_All	gi|345492037|ref|XP_001600355.2|	9e-93	PREDICTED: la-related protein 7-like [Nasonia vitripennis]
Unigene29140_All	gi|328782151|ref|XP_397185.2|	1e-22	PREDICTED: adrenodoxin, mitochondrial-like [Apis mellifera]
Unigene37260_All	gi|125985295|ref|XP_001356411.1|	3e-73	GA16920 [Drosophila pseudoobscura pseudoobscura] >gi|195147162|ref|XP_002014549.1| GL18895 [Drosophila persimilis] >gi|54644735|gb|EAL33475.1| GA16920 [Drosophila pseudoobscura pseudoobscura] >gi|194106502|gb|EDW28545.1| GL18895 [Drosophila persimilis]
Unigene32751_All	gi|91094905|ref|XP_973449.1|	1e-134	PREDICTED: similar to CG4643 CG4643-PA [Tribolium castaneum]
Unigene36699_All	gi|345491212|ref|XP_001603815.2|	1e-121	PREDICTED: serine-arginine protein 55-like isoform 2 [Nasonia vitripennis]
Unigene37360_All	gi|345489676|ref|XP_003426197.1|	1e-84	PREDICTED: KH domain-containing, RNA-binding, signal transduction-associated protein 2-like isoform 2 [Nasonia vitripennis]
Unigene10622_All	gi|91083311|ref|XP_974718.1|	7e-70	PREDICTED: similar to radial spoke head 10 homolog B (Chlamydomonas)-like [Tribolium castaneum]
Unigene35921_All	gi|345479528|ref|XP_001607344.2|	2e-15	PREDICTED: ankyrin repeat domain-containing protein 50 isoform 1 [Nasonia vitripennis] >gi|345479530|ref|XP_003423968.1| PREDICTED: ankyrin repeat domain-containing protein 50 isoform 2 [Nasonia vitripennis]
Unigene37358_All	gi|307187113|gb|EFN72357.1|	0	Protein kinase C and casein kinase substrate in neurons protein 2 [Camponotus floridanus]
Unigene41907_All	gi|242000788|ref|XP_002435037.1|	7e-07	topoisomerase TOP1-interacting protein BTBD1, putative [Ixodes scapularis] >gi|215498367|gb|EEC07861.1| topoisomerase TOP1-interacting protein BTBD1, putative [Ixodes scapularis]
Unigene37329_All	gi|344290454|ref|XP_003416953.1|	3e-49	PREDICTED: cytochrome b5 domain-containing protein 1-like [Loxodonta africana]
Unigene27464_All	gi|126506318|ref|NP_001075433.1|	1e-09	tetrameric potassium-selective cyclic nucleotide gated channel [Strongylocentrotus purpuratus] >gi|124746345|gb|ABN14774.1| tetrameric potassium-selective cyclic nucleotide gated channel [Strongylocentrotus purpuratus]
Unigene18513_All	gi|328789682|ref|XP_003251305.1|	0	PREDICTED: LOW QUALITY PROTEIN: twitchin [Apis mellifera]
Unigene35781_All	gi|195374772|ref|XP_002046177.1|	2e-12	GJ12655 [Drosophila virilis] >gi|194153335|gb|EDW68519.1| GJ12655 [Drosophila virilis]
Unigene31510_All	gi|91078186|ref|XP_967804.1|	6e-41	PREDICTED: similar to AGAP007552-PA [Tribolium castaneum]
Unigene27653_All	gi|58385276|ref|XP_313828.2|	9e-13	AGAP004528-PA [Anopheles gambiae str. PEST] >gi|55240904|gb|EAA09295.2| AGAP004528-PA [Anopheles gambiae str. PEST]
Unigene14642_All	gi|328709680|ref|XP_003244036.1|	0	PREDICTED: glycerol-3-phosphate dehydrogenase, mitochondrial-like isoform 5 [Acyrthosiphon pisum]
Unigene37034_All	gi|263173438|gb|ACY69942.1|	1e-129	multifunctional chaperone [Cimex lectularius]
Unigene2177_All	gi|307180446|gb|EFN68472.1|	1e-06	Zinc finger protein 91 [Camponotus floridanus]
Unigene18039_All	gi|114051131|ref|NP_001040310.1|	7e-37	light-induced protein-like brain protein 44 [Bombyx mori] >gi|87248275|gb|ABD36190.1| light-induced protein-like brain protein 44 [Bombyx mori]
Unigene24577_All	gi|41053533|ref|NP_956774.1|	4e-24	cytoplasmic dynein 2 light intermediate chain 1 [Danio rerio] >gi|82187683|sp|Q7SXY4.1|DC2L1_DANRE RecName: Full=Cytoplasmic dynein 2 light intermediate chain 1 >gi|32766386|gb|AAH55198.1| Dynein, cytoplasmic 2, light intermediate chain 1 [Danio rerio]
Unigene40039_All	gi|307206909|gb|EFN84755.1|	5e-37	Uncharacterized protein C14orf166B [Harpegnathos saltator]
Unigene38619_All	gi|332028924|gb|EGI68942.1|	2e-26	Coiled-coil domain-containing protein 66 [Acromyrmex echinatior]
Unigene21127_All	gi|307192555|gb|EFN75743.1|	7e-29	Serine protease easter [Harpegnathos saltator]
Unigene32605_All	gi|189235591|ref|XP_968043.2|	4e-28	PREDICTED: similar to CG13532 CG13532-PA [Tribolium castaneum]
Unigene31494_All	gi|156404484|ref|XP_001640437.1|	2e-08	predicted protein [Nematostella vectensis] >gi|156227571|gb|EDO48374.1| predicted protein [Nematostella vectensis]
Unigene39788_All	gi|61658805|gb|AAX49610.1|	4e-09	RPGR [Rattus norvegicus]
Unigene23620_All	gi|307208738|gb|EFN86015.1|	6e-43	GS1-like protein [Harpegnathos saltator]
Unigene44666_All	gi|332029738|gb|EGI69607.1|	1e-123	Zinc finger protein 585B [Acromyrmex echinatior]
Unigene5841_All	gi|340715205|ref|XP_003396109.1|	1e-76	PREDICTED: zinc finger MYND domain-containing protein 10-like isoform 1 [Bombus terrestris] >gi|340715207|ref|XP_003396110.1| PREDICTED: zinc finger MYND domain-containing protein 10-like isoform 2 [Bombus terrestris]
Unigene5978_All	gi|328787002|ref|XP_623511.2|	0	PREDICTED: single-stranded DNA-binding protein 3 isoform 2 [Apis mellifera]
Unigene31090_All	gi|193664563|ref|XP_001947030.1|	1e-62	PREDICTED: prostatic acid phosphatase-like [Acyrthosiphon pisum]
Unigene36703_All	gi|328786878|ref|XP_391860.4|	1e-115	PREDICTED: serine/arginine-rich splicing factor 4 [Apis mellifera]
Unigene37313_All	gi|213982979|ref|NP_001135651.1|	8e-19	zinc finger protein 527 [Xenopus (Silurana) tropicalis] >gi|159155114|gb|AAI54751.1| Zgc:173615 protein [Danio rerio]
Unigene12267_All	gi|328707361|ref|XP_003243370.1|	2e-27	PREDICTED: THAP domain-containing protein 9-like [Acyrthosiphon pisum]
Unigene42370_All	gi|195038166|ref|XP_001990531.1|	2e-32	GH18195 [Drosophila grimshawi] >gi|193894727|gb|EDV93593.1| GH18195 [Drosophila grimshawi]
Unigene21577_All	gi|225711970|gb|ACO11831.1|	1e-53	7-dehydrocholesterol reductase [Lepeophtheirus salmonis] >gi|290462921|gb|ADD24508.1| 7-dehydrocholesterol reductase [Lepeophtheirus salmonis]
Unigene37285_All	gi|125809155|ref|XP_001361007.1|	5e-18	GA18804 [Drosophila pseudoobscura pseudoobscura] >gi|195154074|ref|XP_002017947.1| GL17027 [Drosophila persimilis] >gi|54636180|gb|EAL25583.1| GA18804 [Drosophila pseudoobscura pseudoobscura] >gi|194113743|gb|EDW35786.1| GL17027 [Drosophila persimilis]
Unigene2834_All	gi|290462873|gb|ADD24484.1|	9e-12	Transposable element Tc3 transposase [Lepeophtheirus salmonis]
Unigene8827_All	gi|123475700|ref|XP_001321026.1|	5e-07	viral A-type inclusion protein [Trichomonas vaginalis G3]
Unigene23148_All	gi|345481744|ref|XP_003424442.1|	1e-132	PREDICTED: kinesin-like protein KIF3B isoform 1 [Nasonia vitripennis] >gi|345481746|ref|XP_003424443.1| PREDICTED: kinesin-like protein KIF3B isoform 2 [Nasonia vitripennis]
Unigene17859_All	gi|189236779|ref|XP_967166.2|	3e-76	PREDICTED: similar to reticulon/nogo [Tribolium castaneum]
Unigene21064_All	gi|340708622|ref|XP_003392921.1|	9e-18	PREDICTED: BTB/POZ domain-containing protein 2-like [Bombus terrestris]
Unigene37339_All	gi|195044032|ref|XP_001991740.1|	2e-95	GH11901 [Drosophila grimshawi] >gi|193901498|gb|EDW00365.1| GH11901 [Drosophila grimshawi]
Unigene35961_All	gi|195490335|ref|XP_002093096.1|	3e-06	GE21135 [Drosophila yakuba] >gi|194179197|gb|EDW92808.1| GE21135 [Drosophila yakuba]
Unigene35782_All	gi|156538583|ref|XP_001607480.1|	3e-32	PREDICTED: similar to CG17068-PA [Nasonia vitripennis]
Unigene15178_All	gi|91084663|ref|XP_967750.1|	2e-95	PREDICTED: similar to ubiquitin specific protease 41 [Tribolium castaneum]
Unigene32048_All	gi|345482582|ref|XP_001608209.2|	8e-25	PREDICTED: aminopeptidase N-like [Nasonia vitripennis]
Unigene21622_All	gi|307204524|gb|EFN83204.1|	0	Large proline-rich protein BAT2 [Harpegnathos saltator]
Unigene35746_All	gi|268637907|ref|XP_640085.2|	2e-10	transcription factor E2F/dimerisation partner family protein [Dictyostelium discoideum AX4] >gi|256012933|gb|EAL66109.2| transcription factor E2F/dimerisation partner family protein [Dictyostelium discoideum AX4]
Unigene36086_All	gi|118601042|ref|NP_001073017.1|	4e-25	forkhead transcription factor J2 [Strongylocentrotus purpuratus] >gi|82706182|gb|ABB89475.1| forkhead transcription factor J2 [Strongylocentrotus purpuratus]
Unigene15138_All	gi|240849523|ref|NP_001155734.1|	2e-78	solute carrier family 25 member 35-like [Acyrthosiphon pisum] >gi|239788828|dbj|BAH71075.1| ACYPI007990 [Acyrthosiphon pisum]
Unigene39046_All	gi|117580|sp|P08674.1|CSP_PLACG	4e-13	RecName: Full=Circumsporozoite protein; Short=CS; Flags: Precursor >gi|160188|gb|AAA29536.1| circumsporozoite antigen [Plasmodium cynomolgi]
Unigene32088_All	gi|307180231|gb|EFN68264.1|	3e-43	Protein sidekick [Camponotus floridanus]
Unigene39686_All	gi|344254722|gb|EGW10826.1|	3e-18	Protein AMN1-like [Cricetulus griseus]
Unigene33083_All	gi|328783506|ref|XP_392050.4|	0	PREDICTED: WD repeat-containing protein 44-like [Apis mellifera]
Unigene3196_All	gi|229892296|ref|NP_001153501.1|	0	oxoglutarate (alpha-ketoglutarate) dehydrogenase (lipoamide) [Nasonia vitripennis]
Unigene30903_All	gi|328779273|ref|XP_391967.4|	4e-15	PREDICTED: RING finger protein nhl-1-like [Apis mellifera]
Unigene37006_All	gi|328793792|ref|XP_003251930.1|	4e-08	PREDICTED: gamma-tubulin complex component 6-like [Apis mellifera]
Unigene26204_All	gi|123486797|ref|XP_001324800.1|	9e-06	hypothetical protein [Trichomonas vaginalis G3] >gi|121907689|gb|EAY12577.1| hypothetical protein TVAG_154280 [Trichomonas vaginalis G3]
Unigene32993_All	gi|195354234|ref|XP_002043604.1|	2e-08	GM16842 [Drosophila sechellia] >gi|194127772|gb|EDW49815.1| GM16842 [Drosophila sechellia]
Unigene43127_All	gi|270008236|gb|EFA04684.1|	2e-69	suppressor of hairless [Tribolium castaneum]
Unigene32990_All	gi|345492726|ref|XP_003426915.1|	1e-156	PREDICTED: xaa-Pro dipeptidase-like isoform 3 [Nasonia vitripennis]
Unigene38597_All	gi|83318927|emb|CAJ38801.1|	2e-10	similar to C20orf26 protein [Platynereis dumerilii]
Unigene36954_All	gi|332026463|gb|EGI66591.1|	8e-22	Protein C9orf140-like protein [Acromyrmex echinatior]
Unigene8074_All	gi|118781781|ref|XP_311856.3|	0	AGAP003021-PA [Anopheles gambiae str. PEST] >gi|116129254|gb|EAA08110.4| AGAP003021-PA [Anopheles gambiae str. PEST] >gi|333467707|gb|EGK96657.1| AGAP003021-PB [Anopheles gambiae str. PEST]
Unigene32431_All	gi|193627363|ref|XP_001951732.1|	3e-31	PREDICTED: nucleolar protein 10-like [Acyrthosiphon pisum]
Unigene37150_All	gi|345496060|ref|XP_001603983.2|	6e-20	PREDICTED: segmentation protein cap'n'collar-like [Nasonia vitripennis]
Unigene20831_All	gi|227284545|emb|CAY17223.1|	1e-15	expressed protein [Schistosoma mansoni]
Unigene17433_All	gi|307183093|gb|EFN70010.1|	1e-50	Lipase 3 [Camponotus floridanus]
Unigene36836_All	gi|158286920|ref|XP_309009.4|	4e-10	AGAP006735-PA [Anopheles gambiae str. PEST] >gi|157020698|gb|EAA04725.4| AGAP006735-PA [Anopheles gambiae str. PEST]
Unigene31605_All	gi|189237061|ref|XP_967334.2|	1e-26	PREDICTED: similar to Lm-ACP19=wing cuticle protein [Tribolium castaneum]
Unigene38591_All	gi|323387798|gb|ADX60048.1|	9e-10	R2 protein [Kalotermes flavicollis]
Unigene36160_All	gi|307169190|gb|EFN62006.1|	1e-32	Periaxin [Camponotus floridanus]
Unigene30327_All	gi|307190527|gb|EFN74524.1|	9e-21	F-box/LRR-repeat protein 7 [Camponotus floridanus]
Unigene38590_All	gi|294862348|gb|ACX37662.2|	6e-08	MIP13839p [Drosophila melanogaster]
Unigene26308_All	gi|330800851|ref|XP_003288446.1|	8e-06	hypothetical protein DICPUDRAFT_98030 [Dictyostelium purpureum] >gi|325081505|gb|EGC35018.1| hypothetical protein DICPUDRAFT_98030 [Dictyostelium purpureum]
Unigene2852_All	gi|340369952|ref|XP_003383511.1|	4e-67	PREDICTED: hormonally up-regulated neu tumor-associated kinase-like, partial [Amphimedon queenslandica]
Unigene4804_All	gi|340724995|ref|XP_003400861.1|	4e-19	PREDICTED: coiled-coil domain-containing protein 37-like [Bombus terrestris]
Unigene8421_All	gi|307173991|gb|EFN64709.1|	1e-24	Protein lingerer [Camponotus floridanus]
Unigene8397_All	gi|110748803|ref|XP_395435.3|	0	PREDICTED: kelch-like protein 10 [Apis mellifera]
Unigene16271_All	gi|121901414|gb|EAY06427.1|	2e-08	Leucine Rich Repeat family protein [Trichomonas vaginalis G3]
Unigene42381_All	gi|307173642|gb|EFN64493.1|	2e-85	WD repeat-containing protein 33 [Camponotus floridanus]
Unigene14429_All	gi|270011109|gb|EFA07557.1|	2e-26	serine protease P135 [Tribolium castaneum]
Unigene13843_All	gi|78190492|ref|NP_001030025.1|	2e-19	X-linked retinitis pigmentosa GTPase regulator isoform C [Homo sapiens]
Unigene36596_All	gi|328716380|ref|XP_001944438.2|	2e-53	PREDICTED: dynein heavy chain 3, axonemal-like [Acyrthosiphon pisum]
Unigene17687_All	gi|189236779|ref|XP_967166.2|	7e-76	PREDICTED: similar to reticulon/nogo [Tribolium castaneum]
Unigene35985_All	gi|328698087|ref|XP_001946981.2|	2e-28	PREDICTED: BTB/POZ domain-containing protein 2-like [Acyrthosiphon pisum]
Unigene9264_All	gi|255068805|emb|CBA11992.1|	7e-18	endonuclease-reverse transcriptase HmRTE-e01 [Heliconius melpomene]
Unigene29761_All	gi|345488298|ref|XP_003425877.1|	6e-44	PREDICTED: LOW QUALITY PROTEIN: tetratricopeptide repeat protein 18-like [Nasonia vitripennis]
Unigene1691_All	gi|33414605|gb|AAL38220.2|AF411931_1	2e-11	normocyte-binding protein 1 [Plasmodium falciparum]
Unigene3007_All	gi|156549724|ref|XP_001605685.1|	1e-101	PREDICTED: fatty acid synthase-like [Nasonia vitripennis]
Unigene2639_All	gi|195326209|ref|XP_002029822.1|	0	GM24893 [Drosophila sechellia] >gi|194118765|gb|EDW40808.1| GM24893 [Drosophila sechellia]
Unigene31711_All	gi|194767433|ref|XP_001965820.1|	7e-15	GF20548 [Drosophila ananassae] >gi|190618420|gb|EDV33944.1| GF20548 [Drosophila ananassae]
Unigene16131_All	gi|332024795|gb|EGI64983.1|	1e-149	Reticulocyte-binding protein 2-like protein a [Acromyrmex echinatior]
Unigene28730_All	gi|296217488|ref|XP_002755035.1|	1e-113	PREDICTED: serine/threonine-protein phosphatase PP1-alpha catalytic subunit isoform 1 [Callithrix jacchus]
Unigene36374_All	gi|340720899|ref|XP_003398866.1|	1e-48	PREDICTED: e3 ubiquitin-protein ligase SMURF2-like [Bombus terrestris]
Unigene32844_All	gi|328717917|ref|XP_001946812.2|	0	PREDICTED: tubulin polyglutamylase TTLL4-like [Acyrthosiphon pisum]
Unigene15095_All	gi|307181592|gb|EFN69132.1|	5e-31	Apolipoprotein D [Camponotus floridanus]
Unigene2162_All	gi|3024695|sp|Q91060.1|TBA_NOTVI	6e-73	RecName: Full=Tubulin alpha chain >gi|468544|emb|CAA83457.1| alpha-tubulin [Notophthalmus viridescens]
Unigene21258_All	gi|344236011|gb|EGV92114.1|	2e-09	Prefoldin subunit 3 [Cricetulus griseus]
Unigene16858_All	gi|157135440|ref|XP_001656660.1|	5e-13	serine protease [Aedes aegypti] >gi|108881289|gb|EAT45514.1| serine protease [Aedes aegypti]
Unigene12262_All	gi|115692227|ref|XP_001195901.1|	3e-08	PREDICTED: similar to ENSANGP00000010363 [Strongylocentrotus purpuratus]
Unigene18286_All	gi|307166224|gb|EFN60454.1|	2e-46	Forkhead transcription factor HCM1 [Camponotus floridanus]
Unigene27449_All	gi|308461554|ref|XP_003093068.1|	3e-09	CRE-MAI-2 protein [Caenorhabditis remanei] >gi|308251691|gb|EFO95643.1| CRE-MAI-2 protein [Caenorhabditis remanei]
Unigene32324_All	gi|328785843|ref|XP_394688.4|	1e-119	PREDICTED: BTB/POZ domain-containing protein KCTD15-like [Apis mellifera]
Unigene36767_All	gi|291222568|ref|XP_002731288.1|	9e-19	PREDICTED: polyprotein-like [Saccoglossus kowalevskii]
Unigene27789_All	gi|307197524|gb|EFN78754.1|	4e-30	Serine/threonine-protein kinase WNK3 [Harpegnathos saltator]
Unigene32926_All	gi|91091418|ref|XP_971893.1|	2e-42	PREDICTED: similar to ezrin-binding protein pace-1 [Tribolium castaneum]
Unigene3200_All	gi|328786485|ref|XP_393684.4|	0	PREDICTED: phosphatidate phosphatase LPIN1-like [Apis mellifera]
Unigene11080_All	gi|118722049|dbj|BAF38390.1|	0	heat shock protein 70kDa [Coturnix japonica]
Unigene38567_All	gi|307207108|gb|EFN84917.1|	3e-13	ABC transporter G family member 20 [Harpegnathos saltator]
Unigene25558_All	gi|189234953|ref|XP_973099.2|	2e-57	PREDICTED: similar to AGAP011327-PA [Tribolium castaneum]
Unigene31859_All	gi|345306600|ref|XP_003428484.1|	1e-08	PREDICTED: PR domain zinc finger protein 2 [Ornithorhynchus anatinus]
Unigene36629_All	gi|345490399|ref|XP_001606981.2|	1e-37	PREDICTED: AN1-type zinc finger protein 6-like isoform 1 [Nasonia vitripennis]
Unigene38566_All	gi|345490742|ref|XP_003426444.1|	6e-22	PREDICTED: LOW QUALITY PROTEIN: dynein heavy chain 7, axonemal-like [Nasonia vitripennis]
Unigene35787_All	gi|156546679|ref|XP_001604064.1|	1e-99	PREDICTED: myosin-Va [Nasonia vitripennis]
Unigene36044_All	gi|170030477|ref|XP_001843115.1|	1e-136	uridine 5'-monophosphate synthase [Culex quinquefasciatus] >gi|167867356|gb|EDS30739.1| uridine 5'-monophosphate synthase [Culex quinquefasciatus]
Unigene21792_All	gi|328701146|ref|XP_003241506.1|	0	PREDICTED: kinesin-like protein KIF21A-like isoform 2 [Acyrthosiphon pisum]
Unigene36900_All	gi|189237634|ref|XP_966646.2|	1e-36	PREDICTED: similar to Adenylate cyclase type 10 (Testicular soluble adenylyl cyclase) (Germ cell soluble adenylyl cyclase) (sAC) (hsAC) (Adenylate cyclase homolog) (AH-related protein) [Tribolium castaneum]
Unigene35980_All	gi|270002870|gb|EEZ99317.1|	0	groucho-like protein [Tribolium castaneum]
Unigene39221_All	gi|328717828|ref|XP_001943568.2|	3e-34	PREDICTED: cap-specific mRNA (nucleoside-2'-O-)-methyltransferase 1-like [Acyrthosiphon pisum]
Unigene41922_All	gi|195112680|ref|XP_002000900.1|	2e-45	GI22274 [Drosophila mojavensis] >gi|193917494|gb|EDW16361.1| GI22274 [Drosophila mojavensis]
Unigene38557_All	gi|343481902|gb|AEM44816.1|	2e-07	zinc finger DNA binding protein [Pectinophora gossypiella]
Unigene37077_All	gi|170054330|ref|XP_001863079.1|	2e-61	ciliary dynein heavy chain 5 [Culex quinquefasciatus] >gi|167874599|gb|EDS37982.1| ciliary dynein heavy chain 5 [Culex quinquefasciatus]
Unigene31478_All	gi|158289002|ref|XP_001687774.1|	8e-21	AGAP000318-PA [Anopheles gambiae str. PEST]
Unigene39812_All	gi|91093142|ref|XP_969809.1|	1e-139	PREDICTED: similar to Cdc27 CG8610-PA [Tribolium castaneum]
Unigene14359_All	gi|61658805|gb|AAX49610.1|	4e-21	RPGR [Rattus norvegicus]
Unigene35816_All	gi|66800167|ref|XP_629009.1|	7e-06	hypothetical protein DDB_G0293562 [Dictyostelium discoideum AX4] >gi|60462372|gb|EAL60593.1| hypothetical protein DDB_G0293562 [Dictyostelium discoideum AX4]
Unigene42973_All	gi|328701651|ref|XP_003241670.1|	8e-42	PREDICTED: transcription initiation factor TFIID subunit 1-like isoform 1 [Acyrthosiphon pisum]
Unigene32328_All	gi|307191798|gb|EFN75236.1|	1e-162	Amyloid protein-binding protein 2 [Harpegnathos saltator]
Unigene36236_All	gi|91087655|ref|XP_973504.1|	2e-19	PREDICTED: similar to LOC398543 protein [Tribolium castaneum]
Unigene43172_All	gi|340714977|ref|XP_003395998.1|	5e-83	PREDICTED: mps one binder kinase activator-like 2-like [Bombus terrestris]
Unigene43023_All	gi|195110263|ref|XP_001999701.1|	2e-17	GI24664 [Drosophila mojavensis] >gi|193916295|gb|EDW15162.1| GI24664 [Drosophila mojavensis]
Unigene21744_All	gi|301603965|ref|XP_002931652.1|	5e-16	PREDICTED: WD repeat-containing protein 65-like [Xenopus (Silurana) tropicalis]
Unigene31210_All	gi|340722799|ref|XP_003399789.1|	0	PREDICTED: LOW QUALITY PROTEIN: myosin heavy chain 95F-like [Bombus terrestris]
Unigene38540_All	gi|74007259|ref|XP_548936.2|	1e-08	PREDICTED: similar to Protein CXorf22 [Canis familiaris]
Unigene36956_All	gi|340713664|ref|XP_003395359.1|	4e-16	PREDICTED: A disintegrin and metalloproteinase with thrombospondin motifs 2-like [Bombus terrestris]
Unigene32038_All	gi|342905982|gb|AEL79274.1|	3e-23	Zn finger protein [Rhodnius prolixus]
Unigene11399_All	gi|48137874|ref|XP_396824.1|	2e-70	PREDICTED: major royal jelly protein 1 [Apis mellifera]
Unigene9859_All	gi|334348962|ref|XP_001380909.2|	4e-07	PREDICTED: eukaryotic translation initiation factor 4 gamma 1-like [Monodelphis domestica]
Unigene21170_All	gi|183979324|dbj|BAG30750.1|	2e-34	cuticular protein CPR71A [Papilio xuthus]
Unigene36840_All	gi|158294397|ref|XP_001237683.2|	8e-17	AGAP005567-PA [Anopheles gambiae str. PEST] >gi|157015545|gb|EAU76468.2| AGAP005567-PA [Anopheles gambiae str. PEST]
Unigene8960_All	gi|221472639|ref|NP_787974.4|	1e-10	dumpy [Drosophila melanogaster] >gi|220901944|gb|AAN10358.5| dumpy [Drosophila melanogaster]
Unigene32123_All	gi|328711478|ref|XP_003244549.1|	3e-12	PREDICTED: hypothetical protein LOC100573948 [Acyrthosiphon pisum]
Unigene35887_All	gi|170048848|ref|XP_001870804.1|	3e-30	aromatic amino acid decarboxylase [Culex quinquefasciatus] >gi|167870803|gb|EDS34186.1| aromatic amino acid decarboxylase [Culex quinquefasciatus]
Unigene36269_All	gi|340721095|ref|XP_003398961.1|	5e-24	PREDICTED: heat shock protein 67B2-like isoform 3 [Bombus terrestris]
Unigene39831_All	gi|219911521|emb|CAX11686.1|	4e-61	zinc finger protein [Nilaparvata lugens]
Unigene9002_All	gi|124806374|ref|XP_001350705.1|	4e-12	conserved Plasmodium protein [Plasmodium falciparum 3D7] >gi|23496832|gb|AAN36385.1| conserved Plasmodium protein [Plasmodium falciparum 3D7]
Unigene43138_All	gi|193631957|ref|XP_001952191.1|	0	PREDICTED: cytoplasmic aconitate hydratase-like [Acyrthosiphon pisum]
Unigene26834_All	gi|11067445|ref|NP_067735.1|	3e-12	A-kinase anchor protein 14 [Rattus norvegicus] >gi|46395561|sp|O35817.1|AKA14_RAT RecName: Full=A-kinase anchor protein 14; Short=AKAP-14; AltName: Full=TAKAP-1.2; AltName: Full=Testis-specific A-kinase-anchoring protein TAKAP-80 >gi|2578453|emb|CAA05485.1| Testis-specific A-kinase-anchoring-protein [Rattus norvegicus] >gi|149060024|gb|EDM10840.1| A kinase (PRKA) anchor protein 14 [Rattus norvegi…
Unigene30420_All	gi|189238031|ref|XP_966733.2|	5e-99	PREDICTED: similar to T21C9.6 [Tribolium castaneum]
Unigene37025_All	gi|340716432|ref|XP_003396702.1|	6e-24	PREDICTED: protein yellow-like [Bombus terrestris]
Unigene32190_All	gi|332029582|gb|EGI69471.1|	8e-28	Protein AF-10 [Acromyrmex echinatior]
Unigene12527_All	gi|326921470|ref|XP_003206982.1|	7e-20	PREDICTED: deleted in lung and esophageal cancer protein 1-like [Meleagris gallopavo]
Unigene35966_All	gi|189236513|ref|XP_001816051.1|	1e-121	PREDICTED: similar to AGAP004446-PA [Tribolium castaneum]
Unigene24626_All	gi|340720993|ref|XP_003398912.1|	4e-84	PREDICTED: dynein heavy chain 7, axonemal-like [Bombus terrestris]
Unigene15423_All	gi|189239227|ref|XP_973767.2|	0	PREDICTED: similar to kakapo [Tribolium castaneum]
Unigene37058_All	gi|189235511|ref|XP_970411.2|	1e-166	PREDICTED: similar to mCG141618 [Tribolium castaneum]
Unigene38663_All	gi|345489390|ref|XP_001604073.2|	2e-41	PREDICTED: leucine-rich repeat-containing protein 67-like [Nasonia vitripennis]
Unigene14251_All	gi|156544331|ref|XP_001607290.1|	1e-102	PREDICTED: protein SERAC1-like [Nasonia vitripennis]
Unigene21241_All	gi|291239739|ref|XP_002739776.1|	5e-27	PREDICTED: Mitochondrial import receptor subunit TOM20 homolog [Saccoglossus kowalevskii]
Unigene24645_All	gi|307211069|gb|EFN87312.1|	4e-07	hypothetical protein EAI_06082 [Harpegnathos saltator]
Unigene42752_All	gi|345493619|ref|XP_003427110.1|	1e-148	PREDICTED: ELAV-like protein 3-like isoform 2 [Nasonia vitripennis]
Unigene37283_All	gi|339238365|ref|XP_003380737.1|	1e-06	cyclic nucleotide-gated olfactory channel [Trichinella spiralis] >gi|316976338|gb|EFV59651.1| cyclic nucleotide-gated olfactory channel [Trichinella spiralis]
Unigene2972_All	gi|324515798|gb|ADY46320.1|	8e-06	F-box only protein 28 [Ascaris suum]
Unigene8228_All	gi|334349625|ref|XP_001381342.2|	1e-109	PREDICTED: cAMP-dependent protein kinase catalytic subunit alpha-like [Monodelphis domestica]
Unigene41765_All	gi|170037218|ref|XP_001846456.1|	2e-46	60S ribosomal protein L22 [Culex quinquefasciatus] >gi|151933936|gb|ABS18407.1| ribosomal protein L22 [Culex pipiens pallens] >gi|167880290|gb|EDS43673.1| 60S ribosomal protein L22 [Culex quinquefasciatus]
Unigene24807_All	gi|345493442|ref|XP_003427073.1|	9e-67	PREDICTED: transcription factor RFX3-like isoform 2 [Nasonia vitripennis]
Unigene2838_All	gi|307192555|gb|EFN75743.1|	2e-19	Serine protease easter [Harpegnathos saltator]
Unigene8380_All	gi|345496766|ref|XP_003427810.1|	3e-15	PREDICTED: hypothetical protein LOC100680266 isoform 2 [Nasonia vitripennis]
Unigene9183_All	gi|307166683|gb|EFN60680.1|	2e-18	Uncharacterized protein C6orf224 [Camponotus floridanus]
Unigene39901_All	gi|332025892|gb|EGI66048.1|	2e-09	Mitochondrial import receptor subunit TOM22-like protein [Acromyrmex echinatior]
Unigene36812_All	gi|307190641|gb|EFN74608.1|	7e-45	Sodium-independent sulfate anion transporter [Camponotus floridanus]
Unigene36047_All	gi|328715506|ref|XP_001945852.2|	4e-24	PREDICTED: proton-coupled amino acid transporter 4-like [Acyrthosiphon pisum]
Unigene2192_All	gi|332030531|gb|EGI70219.1|	9e-39	Uncharacterized protein CXorf41 [Acromyrmex echinatior]
Unigene18749_All	gi|189239223|ref|XP_973572.2|	4e-48	PREDICTED: similar to DAZAP2-like protein [Tribolium castaneum]
Unigene39228_All	gi|291239043|ref|XP_002739436.1|	3e-76	PREDICTED: myosin XIX-like [Saccoglossus kowalevskii]
Unigene9734_All	gi|307186068|gb|EFN71800.1|	5e-81	Ras-specific guanine nucleotide-releasing factor RalGPS1 [Camponotus floridanus]
Unigene23211_All	gi|189240493|ref|XP_001810762.1|	4e-07	PREDICTED: similar to CG33978 CG33978-PA [Tribolium castaneum]
Unigene19843_All	gi|239790499|dbj|BAH71807.1|	1e-44	ACYPI005577 [Acyrthosiphon pisum]
Unigene39143_All	gi|195150125|ref|XP_002016005.1|	1e-11	GL11360 [Drosophila persimilis] >gi|194109852|gb|EDW31895.1| GL11360 [Drosophila persimilis]
Unigene15381_All	gi|291227693|ref|XP_002733817.1|	9e-71	PREDICTED: growth arrest-specific 8-like [Saccoglossus kowalevskii]
Unigene11299_All	gi|270016461|gb|EFA12907.1|	3e-07	hypothetical protein TcasGA2_TC006976 [Tribolium castaneum]
Unigene15234_All	gi|224495114|gb|ACN52066.1|	9e-20	insect intestinal mucin 2 [Mamestra configurata]
Unigene37198_All	gi|158286920|ref|XP_309009.4|	9e-26	AGAP006735-PA [Anopheles gambiae str. PEST] >gi|157020698|gb|EAA04725.4| AGAP006735-PA [Anopheles gambiae str. PEST]
Unigene20641_All	gi|189238414|ref|XP_001812452.1|	4e-23	PREDICTED: similar to GA15982-PA [Tribolium castaneum]
Unigene21342_All	gi|345485498|ref|XP_001606214.2|	2e-19	PREDICTED: sodium-independent sulfate anion transporter-like [Nasonia vitripennis]
Unigene19931_All	gi|270004192|gb|EFA00640.1|	5e-07	hypothetical protein TcasGA2_TC003516 [Tribolium castaneum]
Unigene36959_All	gi|221108122|ref|XP_002169807.1|	1e-17	PREDICTED: similar to COS41.3 [Hydra magnipapillata]
Unigene2655_All	gi|307213777|gb|EFN89113.1|	3e-11	Protein fantom [Harpegnathos saltator]
Unigene37175_All	gi|195024263|ref|XP_001985839.1|	1e-90	GH20870 [Drosophila grimshawi] >gi|193901839|gb|EDW00706.1| GH20870 [Drosophila grimshawi]
Unigene35711_All	gi|332025727|gb|EGI65885.1|	1e-18	Serine proteinase stubble [Acromyrmex echinatior]
Unigene35900_All	gi|86515380|ref|NP_001034519.1|	4e-66	abdominal-B [Tribolium castaneum] >gi|7109295|gb|AAF36721.1|AF227923_1 abdominal-B [Tribolium castaneum] >gi|270002800|gb|EEZ99247.1| abdominal-B [Tribolium castaneum]
Unigene9239_All	gi|91076982|ref|XP_975461.1|	4e-36	PREDICTED: similar to GA10590-PA [Tribolium castaneum]
Unigene39632_All	gi|242247331|ref|NP_001156303.1|	5e-41	oxidoreductase-like [Acyrthosiphon pisum] >gi|239793406|dbj|BAH72825.1| ACYPI009593 [Acyrthosiphon pisum]
Unigene31589_All	gi|328707216|ref|XP_001951310.2|	1e-23	PREDICTED: potassium voltage-gated channel protein Shaw-like [Acyrthosiphon pisum]
Unigene32797_All	gi|189234542|ref|XP_973179.2|	2e-69	PREDICTED: similar to bone marrow stromal cell-derived ubiquitin-like protein [Tribolium castaneum]
Unigene28235_All	gi|189237932|ref|XP_001810838.1|	1e-28	PREDICTED: similar to AGAP005037-PB [Tribolium castaneum]
Unigene37138_All	gi|307205383|gb|EFN83724.1|	1e-102	Zinc finger protein 318 [Harpegnathos saltator]
Unigene17481_All	gi|268576587|ref|XP_002643273.1|	1e-113	C. briggsae CBR-MRP-1 protein [Caenorhabditis briggsae]
Unigene30474_All	gi|301786723|ref|XP_002928797.1|	3e-19	PREDICTED: UPF0740 protein C1orf192 homolog [Ailuropoda melanoleuca]
Unigene36964_All	gi|73985341|ref|XP_541831.2|	3e-40	PREDICTED: similar to axonemal dynein heavy chain 7 [Canis familiaris]
Unigene8548_All	gi|149737051|ref|XP_001498259.1|	1e-69	PREDICTED: intraflagellar transport protein 74 homolog [Equus caballus]
Unigene9982_All	gi|162077124|gb|ABX82466.1|	6e-51	dentin sialophosphoprotein [Homo sapiens]
Unigene32678_All	gi|225348765|gb|ACN87361.1|	1e-26	cross-beta structure silk protein 1 [Mallada signata]
Unigene32145_All	gi|189233661|ref|XP_967941.2|	1e-176	PREDICTED: similar to calcium/calmodulin-dependent protein kinase type 1 (camki) [Tribolium castaneum]
Unigene32646_All	gi|345482421|ref|XP_001608117.2|	7e-27	PREDICTED: zinc finger protein 236-like [Nasonia vitripennis]
Unigene28656_All	gi|189240777|ref|XP_969434.2|	5e-25	PREDICTED: similar to parcas CG7761-PA [Tribolium castaneum]
Unigene31667_All	gi|170053155|ref|XP_001862544.1|	5e-98	mitochondrial ribosomal protein, S30 [Culex quinquefasciatus] >gi|167873799|gb|EDS37182.1| mitochondrial ribosomal protein, S30 [Culex quinquefasciatus]
Unigene22242_All	gi|195119330|ref|XP_002004184.1|	5e-55	GI19773 [Drosophila mojavensis] >gi|193909252|gb|EDW08119.1| GI19773 [Drosophila mojavensis]
Unigene42736_All	gi|195439160|ref|XP_002067499.1|	7e-07	GK16460 [Drosophila willistoni] >gi|194163584|gb|EDW78485.1| GK16460 [Drosophila willistoni]
Unigene14346_All	gi|268578395|ref|XP_002644180.1|	1e-10	Hypothetical protein CBG17156 [Caenorhabditis briggsae]
Unigene32717_All	gi|160693|gb|AAA29768.1|	1e-09	sporozoite surface protein [Plasmodium yoelii]
Unigene29560_All	gi|313661402|ref|NP_990069.1|	3e-27	Tax1 (human T-cell leukemia virus type I) binding protein 1 [Gallus gallus]
Unigene36260_All	gi|340730177|ref|XP_003403362.1|	0	PREDICTED: inositol-3-phosphate synthase 1-B-like [Bombus terrestris]
Unigene18208_All	gi|291233682|ref|XP_002736780.1|	5e-31	PREDICTED: RAB, member of RAS oncogene family-like 4-like [Saccoglossus kowalevskii]
Unigene14883_All	gi|190358865|sp|A0AUP1.2|CC112_MOUSE	2e-40	RecName: Full=Coiled-coil domain-containing protein 112
Unigene29965_All	gi|170047211|ref|XP_001851125.1|	1e-28	adrenodoxin [Culex quinquefasciatus] >gi|167869695|gb|EDS33078.1| adrenodoxin [Culex quinquefasciatus]
Unigene5178_All	gi|91090736|ref|XP_967099.1|	2e-38	PREDICTED: similar to Uncharacterized protein C4orf22 homolog [Tribolium castaneum]
Unigene42547_All	gi|332019834|gb|EGI60295.1|	1e-179	Serine/threonine-protein kinase Doa [Acromyrmex echinatior]
Unigene36886_All	gi|307194480|gb|EFN76772.1|	6e-24	Transient receptor potential cation channel CG34123 [Harpegnathos saltator]
Unigene32364_All	gi|189233711|ref|XP_968604.2|	6e-20	PREDICTED: similar to CG18304 CG18304-PA [Tribolium castaneum]
Unigene4856_All	gi|307186075|gb|EFN71807.1|	1e-34	Coiled-coil domain-containing protein 42-like protein [Camponotus floridanus]
Unigene43057_All	gi|298204349|gb|ADI61823.1|	1e-29	endonuclease-reverse transcriptase [Bombyx mori]
Unigene39600_All	gi|345482244|ref|XP_001607230.2|	1e-103	PREDICTED: coiled-coil domain-containing protein 40-like [Nasonia vitripennis]
Unigene41899_All	gi|157105561|ref|XP_001648922.1|	6e-76	pyruvate dehydrogenase [Aedes aegypti] >gi|108880044|gb|EAT44269.1| pyruvate dehydrogenase [Aedes aegypti]
Unigene8039_All	gi|328698263|ref|XP_001948904.2|	0	PREDICTED: WD repeat-containing protein 16-like [Acyrthosiphon pisum]
Unigene21035_All	gi|115670804|ref|XP_001196820.1|	1e-84	PREDICTED: similar to ENSANGP00000027929 [Strongylocentrotus purpuratus] >gi|115930521|ref|XP_001194229.1| PREDICTED: similar to ENSANGP00000027929 [Strongylocentrotus purpuratus]
Unigene35332_All	gi|307206140|gb|EFN84220.1|	1e-10	Putative epidermal cell surface receptor [Harpegnathos saltator]
Unigene30689_All	gi|157126416|ref|XP_001660885.1|	0	GTP-binding protein alpha subunit, gna [Aedes aegypti] >gi|108873288|gb|EAT37513.1| GTP-binding protein alpha subunit, gna [Aedes aegypti]
Unigene17779_All	gi|301618954|ref|XP_002938865.1|	4e-65	PREDICTED: RNA exonuclease 1 homolog [Xenopus (Silurana) tropicalis]
Unigene36242_All	gi|195575603|ref|XP_002077667.1|	3e-13	GD23040 [Drosophila simulans] >gi|194189676|gb|EDX03252.1| GD23040 [Drosophila simulans]
Unigene15061_All	gi|147900017|ref|NP_001086749.1|	6e-46	serine/arginine-rich splicing factor 7 [Xenopus laevis] >gi|50603927|gb|AAH77393.1| MGC81677 protein [Xenopus laevis]
Unigene35313_All	gi|221119676|ref|XP_002155414.1|	5e-15	PREDICTED: similar to ORF2-encoded protein, partial [Hydra magnipapillata]
Unigene39231_All	gi|324515677|gb|ADY46278.1|	6e-32	Cell-death-related nuclease 7 [Ascaris suum]
Unigene36226_All	gi|332019924|gb|EGI60384.1|	2e-56	Myosin-M heavy chain [Acromyrmex echinatior]
Unigene23875_All	gi|289739999|gb|ADD18747.1|	2e-79	polyprotein [Glossina morsitans morsitans]
Unigene31301_All	gi|170042657|ref|XP_001849034.1|	1e-135	rothmund-thomson syndrome DNA helicase recq4 [Culex quinquefasciatus] >gi|167866161|gb|EDS29544.1| rothmund-thomson syndrome DNA helicase recq4 [Culex quinquefasciatus]
Unigene36837_All	gi|157113663|ref|XP_001652044.1|	9e-52	axonemal dynein intermediate chain inner arm i1 [Aedes aegypti] >gi|108877626|gb|EAT41851.1| axonemal dynein intermediate chain inner arm i1 [Aedes aegypti]
Unigene15292_All	gi|283945533|ref|NP_001164667.1|	8e-87	protein kinase, cAMP-dependent, catalytic, beta [Xenopus (Silurana) tropicalis]
Unigene37306_All	gi|110750043|ref|XP_394261.3|	0	PREDICTED: plexin-A4 [Apis mellifera]
Unigene35905_All	gi|332027517|gb|EGI67594.1|	2e-64	Protein lava lamp [Acromyrmex echinatior]
Unigene38875_All	gi|307214274|gb|EFN89370.1|	8e-21	PWWP domain-containing protein 2B [Harpegnathos saltator]
Unigene36503_All	gi|74860455|sp|Q86AH4.1|Y8592_DICDI	1e-13	RecName: Full=Putative uncharacterized protein DDB_G0271982
Unigene36688_All	gi|253795474|ref|NP_001156727.1|	3e-06	beta-1,4-galactosyltransferase-like [Acyrthosiphon pisum]
Unigene42504_All	gi|340708686|ref|XP_003392953.1|	5e-34	PREDICTED: DOMON domain-containing protein CG14681-like isoform 2 [Bombus terrestris]
Unigene17580_All	gi|91080949|ref|XP_974398.1|	1e-148	PREDICTED: similar to alpha-galactosidase/alpha-n-acetylgalactosaminidase [Tribolium castaneum]
Unigene24432_All	gi|91082981|ref|XP_974097.1|	2e-87	PREDICTED: similar to polyamine oxidase [Tribolium castaneum]
Unigene31866_All	gi|328719451|ref|XP_003246767.1|	3e-24	PREDICTED: integrin alpha-PS1-like isoform 3 [Acyrthosiphon pisum]
Unigene916_All	gi|91086619|ref|XP_974158.1|	4e-45	PREDICTED: similar to sperm-specific sodium proton exchanger [Tribolium castaneum]
Unigene71_All	gi|307167584|gb|EFN61128.1|	2e-82	Protein Kr-h2 [Camponotus floridanus]
Unigene36748_All	gi|242004431|ref|XP_002423092.1|	3e-06	sodium-dependent nutrient amino acid transporter, putative [Pediculus humanus corporis] >gi|212506023|gb|EEB10354.1| sodium-dependent nutrient amino acid transporter, putative [Pediculus humanus corporis]
Unigene32606_All	gi|57909093|ref|XP_552389.1|	6e-14	AGAP011844-PA [Anopheles gambiae str. PEST] >gi|55234831|gb|EAL38848.1| AGAP011844-PA [Anopheles gambiae str. PEST]
Unigene32558_All	gi|291242991|ref|XP_002741389.1|	1e-73	PREDICTED: methionine adenosyltransferase II, beta-like [Saccoglossus kowalevskii]
Unigene36540_All	gi|193643497|ref|XP_001947849.1|	1e-07	PREDICTED: flap endonuclease GEN-like [Acyrthosiphon pisum]
Unigene31171_All	gi|158295971|ref|XP_316542.4|	4e-15	AGAP006514-PA [Anopheles gambiae str. PEST] >gi|157016288|gb|EAA11417.4| AGAP006514-PA [Anopheles gambiae str. PEST]
Unigene41596_All	gi|47217784|emb|CAG06006.1|	1e-06	unnamed protein product [Tetraodon nigroviridis]
Unigene8953_All	gi|240849013|ref|NP_001155728.1|	3e-37	NADH dehydrogenase [ubiquinone] 1 alpha subcomplex subunit 12 [Acyrthosiphon pisum] >gi|239789236|dbj|BAH71255.1| ACYPI007810 [Acyrthosiphon pisum]
Unigene11067_All	gi|263173438|gb|ACY69942.1|	1e-129	multifunctional chaperone [Cimex lectularius]
Unigene11774_All	gi|123412829|ref|XP_001304161.1|	7e-14	trichohyalin [Trichomonas vaginalis G3]
Unigene21902_All	gi|189239421|ref|XP_974561.2|	1e-145	PREDICTED: similar to HR3 [Tribolium castaneum]
Unigene2995_All	gi|327272680|ref|XP_003221112.1|	7e-49	PREDICTED: histidine ammonia-lyase-like [Anolis carolinensis]
Unigene24452_All	gi|66815491|ref|XP_641762.1|	8e-07	histone deacetylase family protein [Dictyostelium discoideum AX4] >gi|74856314|sp|Q54X15.1|HDA21_DICDI RecName: Full=Type-2 histone deacetylase 1; Short=DdHdaD >gi|60469795|gb|EAL67782.1| histone deacetylase family protein [Dictyostelium discoideum AX4]
Unigene35203_All	gi|294566523|gb|ADF18552.1|	1e-07	endonuclease-reverse transcriptase [Bombyx mori]
Unigene35202_All	gi|340708686|ref|XP_003392953.1|	3e-45	PREDICTED: DOMON domain-containing protein CG14681-like isoform 2 [Bombus terrestris]
Unigene7988_All	gi|114654147|ref|XP_001164431.1|	1e-15	PREDICTED: sterile alpha motif domain-containing protein 15 isoform 2 [Pan troglodytes]
Unigene30924_All	gi|195582707|ref|XP_002081167.1|	5e-23	GD10870 [Drosophila simulans] >gi|194193176|gb|EDX06752.1| GD10870 [Drosophila simulans]
Unigene35728_All	gi|332018157|gb|EGI58763.1|	2e-64	Pancreatic lipase-related protein 2 [Acromyrmex echinatior]
Unigene38347_All	gi|333466551|gb|EAA04963.5|	2e-15	AGAP001018-PA [Anopheles gambiae str. PEST]
Unigene27409_All	gi|68065616|ref|XP_674792.1|	9e-06	hypothetical protein [Plasmodium berghei strain ANKA] >gi|56493594|emb|CAH95751.1| hypothetical protein PB102707.00.0 [Plasmodium berghei]
Unigene29808_All	gi|91093100|ref|XP_969808.1|	2e-34	PREDICTED: similar to calponin-homology and microtubule-associated protein [Tribolium castaneum]
Unigene43141_All	gi|189234882|ref|XP_974009.2|	3e-99	PREDICTED: similar to CG15628 CG15628-PA [Tribolium castaneum]
Unigene22095_All	gi|291232808|ref|XP_002736346.1|	1e-147	PREDICTED: RAB6 interacting protein 1-like [Saccoglossus kowalevskii]
Unigene42253_All	gi|340723049|ref|XP_003399911.1|	0	PREDICTED: LOW QUALITY PROTEIN: ATP-dependent RNA helicase DDX54-like [Bombus terrestris]
Unigene27790_All	gi|301611266|ref|XP_002935167.1|	8e-37	PREDICTED: histone-lysine N-methyltransferase MLL2-like [Xenopus (Silurana) tropicalis]
Unigene38926_All	gi|195012836|ref|XP_001983757.1|	3e-31	GH16072 [Drosophila grimshawi] >gi|193897239|gb|EDV96105.1| GH16072 [Drosophila grimshawi]
Unigene38340_All	gi|241062488|ref|XP_002408146.1|	4e-07	hypothetical protein IscW_ISCW001643 [Ixodes scapularis] >gi|215492382|gb|EEC02023.1| hypothetical protein IscW_ISCW001643 [Ixodes scapularis]
Unigene37240_All	gi|345485742|ref|XP_003425329.1|	0	PREDICTED: LOW QUALITY PROTEIN: E3 ubiquitin-protein ligase HUWE1 [Nasonia vitripennis]
Unigene9368_All	gi|195470393|ref|XP_002087491.1|	6e-07	GE17243 [Drosophila yakuba] >gi|194173592|gb|EDW87203.1| GE17243 [Drosophila yakuba]
Unigene9186_All	gi|307192555|gb|EFN75743.1|	1e-34	Serine protease easter [Harpegnathos saltator]
Unigene20527_All	gi|189237523|ref|XP_973109.2|	2e-37	PREDICTED: similar to AGAP009091-PA [Tribolium castaneum]
Unigene4190_All	gi|307172180|gb|EFN63705.1|	5e-85	DnaJ-like protein subfamily B member 13 [Camponotus floridanus]
Unigene36321_All	gi|307196256|gb|EFN77902.1|	1e-13	Pleckstrin-like proteiny domain-containing family A member 8 [Harpegnathos saltator]
Unigene39978_All	gi|183234548|ref|XP_001914036.1|	3e-08	serine-rich protein C30B4.01c precursor [Entamoeba histolytica HM-1:IMSS]
Unigene17558_All	gi|91093170|ref|XP_967853.1|	2e-10	PREDICTED: similar to F-box only protein 7 [Tribolium castaneum]
Unigene37097_All	gi|91084467|ref|XP_970521.1|	2e-11	PREDICTED: similar to transcription factor [Tribolium castaneum]
Unigene29527_All	gi|217330652|ref|NP_001136109.1|	1e-103	glycine-rich cuticle protein [Apis mellifera]
Unigene2511_All	gi|221111669|ref|XP_002166736.1|	3e-18	PREDICTED: similar to ribosomal protein L18a [Hydra magnipapillata]
Unigene38311_All	gi|189234559|ref|XP_001814804.1|	2e-07	PREDICTED: similar to tetrameric potassium-selective cyclic nucleotide gated channel [Tribolium castaneum]
Unigene24461_All	gi|157126610|ref|XP_001654671.1|	1e-65	aldose-1-epimerase [Aedes aegypti] >gi|108873194|gb|EAT37419.1| aldose-1-epimerase [Aedes aegypti]
Unigene30820_All	gi|341883189|gb|EGT39124.1|	2e-11	CBN-XNP-1 protein [Caenorhabditis brenneri]
Unigene1743_All	gi|307206045|gb|EFN84138.1|	1e-99	Clusterin-associated protein 1 [Harpegnathos saltator]
Unigene39254_All	gi|123469906|ref|XP_001318162.1|	9e-27	viral A-type inclusion protein [Trichomonas vaginalis G3]
Unigene42774_All	gi|91084983|ref|XP_972380.1|	4e-31	PREDICTED: similar to GA11347-PA [Tribolium castaneum]
Unigene25338_All	gi|332022084|gb|EGI62409.1|	1e-111	RILP-like protein-like protein [Acromyrmex echinatior] >gi|332022086|gb|EGI62411.1| RILP-like protein-like protein [Acromyrmex echinatior]
Unigene21165_All	gi|193606025|ref|XP_001944027.1|	4e-18	PREDICTED: protein tumorous imaginal discs, mitochondrial-like isoform 1 [Acyrthosiphon pisum] >gi|328714402|ref|XP_003245349.1| PREDICTED: protein tumorous imaginal discs, mitochondrial-like isoform 2 [Acyrthosiphon pisum]
Unigene35771_All	gi|332024078|gb|EGI64295.1|	6e-36	Putative inorganic phosphate cotransporter [Acromyrmex echinatior]
Unigene37264_All	gi|198436873|ref|XP_002123955.1|	2e-08	PREDICTED: similar to tetrameric potassium-selective cyclic nucleotide gated channel [Ciona intestinalis]
Unigene38256_All	gi|307181923|gb|EFN69363.1|	5e-08	Heat shock 70 kDa protein cognate 5 [Camponotus floridanus]
Unigene21609_All	gi|307203143|gb|EFN82322.1|	1e-93	Titin [Harpegnathos saltator]
Unigene38259_All	gi|340721390|ref|XP_003399104.1|	6e-11	PREDICTED: uncharacterized protein C16orf73 homolog [Bombus terrestris]
Unigene36692_All	gi|237830605|ref|XP_002364600.1|	6e-41	IQ calmodulin-binding motif domain-containing protein [Toxoplasma gondii ME49] >gi|211962264|gb|EEA97459.1| IQ calmodulin-binding motif domain-containing protein [Toxoplasma gondii ME49]
Unigene32966_All	gi|340725229|ref|XP_003400975.1|	2e-43	PREDICTED: protocadherin Fat 3-like [Bombus terrestris]
Unigene35019_All	gi|221130788|ref|XP_002166795.1|	5e-11	PREDICTED: similar to spermatogenesis associated 5 [Hydra magnipapillata]
Unigene39534_All	gi|170032192|ref|XP_001843966.1|	9e-31	sugar transporter [Culex quinquefasciatus] >gi|167872082|gb|EDS35465.1| sugar transporter [Culex quinquefasciatus]
Unigene30363_All	gi|91084971|ref|XP_972074.1|	1e-102	PREDICTED: similar to tricarboxylate transport protein [Tribolium castaneum]
Unigene36787_All	gi|328703497|ref|XP_001948742.2|	3e-42	PREDICTED: sodium/calcium exchanger 1-like [Acyrthosiphon pisum]
Unigene35732_All	gi|328704791|ref|XP_003242604.1|	6e-40	PREDICTED: zinc finger protein 271-like [Acyrthosiphon pisum]
Unigene34993_All	gi|298204349|gb|ADI61823.1|	6e-08	endonuclease-reverse transcriptase [Bombyx mori]
Unigene25425_All	gi|195396166|ref|XP_002056703.1|	1e-35	GJ10070 [Drosophila virilis] >gi|194143412|gb|EDW59815.1| GJ10070 [Drosophila virilis]
Unigene2388_All	gi|24643074|ref|NP_573311.1|	8e-17	CG15040 [Drosophila melanogaster] >gi|7293488|gb|AAF48863.1| CG15040 [Drosophila melanogaster]
Unigene18024_All	gi|194741558|ref|XP_001953256.1|	2e-11	GF17301 [Drosophila ananassae] >gi|190626315|gb|EDV41839.1| GF17301 [Drosophila ananassae]
Unigene38824_All	gi|157092989|gb|ABV22149.1|	5e-24	ribosomal protein L24 [Perkinsus chesapeaki]
Unigene39349_All	gi|198420699|ref|XP_002124902.1|	8e-06	PREDICTED: similar to viral A-type inclusion protein, putative [Ciona intestinalis]
Unigene23924_All	gi|157113811|ref|XP_001652097.1|	2e-47	zinc finger protein [Aedes aegypti] >gi|108877535|gb|EAT41760.1| zinc finger protein [Aedes aegypti]
Unigene36251_All	gi|157117716|ref|XP_001658902.1|	7e-14	DNA replication helicase dna2 [Aedes aegypti] >gi|108884569|gb|EAT48794.1| DNA replication helicase dna2 [Aedes aegypti]
Unigene31913_All	gi|332025910|gb|EGI66066.1|	4e-16	Histone-lysine N-methyltransferase trithorax [Acromyrmex echinatior]
Unigene12136_All	gi|344236011|gb|EGV92114.1|	2e-06	Prefoldin subunit 3 [Cricetulus griseus]
Unigene1341_All	gi|242013714|ref|XP_002427547.1|	7e-07	hypothetical protein Phum_PHUM328280 [Pediculus humanus corporis] >gi|212511949|gb|EEB14809.1| hypothetical protein Phum_PHUM328280 [Pediculus humanus corporis]
Unigene41391_All	gi|345482966|ref|XP_003424714.1|	2e-32	PREDICTED: LOW QUALITY PROTEIN: probable nuclear hormone receptor HR3 [Nasonia vitripennis]
Unigene39775_All	gi|343129702|gb|AEL88644.1|	2e-80	hexokinase [Nilaparvata lugens]
Unigene36155_All	gi|60678801|gb|AAX33735.1|	5e-50	MPA13 allergen [Periplaneta americana]
Unigene38208_All	gi|333469843|gb|EAA01163.4|	3e-13	AGAP001979-PA [Anopheles gambiae str. PEST]
Unigene6531_All	gi|194882691|ref|XP_001975444.1|	3e-18	GG25360, isoform A [Drosophila erecta] >gi|190658631|gb|EDV55844.1| GG25360, isoform A [Drosophila erecta]
Unigene41377_All	gi|54038076|gb|AAH84352.1|	1e-08	LOC495149 protein [Xenopus laevis]
Unigene38779_All	gi|340720447|ref|XP_003398649.1|	5e-17	PREDICTED: myosin-Ie-like [Bombus terrestris]
Unigene43007_All	gi|328707593|ref|XP_003243439.1|	1e-07	PREDICTED: RNA-directed DNA polymerase from mobile element jockey-like [Acyrthosiphon pisum]
Unigene27379_All	gi|225542826|gb|ACN91296.1|	5e-16	dentin sialophosphoprotein precursor [Ateles geoffroyi]
Unigene38196_All	gi|58429859|gb|AAW78325.1|	4e-08	cytochrome P450 family 4 [Chironomus tentans]
Unigene34862_All	gi|239050479|ref|NP_001155084.1|	6e-30	chitinase 5 [Nasonia vitripennis]
Unigene30104_All	gi|340708622|ref|XP_003392921.1|	2e-36	PREDICTED: BTB/POZ domain-containing protein 2-like [Bombus terrestris]
Unigene39737_All	gi|326786513|gb|AEA07500.1|	7e-07	chorismate mutase precursor protein [Globodera pallida]
Unigene23977_All	gi|158288878|ref|XP_310698.4|	1e-09	AGAP000401-PA [Anopheles gambiae str. PEST] >gi|157018783|gb|EAA06713.4| AGAP000401-PA [Anopheles gambiae str. PEST]
Unigene422_All	gi|333466204|gb|EAA03543.5|	3e-59	AGAP003261-PA [Anopheles gambiae str. PEST]
Unigene31815_All	gi|268562746|ref|XP_002638655.1|	1e-06	Hypothetical protein CBG11839 [Caenorhabditis briggsae]
Unigene42898_All	gi|293360765|ref|XP_238518.3|	1e-10	PREDICTED: nucleosome assembly protein 1-like 1 [Rattus norvegicus]
Unigene36881_All	gi|307192830|gb|EFN75890.1|	2e-57	Dynein heavy chain 7, axonemal [Harpegnathos saltator]
Unigene8739_All	gi|325302630|tpg|DAA34423.1|	8e-54	TPA: TPA_exp: ubiquitin-protein ligase [Amblyomma variegatum]
Unigene18190_All	gi|123479892|ref|XP_001323102.1|	1e-05	viral A-type inclusion protein [Trichomonas vaginalis G3]
Unigene12131_All	gi|119331146|ref|NP_001073224.1|	6e-18	leucine-rich repeat-containing protein 45 [Gallus gallus] >gi|82233697|sp|Q5ZI11.1|LRC45_CHICK RecName: Full=Leucine-rich repeat-containing protein 45
Unigene38179_All	gi|156540290|ref|XP_001603569.1|	2e-07	PREDICTED: Bardet-Biedl syndrome 1 protein-like [Nasonia vitripennis]
Unigene20844_All	gi|340723959|ref|XP_003400354.1|	4e-80	PREDICTED: insulin receptor substrate 1-like isoform 1 [Bombus terrestris]
Unigene18133_All	gi|118363230|ref|XP_001014873.1|	2e-06	Viral A-type inclusion protein repeat containing protein [Tetrahymena thermophila] >gi|89296607|gb|EAR94595.1| Viral A-type inclusion protein repeat containing protein [Tetrahymena thermophila SB210]
Unigene6029_All	gi|225542834|gb|ACN91299.1|	1e-07	dentin sialophosphoprotein precursor [Tursiops truncatus]
Unigene12324_All	gi|91088621|ref|XP_967480.1|	4e-33	PREDICTED: similar to voltage-dependent anion-selective channel isoform 1 [Tribolium castaneum]
Unigene12205_All	gi|301617367|ref|XP_002938116.1|	9e-32	PREDICTED: probable 10-formyltetrahydrofolate dehydrogenase ALDH1L2 [Xenopus (Silurana) tropicalis]
Unigene38788_All	gi|89520371|gb|ABD76335.1|	6e-14	transposase [Heliothis virescens]
Unigene17881_All	gi|189242191|ref|XP_001810599.1|	1e-25	PREDICTED: similar to pol polyprotein [Tribolium castaneum]
Unigene8770_All	gi|37499417|gb|AAQ91787.1|	1e-14	Chitinase [Spodoptera litura] >gi|37594531|gb|AAQ94194.1| Chitinase [Spodoptera litura]
Unigene20284_All	gi|157279949|ref|NP_001098490.1|	1e-11	keratin associated protein 9.2 [Bos taurus] >gi|151554442|gb|AAI49827.1| KRTAP9-2 protein [Bos taurus]
Unigene18072_All	gi|195454391|ref|XP_002074220.1|	3e-09	GK14527 [Drosophila willistoni] >gi|194170305|gb|EDW85206.1| GK14527 [Drosophila willistoni]
Unigene39938_All	gi|189241116|ref|XP_972728.2|	1e-126	PREDICTED: similar to aromatic amino acid decarboxylase [Tribolium castaneum]
Unigene6386_All	gi|195029221|ref|XP_001987473.1|	8e-74	GH21940 [Drosophila grimshawi] >gi|193903473|gb|EDW02340.1| GH21940 [Drosophila grimshawi]
Unigene6514_All	gi|307215517|gb|EFN90169.1|	0	Sialin [Harpegnathos saltator]
Unigene12587_All	gi|307186313|gb|EFN71971.1|	6e-81	Serine/threonine kinase 11-interacting protein [Camponotus floridanus]
Unigene41299_All	gi|25140448|gb|AAN71759.1|	1e-23	40S ribosomal protein-like protein [Ilyanassa obsoleta]
Unigene36401_All	gi|115703451|ref|XP_001202192.1|	7e-15	PREDICTED: similar to KIAA1833 protein, partial [Strongylocentrotus purpuratus] >gi|115752738|ref|XP_798384.2| PREDICTED: similar to KIAA1833 protein, partial [Strongylocentrotus purpuratus]
Unigene17928_All	gi|335892828|ref|NP_001229444.1|	0	bromodomain-containing protein 7 isoform 1 [Apis mellifera]
Unigene11362_All	gi|156545072|ref|XP_001601150.1|	3e-37	PREDICTED: cyclin-dependent kinase 9-like [Nasonia vitripennis]
Unigene37099_All	gi|326918690|ref|XP_003205621.1|	4e-15	PREDICTED: polycystin-2-like [Meleagris gallopavo]
Unigene6216_All	gi|195470142|ref|XP_002087367.1|	0	GE16505 [Drosophila yakuba] >gi|194173468|gb|EDW87079.1| GE16505 [Drosophila yakuba]
Unigene44205_All	gi|195450947|ref|XP_002072701.1|	5e-07	GK13744 [Drosophila willistoni] >gi|194168786|gb|EDW83687.1| GK13744 [Drosophila willistoni]
Unigene34714_All	gi|297591856|gb|ADI46805.1|	4e-12	RT08279p [Drosophila melanogaster]
Unigene9011_All	gi|328775972|ref|XP_395028.3|	0	PREDICTED: protein FAM46A-like isoform 4 [Apis mellifera]
Unigene36046_All	gi|321474664|gb|EFX85629.1|	3e-07	hypothetical protein DAPPUDRAFT_222489 [Daphnia pulex]
Unigene36213_All	gi|189236346|ref|XP_975424.2|	1e-114	PREDICTED: similar to dynein, axonemal, heavy polypeptide 1 [Tribolium castaneum]
Unigene39960_All	gi|239735565|ref|NP_001155152.1|	6e-13	C1q-like venom protein [Nasonia vitripennis] >gi|219944364|gb|ACL54975.1| C1q-like venom protein [Nasonia vitripennis]
Unigene27963_All	gi|298204349|gb|ADI61823.1|	1e-49	endonuclease-reverse transcriptase [Bombyx mori]
Unigene41229_All	gi|291461573|dbj|BAI83421.1|	5e-42	sugar transporter 7 [Nilaparvata lugens]
Unigene36386_All	gi|193620134|ref|XP_001950954.1|	3e-18	PREDICTED: cytochrome c oxidase subunit 5B, mitochondrial-like isoform 1 [Acyrthosiphon pisum]
Unigene24199_All	gi|115722992|ref|XP_797203.2|	9e-14	PREDICTED: similar to rhamnose-binding lectin (SAL), partial [Strongylocentrotus purpuratus]
Unigene21016_All	gi|345489608|ref|XP_001603622.2|	1e-108	PREDICTED: tubulin glycylase 3A-like [Nasonia vitripennis]
Unigene35868_All	gi|345480945|ref|XP_003424252.1|	2e-11	PREDICTED: hypothetical protein LOC100680511 [Nasonia vitripennis]
Unigene34643_All	gi|189242335|ref|XP_001809909.1|	3e-18	PREDICTED: similar to hCG32740 [Tribolium castaneum]
Unigene39030_All	gi|224058854|ref|XP_002190049.1|	4e-08	PREDICTED: similar to BAT2 domain containing 1 [Taeniopygia guttata]
Unigene18013_All	gi|91080039|ref|XP_972664.1|	1e-59	PREDICTED: similar to GA19547-PA [Tribolium castaneum]
Unigene24758_All	gi|333467991|gb|EAA07771.5|	2e-32	AGAP002737-PA [Anopheles gambiae str. PEST]
Unigene31630_All	gi|91085941|ref|XP_970672.1|	5e-11	PREDICTED: similar to Rgk2 CG34390-PA [Tribolium castaneum]
Unigene35842_All	gi|189235511|ref|XP_970411.2|	3e-88	PREDICTED: similar to mCG141618 [Tribolium castaneum]
Unigene41882_All	gi|157114817|ref|XP_001652436.1|	2e-67	ubiquitin conjugating enzyme 7 interacting protein [Aedes aegypti] >gi|108877142|gb|EAT41367.1| ubiquitin conjugating enzyme 7 interacting protein [Aedes aegypti]
Unigene2779_All	gi|189237510|ref|XP_972627.2|	1e-92	PREDICTED: similar to CG14221 CG14221-PA [Tribolium castaneum]
Unigene23439_All	gi|296238873|ref|XP_002764345.1|	3e-30	PREDICTED: transcription elongation factor B polypeptide 1-like [Callithrix jacchus]
Unigene38629_All	gi|340379509|ref|XP_003388269.1|	1e-41	PREDICTED: mutS protein homolog 5 [Amphimedon queenslandica]
Unigene34544_All	gi|156539979|ref|XP_001599337.1|	8e-19	PREDICTED: similar to BEL12_AG transposon polyprotein [Nasonia vitripennis]
Unigene36642_All	gi|268559558|ref|XP_002637770.1|	1e-07	Hypothetical protein CBG04553 [Caenorhabditis briggsae]
Unigene27268_All	gi|307174417|gb|EFN64928.1|	1e-116	Ras-related GTP-binding protein A [Camponotus floridanus]
Unigene36371_All	gi|328722751|ref|XP_001947996.2|	5e-71	PREDICTED: integrator complex subunit 1 [Acyrthosiphon pisum]
Unigene36966_All	gi|189241652|ref|XP_970771.2|	0	PREDICTED: similar to DCAPL3 [Tribolium castaneum]
Unigene43120_All	gi|328783537|ref|XP_624581.2|	1e-170	PREDICTED: WD repeat domain phosphoinositide-interacting protein 2-like [Apis mellifera]
Unigene36055_All	gi|328703972|ref|XP_001942950.2|	7e-20	PREDICTED: fatty acid synthase-like [Acyrthosiphon pisum]
Unigene36978_All	gi|194760679|ref|XP_001962565.1|	4e-33	GF15524 [Drosophila ananassae] >gi|190616262|gb|EDV31786.1| GF15524 [Drosophila ananassae]
Unigene23726_All	gi|345489014|ref|XP_001600649.2|	0	PREDICTED: eukaryotic translation initiation factor 4 gamma 2-like [Nasonia vitripennis]
Unigene37040_All	gi|117606258|ref|NP_001071005.1|	3e-66	H(+)/Cl(-) exchange transporter 7 [Danio rerio] >gi|116487945|gb|AAI25874.1| Chloride channel 7 [Danio rerio] >gi|182892188|gb|AAI65222.1| Clcn7 protein [Danio rerio]
Unigene35888_All	gi|195052558|ref|XP_001993322.1|	4e-30	GH13743 [Drosophila grimshawi] >gi|193900381|gb|EDV99247.1| GH13743 [Drosophila grimshawi]
Unigene32389_All	gi|307203700|gb|EFN82666.1|	6e-90	Ras-related protein Rab-21 [Harpegnathos saltator]
Unigene34452_All	gi|298204349|gb|ADI61823.1|	1e-11	endonuclease-reverse transcriptase [Bombyx mori]
Unigene11961_All	gi|307207745|gb|EFN85363.1|	3e-47	Protein yellow [Harpegnathos saltator]
Unigene30568_All	gi|91092924|ref|XP_971718.1|	0	PREDICTED: similar to AGAP011539-PA [Tribolium castaneum]
Unigene37990_All	gi|328721928|ref|XP_001949657.2|	4e-11	PREDICTED: glycogen debranching enzyme-like [Acyrthosiphon pisum]
Unigene40006_All	gi|340709880|ref|XP_003393528.1|	4e-75	PREDICTED: KH domain-containing, RNA-binding, signal transduction-associated protein 2-like [Bombus terrestris]
Unigene32743_All	gi|307210533|gb|EFN87023.1|	1e-26	Probable ATP-dependent RNA helicase DHX34 [Harpegnathos saltator]
Unigene15193_All	gi|195452872|ref|XP_002073537.1|	4e-41	GK14170 [Drosophila willistoni] >gi|194169622|gb|EDW84523.1| GK14170 [Drosophila willistoni]
Unigene12303_All	gi|307204648|gb|EFN83270.1|	9e-08	Myosin light chain kinase, smooth muscle [Harpegnathos saltator]
Unigene41007_All	gi|133916482|emb|CAM36311.1|	2e-10	hypothetical protein [Thermobia domestica]
Unigene25333_All	gi|156537576|ref|XP_001607680.1|	7e-77	PREDICTED: acyl-CoA synthetase family member 3, mitochondrial-like isoform 1 [Nasonia vitripennis] >gi|345479629|ref|XP_003423995.1| PREDICTED: acyl-CoA synthetase family member 3, mitochondrial-like isoform 2 [Nasonia vitripennis] >gi|345479632|ref|XP_003423996.1| PREDICTED: acyl-CoA synthetase family member 3, mitochondrial-like isoform 3 [Nasonia vitripennis]
Unigene37962_All	gi|307186374|gb|EFN72008.1|	5e-21	Filamin-A [Camponotus floridanus]
Unigene34352_All	gi|298204351|gb|ADI61824.1|	4e-09	endonuclease-reverse transcriptase [Bombyx mori]
Unigene42996_All	gi|307170390|gb|EFN62699.1|	8e-44	HEAT repeat-containing protein 3 [Camponotus floridanus]
Unigene31713_All	gi|189238565|ref|XP_968833.2|	4e-65	PREDICTED: similar to Fasciclin-3 precursor (Fasciclin III) (FAS III) [Tribolium castaneum]
Unigene40989_All	gi|157361581|gb|ABV44748.1|	6e-32	60S ribosomal protein L14-like protein [Phlebotomus papatasi]
Unigene40977_All	gi|332021395|gb|EGI61763.1|	4e-18	Putative fatty acyl-CoA reductase [Acromyrmex echinatior]
Unigene31327_All	gi|270014291|gb|EFA10739.1|	1e-17	serine protease H129 [Tribolium castaneum]
Unigene34337_All	gi|10105|emb|CAA77869.1|	1e-35	even-skipped [Schistocerca americana]
Unigene2642_All	gi|345479755|ref|XP_001603410.2|	9e-50	PREDICTED: metaxin-2-like [Nasonia vitripennis]
Unigene32640_All	gi|291461565|dbj|BAI83417.1|	5e-51	sugar transporter 3 [Nilaparvata lugens]
Unigene12412_All	gi|74861430|sp|Q86K40.1|Y9144_DICDI	3e-18	RecName: Full=Putative uncharacterized protein DDB_G0277255
Unigene40948_All	gi|194901092|ref|XP_001980086.1|	7e-10	GG16941 [Drosophila erecta] >gi|190651789|gb|EDV49044.1| GG16941 [Drosophila erecta]
Unigene18512_All	gi|158301823|ref|XP_321463.4|	0	AGAP001633-PA [Anopheles gambiae str. PEST]
Unigene24375_All	gi|332031358|gb|EGI70871.1|	6e-06	hypothetical protein G5I_00297 [Acromyrmex echinatior]
Unigene42009_All	gi|91091244|ref|XP_968389.1|	1e-14	PREDICTED: similar to Probable DNA replication complex GINS protein PSF2 [Tribolium castaneum]
Unigene38621_All	gi|307214274|gb|EFN89370.1|	3e-09	PWWP domain-containing protein 2B [Harpegnathos saltator]
Unigene32833_All	gi|340723029|ref|XP_003399901.1|	1e-163	PREDICTED: transcriptional repressor protein YY1-like isoform 1 [Bombus terrestris]
Unigene34229_All	gi|195972534|emb|CAQ16893.1|	1e-13	MAM-containing astacin-like metalloprotease [Limulus polyphemus]
Unigene31100_All	gi|158289002|ref|XP_001687774.1|	2e-06	AGAP000318-PA [Anopheles gambiae str. PEST]
Unigene42213_All	gi|307208279|gb|EFN85711.1|	2e-53	Neuronal PAS domain-containing protein 2 [Harpegnathos saltator]
Unigene36644_All	gi|332030972|gb|EGI70598.1|	1e-20	Protein turtle [Acromyrmex echinatior]
Unigene34203_All	gi|189235405|ref|XP_970717.2|	4e-14	PREDICTED: similar to T19B10.5 [Tribolium castaneum]
Unigene43218_All	gi|335892828|ref|NP_001229444.1|	0	bromodomain-containing protein 7 isoform 1 [Apis mellifera]
Unigene35952_All	gi|328717563|ref|XP_003246241.1|	5e-98	PREDICTED: dynein heavy chain 10, axonemal-like [Acyrthosiphon pisum]
Unigene36736_All	gi|328722582|ref|XP_001944666.2|	1e-138	PREDICTED: f-box only protein 32-like [Acyrthosiphon pisum]
Unigene40867_All	gi|283099286|ref|YP_003359336.1|	1e-13	NADH dehydrogenase subunit 6 [Laodelphax striatellus] >gi|209887428|gb|ACI95049.1| NADH dehydrogenase subunit 6 [Laodelphax striatellus]
Unigene31061_All	gi|158298751|ref|XP_318914.4|	2e-45	AGAP009809-PA [Anopheles gambiae str. PEST] >gi|157014036|gb|EAA13965.4| AGAP009809-PA [Anopheles gambiae str. PEST]
Unigene43877_All	gi|332022045|gb|EGI62371.1|	8e-08	Putative E3 ubiquitin-protein ligase MYCBP2 [Acromyrmex echinatior]
Unigene31771_All	gi|221130788|ref|XP_002166795.1|	7e-12	PREDICTED: similar to spermatogenesis associated 5 [Hydra magnipapillata]
Unigene43870_All	gi|186694312|gb|ACC86138.1|	4e-26	TRPA1 channel protein [Anopheles gambiae]
Unigene2211_All	gi|157123171|ref|XP_001660042.1|	1e-105	cd36 antigen [Aedes aegypti] >gi|108874481|gb|EAT38706.1| cd36 antigen [Aedes aegypti]
Unigene37179_All	gi|91093353|ref|XP_969001.1|	3e-09	PREDICTED: similar to Transmembrane protein 195 [Tribolium castaneum]
Unigene38616_All	gi|307175376|gb|EFN65395.1|	3e-06	Low-density lipoprotein receptor [Camponotus floridanus]
Unigene36449_All	gi|170063951|ref|XP_001867326.1|	3e-58	lysosomal aspartic protease [Culex quinquefasciatus] >gi|167881401|gb|EDS44784.1| lysosomal aspartic protease [Culex quinquefasciatus]
Unigene26990_All	gi|291226619|ref|XP_002733290.1|	4e-41	PREDICTED: coiled-coil domain containing 96-like [Saccoglossus kowalevskii]
Unigene35850_All	gi|328719866|ref|XP_003246883.1|	2e-18	PREDICTED: protein vein-like isoform 2 [Acyrthosiphon pisum]
Unigene36577_All	gi|307174812|gb|EFN65120.1|	4e-39	Dynein heavy chain 10, axonemal [Camponotus floridanus]
Unigene37216_All	gi|126506318|ref|NP_001075433.1|	9e-23	tetrameric potassium-selective cyclic nucleotide gated channel [Strongylocentrotus purpuratus] >gi|124746345|gb|ABN14774.1| tetrameric potassium-selective cyclic nucleotide gated channel [Strongylocentrotus purpuratus]
Unigene37832_All	gi|270003335|gb|EEZ99782.1|	7e-09	hypothetical protein TcasGA2_TC002561 [Tribolium castaneum]
Unigene40780_All	gi|195591811|ref|XP_002085632.1|	9e-23	GD12200 [Drosophila simulans] >gi|194197641|gb|EDX11217.1| GD12200 [Drosophila simulans]
Unigene1693_All	gi|189240417|ref|XP_970201.2|	2e-39	PREDICTED: similar to GA12375-PA [Tribolium castaneum]
Unigene36038_All	gi|307180270|gb|EFN68303.1|	2e-42	ATP-dependent Clp protease ATP-binding subunit clpX-like, mitochondrial [Camponotus floridanus]
Unigene30995_All	gi|328776353|ref|XP_396152.4|	1e-134	PREDICTED: sphingomyelin synthase-related 1 [Apis mellifera]
Unigene18781_All	gi|189235790|ref|XP_969937.2|	3e-59	PREDICTED: similar to glutathione peroxidase [Tribolium castaneum]
Unigene40756_All	gi|301629866|ref|XP_002944053.1|	8e-14	PREDICTED: o-acetylhomoserine (thiol)-lyase-like [Xenopus (Silurana) tropicalis]
Unigene34052_All	gi|281365761|ref|NP_001163368.1|	9e-29	CG42256, isoform M [Drosophila melanogaster] >gi|272455079|gb|ACZ94639.1| CG42256, isoform M [Drosophila melanogaster]
Unigene18258_All	gi|242018279|ref|XP_002429606.1|	7e-07	conserved hypothetical protein [Pediculus humanus corporis] >gi|212514573|gb|EEB16868.1| conserved hypothetical protein [Pediculus humanus corporis]
Unigene34014_All	gi|189234720|ref|XP_972950.2|	3e-29	PREDICTED: similar to CG31163 CG31163-PD [Tribolium castaneum]
Unigene39184_All	gi|270011857|gb|EFA08305.1|	2e-07	hypothetical protein TcasGA2_TC005941 [Tribolium castaneum]
Unigene18338_All	gi|91082897|ref|XP_972120.1|	4e-76	PREDICTED: similar to translationally controlled tumor protein [Tribolium castaneum]
Unigene36924_All	gi|332017035|gb|EGI57834.1|	1e-142	Abhydrolase domain-containing protein 4 [Acromyrmex echinatior]
Unigene18495_All	gi|332016542|gb|EGI57423.1|	1e-106	Titin [Acromyrmex echinatior]
Unigene33065_All	gi|307207246|gb|EFN85023.1|	7e-60	Sentrin-specific protease 6 [Harpegnathos saltator]
Unigene27456_All	gi|307205591|gb|EFN83883.1|	3e-09	Leucine-rich repeat-containing protein 45 [Harpegnathos saltator]
Unigene32132_All	gi|110624800|ref|NP_001036067.1|	3e-59	chitinase 10 [Tribolium castaneum] >gi|109895312|gb|ABG47448.1| chitinase 10 [Tribolium castaneum]
Unigene38730_All	gi|91080461|ref|XP_969971.1|	1e-51	PREDICTED: similar to Menin 1 CG13778-PC [Tribolium castaneum]
Unigene37152_All	gi|345479589|ref|XP_001607507.2|	1e-114	PREDICTED: fatty acyl-CoA reductase 1-like [Nasonia vitripennis]
Unigene36523_All	gi|332025450|gb|EGI65615.1|	6e-59	Dynein heavy chain 2, axonemal [Acromyrmex echinatior]
Unigene33957_All	gi|240848893|ref|NP_001155471.1|	4e-28	cuticular protein CPG12-like [Acyrthosiphon pisum] >gi|239790880|dbj|BAH71974.1| ACYPI002333 [Acyrthosiphon pisum]
Unigene40659_All	gi|328700389|ref|XP_003241240.1|	6e-14	PREDICTED: hypothetical protein LOC100574845 [Acyrthosiphon pisum]
Unigene17654_All	gi|195398474|ref|XP_002057846.1|	7e-10	GJ18357 [Drosophila virilis] >gi|194141500|gb|EDW57919.1| GJ18357 [Drosophila virilis]
Unigene3212_All	gi|307175835|gb|EFN65650.1|	0	Uncharacterized protein KIAA1843 [Camponotus floridanus]
Unigene33081_All	gi|110755029|ref|XP_394965.3|	8e-98	PREDICTED: probable ATP-dependent RNA helicase DHX36-like [Apis mellifera]
Unigene373_All	gi|340711690|ref|XP_003394404.1|	1e-166	PREDICTED: voltage-dependent calcium channel type A subunit alpha-1-like [Bombus terrestris]
Unigene37105_All	gi|307174123|gb|EFN64781.1|	0	Dynein heavy chain 3, axonemal [Camponotus floridanus]
Unigene35753_All	gi|91081097|ref|XP_975497.1|	2e-20	PREDICTED: similar to bric-a-brac [Tribolium castaneum]
Unigene36730_All	gi|326665718|ref|XP_002661124.2|	7e-12	PREDICTED: zinc finger protein 658-like [Danio rerio]
Unigene36114_All	gi|326786513|gb|AEA07500.1|	6e-07	chorismate mutase precursor protein [Globodera pallida]
Unigene37251_All	gi|340722789|ref|XP_003399784.1|	0	PREDICTED: tyrosine-protein phosphatase 10D-like [Bombus terrestris]
Unigene37120_All	gi|307190358|gb|EFN74417.1|	2e-26	Vanin-like protein 1 [Camponotus floridanus]
Unigene3004_All	gi|345486054|ref|XP_003425395.1|	7e-18	PREDICTED: serine/threonine-protein phosphatase 4 regulatory subunit 4-like [Nasonia vitripennis]
Unigene40614_All	gi|328699377|ref|XP_003240918.1|	2e-08	PREDICTED: hypothetical protein LOC100573007 [Acyrthosiphon pisum]
Unigene33874_All	gi|325114853|emb|CBZ50409.1|	1e-06	sel1 domain protein repeat-containing protein,related [Neospora caninum Liverpool]
Unigene5887_All	gi|260908612|gb|ACX54025.1|	1e-71	thioredoxin peroxidase [Rhipicephalus sanguineus]
Unigene33020_All	gi|340727839|ref|XP_003402242.1|	4e-22	PREDICTED: peroxisomal biogenesis factor 3-like [Bombus terrestris]
Unigene37723_All	gi|345497551|ref|XP_003428015.1|	4e-08	PREDICTED: vascular endothelial growth factor A-A-like [Nasonia vitripennis]
Unigene32061_All	gi|332025910|gb|EGI66066.1|	1e-12	Histone-lysine N-methyltransferase trithorax [Acromyrmex echinatior]
Unigene21617_All	gi|7638163|gb|AAF65409.1|AF238313_1	7e-06	developmental protein DG1037 [Dictyostelium discoideum]
Unigene11265_All	gi|340729287|ref|XP_003402936.1|	4e-63	PREDICTED: WD repeat-containing protein on Y chromosome-like [Bombus terrestris]
Unigene39215_All	gi|328786961|ref|XP_003250866.1|	3e-15	PREDICTED: LOW QUALITY PROTEIN: selenide, water dikinase [Apis mellifera]
Unigene37715_All	gi|326578788|gb|ADZ95942.1|	6e-16	reverse transcriptase [Oeneis sculda] >gi|326578793|gb|ADZ95943.1| reverse transcriptase [Oeneis sculda]
Unigene83_All	gi|189239472|ref|XP_975326.2|	1e-136	PREDICTED: similar to focal adhesion kinase [Tribolium castaneum]
Unigene30517_All	gi|192451483|ref|NP_001122252.1|	2e-17	IQ motif containing K-like [Danio rerio] >gi|190337180|gb|AAI62958.1| Similar to IQ motif containing K [Danio rerio] >gi|190338910|gb|AAI62985.1| Similar to IQ motif containing K [Danio rerio]
Unigene33084_All	gi|291237208|ref|XP_002738527.1|	1e-131	PREDICTED: skittles-like [Saccoglossus kowalevskii]
Unigene9886_All	gi|328718288|ref|XP_001943030.2|	1e-93	PREDICTED: serine/threonine-protein kinase pelle-like [Acyrthosiphon pisum]
Unigene23479_All	gi|307192555|gb|EFN75743.1|	3e-35	Serine protease easter [Harpegnathos saltator]
Unigene1434_All	gi|328785162|ref|XP_003250550.1|	1e-16	PREDICTED: coiled-coil domain-containing protein 37-like [Apis mellifera]
Unigene37687_All	gi|94536966|ref|NP_001035399.1|	8e-14	tetratricopeptide repeat protein 8 [Danio rerio] >gi|92096462|gb|AAI15239.1| Zgc:136718 [Danio rerio] >gi|126361958|gb|AAI31864.1| Zgc:136718 protein [Danio rerio]
Unigene6400_All	gi|332030183|gb|EGI69977.1|	6e-68	Transcription factor kayak [Acromyrmex echinatior]
Unigene32783_All	gi|307215030|gb|EFN89857.1|	1e-102	Kinectin [Harpegnathos saltator]
Unigene40513_All	gi|224924416|gb|ACN69158.1|	5e-18	60S acidic ribosomal protein P1 [Stomoxys calcitrans]
Unigene21748_All	gi|332027417|gb|EGI67500.1|	3e-22	CREB-regulated transcription coactivator 1 [Acromyrmex echinatior]
Unigene39533_All	gi|332024380|gb|EGI64578.1|	1e-126	Palmitoyltransferase ZDHHC2 [Acromyrmex echinatior]
Unigene36039_All	gi|307203550|gb|EFN82583.1|	8e-50	Troponin C, isoform 1 [Harpegnathos saltator]
Unigene42176_All	gi|115843196|ref|XP_790318.2|	2e-27	PREDICTED: similar to endonuclease-reverse transcriptase [Strongylocentrotus purpuratus] >gi|115969407|ref|XP_001180105.1| PREDICTED: similar to endonuclease-reverse transcriptase [Strongylocentrotus purpuratus]
Unigene18050_All	gi|307205502|gb|EFN83819.1|	2e-36	Mitochondrial carrier-like protein 2 [Harpegnathos saltator]
Unigene2799_All	gi|91083271|ref|XP_974278.1|	7e-78	PREDICTED: similar to CG11048 CG11048-PA [Tribolium castaneum]
Unigene37662_All	gi|123456012|ref|XP_001315745.1|	4e-07	Kelch motif family protein [Trichomonas vaginalis G3] >gi|121898431|gb|EAY03522.1| Kelch motif family protein [Trichomonas vaginalis G3]
Unigene37315_All	gi|328787572|ref|XP_393878.3|	6e-26	PREDICTED: IGF-II mRNA-binding protein [Apis mellifera]
Unigene29139_All	gi|328782151|ref|XP_397185.2|	1e-22	PREDICTED: adrenodoxin, mitochondrial-like [Apis mellifera]
Unigene33638_All	gi|332023034|gb|EGI63299.1|	5e-16	Histone-lysine N-methyltransferase trr [Acromyrmex echinatior]
Unigene38686_All	gi|328872517|gb|EGG20884.1|	4e-06	hypothetical protein DFA_00749 [Dictyostelium fasciculatum]
Unigene3134_All	gi|328703830|ref|XP_003242319.1|	4e-43	PREDICTED: histone-lysine N-methyltransferase SETMAR-like [Acyrthosiphon pisum]
Unigene14677_All	gi|167519260|ref|XP_001743970.1|	2e-89	beta tubulin [Monosiga brevicollis MX1] >gi|163777932|gb|EDQ91548.1| beta tubulin [Monosiga brevicollis MX1]
Unigene7612_All	gi|307178049|gb|EFN66894.1|	1e-157	Pyruvate dehydrogenase E1 component subunit beta, mitochondrial [Camponotus floridanus]
Unigene37617_All	gi|328713942|ref|XP_003245215.1|	3e-15	PREDICTED: dynein heavy chain 6, axonemal-like [Acyrthosiphon pisum]
Unigene31191_All	gi|345488426|ref|XP_001599550.2|	2e-54	PREDICTED: inactive dipeptidyl peptidase 10-like isoform 1 [Nasonia vitripennis]
Unigene17835_All	gi|157109809|ref|XP_001650834.1|	3e-37	set domain protein [Aedes aegypti] >gi|108878936|gb|EAT43161.1| set domain protein [Aedes aegypti]
Unigene33573_All	gi|345482186|ref|XP_001605910.2|	5e-13	PREDICTED: histone deacetylase 4-like [Nasonia vitripennis]
Unigene37211_All	gi|340719590|ref|XP_003398232.1|	8e-41	PREDICTED: activating transcription factor of chaperone-like [Bombus terrestris]
Unigene37145_All	gi|334330021|ref|XP_001379252.2|	4e-96	PREDICTED: dynein heavy chain 7, axonemal [Monodelphis domestica]
Unigene5153_All	gi|158295750|ref|XP_001688858.1|	1e-168	AGAP006366-PB [Anopheles gambiae str. PEST] >gi|157016186|gb|EDO63864.1| AGAP006366-PB [Anopheles gambiae str. PEST]
Unigene2973_All	gi|34785488|gb|AAH57706.1|	5e-10	Unknown (protein for IMAGE:6864125) [Xenopus laevis]
Unigene37257_All	gi|118789829|ref|XP_317863.3|	8e-70	AGAP011441-PA [Anopheles gambiae str. PEST] >gi|116122759|gb|EAA13034.3| AGAP011441-PA [Anopheles gambiae str. PEST]
Unigene32277_All	gi|345492992|ref|XP_003426970.1|	2e-30	PREDICTED: phospholipase DDHD1-like [Nasonia vitripennis]
Unigene37053_All	gi|170031466|ref|XP_001843606.1|	2e-29	myosin-VIIa [Culex quinquefasciatus] >gi|167870172|gb|EDS33555.1| myosin-VIIa [Culex quinquefasciatus]
Unigene2277_All	gi|307212725|gb|EFN88401.1|	8e-57	Coiled-coil domain-containing protein 13 [Harpegnathos saltator]
Unigene15872_All	gi|332027517|gb|EGI67594.1|	2e-97	Protein lava lamp [Acromyrmex echinatior]
Unigene33032_All	gi|340712004|ref|XP_003394555.1|	1e-126	PREDICTED: LOW QUALITY PROTEIN: SEC14-like protein 2-like [Bombus terrestris]
Unigene40297_All	gi|156540892|ref|XP_001601786.1|	4e-11	PREDICTED: similar to ORF2-encoded protein [Nasonia vitripennis]
Unigene18993_All	gi|189238414|ref|XP_001812452.1|	1e-17	PREDICTED: similar to GA15982-PA [Tribolium castaneum]
Unigene24594_All	gi|340710499|ref|XP_003393825.1|	2e-06	PREDICTED: hypothetical protein LOC100645114 [Bombus terrestris]
Unigene33421_All	gi|59800182|sp|P69090.2|RL18_OREMO	3e-32	RecName: Full=60S ribosomal protein L18 >gi|59800183|sp|P69091.2|RL18_ORENI RecName: Full=60S ribosomal protein L18 >gi|7595806|gb|AAF64458.1|AF240375_1 ribosomal protein L18 [Oreochromis niloticus] >gi|7595809|gb|AAF64459.1|AF240376_1 ribosomal protein L18 [Oreochromis mossambicus] >gi|7595804|gb|AAF64457.1| ribosomal protein L18 [Oreochromis niloticus]
Unigene39808_All	gi|328696734|ref|XP_003240110.1|	8e-16	PREDICTED: endoribonuclease dcr-1-like isoform 3 [Acyrthosiphon pisum]
Unigene32828_All	gi|340718028|ref|XP_003397474.1|	6e-66	PREDICTED: serendipity locus protein H-1-like [Bombus terrestris]
Unigene37536_All	gi|345497417|ref|XP_001600280.2|	1e-08	PREDICTED: probable phospholipid-transporting ATPase IF-like [Nasonia vitripennis]
Unigene33368_All	gi|189241012|ref|XP_968552.2|	7e-07	PREDICTED: similar to calmodulin-binding transcription activator [Tribolium castaneum]
Unigene33380_All	gi|198461254|ref|XP_002135876.1|	5e-13	GA29093 [Drosophila pseudoobscura pseudoobscura] >gi|198142778|gb|EDY71495.1| GA29093 [Drosophila pseudoobscura pseudoobscura]
Unigene36619_All	gi|332028066|gb|EGI68117.1|	0	Protein split ends [Acromyrmex echinatior]
Unigene18367_All	gi|91077924|ref|XP_974091.1|	1e-177	PREDICTED: similar to tubulin alpha 6 [Tribolium castaneum]
Unigene37514_All	gi|91078588|ref|XP_972111.1|	1e-11	PREDICTED: similar to off-track CG8967-PA [Tribolium castaneum]
Unigene37502_All	gi|328719891|ref|XP_001952229.2|	4e-11	PREDICTED: nose resistant to fluoxetine protein 6-like, partial [Acyrthosiphon pisum]
Unigene37235_All	gi|293341799|ref|XP_001064920.2|	1e-36	PREDICTED: hCG18094-like [Rattus norvegicus]
Unigene2077_All	gi|334327126|ref|XP_001373824.2|	1e-53	PREDICTED: WD repeat-containing protein 66-like [Monodelphis domestica]
Unigene27424_All	gi|156544239|ref|XP_001606821.1|	5e-25	PREDICTED: testis-expressed sequence 9 protein-like [Nasonia vitripennis]
Unigene35702_All	gi|189238936|ref|XP_971291.2|	8e-08	PREDICTED: similar to CG10238 CG10238-PA [Tribolium castaneum]
Unigene11471_All	gi|91076798|ref|XP_974188.1|	5e-51	PREDICTED: similar to HypB, AroK, ADK and rho factor domain containing protein RGD1303144 [Tribolium castaneum]
Unigene33086_All	gi|313661402|ref|NP_990069.1|	3e-27	Tax1 (human T-cell leukemia virus type I) binding protein 1 [Gallus gallus]
Unigene37080_All	gi|189241828|ref|XP_972695.2|	2e-59	PREDICTED: similar to GA19602-PA [Tribolium castaneum]
Unigene18464_All	gi|340729810|ref|XP_003403188.1|	3e-89	PREDICTED: testis-specific serine/threonine-protein kinase 1-like [Bombus terrestris]
Unigene39838_All	gi|332024078|gb|EGI64295.1|	5e-27	Putative inorganic phosphate cotransporter [Acromyrmex echinatior]
Unigene29780_All	gi|328706557|ref|XP_001946183.2|	2e-43	PREDICTED: sodium-independent sulfate anion transporter-like [Acyrthosiphon pisum]
Unigene4512_All	gi|123438677|ref|XP_001310118.1|	5e-11	viral A-type inclusion protein [Trichomonas vaginalis G3]
Unigene26010_All	gi|189241662|ref|XP_966875.2|	1e-117	PREDICTED: similar to AGAP003166-PA [Tribolium castaneum]
Unigene6015_All	gi|328697230|ref|XP_003240276.1|	2e-21	PREDICTED: THAP domain-containing protein 5-like [Acyrthosiphon pisum]
Unigene33250_All	gi|328719064|ref|XP_001948643.2|	3e-28	PREDICTED: pancreatic triacylglycerol lipase-like [Acyrthosiphon pisum]
Unigene37353_All	gi|110750148|ref|XP_624449.2|	1e-116	PREDICTED: protein phosphatase 1L-like [Apis mellifera]
Unigene32991_All	gi|308512743|gb|ADO33025.1|	2e-88	myelin proteolipid [Biston betularia]
Unigene36842_All	gi|157123821|ref|XP_001653929.1|	6e-40	membrane-associated protein gex-3 [Aedes aegypti] >gi|108874213|gb|EAT38438.1| membrane-associated protein gex-3 [Aedes aegypti]
Unigene22106_All	gi|345483013|ref|XP_001604181.2|	2e-72	PREDICTED: probable N-acetyltransferase san-like isoform 1 [Nasonia vitripennis] >gi|345483015|ref|XP_003424726.1| PREDICTED: probable N-acetyltransferase san-like isoform 2 [Nasonia vitripennis]
Unigene39786_All	gi|189242134|ref|XP_968235.2|	1e-145	PREDICTED: similar to aspartyl/asparaginyl beta-hydroxylase [Tribolium castaneum]
Unigene36987_All	gi|332021800|gb|EGI62146.1|	1e-28	hypothetical protein G5I_09552 [Acromyrmex echinatior]
Unigene40148_All	gi|328720825|ref|XP_001945111.2|	4e-12	PREDICTED: Bardet-Biedl syndrome 2 protein homolog [Acyrthosiphon pisum]
Unigene33218_All	gi|328697951|ref|XP_001943708.2|	6e-19	PREDICTED: neuropeptide Y receptor type 5-like isoform 1 [Acyrthosiphon pisum] >gi|328697953|ref|XP_003240493.1| PREDICTED: neuropeptide Y receptor type 5-like isoform 2 [Acyrthosiphon pisum]
Unigene42406_All	gi|189239121|ref|XP_001815551.1|	5e-35	PREDICTED: similar to CG12207 CG12207-PB [Tribolium castaneum]
Unigene42543_All	gi|332030979|gb|EGI70605.1|	0	Polyphosphoinositide phosphatase [Acromyrmex echinatior]
Unigene6764_All	gi|123976893|ref|XP_001330650.1|	5e-15	viral A-type inclusion protein [Trichomonas vaginalis G3]
Unigene36708_All	gi|340726689|ref|XP_003401686.1|	8e-58	PREDICTED: uncharacterized protein F13E9.13, mitochondrial-like [Bombus terrestris]
Unigene26982_All	gi|340708622|ref|XP_003392921.1|	2e-13	PREDICTED: BTB/POZ domain-containing protein 2-like [Bombus terrestris]
Unigene3039_All	gi|91080039|ref|XP_972664.1|	8e-43	PREDICTED: similar to GA19547-PA [Tribolium castaneum]
Unigene37000_All	gi|328778811|ref|XP_003249552.1|	7e-15	PREDICTED: protein asteroid-like [Apis mellifera]
Unigene39614_All	gi|345494533|ref|XP_003427315.1|	1e-121	PREDICTED: oxysterol-binding protein 1-like isoform 2 [Nasonia vitripennis]
Unigene38676_All	gi|328785164|ref|XP_393604.4|	2e-19	PREDICTED: thioredoxin domain-containing protein 11-like isoform 1 [Apis mellifera]
Unigene12460_All	gi|189234161|ref|XP_967052.2|	3e-40	PREDICTED: similar to jumonji domain containing 1A [Tribolium castaneum]
Unigene37373_All	gi|307178213|gb|EFN66998.1|	4e-08	Sulfotransferase 1C4 [Camponotus floridanus]
Unigene17124_All	gi|74996885|sp|Q54PM6.1|Y8605_DICDI	4e-11	RecName: Full=Uncharacterized protein DDB_G0284459
Unigene39286_All	gi|221504431|gb|EEE30104.1|	3e-06	conserved hypothetical protein [Toxoplasma gondii VEG]
Unigene36606_All	gi|91088413|ref|XP_966659.1|	2e-29	PREDICTED: similar to TATA-binding protein-associated factor 172 [Tribolium castaneum]
Unigene10899_All	gi|333467991|gb|EAA07771.5|	1e-24	AGAP002737-PA [Anopheles gambiae str. PEST]
Unigene38681_All	gi|189233886|ref|XP_971055.2|	0	PREDICTED: similar to dynein heavy chain [Tribolium castaneum]
Unigene36095_All	gi|332024744|gb|EGI64933.1|	7e-41	Cytospin-A [Acromyrmex echinatior]
Unigene31888_All	gi|194765553|ref|XP_001964891.1|	2e-09	GF21951 [Drosophila ananassae] >gi|190617501|gb|EDV33025.1| GF21951 [Drosophila ananassae]
Unigene5563_All	gi|91092102|ref|XP_971936.1|	2e-46	PREDICTED: similar to dyslexia susceptibility 1 candidate 1 [Tribolium castaneum]
Unigene12033_All	gi|240848667|ref|NP_001155803.1|	1e-35	transmembrane emp24 domain-containing protein 2-like [Acyrthosiphon pisum] >gi|239790223|dbj|BAH71685.1| ACYPI009500 [Acyrthosiphon pisum]
Unigene31613_All	gi|340725396|ref|XP_003401056.1|	1e-133	PREDICTED: cubilin-like [Bombus terrestris]
Unigene39127_All	gi|189241652|ref|XP_970771.2|	0	PREDICTED: similar to DCAPL3 [Tribolium castaneum]
Unigene38570_All	gi|328792264|ref|XP_624122.3|	3e-39	PREDICTED: rho GTPase-activating protein 190 [Apis mellifera]
Unigene41893_All	gi|156545928|ref|XP_001600731.1|	1e-07	PREDICTED: RING finger protein 150-like [Nasonia vitripennis]
Unigene38569_All	gi|156540199|ref|XP_001599800.1|	1e-29	PREDICTED: similar to ENSANGP00000010363 [Nasonia vitripennis]
Unigene43169_All	gi|110748836|ref|XP_001120612.1|	1e-49	PREDICTED: vacuolar protein sorting-associated protein 37B-like [Apis mellifera]
Unigene29152_All	gi|333467991|gb|EAA07771.5|	2e-28	AGAP002737-PA [Anopheles gambiae str. PEST]
Unigene24447_All	gi|195111926|ref|XP_002000527.1|	5e-24	GI22470 [Drosophila mojavensis] >gi|193917121|gb|EDW15988.1| GI22470 [Drosophila mojavensis]
Unigene9600_All	gi|328792482|ref|XP_003251732.1|	0	PREDICTED: dystrophin, isoforms A/C/F/G/H-like [Apis mellifera]
Unigene38563_All	gi|189236346|ref|XP_975424.2|	7e-50	PREDICTED: similar to dynein, axonemal, heavy polypeptide 1 [Tribolium castaneum]
Unigene36440_All	gi|307172087|gb|EFN63667.1|	3e-64	Putative phosphatidate phosphatase [Camponotus floridanus]
Unigene39802_All	gi|239790499|dbj|BAH71807.1|	1e-44	ACYPI005577 [Acyrthosiphon pisum]
Unigene14964_All	gi|307201790|gb|EFN81463.1|	2e-19	Trypsin-7 [Harpegnathos saltator]
Unigene42562_All	gi|217330650|ref|NP_001136108.1|	1e-131	actin related protein 1 [Acyrthosiphon pisum] >gi|242011914|ref|XP_002426688.1| Actin, muscle [Pediculus humanus corporis] >gi|77158630|gb|ABA62321.1| beta-actin [Reticulitermes flavipes] >gi|212510859|gb|EEB13950.1| Actin, muscle [Pediculus humanus corporis]
Unigene20638_All	gi|328710940|ref|XP_003244406.1|	1e-103	PREDICTED: coiled-coil domain-containing protein 19, mitochondrial-like [Acyrthosiphon pisum]
Unigene15610_All	gi|123438677|ref|XP_001310118.1|	2e-11	viral A-type inclusion protein [Trichomonas vaginalis G3]
Unigene37287_All	gi|333470267|gb|EAA00868.5|	1e-134	AGAP001468-PA [Anopheles gambiae str. PEST]
Unigene39159_All	gi|291239857|ref|XP_002739838.1|	3e-07	PREDICTED: phytanoyl-CoA dioxygenase, peroxisomal-like [Saccoglossus kowalevskii]
Unigene32981_All	gi|193697438|ref|XP_001943127.1|	0	PREDICTED: calsyntenin-1-like isoform 1 [Acyrthosiphon pisum] >gi|328714266|ref|XP_003245317.1| PREDICTED: calsyntenin-1-like isoform 2 [Acyrthosiphon pisum]
Unigene37366_All	gi|307206909|gb|EFN84755.1|	4e-39	Uncharacterized protein C14orf166B [Harpegnathos saltator]
Unigene16303_All	gi|91091784|ref|XP_969757.1|	1e-107	PREDICTED: similar to amsh [Tribolium castaneum]
Unigene32672_All	gi|293343087|ref|XP_002725403.1|	1e-06	PREDICTED: 1-phosphatidylinositol-4,5-bisphosphate phosphodiesterase beta-2-like [Rattus norvegicus]
Unigene14906_All	gi|334348156|ref|XP_001374134.2|	1e-109	PREDICTED: tubulin alpha-8 chain-like [Monodelphis domestica]
Unigene38555_All	gi|328791646|ref|XP_624604.3|	7e-57	PREDICTED: dynein heavy chain 1, axonemal [Apis mellifera]
Unigene36562_All	gi|189242242|ref|XP_971440.2|	2e-10	PREDICTED: similar to protein tyrosine phosphatase, non-receptor type 11 [Tribolium castaneum]
Unigene32187_All	gi|332020640|gb|EGI61047.1|	1e-92	Glutamine and serine-rich protein 1 [Acromyrmex echinatior]
Unigene26639_All	gi|293343922|ref|XP_001078719.2|	2e-09	PREDICTED: rCG54054-like [Rattus norvegicus]
Unigene37340_All	gi|332024505|gb|EGI64703.1|	2e-68	WD repeat-containing protein 33 [Acromyrmex echinatior]
Unigene36877_All	gi|328793736|ref|XP_001120964.2|	1e-28	PREDICTED: peptide transporter family 1-like [Apis mellifera]
Unigene15150_All	gi|313667170|gb|ADR73028.1|	3e-84	carboxylesterase-6 [Laodelphax striatellus]
Unigene18089_All	gi|145519023|ref|XP_001445380.1|	5e-08	hypothetical protein [Paramecium tetraurelia strain d4-2] >gi|124412831|emb|CAK77983.1| unnamed protein product [Paramecium tetraurelia]
Unigene31280_All	gi|328722177|ref|XP_001944348.2|	2e-22	PREDICTED: CD109 antigen-like [Acyrthosiphon pisum]
Unigene37348_All	gi|91079893|ref|XP_968203.1|	1e-106	PREDICTED: similar to Ecdysone-inducible gene L3 CG10160-PA [Tribolium castaneum]
Unigene15826_All	gi|328791726|ref|XP_003251622.1|	5e-89	PREDICTED: shootin-1-like [Apis mellifera]
Unigene27817_All	gi|189237322|ref|XP_966614.2|	0	PREDICTED: similar to thyroid hormone receptor interactor 12 isoform 1 [Tribolium castaneum]
Unigene24636_All	gi|340714159|ref|XP_003395599.1|	1e-171	PREDICTED: threonine dehydratase catabolic-like isoform 2 [Bombus terrestris]
Unigene5493_All	gi|291461591|dbj|BAI83430.1|	3e-30	sugar transporter 16 [Nilaparvata lugens]
Unigene43116_All	gi|345484251|ref|XP_001603934.2|	8e-88	PREDICTED: MAPK/MAK/MRK overlapping kinase-like [Nasonia vitripennis]
Unigene5384_All	gi|328718100|ref|XP_003246389.1|	2e-12	PREDICTED: RNA-directed DNA polymerase from mobile element jockey-like [Acyrthosiphon pisum]
Unigene24673_All	gi|124505307|ref|XP_001351395.1|	3e-06	conserved Plasmodium protein, unknown function [Plasmodium falciparum 3D7] >gi|6562719|emb|CAB62858.1| conserved Plasmodium protein, unknown function [Plasmodium falciparum 3D7]
Unigene37108_All	gi|345478896|ref|XP_001607735.2|	1e-99	PREDICTED: non-specific lipid-transfer protein-like [Nasonia vitripennis]
Unigene6300_All	gi|91092970|ref|XP_967107.1|	1e-122	PREDICTED: similar to GA15915-PA [Tribolium castaneum]
Unigene4615_All	gi|225030994|gb|ACN79504.1|	2e-96	troponin Ib [Nilaparvata lugens]
Unigene5728_All	gi|307207935|gb|EFN85494.1|	1e-129	Vacuolar proton pump subunit d [Harpegnathos saltator]
Unigene30602_All	gi|345493636|ref|XP_001603707.2|	1e-125	PREDICTED: peroxisomal N(1)-acetyl-spermine/spermidine oxidase-like [Nasonia vitripennis]
Unigene36809_All	gi|332028072|gb|EGI68123.1|	1e-97	Ubiquitin-conjugating enzyme E2-24 kDa [Acromyrmex echinatior]
Unigene14936_All	gi|332017037|gb|EGI57836.1|	1e-12	E3 ubiquitin-protein ligase RNF8 B [Acromyrmex echinatior]
Unigene42143_All	gi|148226561|ref|NP_001085446.1|	9e-54	coiled-coil domain-containing protein 93 [Xenopus laevis] >gi|82184658|sp|Q6GQI5.1|CCD93_XENLA RecName: Full=Coiled-coil domain-containing protein 93 >gi|49117844|gb|AAH72758.1| MGC79132 protein [Xenopus laevis]
Unigene42330_All	gi|157130504|ref|XP_001661902.1|	1e-144	alpha(1,3)fucosyltransferase [Aedes aegypti] >gi|108871886|gb|EAT36111.1| alpha(1,3)fucosyltransferase [Aedes aegypti]
Unigene42224_All	gi|332025010|gb|EGI65197.1|	8e-21	Copper chaperone for superoxide dismutase [Acromyrmex echinatior]
Unigene42175_All	gi|328875108|gb|EGG23473.1|	2e-11	TM2 domain containing protein [Dictyostelium fasciculatum]
Unigene8108_All	gi|189242134|ref|XP_968235.2|	1e-118	PREDICTED: similar to aspartyl/asparaginyl beta-hydroxylase [Tribolium castaneum]
Unigene2551_All	gi|189235395|ref|XP_001810980.1|	2e-43	PREDICTED: similar to CG12164 CG12164-PA [Tribolium castaneum]
Unigene15650_All	gi|298204349|gb|ADI61823.1|	1e-09	endonuclease-reverse transcriptase [Bombyx mori]
Unigene37341_All	gi|328701148|ref|XP_003241507.1|	1e-139	PREDICTED: kinesin-like protein KIF21A-like isoform 3 [Acyrthosiphon pisum] >gi|328701150|ref|XP_001949752.2| PREDICTED: kinesin-like protein KIF21A-like isoform 1 [Acyrthosiphon pisum]
Unigene11989_All	gi|284413718|ref|NP_001165114.1|	5e-11	collagen [Bombyx mori]
Unigene18537_All	gi|332030161|gb|EGI69955.1|	0	Putative ubiquitin carboxyl-terminal hydrolase FAF-X [Acromyrmex echinatior]
Unigene43206_All	gi|307191291|gb|EFN74938.1|	1e-148	Ring canal kelch-like protein [Camponotus floridanus]
Unigene14695_All	gi|91094613|ref|XP_968719.1|	5e-07	PREDICTED: similar to CG32281 CG32281-PA [Tribolium castaneum]
Unigene11125_All	gi|328786485|ref|XP_393684.4|	1e-121	PREDICTED: phosphatidate phosphatase LPIN1-like [Apis mellifera]
Unigene38530_All	gi|270002686|gb|EEZ99133.1|	1e-09	hypothetical protein TcasGA2_TC012914 [Tribolium castaneum]
Unigene39612_All	gi|328717917|ref|XP_001946812.2|	0	PREDICTED: tubulin polyglutamylase TTLL4-like [Acyrthosiphon pisum]
Unigene16764_All	gi|291222761|ref|XP_002731383.1|	5e-29	PREDICTED: tetrameric potassium-selective cyclic nucleotide gated channel-like, partial [Saccoglossus kowalevskii]
Unigene5678_All	gi|242003880|ref|XP_002422896.1|	3e-12	voltage and ligand gated potassium channel, putative [Pediculus humanus corporis] >gi|212505778|gb|EEB10158.1| voltage and ligand gated potassium channel, putative [Pediculus humanus corporis]
Unigene250_All	gi|195426878|ref|XP_002061517.1|	3e-08	GK20671 [Drosophila willistoni] >gi|194157602|gb|EDW72503.1| GK20671 [Drosophila willistoni]
Unigene31403_All	gi|307188927|gb|EFN73458.1|	2e-09	Transposable element Tc3 transposase [Camponotus floridanus]
Unigene5583_All	gi|307191579|gb|EFN75077.1|	3e-21	Protein patched [Harpegnathos saltator]
Unigene31612_All	gi|328781343|ref|XP_623386.2|	0	PREDICTED: LOW QUALITY PROTEIN: glycogen phosphorylase isoform 2 [Apis mellifera]
Unigene30625_All	gi|123501565|ref|XP_001328097.1|	2e-07	viral A-type inclusion protein [Trichomonas vaginalis G3]
Unigene31057_All	gi|119601406|gb|EAW81000.1|	2e-21	hCG1644165 [Homo sapiens]
Unigene39811_All	gi|333467721|gb|EGK96661.1|	1e-36	AGAP003005-PB [Anopheles gambiae str. PEST] >gi|333467722|gb|EGK96662.1| AGAP003005-PC [Anopheles gambiae str. PEST]
Unigene35948_All	gi|345489736|ref|XP_001601024.2|	2e-29	PREDICTED: transmembrane protein 214-like [Nasonia vitripennis]
Unigene3069_All	gi|301609630|ref|XP_002934367.1|	7e-18	PREDICTED: e3 ubiquitin-protein ligase CCNB1IP1-like [Xenopus (Silurana) tropicalis]
Unigene39615_All	gi|269063710|emb|CAS85140.1|	1e-132	squid, variant A [Blattella germanica]
Unigene15254_All	gi|345493636|ref|XP_001603707.2|	1e-145	PREDICTED: peroxisomal N(1)-acetyl-spermine/spermidine oxidase-like [Nasonia vitripennis]
Unigene36128_All	gi|332021514|gb|EGI61879.1|	1e-156	Nodal modulator 2 [Acromyrmex echinatior]
Unigene38664_All	gi|340724674|ref|XP_003400706.1|	8e-38	PREDICTED: glutamate receptor, ionotropic kainate 2-like isoform 2 [Bombus terrestris]
Unigene25834_All	gi|195456800|ref|XP_002075293.1|	4e-12	GK15962 [Drosophila willistoni] >gi|194171378|gb|EDW86279.1| GK15962 [Drosophila willistoni]
Unigene36190_All	gi|307202216|gb|EFN81703.1|	1e-149	PAX-interacting protein 1 [Harpegnathos saltator]
Unigene35847_All	gi|328717098|ref|XP_003246120.1|	3e-06	PREDICTED: vitellogenin-6-like [Acyrthosiphon pisum]
Unigene30173_All	gi|163915147|ref|NP_001106556.1|	1e-40	histone cluster 1, H3g protein [Xenopus (Silurana) tropicalis] >gi|159155453|gb|AAI54937.1| LOC100127748 protein [Xenopus (Silurana) tropicalis]
Unigene36653_All	gi|345495771|ref|XP_001600601.2|	2e-63	PREDICTED: AP-2 complex subunit sigma-like [Nasonia vitripennis]
Unigene36286_All	gi|340717080|ref|XP_003397016.1|	1e-110	PREDICTED: probable RNA-binding protein orb2-like isoform 1 [Bombus terrestris]
Unigene24263_All	gi|340713778|ref|XP_003395413.1|	8e-38	PREDICTED: LOW QUALITY PROTEIN: TRAF3-interacting protein 1-like [Bombus terrestris]
Unigene20296_All	gi|326741704|ref|NP_001192053.1|	3e-74	gamma-glutamyl hydrolase-like [Acyrthosiphon pisum] >gi|239790522|dbj|BAH71816.1| ACYPI008145 [Acyrthosiphon pisum]
Unigene43076_All	gi|195116567|ref|XP_002002825.1|	3e-13	GI10887 [Drosophila mojavensis] >gi|193913400|gb|EDW12267.1| GI10887 [Drosophila mojavensis]
Unigene42692_All	gi|189238819|ref|XP_967914.2|	0	PREDICTED: similar to n6-adenosine-methyltransferase ime4 [Tribolium castaneum]
Unigene39552_All	gi|91081901|ref|XP_967043.1|	1e-113	PREDICTED: similar to CG3244 CG3244-PA isoform 1 [Tribolium castaneum] >gi|91081903|ref|XP_976065.1| PREDICTED: similar to CG3244 CG3244-PA isoform 2 [Tribolium castaneum]
Unigene30694_All	gi|67475506|ref|XP_653447.1|	3e-10	Viral A-type inclusion protein repeat [Entamoeba histolytica HM-1:IMSS]
Unigene31805_All	gi|332023435|gb|EGI63678.1|	0	Serine/threonine-protein kinase TAO1 [Acromyrmex echinatior]
Unigene3136_All	gi|307167437|gb|EFN61013.1|	7e-75	G protein pathway suppressor 2 [Camponotus floridanus]
Unigene38509_All	gi|345490720|ref|XP_001601632.2|	2e-21	PREDICTED: dynein heavy chain 10, axonemal [Nasonia vitripennis]
Unigene6269_All	gi|253735721|ref|NP_001156708.1|	2e-85	myofilin isoform a [Acyrthosiphon pisum] >gi|253735723|ref|NP_001156709.1| myofilin isoform a [Acyrthosiphon pisum] >gi|239793565|dbj|BAH72894.1| ACYPI002609 [Acyrthosiphon pisum]
Unigene32156_All	gi|332018939|gb|EGI59485.1|	3e-24	Supervillin [Acromyrmex echinatior]
Unigene6001_All	gi|328713184|ref|XP_001949624.2|	0	PREDICTED: very long-chain specific acyl-CoA dehydrogenase, mitochondrial-like isoform 1 [Acyrthosiphon pisum] >gi|328713186|ref|XP_003245012.1| PREDICTED: very long-chain specific acyl-CoA dehydrogenase, mitochondrial-like isoform 2 [Acyrthosiphon pisum]
Unigene39933_All	gi|340708826|ref|XP_003393020.1|	3e-09	PREDICTED: UDP-glucuronosyltransferase 1-8-like [Bombus terrestris]
Unigene31765_All	gi|340718314|ref|XP_003397614.1|	5e-21	PREDICTED: serine proteinase stubble-like [Bombus terrestris]
Unigene30490_All	gi|226481525|emb|CAX73660.1|	1e-07	Sperm surface protein Sp17 [Schistosoma japonicum]
Unigene12027_All	gi|328786724|ref|XP_395500.4|	4e-14	PREDICTED: DNA replication licensing factor MCM8 [Apis mellifera]
Unigene31935_All	gi|74824004|sp|Q9GPH7.1|SNMP1_MANSE	2e-16	RecName: Full=Sensory neuron membrane protein 1; Short=SNMP1-Msex >gi|12232042|gb|AAG49366.1|AF323589_1 sensory neuron membrane protein 1 [Manduca sexta]
Unigene6166_All	gi|345494787|ref|XP_001604149.2|	0	PREDICTED: phosphatidylinositol-binding clathrin assembly protein LAP-like [Nasonia vitripennis]
Unigene36466_All	gi|307188127|gb|EFN72959.1|	0	Dystrophin, isoforms A/C/F/G [Camponotus floridanus]
Unigene35925_All	gi|307200970|gb|EFN80955.1|	2e-08	Heat shock factor protein [Harpegnathos saltator]
Unigene38499_All	gi|328711539|ref|XP_003244565.1|	6e-06	PREDICTED: hypothetical protein LOC100569392 [Acyrthosiphon pisum]
Unigene21156_All	gi|157123712|ref|XP_001653857.1|	3e-06	lingerer [Aedes aegypti] >gi|122117218|sp|Q16VD3.1|LIG_AEDAE RecName: Full=Protein lingerer >gi|108874277|gb|EAT38502.1| lingerer [Aedes aegypti]
Unigene5413_All	gi|291461587|dbj|BAI83428.1|	2e-99	sugar transporter 14 [Nilaparvata lugens]
Unigene37328_All	gi|326672237|ref|XP_003199617.1|	2e-28	PREDICTED: SUN domain-containing protein 1 [Danio rerio]
Unigene37107_All	gi|147900297|ref|NP_001087087.1|	1e-40	zinc finger protein 183 [Xenopus laevis] >gi|126631414|gb|AAI33788.1| LOC446953 protein [Xenopus laevis]
Unigene40002_All	gi|307197224|gb|EFN78543.1|	2e-21	Ankyrin repeat domain-containing protein 56 [Harpegnathos saltator]
Unigene36357_All	gi|332017618|gb|EGI58315.1|	1e-113	Putative inorganic phosphate cotransporter [Acromyrmex echinatior]
Unigene37159_All	gi|215500542|gb|EEC10036.1|	7e-55	SOCS box SH2 domain-containing protein [Ixodes scapularis]
Unigene36322_All	gi|338817924|sp|Q54SZ6.2|Y8359_DICDI	4e-10	RecName: Full=Putative uncharacterized protein DDB_G0282133
Unigene32135_All	gi|328712188|ref|XP_001944830.2|	4e-15	PREDICTED: hyaluronidase-like [Acyrthosiphon pisum]
Unigene14412_All	gi|124805606|ref|XP_001350487.1|	5e-06	conserved Plasmodium protein [Plasmodium falciparum 3D7] >gi|23496610|gb|AAN36167.1| conserved Plasmodium protein [Plasmodium falciparum 3D7]
Unigene42363_All	gi|345480371|ref|XP_001606713.2|	1e-75	PREDICTED: N-alpha-acetyltransferase 25, NatB auxiliary subunit-like [Nasonia vitripennis]
Unigene39431_All	gi|197209841|ref|NP_001127762.1|	7e-40	cuticular protein 26 [Acyrthosiphon pisum] >gi|239788661|dbj|BAH71001.1| ACYPI009260 [Acyrthosiphon pisum]
Unigene33071_All	gi|340729078|ref|XP_003402835.1|	0	PREDICTED: mediator of RNA polymerase II transcription subunit 15-like, partial [Bombus terrestris]
Unigene4975_All	gi|307174650|gb|EFN65049.1|	1e-180	Abl interactor 2 [Camponotus floridanus]
Unigene15672_All	gi|29500803|gb|AAO75106.1|	6e-18	ComB [Dictyostelium discoideum]
Unigene26494_All	gi|189236346|ref|XP_975424.2|	1e-111	PREDICTED: similar to dynein, axonemal, heavy polypeptide 1 [Tribolium castaneum]
Unigene31602_All	gi|340725928|ref|XP_003401316.1|	1e-64	PREDICTED: protein FRA10AC1 homolog [Bombus terrestris]
Unigene38476_All	gi|256085592|ref|XP_002579001.1|	2e-12	zinc finger protein [Schistosoma mansoni]
Unigene36379_All	gi|158287191|ref|XP_309276.4|	3e-15	Anopheles gambiae str. PEST AGAP012447-PA [Anopheles gambiae str. PEST] >gi|157019725|gb|EAA05023.4| AGAP012447-PA [Anopheles gambiae str. PEST]
Unigene13141_All	gi|332023148|gb|EGI63404.1|	1e-107	Axonemal 84 kDa protein [Acromyrmex echinatior]
Unigene15286_All	gi|156538054|ref|XP_001607049.1|	1e-108	PREDICTED: sideroflexin-2-like [Nasonia vitripennis]
Unigene32238_All	gi|307198601|gb|EFN79458.1|	2e-23	Breast carcinoma-amplified sequence 3 [Harpegnathos saltator]
Unigene42470_All	gi|340713974|ref|XP_003395508.1|	1e-174	PREDICTED: protein arginine N-methyltransferase 8-like isoform 1 [Bombus terrestris] >gi|340713976|ref|XP_003395509.1| PREDICTED: protein arginine N-methyltransferase 8-like isoform 2 [Bombus terrestris]
Unigene21607_All	gi|189242486|ref|XP_971833.2|	8e-11	PREDICTED: similar to AGAP012343-PA [Tribolium castaneum]
Unigene1803_All	gi|270011109|gb|EFA07557.1|	3e-14	serine protease P135 [Tribolium castaneum]
Unigene31583_All	gi|328723802|ref|XP_001948489.2|	5e-35	PREDICTED: uncharacterized protein KIAA0528 homolog, partial [Acyrthosiphon pisum]
Unigene36897_All	gi|335297913|ref|XP_003131623.2|	3e-14	PREDICTED: canalicular multispecific organic anion transporter 2-like [Sus scrofa]
Unigene35413_All	gi|183979362|dbj|BAG30733.1|	4e-27	similar to CG15615-PA [Papilio xuthus]
Unigene6912_All	gi|298204367|gb|ADI61832.1|	1e-132	endonuclease-reverse transcriptase [Bombyx mori]
Unigene23999_All	gi|289741725|gb|ADD19610.1|	1e-09	synaptic vesicle transporter sVOP [Glossina morsitans morsitans]
Unigene37014_All	gi|307187473|gb|EFN72549.1|	2e-34	Protein retinal degeneration B [Camponotus floridanus]
Unigene33016_All	gi|340717972|ref|XP_003397447.1|	1e-07	PREDICTED: DNA repair protein XRCC4-like [Bombus terrestris]
Unigene32928_All	gi|195131167|ref|XP_002010022.1|	4e-06	GI14920 [Drosophila mojavensis] >gi|193908472|gb|EDW07339.1| GI14920 [Drosophila mojavensis]
Unigene39911_All	gi|125809155|ref|XP_001361007.1|	3e-20	GA18804 [Drosophila pseudoobscura pseudoobscura] >gi|195154074|ref|XP_002017947.1| GL17027 [Drosophila persimilis] >gi|54636180|gb|EAL25583.1| GA18804 [Drosophila pseudoobscura pseudoobscura] >gi|194113743|gb|EDW35786.1| GL17027 [Drosophila persimilis]
Unigene38625_All	gi|91088913|ref|XP_973082.1|	8e-18	PREDICTED: similar to Uncharacterized protein KIAA0556 [Tribolium castaneum]
Unigene36756_All	gi|193659672|ref|XP_001945021.1|	4e-79	PREDICTED: COBW domain-containing protein 1-like isoform 1 [Acyrthosiphon pisum] >gi|328709850|ref|XP_003244088.1| PREDICTED: COBW domain-containing protein 1-like isoform 2 [Acyrthosiphon pisum]
Unigene36741_All	gi|307178014|gb|EFN66875.1|	2e-79	Dynein heavy chain 7, axonemal [Camponotus floridanus]
Unigene21584_All	gi|307186888|gb|EFN72289.1|	6e-06	Inhibitor of growth protein 1 [Camponotus floridanus]
Unigene24325_All	gi|307095132|gb|ADN29872.1|	2e-21	thioredoxin [Triatoma matogrossensis]
Unigene22281_All	gi|123480163|ref|XP_001323236.1|	3e-06	viral A-type inclusion protein [Trichomonas vaginalis G3]
Unigene32932_All	gi|195445281|ref|XP_002070256.1|	4e-40	GK11133 [Drosophila willistoni] >gi|194166341|gb|EDW81242.1| GK11133 [Drosophila willistoni]
Unigene27030_All	gi|156540932|ref|XP_001603442.1|	1e-146	PREDICTED: similar to SD06366p [Nasonia vitripennis]
Unigene8990_All	gi|91080961|ref|XP_974748.1|	2e-48	PREDICTED: similar to UBL3 CG9038-PA [Tribolium castaneum]
Unigene8157_All	gi|91078946|ref|XP_974065.1|	1e-79	PREDICTED: similar to Outer dense fiber protein 2 (Outer dense fiber of sperm tails protein 2) (84 kDa outer dense fiber protein) (Cenexin) [Tribolium castaneum]
Unigene36553_All	gi|170059692|ref|XP_001865472.1|	1e-127	NADH-ubiquinone oxidoreductase 39 kda subunit [Culex quinquefasciatus] >gi|167878361|gb|EDS41744.1| NADH-ubiquinone oxidoreductase 39 kda subunit [Culex quinquefasciatus]
Unigene37293_All	gi|332031339|gb|EGI70852.1|	8e-60	Dynein heavy chain 3, axonemal [Acromyrmex echinatior]
Unigene39355_All	gi|307197318|gb|EFN78610.1|	0	Bullous pemphigoid antigen 1, isoforms 6/9/10 [Harpegnathos saltator]
Unigene15088_All	gi|157105561|ref|XP_001648922.1|	1e-141	pyruvate dehydrogenase [Aedes aegypti] >gi|108880044|gb|EAT44269.1| pyruvate dehydrogenase [Aedes aegypti]
Unigene41677_All	gi|328776338|ref|XP_001122263.2|	2e-35	PREDICTED: sterile alpha motif domain-containing protein 5-like [Apis mellifera]
Unigene37367_All	gi|291396135|ref|XP_002714699.1|	7e-16	PREDICTED: ring finger protein 8 [Oryctolagus cuniculus]
Unigene3124_All	gi|307173197|gb|EFN64267.1|	9e-73	Uncharacterized protein CG31531 [Camponotus floridanus]
Unigene11028_All	gi|91083121|ref|XP_970595.1|	3e-78	PREDICTED: similar to flagellar radial spoke protein [Tribolium castaneum]
Unigene36102_All	gi|158297041|ref|XP_317344.4|	6e-12	AGAP008113-PA [Anopheles gambiae str. PEST] >gi|157015004|gb|EAA12565.4| AGAP008113-PA [Anopheles gambiae str. PEST]
Unigene41664_All	gi|291239430|ref|XP_002739626.1|	3e-08	PREDICTED: heat shock 70kDa protein 8-like [Saccoglossus kowalevskii]
Unigene31143_All	gi|332023768|gb|EGI63992.1|	7e-79	Putative helicase senataxin [Acromyrmex echinatior]
Unigene31638_All	gi|328710150|ref|XP_001943883.2|	0	PREDICTED: potassium voltage-gated channel protein Shal-like isoform 1 [Acyrthosiphon pisum]
Unigene38982_All	gi|328708983|ref|XP_001944232.2|	8e-06	PREDICTED: protein bicaudal D-like [Acyrthosiphon pisum]
Unigene31204_All	gi|197313773|ref|NP_001127920.1|	6e-11	gem (nuclear organelle) associated protein 7 [Nasonia vitripennis]
Unigene21123_All	gi|83273567|ref|XP_729455.1|	7e-07	M83163 circumsporozoite protein [Plasmodium yoelii yoelii str. 17XNL] >gi|23487310|gb|EAA21020.1| M83163 circumsporozoite protein-related [Plasmodium yoelii yoelii]
Unigene17625_All	gi|332031609|gb|EGI71081.1|	6e-22	LSM domain-containing protein 1-A [Acromyrmex echinatior]
Unigene36370_All	gi|156548825|ref|XP_001605451.1|	5e-69	PREDICTED: protein HGV2-like [Nasonia vitripennis]
Unigene3363_All	gi|91094211|ref|XP_972733.1|	1e-85	PREDICTED: similar to CG7029 CG7029-PC [Tribolium castaneum]
Unigene1285_All	gi|307196397|gb|EFN77986.1|	9e-39	Kelch-like ECH-associated protein 1 [Harpegnathos saltator]
Unigene21210_All	gi|198431851|ref|XP_002128323.1|	3e-06	PREDICTED: similar to kinesin family member 4 [Ciona intestinalis]
Unigene36604_All	gi|270016838|gb|EFA13284.1|	3e-18	hypothetical protein TcasGA2_TC010304 [Tribolium castaneum]
Unigene32052_All	gi|333466415|gb|EAA03880.5|	3e-12	AGAP003901-PA [Anopheles gambiae str. PEST]
Unigene30771_All	gi|307188060|gb|EFN72892.1|	2e-34	15-hydroxyprostaglandin dehydrogenase [NAD+] [Camponotus floridanus]
Unigene9207_All	gi|307172040|gb|EFN63634.1|	5e-36	Coiled-coil domain-containing protein 113 [Camponotus floridanus]
Unigene37061_All	gi|221102435|ref|XP_002169934.1|	6e-07	PREDICTED: similar to nematocyst outer wall antigen [Hydra magnipapillata]
Unigene24410_All	gi|148237229|ref|NP_001080689.1|	3e-07	heterogeneous nuclear ribonucleoprotein A1 [Xenopus laevis] >gi|28374304|gb|AAH45260.1| Hnrpa1 protein [Xenopus laevis]
Unigene37165_All	gi|292606979|gb|ADE34168.1|	0	lipophorin receptor short isoform [Nilaparvata lugens]
Unigene15015_All	gi|307214368|gb|EFN89442.1|	9e-08	Coiled-coil domain-containing protein 108 [Harpegnathos saltator]
Unigene6516_All	gi|307215517|gb|EFN90169.1|	0	Sialin [Harpegnathos saltator]
Unigene27236_All	gi|91081783|ref|XP_973627.1|	5e-71	PREDICTED: similar to CG31803 CG31803-PA [Tribolium castaneum]
Unigene9153_All	gi|239792834|dbj|BAH72712.1|	5e-11	ACYPI000511 [Acyrthosiphon pisum]
Unigene8735_All	gi|345488505|ref|XP_001599980.2|	4e-09	PREDICTED: crustapain-like [Nasonia vitripennis]
Unigene37224_All	gi|290462133|gb|ADD24114.1|	2e-94	tRNA 2-thiocytidine biosynthesis protein ttcA [Lepeophtheirus salmonis]
Unigene31656_All	gi|307177863|gb|EFN66823.1|	2e-20	Ankyrin repeat domain-containing protein 56 [Camponotus floridanus]
Unigene14673_All	gi|85726472|ref|NP_648504.2|	9e-10	mucin 68D [Drosophila melanogaster] >gi|18447198|gb|AAL68190.1| GH09355p [Drosophila melanogaster] >gi|84796112|gb|AAF50015.3| mucin 68D [Drosophila melanogaster]
Unigene19875_All	gi|189233886|ref|XP_971055.2|	0	PREDICTED: similar to dynein heavy chain [Tribolium castaneum]
Unigene38398_All	gi|189242191|ref|XP_001810599.1|	2e-15	PREDICTED: similar to pol polyprotein [Tribolium castaneum]
Unigene32095_All	gi|307184569|gb|EFN70920.1|	4e-19	Transposable element Tc3 transposase [Camponotus floridanus]
Unigene31370_All	gi|194853650|ref|XP_001968200.1|	3e-40	GG24735 [Drosophila erecta] >gi|190660067|gb|EDV57259.1| GG24735 [Drosophila erecta]
Unigene39675_All	gi|307200315|gb|EFN80576.1|	2e-33	Putative uncharacterized transposon-derived protein F52C9.6 [Harpegnathos saltator]
Unigene39834_All	gi|328714357|ref|XP_001946481.2|	7e-59	PREDICTED: transferrin-like [Acyrthosiphon pisum]
Unigene36083_All	gi|307173003|gb|EFN64145.1|	2e-30	DnaJ-like protein subfamily C member 16 [Camponotus floridanus]
Unigene7041_All	gi|328786624|ref|XP_623787.2|	2e-15	PREDICTED: apolipoprotein D-like isoform 2 [Apis mellifera]
Unigene3076_All	gi|91092614|ref|XP_967024.1|	1e-39	PREDICTED: similar to LOC496069 protein, partial [Tribolium castaneum]
Unigene7857_All	gi|189242134|ref|XP_968235.2|	1e-139	PREDICTED: similar to aspartyl/asparaginyl beta-hydroxylase [Tribolium castaneum]
Unigene42634_All	gi|332021673|gb|EGI62032.1|	0	ATP-binding cassette sub-family G member 4 [Acromyrmex echinatior]
Unigene35951_All	gi|195020897|ref|XP_001985289.1|	8e-08	GH14589 [Drosophila grimshawi] >gi|193898771|gb|EDV97637.1| GH14589 [Drosophila grimshawi]
Unigene32345_All	gi|156542355|ref|XP_001600328.1|	9e-63	PREDICTED: tRNA (adenine-N(1)-)-methyltransferase catalytic subunit TRMT61A-like [Nasonia vitripennis]
Unigene41612_All	gi|307201523|gb|EFN81286.1|	6e-32	Chloride channel protein 7 [Harpegnathos saltator]
Unigene5465_All	gi|156891047|gb|ABU96700.1|	1e-13	dorsal 1C [Rhodnius prolixus]
Unigene31174_All	gi|126143295|gb|ABN80093.1|	2e-39	5' nucleotidase [Glossina morsitans morsitans]
Unigene36563_All	gi|189242242|ref|XP_971440.2|	2e-10	PREDICTED: similar to protein tyrosine phosphatase, non-receptor type 11 [Tribolium castaneum]
Unigene32304_All	gi|307180905|gb|EFN68713.1|	4e-07	Protein lethal(2)essential for life [Camponotus floridanus]
Unigene39244_All	gi|66514502|ref|XP_624085.1|	4e-68	PREDICTED: protein phosphatase PTC7 homolog [Apis mellifera]
Unigene24352_All	gi|91078412|ref|XP_974620.1|	4e-19	PREDICTED: similar to CG14235 CG14235-PA [Tribolium castaneum]
Unigene37004_All	gi|307180206|gb|EFN68239.1|	0	Kelch repeat domain-containing protein KIAA0265-like protein [Camponotus floridanus]
Unigene21475_All	gi|332236931|ref|XP_003267653.1|	8e-10	PREDICTED: UBX domain-containing protein 4 [Nomascus leucogenys]
Unigene2994_All	gi|328785466|ref|XP_001121590.2|	4e-16	PREDICTED: protein msta, isoform A-like [Apis mellifera]
Unigene24366_All	gi|52346026|ref|NP_001005060.1|	5e-61	DNA-directed DNA polymerase alpha 2 [Xenopus (Silurana) tropicalis] >gi|49903509|gb|AAH76954.1| polymerase (DNA directed), alpha 2 (70kD subunit) [Xenopus (Silurana) tropicalis]
Unigene44664_All	gi|332018486|gb|EGI59076.1|	0	F-box/WD repeat-containing protein 1A [Acromyrmex echinatior]
Unigene14870_All	gi|307177269|gb|EFN66447.1|	1e-09	Protein hunchback [Camponotus floridanus]
Unigene19005_All	gi|307211463|gb|EFN87569.1|	0	Protein phosphatase 1 regulatory subunit 12A [Harpegnathos saltator]
Unigene35736_All	gi|307204028|gb|EFN82932.1|	4e-58	Eukaryotic translation initiation factor 4E transporter [Harpegnathos saltator]
Unigene15116_All	gi|195396565|ref|XP_002056901.1|	6e-37	GJ16779 [Drosophila virilis] >gi|194146668|gb|EDW62387.1| GJ16779 [Drosophila virilis]
Unigene27515_All	gi|345479533|ref|XP_003423969.1|	1e-37	PREDICTED: rhophilin-2-like isoform 2 [Nasonia vitripennis]
Unigene30354_All	gi|189235559|ref|XP_968512.2|	6e-08	PREDICTED: similar to CG17377 CG17377-PA [Tribolium castaneum]
Unigene36761_All	gi|296196951|ref|XP_002746065.1|	1e-138	PREDICTED: TBC1 domain family member 14 [Callithrix jacchus]
Unigene35845_All	gi|456562|gb|AAA21021.1|	2e-07	G-box binding factor [Dictyostelium discoideum]
Unigene27947_All	gi|158290598|ref|XP_001237443.2|	1e-118	AGAP002735-PA [Anopheles gambiae str. PEST]
Unigene35849_All	gi|148227698|ref|NP_001085258.1|	2e-82	SUMO-activating enzyme subunit 1 [Xenopus laevis] >gi|82177317|sp|Q8JGT5.1|SAE1_XENLA RecName: Full=SUMO-activating enzyme subunit 1; AltName: Full=SUMO-activating enzyme E1 N subunit; AltName: Full=Ubiquitin-like 1-activating enzyme E1A >gi|22074764|gb|AAM47491.1| SUMO-1 activating enzyme E1 N subunit [Xenopus laevis] >gi|55715632|gb|AAH86263.1| Aos protein [Xenopus laevis]
Unigene31344_All	gi|29169172|gb|AAO66461.1|	3e-10	pG1 protein [Homo sapiens]
Unigene32253_All	gi|194741776|ref|XP_001953363.1|	2e-27	GF17724 [Drosophila ananassae] >gi|190626422|gb|EDV41946.1| GF17724 [Drosophila ananassae]
Unigene39849_All	gi|189236290|ref|XP_001815266.1|	1e-48	PREDICTED: similar to orf [Tribolium castaneum]
Unigene42393_All	gi|221136346|dbj|BAH14964.1|	5e-26	nitric oxide synthase [Gryllus bimaculatus]
Unigene38605_All	gi|189236120|ref|XP_974299.2|	5e-21	PREDICTED: similar to wd-repeat protein [Tribolium castaneum]
Unigene6909_All	gi|118794508|ref|XP_321546.3|	3e-85	AGAP001565-PA [Anopheles gambiae str. PEST] >gi|19572385|emb|CAD27931.1| transcription factor [Anopheles gambiae] >gi|116116328|gb|EAA00898.4| AGAP001565-PA [Anopheles gambiae str. PEST]
Unigene23332_All	gi|340708870|ref|XP_003393041.1|	0	PREDICTED: serine/threonine-protein kinase MARK2-like [Bombus terrestris]
Unigene41564_All	gi|291224757|ref|XP_002732368.1|	1e-12	PREDICTED: WD repeat domain 65-like [Saccoglossus kowalevskii]
Unigene6158_All	gi|195173089|ref|XP_002027327.1|	1e-39	GL15719 [Drosophila persimilis] >gi|194113170|gb|EDW35213.1| GL15719 [Drosophila persimilis]
Unigene43214_All	gi|345488503|ref|XP_003425925.1|	1e-136	PREDICTED: DENN domain-containing protein 5A-like [Nasonia vitripennis]
Unigene2542_All	gi|242005933|ref|XP_002423814.1|	8e-15	hypothetical protein Phum_PHUM087080 [Pediculus humanus corporis] >gi|212507030|gb|EEB11076.1| hypothetical protein Phum_PHUM087080 [Pediculus humanus corporis]
Unigene41914_All	gi|270015148|gb|EFA11596.1|	2e-99	cathepsin K precursor [Tribolium castaneum]
Unigene36803_All	gi|321465359|gb|EFX76361.1|	7e-13	telomerase reverse transcriptase [Daphnia pulex]
Unigene11366_All	gi|91085277|ref|XP_967262.1|	3e-77	PREDICTED: similar to Uncharacterized protein C20orf26 [Tribolium castaneum]
Unigene15676_All	gi|7549210|gb|AAF63787.1|AF142406_1	2e-22	200 kDa antigen p200 [Babesia bigemina]
Unigene31394_All	gi|332021533|gb|EGI61898.1|	6e-76	RING finger protein 13 [Acromyrmex echinatior]
Unigene11470_All	gi|332029738|gb|EGI69607.1|	1e-123	Zinc finger protein 585B [Acromyrmex echinatior]
Unigene36299_All	gi|226432213|gb|ACO55652.1|	3e-26	ecdysteroid receptor A isoform [Nilaparvata lugens]
Unigene35146_All	gi|91088857|ref|XP_971416.1|	3e-30	PREDICTED: similar to CG14590 CG14590-PA [Tribolium castaneum]
Unigene41540_All	gi|345489811|ref|XP_003426238.1|	1e-07	PREDICTED: 40S ribosomal protein S5a-like isoform 2 [Nasonia vitripennis]
Unigene35139_All	gi|193676359|ref|XP_001952377.1|	1e-18	PREDICTED: elongation of very long chain fatty acids protein 4-like [Acyrthosiphon pisum]
Unigene16109_All	gi|195386886|ref|XP_002052135.1|	9e-09	GJ17387 [Drosophila virilis] >gi|194148592|gb|EDW64290.1| GJ17387 [Drosophila virilis]
Unigene31315_All	gi|195420152|ref|XP_002060760.1|	6e-13	GK20166 [Drosophila willistoni] >gi|194156845|gb|EDW71746.1| GK20166 [Drosophila willistoni]
Unigene35136_All	gi|270012963|gb|EFA09411.1|	2e-09	hypothetical protein TcasGA2_TC005213 [Tribolium castaneum]
Unigene39392_All	gi|66513990|ref|XP_394735.2|	1e-98	PREDICTED: leucine-zipper-like transcription regulator 1 [Apis mellifera]
Unigene36983_All	gi|157134969|ref|XP_001663381.1|	1e-13	ionotropic glutamate receptor-invertebrate [Aedes aegypti] >gi|108870358|gb|EAT34583.1| ionotropic glutamate receptor-invertebrate [Aedes aegypti]
Unigene21311_All	gi|91091018|ref|XP_975107.1|	5e-47	PREDICTED: similar to CG2010 CG2010-PA [Tribolium castaneum]
Unigene37362_All	gi|328719285|ref|XP_003246718.1|	0	PREDICTED: band 4.1-like protein 5-like [Acyrthosiphon pisum]
Unigene36680_All	gi|332020393|gb|EGI60813.1|	4e-18	G-protein coupled receptor Mth2 [Acromyrmex echinatior]
Unigene4824_All	gi|29124930|gb|AAO63547.1|	7e-12	cuticle protein [Lipaphis erysimi]
Unigene30857_All	gi|14269419|gb|AAK58061.1|AF378198_1	3e-23	histone H1 [Rhynchosciara americana]
Unigene31145_All	gi|158289002|ref|XP_001687774.1|	4e-14	AGAP000318-PA [Anopheles gambiae str. PEST]
Unigene38694_All	gi|289739999|gb|ADD18747.1|	2e-28	polyprotein [Glossina morsitans morsitans]
Unigene5497_All	gi|307206177|gb|EFN84257.1|	2e-11	Zinc finger protein 64-like protein, isoforms 1 and 2 [Harpegnathos saltator]
Unigene38300_All	gi|323387798|gb|ADX60048.1|	1e-11	R2 protein [Kalotermes flavicollis]
Unigene20847_All	gi|86171715|ref|XP_966265.1|	6e-06	protein kinase PK4 [Plasmodium falciparum 3D7] >gi|46361234|emb|CAG25095.1| protein kinase PK4 [Plasmodium falciparum 3D7]
Unigene22222_All	gi|328783532|ref|XP_001121684.2|	9e-61	PREDICTED: kinesin F [Apis mellifera]
Unigene42999_All	gi|345481241|ref|XP_001602669.2|	4e-12	PREDICTED: neurobeachin-like [Nasonia vitripennis]
Unigene32161_All	gi|186694312|gb|ACC86138.1|	6e-50	TRPA1 channel protein [Anopheles gambiae]
Unigene31238_All	gi|307203969|gb|EFN82876.1|	1e-103	Protein bunched, class 2 isoform [Harpegnathos saltator]
Unigene38295_All	gi|167524805|ref|XP_001746738.1|	1e-07	hypothetical protein [Monosiga brevicollis MX1] >gi|163775008|gb|EDQ88634.1| predicted protein [Monosiga brevicollis MX1]
Unigene31860_All	gi|328785831|ref|XP_003250662.1|	7e-23	PREDICTED: zinc finger protein 615-like [Apis mellifera]
Unigene31861_All	gi|91077780|ref|XP_969173.1|	3e-72	PREDICTED: similar to sporozoite surface protein [Tribolium castaneum]
Unigene6176_All	gi|289739909|gb|ADD18702.1|	1e-112	mitochondrial aminomethyltransferase precursor [Glossina morsitans morsitans]
Unigene2950_All	gi|91076516|ref|XP_973385.1|	1e-159	PREDICTED: similar to glutamate dehydrogenase [Tribolium castaneum]
Unigene19412_All	gi|183234548|ref|XP_001914036.1|	8e-09	serine-rich protein C30B4.01c precursor [Entamoeba histolytica HM-1:IMSS]
Unigene17521_All	gi|213512416|ref|NP_001135370.1|	1e-17	E3 ubiquitin-protein ligase MARCH2 [Salmo salar] >gi|209737666|gb|ACI69702.1| E3 ubiquitin-protein ligase MARCH2 [Salmo salar]
Unigene42307_All	gi|91078426|ref|XP_974745.1|	0	PREDICTED: similar to AGAP005777-PA [Tribolium castaneum]
Unigene20710_All	gi|115725092|ref|XP_781041.2|	3e-08	PREDICTED: hypothetical protein [Strongylocentrotus purpuratus] >gi|115941869|ref|XP_001194851.1| PREDICTED: hypothetical protein [Strongylocentrotus purpuratus]
Unigene38790_All	gi|328783638|ref|XP_393162.3|	4e-25	PREDICTED: erythroid differentiation-related factor 1-like [Apis mellifera]
Unigene31683_All	gi|325302241|dbj|BAJ83480.1|	5e-24	serotonin receptor 1B [Gryllus bimaculatus]
Unigene36234_All	gi|307168950|gb|EFN61836.1|	3e-12	Uncharacterized protein KIAA0232 [Camponotus floridanus]
Unigene11662_All	gi|332229729|ref|XP_003264040.1|	3e-20	PREDICTED: LOW QUALITY PROTEIN: intraflagellar transport protein 74 homolog [Nomascus leucogenys]
Unigene37234_All	gi|189234559|ref|XP_001814804.1|	3e-29	PREDICTED: similar to tetrameric potassium-selective cyclic nucleotide gated channel [Tribolium castaneum]
Unigene32550_All	gi|91093353|ref|XP_969001.1|	6e-09	PREDICTED: similar to Transmembrane protein 195 [Tribolium castaneum]
Unigene31039_All	gi|91083815|ref|XP_973428.1|	1e-54	PREDICTED: similar to SJCHGC06573 protein [Tribolium castaneum]
Unigene35026_All	gi|328790651|ref|XP_001121416.2|	1e-21	PREDICTED: protein crumbs [Apis mellifera]
Unigene32399_All	gi|307179314|gb|EFN67678.1|	2e-73	E3 ubiquitin-protein ligase Hakai [Camponotus floridanus]
Unigene5857_All	gi|74876134|sp|Q75JC9.1|Y8484_DICDI	4e-16	RecName: Full=Uncharacterized protein DDB_G0271670; Flags: Precursor
Unigene15429_All	gi|194206081|ref|XP_001490166.2|	1e-42	PREDICTED: zinc finger protein 25 [Equus caballus]
Unigene32258_All	gi|193659690|ref|XP_001950251.1|	0	PREDICTED: 6-phosphofructokinase-like isoform 1 [Acyrthosiphon pisum]
Unigene36636_All	gi|183234548|ref|XP_001914036.1|	1e-13	serine-rich protein C30B4.01c precursor [Entamoeba histolytica HM-1:IMSS]
Unigene35852_All	gi|307209849|gb|EFN86628.1|	2e-21	WD repeat-containing protein 65 [Harpegnathos saltator]
Unigene36118_All	gi|340375228|ref|XP_003386138.1|	7e-81	PREDICTED: parkin coregulated gene protein homolog [Amphimedon queenslandica]
Unigene21664_All	gi|307175342|gb|EFN65361.1|	0	Serine/threonine-protein kinase Doa [Camponotus floridanus]
Unigene23392_All	gi|167859902|gb|ACA04896.1|	1e-13	cytochrome c oxidase subunit VI [Microplitis mediator]
Unigene8201_All	gi|290560879|ref|NP_001166641.1|	3e-26	cuticular protein RR-2 motif 129 [Bombyx mori]
Unigene27555_All	gi|91095419|ref|XP_972983.1|	1e-125	PREDICTED: similar to AGAP007334-PA, partial [Tribolium castaneum]
Unigene37011_All	gi|91083223|ref|XP_973567.1|	1e-65	PREDICTED: similar to CG32972 CG32972-PB [Tribolium castaneum]
Unigene39624_All	gi|283099284|ref|YP_003359334.1|	1e-59	NADH dehydrogenase subunit 4 [Laodelphax striatellus] >gi|209887426|gb|ACI95047.1| NADH dehydrogenase subunit 4 [Laodelphax striatellus]
Unigene31398_All	gi|328715164|ref|XP_001945971.2|	1e-21	PREDICTED: fibrillin-2-like [Acyrthosiphon pisum]
Unigene42189_All	gi|195382109|ref|XP_002049774.1|	8e-06	GJ20565 [Drosophila virilis] >gi|194144571|gb|EDW60967.1| GJ20565 [Drosophila virilis]
Unigene38234_All	gi|270002773|gb|EEZ99220.1|	4e-15	timeout [Tribolium castaneum]
Unigene35944_All	gi|91081553|ref|XP_975065.1|	5e-19	PREDICTED: similar to RWD domain containing 2A [Tribolium castaneum]
Unigene35725_All	gi|240848699|ref|NP_001155712.1|	4e-78	troponin C-like [Acyrthosiphon pisum] >gi|239793671|dbj|BAH72939.1| ACYPI007505 [Acyrthosiphon pisum]
Unigene36892_All	gi|270012963|gb|EFA09411.1|	6e-12	hypothetical protein TcasGA2_TC005213 [Tribolium castaneum]
Unigene39152_All	gi|328719426|ref|XP_001946258.2|	1e-145	PREDICTED: gamma-glutamyltranspeptidase 1-like isoform 1 [Acyrthosiphon pisum]
Unigene27499_All	gi|270008257|gb|EFA04705.1|	1e-11	NADH dehydrogenase (ubiquinone) 1 alpha subcomplex, 7, 14.5kDa [Tribolium castaneum]
Unigene36174_All	gi|307212719|gb|EFN88395.1|	3e-18	Protein O-mannosyltransferase 1 [Harpegnathos saltator]
Unigene2946_All	gi|294566523|gb|ADF18552.1|	8e-12	endonuclease-reverse transcriptase [Bombyx mori]
Unigene38206_All	gi|333466204|gb|EAA03543.5|	6e-30	AGAP003261-PA [Anopheles gambiae str. PEST]
Unigene34903_All	gi|332019201|gb|EGI59711.1|	1e-35	Protein FAM135A [Acromyrmex echinatior]
Unigene15922_All	gi|24580684|ref|NP_608540.1|	8e-44	CG2839 [Drosophila melanogaster] >gi|22945532|gb|AAF51469.2| CG2839 [Drosophila melanogaster]
Unigene9181_All	gi|91080829|ref|XP_970586.1|	2e-85	PREDICTED: similar to AGAP001735-PA [Tribolium castaneum]
Unigene35823_All	gi|239790368|dbj|BAH71749.1|	9e-42	ACYPI007678 [Acyrthosiphon pisum]
Unigene9168_All	gi|332018278|gb|EGI58883.1|	4e-36	TRAF3-interacting protein 1 [Acromyrmex echinatior]
Unigene36665_All	gi|333466415|gb|EAA03880.5|	2e-26	AGAP003901-PA [Anopheles gambiae str. PEST]
Unigene37103_All	gi|345485558|ref|XP_001604464.2|	3e-83	PREDICTED: farnesyl pyrophosphate synthase-like [Nasonia vitripennis]
Unigene37086_All	gi|301611443|ref|XP_002935244.1|	4e-72	PREDICTED: dynein heavy chain 10, axonemal-like [Xenopus (Silurana) tropicalis]
Unigene12470_All	gi|343790874|ref|NP_001177977.2|	1e-169	eukaryotic translation initiation factor 4 gamma [Apis mellifera]
Unigene37185_All	gi|189236513|ref|XP_001816051.1|	8e-31	PREDICTED: similar to AGAP004446-PA [Tribolium castaneum]
Unigene18125_All	gi|189238211|ref|XP_001809592.1|	4e-28	PREDICTED: similar to malate dehydrogenase 1B, NAD (soluble) [Tribolium castaneum]
Unigene35789_All	gi|170032238|ref|XP_001843989.1|	6e-50	thymidylate kinase [Culex quinquefasciatus] >gi|167872105|gb|EDS35488.1| thymidylate kinase [Culex quinquefasciatus]
Unigene31760_All	gi|170033587|ref|XP_001844658.1|	6e-06	conserved hypothetical protein [Culex quinquefasciatus] >gi|167874626|gb|EDS38009.1| conserved hypothetical protein [Culex quinquefasciatus]
Unigene17929_All	gi|156537490|ref|XP_001607287.1|	3e-10	PREDICTED: thyroid adenoma-associated protein homolog [Nasonia vitripennis]
Unigene34839_All	gi|170044089|ref|XP_001849692.1|	2e-14	osiris 9 [Culex quinquefasciatus] >gi|167867310|gb|EDS30693.1| osiris 9 [Culex quinquefasciatus]
Unigene37072_All	gi|156318671|ref|XP_001618092.1|	5e-08	hypothetical protein NEMVEDRAFT_v1g155784 [Nematostella vectensis] >gi|156197375|gb|EDO25992.1| predicted protein [Nematostella vectensis]
Unigene38180_All	gi|195472959|ref|XP_002088765.1|	2e-15	GE11101 [Drosophila yakuba] >gi|194174866|gb|EDW88477.1| GE11101 [Drosophila yakuba]
Unigene38176_All	gi|118197090|dbj|BAF37019.1|	4e-15	frizzled10 [Cynops pyrrhogaster]
Unigene35914_All	gi|333466247|gb|EAA03772.5|	4e-07	AGAP002279-PA [Anopheles gambiae str. PEST]
Unigene34819_All	gi|221117434|ref|XP_002163940.1|	7e-10	PREDICTED: similar to hCG32740, partial [Hydra magnipapillata]
Unigene9253_All	gi|91084489|ref|XP_971806.1|	2e-11	PREDICTED: similar to CG17600 CG17600-PA [Tribolium castaneum]
Unigene31743_All	gi|328788555|ref|XP_393080.4|	1e-160	PREDICTED: spastin [Apis mellifera]
Unigene20558_All	gi|328788110|ref|XP_003251067.1|	1e-114	PREDICTED: dynein heavy chain 10, axonemal-like [Apis mellifera]
Unigene36915_All	gi|170053155|ref|XP_001862544.1|	2e-91	mitochondrial ribosomal protein, S30 [Culex quinquefasciatus] >gi|167873799|gb|EDS37182.1| mitochondrial ribosomal protein, S30 [Culex quinquefasciatus]
Unigene35902_All	gi|11761909|gb|AAG40239.1|AF302777_1	0	carboxylesterase precursor [Nilaparvata lugens]
Unigene21556_All	gi|156717722|ref|NP_001096401.1|	4e-72	tetratricopeptide repeat protein 26 [Xenopus (Silurana) tropicalis] >gi|158513833|sp|A4III8.1|TTC26_XENTR RecName: Full=Tetratricopeptide repeat protein 26; Short=TPR repeat protein 26 >gi|134025630|gb|AAI36036.1| ttc26 protein [Xenopus (Silurana) tropicalis]
Unigene38636_All	gi|124808108|ref|XP_001348232.1|	9e-06	conserved Plasmodium protein, unknown function [Plasmodium falciparum 3D7] >gi|23497122|gb|AAN36671.1| conserved Plasmodium protein, unknown function [Plasmodium falciparum 3D7]
Unigene37092_All	gi|296235130|ref|XP_002762771.1|	1e-103	PREDICTED: peroxiredoxin-4-like [Callithrix jacchus]
Unigene35862_All	gi|91093349|ref|XP_967855.1|	1e-14	PREDICTED: similar to CG34398 CG34398-PA [Tribolium castaneum]
Unigene38690_All	gi|48526360|gb|AAT45385.1|	7e-12	sperm nuclear basic protein PL-I isoform PLIb [Spisula solidissima]
Unigene31945_All	gi|189240493|ref|XP_001810762.1|	4e-16	PREDICTED: similar to CG33978 CG33978-PA [Tribolium castaneum]
Unigene20765_All	gi|307169906|gb|EFN62415.1|	3e-57	Nucleic-acid-binding protein from transposon X-element [Camponotus floridanus]
Unigene43108_All	gi|328777792|ref|XP_003249401.1|	6e-88	PREDICTED: protein unc-80 homolog [Apis mellifera]
Unigene43123_All	gi|170595123|ref|XP_001902255.1|	5e-11	U88 [Brugia malayi]
Unigene2816_All	gi|193575609|ref|XP_001952583.1|	3e-42	PREDICTED: e3 ubiquitin-protein ligase TRIM23-like [Acyrthosiphon pisum]
Unigene42436_All	gi|340709064|ref|XP_003393135.1|	5e-32	PREDICTED: tyrosine-protein kinase-like otk-like [Bombus terrestris]
Unigene34718_All	gi|332022007|gb|EGI62333.1|	6e-32	Chondroitin sulfate synthase 1 [Acromyrmex echinatior]
Unigene34728_All	gi|326578788|gb|ADZ95942.1|	5e-13	reverse transcriptase [Oeneis sculda] >gi|326578793|gb|ADZ95943.1| reverse transcriptase [Oeneis sculda]
Unigene32280_All	gi|156538623|ref|XP_001608180.1|	1e-123	PREDICTED: retinol dehydrogenase 14-like [Nasonia vitripennis]
Unigene32601_All	gi|91090684|ref|XP_974597.1|	4e-91	PREDICTED: similar to AGAP005222-PB [Tribolium castaneum]
Unigene39056_All	gi|307174650|gb|EFN65049.1|	1e-180	Abl interactor 2 [Camponotus floridanus]
Unigene30020_All	gi|298204349|gb|ADI61823.1|	1e-07	endonuclease-reverse transcriptase [Bombyx mori]
Unigene42051_All	gi|189235790|ref|XP_969937.2|	1e-59	PREDICTED: similar to glutathione peroxidase [Tribolium castaneum]
Unigene38815_All	gi|262306505|gb|ACY45845.1|	4e-34	pyrimidine biosynthesis [Periplaneta americana]
Unigene38105_All	gi|332029639|gb|EGI69528.1|	8e-16	Putative ATP-dependent RNA helicase DDX11-like protein [Acromyrmex echinatior]
Unigene41243_All	gi|340711243|ref|XP_003394188.1|	2e-18	PREDICTED: UPF0420 protein C16orf58 homolog [Bombus terrestris]
Unigene38103_All	gi|270016838|gb|EFA13284.1|	9e-07	hypothetical protein TcasGA2_TC010304 [Tribolium castaneum]
Unigene30194_All	gi|307179782|gb|EFN67972.1|	1e-140	Uncharacterized protein C10orf118 [Camponotus floridanus]
Unigene37057_All	gi|91086151|ref|XP_969561.1|	9e-34	PREDICTED: similar to AGAP004021-PA [Tribolium castaneum]
Unigene42981_All	gi|332020090|gb|EGI60536.1|	2e-80	Translocon-associated protein subunit gamma [Acromyrmex echinatior]
Unigene11047_All	gi|123480163|ref|XP_001323236.1|	2e-07	viral A-type inclusion protein [Trichomonas vaginalis G3]
Unigene27965_All	gi|307167934|gb|EFN61308.1|	0	Protein purity of essence [Camponotus floridanus]
Unigene37253_All	gi|328716206|ref|XP_003245865.1|	0	PREDICTED: protein unc-13 homolog D-like isoform 4 [Acyrthosiphon pisum]
Unigene24482_All	gi|195445818|ref|XP_002070499.1|	1e-103	GK12095 [Drosophila willistoni] >gi|194166584|gb|EDW81485.1| GK12095 [Drosophila willistoni]
Unigene17986_All	gi|115738257|ref|XP_001179836.1|	1e-23	PREDICTED: similar to endonuclease-reverse transcriptase [Strongylocentrotus purpuratus] >gi|115925918|ref|XP_001182134.1| PREDICTED: similar to endonuclease-reverse transcriptase [Strongylocentrotus purpuratus]
Unigene484_All	gi|189238782|ref|XP_974563.2|	2e-26	PREDICTED: similar to PIP5K59B CG3682-PA [Tribolium castaneum]
Unigene14687_All	gi|328700272|ref|XP_003241200.1|	2e-25	PREDICTED: lipase 1-like [Acyrthosiphon pisum]
Unigene32735_All	gi|291234605|ref|XP_002737242.1|	6e-09	PREDICTED: leucine rich repeat containing 7-like [Saccoglossus kowalevskii]
Unigene38062_All	gi|189240969|ref|XP_967358.2|	3e-20	PREDICTED: similar to 1-beta dynein [Tribolium castaneum]
Unigene40004_All	gi|293341799|ref|XP_001064920.2|	7e-32	PREDICTED: hCG18094-like [Rattus norvegicus]
Unigene34613_All	gi|339247085|ref|XP_003375176.1|	2e-09	One cut domain family member 3 [Trichinella spiralis] >gi|316971555|gb|EFV55313.1| One cut domain family member 3 [Trichinella spiralis]
Unigene31186_All	gi|157126416|ref|XP_001660885.1|	0	GTP-binding protein alpha subunit, gna [Aedes aegypti] >gi|108873288|gb|EAT37513.1| GTP-binding protein alpha subunit, gna [Aedes aegypti]
Unigene12781_All	gi|58585196|ref|NP_001011627.1|	0	phenoloxidase subunit A3 [Apis mellifera] >gi|41350389|gb|AAO72539.2| prophenoloxidase [Apis mellifera]
Unigene1498_All	gi|189237290|ref|XP_974070.2|	2e-57	PREDICTED: similar to isocitrate dehydrogenase [Tribolium castaneum]
Unigene34591_All	gi|294566523|gb|ADF18552.1|	2e-11	endonuclease-reverse transcriptase [Bombyx mori]
Unigene31601_All	gi|340725928|ref|XP_003401316.1|	1e-64	PREDICTED: protein FRA10AC1 homolog [Bombus terrestris]
Unigene15087_All	gi|91079100|ref|XP_975321.1|	9e-11	PREDICTED: similar to CG33232 CG33232-PC [Tribolium castaneum]
Unigene31226_All	gi|221127781|ref|XP_002155103.1|	2e-19	PREDICTED: similar to DEAD (Asp-Glu-Ala-Asp) box polypeptide 60 [Hydra magnipapillata]
Unigene37129_All	gi|292623753|ref|XP_002665401.1|	3e-17	PREDICTED: IQ domain-containing protein G [Danio rerio]
Unigene24602_All	gi|270011109|gb|EFA07557.1|	9e-13	serine protease P135 [Tribolium castaneum]
Unigene34551_All	gi|332019653|gb|EGI60127.1|	7e-28	Tyrosine kinase receptor Cad96Ca [Acromyrmex echinatior]
Unigene17630_All	gi|289743127|gb|ADD20311.1|	3e-62	permease of the major facilitator superfamily [Glossina morsitans morsitans]
Unigene42695_All	gi|58387323|ref|XP_315477.2|	3e-06	AGAP005472-PA [Anopheles gambiae str. PEST] >gi|55238284|gb|EAA11765.3| AGAP005472-PA [Anopheles gambiae str. PEST]
Unigene32110_All	gi|345483614|ref|XP_001601904.2|	1e-168	PREDICTED: WD repeat and FYVE domain-containing protein 2-like [Nasonia vitripennis]
Unigene39083_All	gi|326430485|gb|EGD76055.1|	4e-24	wos2 [Salpingoeca sp. ATCC 50818]
Unigene15784_All	gi|283099283|ref|YP_003359333.1|	1e-20	NADH dehydrogenase subunit 5 [Laodelphax striatellus] >gi|209887425|gb|ACI95046.1| NADH dehydrogenase subunit 5 [Laodelphax striatellus]
Unigene34536_All	gi|340724237|ref|XP_003400490.1|	4e-10	PREDICTED: chaoptin-like [Bombus terrestris]
Unigene12187_All	gi|195030003|ref|XP_001987861.1|	9e-12	GH19720 [Drosophila grimshawi] >gi|193903861|gb|EDW02728.1| GH19720 [Drosophila grimshawi]
Unigene21724_All	gi|156547479|ref|XP_001605465.1|	1e-83	PREDICTED: similar to GA11633-PA [Nasonia vitripennis]
Unigene41113_All	gi|91077078|ref|XP_969608.1|	2e-19	PREDICTED: similar to Integrator complex subunit 7 (Int7) [Tribolium castaneum]
Unigene41121_All	gi|328712712|ref|XP_003244886.1|	2e-29	PREDICTED: protein melted-like isoform 2 [Acyrthosiphon pisum]
Unigene36850_All	gi|307193486|gb|EFN76263.1|	0	Protein roadkill [Harpegnathos saltator]
Unigene40052_All	gi|332018486|gb|EGI59076.1|	0	F-box/WD repeat-containing protein 1A [Acromyrmex echinatior]
Unigene3429_All	gi|307207246|gb|EFN85023.1|	1e-144	Sentrin-specific protease 6 [Harpegnathos saltator]
Unigene42534_All	gi|55962760|emb|CAI11882.1|	1e-24	novel protein (zgc:77868) [Danio rerio]
Unigene39945_All	gi|328710146|ref|XP_003244179.1|	1e-180	PREDICTED: twitchin-like [Acyrthosiphon pisum]
Unigene37032_All	gi|37654294|gb|AAQ96252.1|	3e-07	LRRGT00039 [Rattus norvegicus]
Unigene24651_All	gi|189240267|ref|XP_971538.2|	4e-37	PREDICTED: similar to CG18136 CG18136-PA [Tribolium castaneum]
Unigene38810_All	gi|225712314|gb|ACO12003.1|	2e-26	Transposable element Tc3 transposase [Lepeophtheirus salmonis]
Unigene3792_All	gi|333469866|gb|EAA01140.3|	1e-128	AGAP001952-PA [Anopheles gambiae str. PEST]
Unigene32009_All	gi|307182790|gb|EFN69908.1|	4e-60	Zinc finger protein 800 [Camponotus floridanus]
Unigene8806_All	gi|291226409|ref|XP_002733189.1|	5e-28	PREDICTED: tectonic-like protein [Saccoglossus kowalevskii]
Unigene12250_All	gi|91077544|ref|XP_971725.1|	2e-79	PREDICTED: similar to Tyrosine-protein phosphatase non-receptor type 13 (Protein-tyrosine phosphatase 1E) (PTP-E1) (hPTPE1) (PTP-BAS) (Protein-tyrosine phosphatase PTPL1) (Fas-associated protein-tyrosine phosphatase 1) (FAP-1) [Tribolium castaneum]
Unigene31406_All	gi|239790499|dbj|BAH71807.1|	9e-45	ACYPI005577 [Acyrthosiphon pisum]
Unigene39744_All	gi|332023786|gb|EGI64010.1|	1e-07	Zinc finger protein Xfin [Acromyrmex echinatior]
Unigene15085_All	gi|332026125|gb|EGI66273.1|	4e-27	Tctex1 domain-containing protein 3 [Acromyrmex echinatior]
Unigene2693_All	gi|156540151|ref|XP_001599988.1|	4e-06	PREDICTED: hypothetical protein [Nasonia vitripennis]
Unigene25296_All	gi|91086167|ref|XP_970329.1|	0	PREDICTED: similar to PRP39 pre-mRNA processing factor 39 homolog (yeast) [Tribolium castaneum]
Unigene33037_All	gi|91080057|ref|XP_973322.1|	1e-166	PREDICTED: similar to gdp mannose-4,6-dehydratase [Tribolium castaneum]
Unigene21304_All	gi|224057323|ref|XP_002188172.1|	1e-112	PREDICTED: dihydrolipoamide branched chain transacylase E2 [Taeniopygia guttata]
Unigene6153_All	gi|345496803|ref|XP_003427819.1|	1e-133	PREDICTED: cleavage stimulation factor subunit 2-like isoform 2 [Nasonia vitripennis]
Unigene38854_All	gi|63055532|gb|AAY29120.1|	2e-06	cement precursor protein 3B variant 1 [Phragmatopoma californica]
Unigene21547_All	gi|307168673|gb|EFN61709.1|	3e-70	Carboxypeptidase B [Camponotus floridanus]
Unigene33000_All	gi|154344449|ref|XP_001568166.1|	2e-13	proteophosphoglycan ppg4 [Leishmania braziliensis MHOM/BR/75/M2904] >gi|134065503|emb|CAM43270.1| proteophosphoglycan ppg4 [Leishmania braziliensis MHOM/BR/75/M2904]
Unigene41777_All	gi|118763696|gb|AAI28687.1|	2e-11	LOC398088 protein [Xenopus laevis]
Unigene36153_All	gi|60678801|gb|AAX33735.1|	9e-51	MPA13 allergen [Periplaneta americana]
Unigene15113_All	gi|340708870|ref|XP_003393041.1|	0	PREDICTED: serine/threonine-protein kinase MARK2-like [Bombus terrestris]
Unigene39869_All	gi|297207074|gb|ADI24665.1|	6e-07	Hypothetical protein Y38C1AA.13 [Caenorhabditis elegans]
Unigene2206_All	gi|126327126|ref|XP_001366122.1|	2e-43	PREDICTED: uncharacterized protein C11orf70-like [Monodelphis domestica]
Unigene26975_All	gi|307174641|gb|EFN65040.1|	1e-177	Plasma membrane calcium-transporting ATPase 3 [Camponotus floridanus]
Unigene12987_All	gi|291220757|ref|XP_002730389.1|	8e-36	PREDICTED: intraflagellar transport protein IFT20-like [Saccoglossus kowalevskii]
Unigene32607_All	gi|118087086|ref|XP_425925.2|	2e-13	PREDICTED: similar to zinc-finger homeodomain protein 4 isoform 2 [Gallus gallus]
Unigene39764_All	gi|307203550|gb|EFN82583.1|	1e-39	Troponin C, isoform 1 [Harpegnathos saltator]
Unigene3082_All	gi|194900474|ref|XP_001979782.1|	1e-08	GG16785 [Drosophila erecta] >gi|190651485|gb|EDV48740.1| GG16785 [Drosophila erecta]
Unigene40960_All	gi|211938661|gb|ACJ13227.1|	2e-26	FI09342p [Drosophila melanogaster]
Unigene38682_All	gi|340717043|ref|XP_003396999.1|	1e-140	PREDICTED: epidermal growth factor receptor substrate 15-like 1-like [Bombus terrestris]
Unigene14517_All	gi|307185082|gb|EFN71281.1|	4e-71	Enhancer of split mgamma protein [Camponotus floridanus]
Unigene36043_All	gi|102939|pir||B36329	2e-10	hypothetical protein 2 - cabbage looper transposon TED (fragment)
Unigene31615_All	gi|195126379|ref|XP_002007648.1|	4e-63	GI12266 [Drosophila mojavensis] >gi|193919257|gb|EDW18124.1| GI12266 [Drosophila mojavensis]
Unigene33085_All	gi|332020837|gb|EGI61235.1|	1e-22	Breast cancer type 1 susceptibility protein-like protein [Acromyrmex echinatior]
Unigene40929_All	gi|225718080|gb|ACO14886.1|	2e-14	60S ribosomal protein L27 [Caligus clemensi]
Unigene35965_All	gi|156537972|ref|XP_001608301.1|	7e-17	PREDICTED: retinoblastoma-binding protein 5-like [Nasonia vitripennis]
Unigene41770_All	gi|91082723|ref|XP_972524.1|	3e-27	PREDICTED: similar to dimeric dihydrodiol dehydrogenase [Tribolium castaneum]
Unigene36676_All	gi|118348866|ref|XP_001007906.1|	5e-07	Helicase conserved C-terminal domain containing protein [Tetrahymena thermophila] >gi|89289673|gb|EAR87661.1| Helicase conserved C-terminal domain containing protein [Tetrahymena thermophila SB210]
Unigene30783_All	gi|189236053|ref|XP_969839.2|	4e-69	PREDICTED: similar to GA15871-PA [Tribolium castaneum]
Unigene36501_All	gi|242009578|ref|XP_002425560.1|	7e-09	suppressor of cytokine signaling-2, putative [Pediculus humanus corporis] >gi|212509439|gb|EEB12822.1| suppressor of cytokine signaling-2, putative [Pediculus humanus corporis]
Unigene40898_All	gi|328712425|ref|XP_001947776.2|	7e-23	PREDICTED: ATP-binding cassette sub-family G member 1-like isoform 1 [Acyrthosiphon pisum] >gi|328712427|ref|XP_003244809.1| PREDICTED: ATP-binding cassette sub-family G member 1-like isoform 2 [Acyrthosiphon pisum]
Unigene15276_All	gi|221130788|ref|XP_002166795.1|	8e-14	PREDICTED: similar to spermatogenesis associated 5 [Hydra magnipapillata]
Unigene21280_All	gi|307171181|gb|EFN63168.1|	2e-45	IQ motif and SEC7 domain-containing protein 1 [Camponotus floridanus]
Unigene38620_All	gi|327280748|ref|XP_003225113.1|	9e-58	PREDICTED: dynein heavy chain 7, axonemal-like [Anolis carolinensis]
Unigene40880_All	gi|340711345|ref|XP_003394237.1|	2e-06	PREDICTED: condensin-2 complex subunit D3-like [Bombus terrestris]
Unigene36675_All	gi|91085035|ref|XP_974101.1|	1e-139	PREDICTED: similar to prohibitin [Tribolium castaneum]
Unigene32917_All	gi|328791164|ref|XP_003251526.1|	1e-38	PREDICTED: EH domain-containing protein 1 [Apis mellifera]
Unigene37901_All	gi|189236346|ref|XP_975424.2|	1e-28	PREDICTED: similar to dynein, axonemal, heavy polypeptide 1 [Tribolium castaneum]
Unigene38662_All	gi|301616637|ref|XP_002937766.1|	3e-82	PREDICTED: LOW QUALITY PROTEIN: dynein heavy chain 7, axonemal-like [Xenopus (Silurana) tropicalis]
Unigene32930_All	gi|115966118|ref|XP_001193594.1|	4e-27	PREDICTED: similar to endonuclease-reverse transcriptase [Strongylocentrotus purpuratus]
Unigene35697_All	gi|115803132|ref|XP_001198853.1|	3e-07	PREDICTED: similar to endonuclease-reverse transcriptase [Strongylocentrotus purpuratus] >gi|115943868|ref|XP_001196835.1| PREDICTED: similar to endonuclease-reverse transcriptase [Strongylocentrotus purpuratus]
Unigene23664_All	gi|307196713|gb|EFN78172.1|	6e-87	WD repeat-containing protein 60 [Harpegnathos saltator]
Unigene32423_All	gi|307210708|gb|EFN87131.1|	2e-24	Synaptotagmin-10 [Harpegnathos saltator]
Unigene34156_All	gi|291228300|ref|XP_002734117.1|	2e-17	PREDICTED: RETRotransposon-like family member (retr-1)-like, partial [Saccoglossus kowalevskii]
Unigene3364_All	gi|91094211|ref|XP_972733.1|	1e-108	PREDICTED: similar to CG7029 CG7029-PC [Tribolium castaneum]
Unigene21360_All	gi|189238832|ref|XP_001808852.1|	1e-42	PREDICTED: similar to AGAP008661-PA [Tribolium castaneum]
Unigene18304_All	gi|340708870|ref|XP_003393041.1|	0	PREDICTED: serine/threonine-protein kinase MARK2-like [Bombus terrestris]
Unigene37861_All	gi|323387798|gb|ADX60048.1|	3e-09	R2 protein [Kalotermes flavicollis]
Unigene37867_All	gi|332020477|gb|EGI60892.1|	7e-10	Cubilin [Acromyrmex echinatior]
Unigene34152_All	gi|328719866|ref|XP_003246883.1|	1e-21	PREDICTED: protein vein-like isoform 2 [Acyrthosiphon pisum]
Unigene30725_All	gi|345492726|ref|XP_003426915.1|	1e-152	PREDICTED: xaa-Pro dipeptidase-like isoform 3 [Nasonia vitripennis]
Unigene15484_All	gi|307198021|gb|EFN79081.1|	1e-160	AT-rich interactive domain-containing protein 4B [Harpegnathos saltator]
Unigene31777_All	gi|340716966|ref|XP_003396961.1|	0	PREDICTED: glutamate [NMDA] receptor subunit epsilon-2-like [Bombus terrestris]
Unigene5159_All	gi|189242071|ref|XP_972605.2|	3e-69	PREDICTED: similar to Armadillo repeat-containing protein 2, partial [Tribolium castaneum]
Unigene21411_All	gi|91078790|ref|XP_969765.1|	6e-48	PREDICTED: similar to AGAP010575-PA [Tribolium castaneum]
Unigene32167_All	gi|307189800|gb|EFN74072.1|	2e-38	HemK methyltransferase family member 1 [Camponotus floridanus]
Unigene36885_All	gi|242247357|ref|NP_001156096.1|	1e-34	tumor protein p63 isoform alpha 2-like [Acyrthosiphon pisum] >gi|239792946|dbj|BAH72750.1| ACYPI002015 [Acyrthosiphon pisum]
Unigene40808_All	gi|158286242|ref|XP_308641.4|	1e-21	AGAP007120-PA [Anopheles gambiae str. PEST] >gi|157020374|gb|EAA04524.4| AGAP007120-PA [Anopheles gambiae str. PEST]
Unigene37854_All	gi|345486887|ref|XP_001607777.2|	1e-13	PREDICTED: synaptic vesicle glycoprotein 2B-like [Nasonia vitripennis]
Unigene33059_All	gi|198477854|ref|XP_002136408.1|	3e-41	GA27874 [Drosophila pseudoobscura pseudoobscura] >gi|198142935|gb|EDY71647.1| GA27874 [Drosophila pseudoobscura pseudoobscura]
Unigene557_All	gi|56319790|ref|NP_733106.2|	8e-46	mucin 96D [Drosophila melanogaster] >gi|55380571|gb|AAN14054.2| mucin 96D [Drosophila melanogaster]
Unigene39669_All	gi|307165937|gb|EFN60264.1|	9e-12	Fukutin-related protein [Camponotus floridanus]
Unigene24259_All	gi|345479817|ref|XP_003424034.1|	1e-140	PREDICTED: LOW QUALITY PROTEIN: plasma membrane calcium-transporting ATPase 3-like [Nasonia vitripennis]
Unigene31883_All	gi|340720351|ref|XP_003398604.1|	1e-133	PREDICTED: tetraspanin-5-like isoform 1 [Bombus terrestris]
Unigene42599_All	gi|328710019|ref|XP_001944097.2|	1e-110	PREDICTED: mediator of RNA polymerase II transcription subunit 12-like [Acyrthosiphon pisum]
Unigene2907_All	gi|307185082|gb|EFN71281.1|	5e-72	Enhancer of split mgamma protein [Camponotus floridanus]
Unigene37830_All	gi|284413718|ref|NP_001165114.1|	1e-08	collagen [Bombyx mori]
Unigene34077_All	gi|189241012|ref|XP_968552.2|	8e-14	PREDICTED: similar to calmodulin-binding transcription activator [Tribolium castaneum]
Unigene42354_All	gi|156554312|ref|XP_001602730.1|	5e-59	PREDICTED: choline/ethanolaminephosphotransferase 1-like isoform 1 [Nasonia vitripennis]
Unigene15547_All	gi|345484379|ref|XP_001603181.2|	1e-120	PREDICTED: calcium-binding mitochondrial carrier protein SCaMC-2-like isoform 1 [Nasonia vitripennis] >gi|345484381|ref|XP_003425019.1| PREDICTED: calcium-binding mitochondrial carrier protein SCaMC-2-like isoform 2 [Nasonia vitripennis]
Unigene17253_All	gi|55962760|emb|CAI11882.1|	1e-24	novel protein (zgc:77868) [Danio rerio]
Unigene37812_All	gi|158299052|ref|XP_319172.4|	4e-34	AGAP010024-PA [Anopheles gambiae str. PEST] >gi|157014183|gb|EAA13876.4| AGAP010024-PA [Anopheles gambiae str. PEST]
Unigene37816_All	gi|340721238|ref|XP_003399031.1|	6e-25	PREDICTED: LOW QUALITY PROTEIN: phosphatidylinositol-4-phosphate 3-kinase C2 domain-containing subunit beta-like [Bombus terrestris]
Unigene35938_All	gi|328716775|ref|XP_001945302.2|	2e-17	PREDICTED: hypothetical protein LOC100166494 [Acyrthosiphon pisum]
Unigene43145_All	gi|157113811|ref|XP_001652097.1|	3e-47	zinc finger protein [Aedes aegypti] >gi|108877535|gb|EAT41760.1| zinc finger protein [Aedes aegypti]
Unigene39734_All	gi|189241444|ref|XP_972982.2|	6e-46	PREDICTED: similar to Nck-associated protein 5 (NAP-5) (Peripheral clock protein) [Tribolium castaneum]
Unigene34032_All	gi|307213413|gb|EFN88849.1|	2e-15	Protein TET2 [Harpegnathos saltator]
Unigene39459_All	gi|345483614|ref|XP_001601904.2|	1e-168	PREDICTED: WD repeat and FYVE domain-containing protein 2-like [Nasonia vitripennis]
Unigene32659_All	gi|333467577|gb|EGK96607.1|	1e-179	AGAP000801-PB [Anopheles gambiae str. PEST]
Unigene43111_All	gi|189233803|ref|XP_966699.2|	1e-106	PREDICTED: similar to CG2747 CG2747-PB [Tribolium castaneum]
Unigene38646_All	gi|193709272|ref|XP_001948220.1|	9e-98	PREDICTED: homeobox protein extradenticle-like [Acyrthosiphon pisum]
Unigene36888_All	gi|328700120|ref|XP_001950250.2|	5e-50	PREDICTED: dynein beta chain, ciliary-like [Acyrthosiphon pisum]
Unigene36786_All	gi|345481629|ref|XP_001605666.2|	7e-30	PREDICTED: low-density lipoprotein receptor-related protein 4-like [Nasonia vitripennis]
Unigene36198_All	gi|307195175|gb|EFN77168.1|	1e-111	Serine proteinase stubble [Harpegnathos saltator]
Unigene21647_All	gi|328712478|ref|XP_001947870.2|	0	PREDICTED: polypyrimidine tract-binding protein 1-like isoform 1 [Acyrthosiphon pisum]
Unigene8968_All	gi|291228496|ref|XP_002734206.1|	2e-42	PREDICTED: dynein, light chain, LC8-type 2-like [Saccoglossus kowalevskii]
Unigene30393_All	gi|317383456|gb|ADV17350.1|	2e-46	juvenile hormone acid methyltransferase [Schistocerca gregaria]
Unigene33964_All	gi|221119676|ref|XP_002155414.1|	7e-09	PREDICTED: similar to ORF2-encoded protein, partial [Hydra magnipapillata]
Unigene31427_All	gi|239791604|dbj|BAH72247.1|	4e-10	ACYPI001902 [Acyrthosiphon pisum]
Unigene32273_All	gi|156547852|ref|XP_001605005.1|	1e-100	PREDICTED: GTP-binding protein SAR1b-like isoform 2 [Nasonia vitripennis] >gi|156547854|ref|XP_001604983.1| PREDICTED: GTP-binding protein SAR1b-like isoform 1 [Nasonia vitripennis] >gi|345485411|ref|XP_003425264.1| PREDICTED: GTP-binding protein SAR1b-like [Nasonia vitripennis]
Unigene15589_All	gi|189234186|ref|XP_967614.2|	1e-80	PREDICTED: similar to ring finger protein [Tribolium castaneum]
Unigene39910_All	gi|242247357|ref|NP_001156096.1|	3e-36	tumor protein p63 isoform alpha 2-like [Acyrthosiphon pisum] >gi|239792946|dbj|BAH72750.1| ACYPI002015 [Acyrthosiphon pisum]
Unigene25454_All	gi|193587195|ref|XP_001946931.1|	1e-136	PREDICTED: probable G-protein coupled receptor Mth-like 1-like [Acyrthosiphon pisum]
Unigene40680_All	gi|307195636|gb|EFN77478.1|	2e-12	Neogenin [Harpegnathos saltator]
Unigene26632_All	gi|332026521|gb|EGI66642.1|	0	Bromodomain-containing protein 2 [Acromyrmex echinatior]
Unigene35439_All	gi|328701317|ref|XP_003241560.1|	2e-30	PREDICTED: collagen alpha-1(XXV) chain-like [Acyrthosiphon pisum]
Unigene35437_All	gi|223268548|emb|CAX36788.1|	8e-06	hypothetical protein [Papilio dardanus]
Unigene3909_All	gi|328779323|ref|XP_396715.3|	1e-152	PREDICTED: kelch-like protein 10-like [Apis mellifera]
Unigene36549_All	gi|328776817|ref|XP_623940.3|	1e-32	PREDICTED: peroxidase [Apis mellifera]
Unigene8838_All	gi|307192555|gb|EFN75743.1|	3e-28	Serine protease easter [Harpegnathos saltator]
Unigene11679_All	gi|91084613|ref|XP_974480.1|	5e-11	PREDICTED: similar to CG31116 CG31116-PE [Tribolium castaneum]
Unigene6085_All	gi|291461591|dbj|BAI83430.1|	5e-22	sugar transporter 16 [Nilaparvata lugens]
Unigene33881_All	gi|307175148|gb|EFN65250.1|	2e-32	Nesprin-1 [Camponotus floridanus]
Unigene36932_All	gi|91093659|ref|XP_966349.1|	1e-166	PREDICTED: similar to glutamate cysteine ligase isoform 1 [Tribolium castaneum]
Unigene32329_All	gi|91085665|ref|XP_971529.1|	4e-87	PREDICTED: similar to rhophilin [Tribolium castaneum]
Unigene12568_All	gi|328703617|ref|XP_003242252.1|	6e-25	PREDICTED: tRNA-specific adenosine deaminase 1-like isoform 1 [Acyrthosiphon pisum] >gi|328703619|ref|XP_003242253.1| PREDICTED: tRNA-specific adenosine deaminase 1-like isoform 2 [Acyrthosiphon pisum]
Unigene18198_All	gi|189240493|ref|XP_001810762.1|	5e-39	PREDICTED: similar to CG33978 CG33978-PA [Tribolium castaneum]
Unigene41720_All	gi|66911305|gb|AAH96987.1|	8e-19	Zgc:113886 [Danio rerio]
Unigene31295_All	gi|326578653|gb|ADZ95892.1|	3e-17	reverse transcriptase [Erebia theano]
Unigene12448_All	gi|328721897|ref|XP_001947358.2|	1e-140	PREDICTED: short spindle protein 4-like [Acyrthosiphon pisum]
Unigene37263_All	gi|328778643|ref|XP_003249526.1|	1e-76	PREDICTED: merlin-like [Apis mellifera]
Unigene33821_All	gi|221115017|ref|XP_002167228.1|	1e-08	PREDICTED: similar to predicted protein, partial [Hydra magnipapillata]
Unigene18382_All	gi|170035918|ref|XP_001845813.1|	1e-59	sugar transporter [Culex quinquefasciatus] >gi|167878412|gb|EDS41795.1| sugar transporter [Culex quinquefasciatus]
Unigene32927_All	gi|340728455|ref|XP_003402540.1|	1e-74	PREDICTED: mucolipin-3-like [Bombus terrestris]
Unigene32807_All	gi|328705328|ref|XP_001949841.2|	1e-161	PREDICTED: ATP-dependent RNA helicase SUV3 homolog, mitochondrial-like [Acyrthosiphon pisum]
Unigene36394_All	gi|110624800|ref|NP_001036067.1|	3e-48	chitinase 10 [Tribolium castaneum] >gi|109895312|gb|ABG47448.1| chitinase 10 [Tribolium castaneum]
Unigene37712_All	gi|332025715|gb|EGI65873.1|	1e-36	RING finger protein nhl-1 [Acromyrmex echinatior]
Unigene20286_All	gi|189236346|ref|XP_975424.2|	2e-84	PREDICTED: similar to dynein, axonemal, heavy polypeptide 1 [Tribolium castaneum]
Unigene32996_All	gi|328713184|ref|XP_001949624.2|	0	PREDICTED: very long-chain specific acyl-CoA dehydrogenase, mitochondrial-like isoform 1 [Acyrthosiphon pisum] >gi|328713186|ref|XP_003245012.1| PREDICTED: very long-chain specific acyl-CoA dehydrogenase, mitochondrial-like isoform 2 [Acyrthosiphon pisum]
Unigene32379_All	gi|328714773|ref|XP_001942892.2|	1e-35	PREDICTED: ephrin-B2-like [Acyrthosiphon pisum]
Unigene40568_All	gi|240247227|emb|CAX68236.1|	3e-10	dicer-1 [Blattella germanica]
Unigene36981_All	gi|323387790|gb|ADX60044.1|	1e-28	R2 protein [Reticulitermes urbis]
Unigene37691_All	gi|332029327|gb|EGI69310.1|	4e-20	Lysyl oxidase-like protein 4 [Acromyrmex echinatior]
Unigene32749_All	gi|193659722|ref|XP_001943231.1|	1e-147	PREDICTED: phosphatidylinositol 3-kinase catalytic subunit type 3-like [Acyrthosiphon pisum]
Unigene31317_All	gi|158300962|ref|XP_552490.3|	2e-85	AGAP011754-PA [Anopheles gambiae str. PEST] >gi|157013411|gb|EAL38875.3| AGAP011754-PA [Anopheles gambiae str. PEST]
Unigene40537_All	gi|345493287|ref|XP_001604865.2|	1e-16	PREDICTED: protein SZT2-like [Nasonia vitripennis]
Unigene32080_All	gi|307184877|gb|EFN71155.1|	4e-37	SH2 domain-containing adapter protein F [Camponotus floridanus]
Unigene33713_All	gi|221125275|ref|XP_002168016.1|	1e-11	PREDICTED: similar to conserved hypothetical protein [Hydra magnipapillata]
Unigene35387_All	gi|345496933|ref|XP_003427853.1|	1e-19	PREDICTED: roundabout homolog 2-like [Nasonia vitripennis]
Unigene24833_All	gi|307167669|gb|EFN61172.1|	3e-60	MutS protein-like protein 5 [Camponotus floridanus]
Unigene14880_All	gi|291241585|ref|XP_002740692.1|	2e-50	PREDICTED: CG6931-like [Saccoglossus kowalevskii]
Unigene32814_All	gi|229576920|ref|NP_001153404.1|	5e-43	sarcoplasmic calcium-binding protein [Nasonia vitripennis]
Unigene33089_All	gi|193631957|ref|XP_001952191.1|	0	PREDICTED: cytoplasmic aconitate hydratase-like [Acyrthosiphon pisum]
Unigene5829_All	gi|325115420|emb|CBZ50975.1|	2e-10	srs domain-containing protein [Neospora caninum Liverpool]
Unigene21261_All	gi|328704288|ref|XP_001944602.2|	9e-43	PREDICTED: armadillo repeat-containing protein 2-like [Acyrthosiphon pisum]
Unigene23241_All	gi|345482661|ref|XP_001608039.2|	3e-57	PREDICTED: sushi, von Willebrand factor type A, EGF and pentraxin domain-containing protein 1-like [Nasonia vitripennis]
Unigene26481_All	gi|189237669|ref|XP_967427.2|	3e-30	PREDICTED: similar to hypoxia-inducible factor 1 alpha [Tribolium castaneum]
Unigene33662_All	gi|307174394|gb|EFN64915.1|	1e-07	Large structural protein [Camponotus floridanus]
Unigene21144_All	gi|332016960|gb|EGI57769.1|	2e-45	Zinc metalloproteinase nas-15 [Acromyrmex echinatior]
Unigene43197_All	gi|91081119|ref|XP_975527.1|	1e-148	PREDICTED: similar to Lipoic acid synthase CG5231-PA [Tribolium castaneum]
Unigene20379_All	gi|91085035|ref|XP_974101.1|	1e-139	PREDICTED: similar to prohibitin [Tribolium castaneum]
Unigene31841_All	gi|332024978|gb|EGI65165.1|	1e-23	Protein purity of essence [Acromyrmex echinatior]
Unigene27710_All	gi|270006326|gb|EFA02774.1|	2e-07	hypothetical protein TcasGA2_TC008509 [Tribolium castaneum]
Unigene2729_All	gi|307194574|gb|EFN76866.1|	1e-61	Protein FAM92A1 [Harpegnathos saltator]
Unigene35366_All	gi|66812974|ref|XP_640666.1|	3e-06	tesmin/TSO1-like, CXC domain-containing protein [Dictyostelium discoideum AX4] >gi|60468739|gb|EAL66741.1| tesmin/TSO1-like, CXC domain-containing protein [Dictyostelium discoideum AX4]
Unigene24491_All	gi|52354687|gb|AAH82949.1|	3e-13	LOC494809 protein [Xenopus laevis]
Unigene19256_All	gi|307189250|gb|EFN73693.1|	1e-86	Zinc finger with UFM1-specific peptidase domain protein [Camponotus floridanus]
Unigene37281_All	gi|332029626|gb|EGI69515.1|	1e-159	DnaJ-like protein subfamily C member 11 [Acromyrmex echinatior]
Unigene11571_All	gi|270015116|gb|EFA11564.1|	1e-154	staufen [Tribolium castaneum]
Unigene27956_All	gi|189236219|ref|XP_971626.2|	1e-107	PREDICTED: similar to glucosyl/glucuronosyl transferases [Tribolium castaneum]
Unigene42998_All	gi|333466610|gb|EAA05345.5|	6e-65	AGAP004052-PA [Anopheles gambiae str. PEST]
Unigene23001_All	gi|195387690|ref|XP_002052527.1|	8e-07	GJ17589 [Drosophila virilis] >gi|194148984|gb|EDW64682.1| GJ17589 [Drosophila virilis]
Unigene25308_All	gi|328720415|ref|XP_003247024.1|	0	PREDICTED: protein 4.1 homolog isoform 2 [Acyrthosiphon pisum]
Unigene37615_All	gi|91079572|ref|XP_966797.1|	2e-11	PREDICTED: similar to dynein heavy chain [Tribolium castaneum]
Unigene40008_All	gi|328708386|ref|XP_001942633.2|	6e-46	PREDICTED: multiple PDZ domain protein-like [Acyrthosiphon pisum]
Unigene9438_All	gi|307188717|gb|EFN73367.1|	1e-40	Uncharacterized protein C17orf85 [Camponotus floridanus]
Unigene15684_All	gi|195378042|ref|XP_002047796.1|	3e-08	GJ11729 [Drosophila virilis] >gi|194154954|gb|EDW70138.1| GJ11729 [Drosophila virilis]
Unigene37611_All	gi|224056122|ref|XP_002194404.1|	6e-17	PREDICTED: low density lipoprotein-related protein 1B (deleted in tumors) [Taeniopygia guttata]
Unigene12064_All	gi|91095085|ref|XP_973174.1|	2e-32	PREDICTED: similar to CG10999 CG10999-PA [Tribolium castaneum]
Unigene6031_All	gi|91080569|ref|XP_973391.1|	3e-14	PREDICTED: similar to GA14314-PA [Tribolium castaneum]
Unigene39501_All	gi|328701730|ref|XP_001945154.2|	1e-134	PREDICTED: filamin-A-like [Acyrthosiphon pisum]
Unigene22437_All	gi|156555275|ref|XP_001603335.1|	1e-144	PREDICTED: U3 small nucleolar ribonucleoprotein protein IMP4-like [Nasonia vitripennis]
Unigene37590_All	gi|194900138|ref|XP_001979614.1|	3e-21	GG16353 [Drosophila erecta] >gi|190651317|gb|EDV48572.1| GG16353 [Drosophila erecta]
Unigene33538_All	gi|326670276|ref|XP_003199179.1|	2e-17	PREDICTED: uncharacterized protein K02A2.6-like [Danio rerio]
Unigene33533_All	gi|338817921|sp|Q551A3.2|Y6689_DICDI	4e-07	RecName: Full=Protein DDB_G0276689
Unigene40042_All	gi|157121213|ref|XP_001659879.1|	1e-25	aaa atpase [Aedes aegypti] >gi|108874664|gb|EAT38889.1| aaa atpase [Aedes aegypti]
Unigene18213_All	gi|195151572|ref|XP_002016713.1|	1e-11	GL10354 [Drosophila persimilis] >gi|194110560|gb|EDW32603.1| GL10354 [Drosophila persimilis]
Unigene8972_All	gi|307193004|gb|EFN75992.1|	4e-34	Probable pyruvate dehydrogenase E1 component subunit alpha, mitochondrial [Harpegnathos saltator]
Unigene20917_All	gi|343790874|ref|NP_001177977.2|	1e-170	eukaryotic translation initiation factor 4 gamma [Apis mellifera]
Unigene35772_All	gi|345482244|ref|XP_001607230.2|	4e-56	PREDICTED: coiled-coil domain-containing protein 40-like [Nasonia vitripennis]
Unigene9023_All	gi|344244673|gb|EGW00777.1|	7e-12	Vomeronasal type-1 receptor 4 [Cricetulus griseus]
Unigene39089_All	gi|91091790|ref|XP_970226.1|	0	PREDICTED: similar to alpha 1,2-mannosidase [Tribolium castaneum]
Unigene21666_All	gi|307175342|gb|EFN65361.1|	0	Serine/threonine-protein kinase Doa [Camponotus floridanus]
Unigene44634_All	gi|298204349|gb|ADI61823.1|	7e-10	endonuclease-reverse transcriptase [Bombyx mori]
Unigene36431_All	gi|198431234|ref|XP_002123665.1|	8e-57	PREDICTED: similar to coiled-coil domain containing 135 [Ciona intestinalis]
Unigene20978_All	gi|149600128|ref|XP_001517843.1|	4e-06	PREDICTED: hypothetical protein [Ornithorhynchus anatinus]
Unigene11617_All	gi|307191046|gb|EFN74799.1|	1e-101	Dynein heavy chain 2, axonemal [Camponotus floridanus]
Unigene36694_All	gi|307212792|gb|EFN88463.1|	0	Sterile alpha and TIR motif-containing protein 1 [Harpegnathos saltator]
Unigene33469_All	gi|156542161|ref|XP_001600827.1|	2e-18	PREDICTED: similar to orf [Nasonia vitripennis]
Unigene23905_All	gi|307169928|gb|EFN62437.1|	2e-08	Pseudohemocyanin-1 [Camponotus floridanus]
Unigene38427_All	gi|333466933|gb|EAA06260.5|	1e-06	AGAP000535-PA [Anopheles gambiae str. PEST]
Unigene39633_All	gi|156544536|ref|XP_001607713.1|	4e-26	PREDICTED: 60S ribosomal protein L38-like [Nasonia vitripennis]
Unigene32775_All	gi|307190323|gb|EFN74398.1|	1e-27	G patch domain-containing protein 1-like protein [Camponotus floridanus]
Unigene39550_All	gi|307177152|gb|EFN66385.1|	3e-06	Rho GTPase-activating protein 21 [Camponotus floridanus]
Unigene31426_All	gi|91088849|ref|XP_971045.1|	4e-48	PREDICTED: similar to Tyrosine kinase-related protein CG16778-PB [Tribolium castaneum]
Unigene33445_All	gi|332020838|gb|EGI61236.1|	1e-08	hypothetical protein G5I_10482 [Acromyrmex echinatior]
Unigene27097_All	gi|149264293|ref|XP_001477795.1|	5e-44	PREDICTED: zinc finger protein 845 [Mus musculus] >gi|149264434|ref|XP_001472196.1| PREDICTED: zinc finger protein 845 [Mus musculus]
Unigene6515_All	gi|307215517|gb|EFN90169.1|	1e-180	Sialin [Harpegnathos saltator]
Unigene5717_All	gi|307170285|gb|EFN62640.1|	1e-62	Serine protease easter [Camponotus floridanus]
Unigene32713_All	gi|201023359|ref|NP_001128421.1|	0	glutamine:fructose-6-phosphate aminotransferase 1 [Apis mellifera]
Unigene23984_All	gi|333466560|gb|EAA04943.5|	6e-47	AGAP001025-PA [Anopheles gambiae str. PEST]
Unigene10636_All	gi|123470155|ref|XP_001318285.1|	4e-22	viral A-type inclusion protein [Trichomonas vaginalis G3]
Unigene33044_All	gi|195128837|ref|XP_002008867.1|	1e-08	GI11576 [Drosophila mojavensis] >gi|193920476|gb|EDW19343.1| GI11576 [Drosophila mojavensis]
Unigene38413_All	gi|221119156|ref|XP_002159779.1|	8e-06	PREDICTED: similar to Rab11 protein [Hydra magnipapillata]
Unigene20855_All	gi|189237566|ref|XP_974751.2|	9e-23	PREDICTED: similar to CG11321 CG11321-PA [Tribolium castaneum]
Unigene12626_All	gi|333466282|gb|EAA03786.5|	1e-150	AGAP002250-PA [Anopheles gambiae str. PEST]
Unigene37530_All	gi|293361836|ref|XP_002730111.1|	5e-06	PREDICTED: hypothetical protein [Rattus norvegicus]
Unigene37532_All	gi|328711275|ref|XP_001948857.2|	7e-10	PREDICTED: neurobeachin-like protein 1-like [Acyrthosiphon pisum]
Unigene39771_All	gi|229892304|ref|NP_001153504.1|	1e-40	solute carrier family 16, member 10 [Acyrthosiphon pisum]
Unigene33040_All	gi|156552217|ref|XP_001606329.1|	3e-66	PREDICTED: zinc finger CCHC domain-containing protein 8 homolog [Nasonia vitripennis]
Unigene11883_All	gi|221219490|gb|ACM08406.1|	3e-17	Transmembrane protein 69 [Salmo salar]
Unigene38405_All	gi|198424605|ref|XP_002122233.1|	5e-13	PREDICTED: SoxE protein [Ciona intestinalis]
Unigene14882_All	gi|194910318|ref|XP_001982115.1|	5e-26	GG12416 [Drosophila erecta] >gi|195502970|ref|XP_002098456.1| GE23935 [Drosophila yakuba] >gi|33328887|gb|AAQ09850.1| CG10252 [Drosophila yakuba] >gi|190656753|gb|EDV53985.1| GG12416 [Drosophila erecta] >gi|194184557|gb|EDW98168.1| GE23935 [Drosophila yakuba]
Unigene8808_All	gi|124810280|ref|XP_001348823.1|	1e-06	conserved Plasmodium protein, unknown function [Plasmodium falciparum 3D7] >gi|23497724|gb|AAN37262.1| conserved Plasmodium protein, unknown function [Plasmodium falciparum 3D7]
Unigene18503_All	gi|189233817|ref|XP_971502.2|	0	PREDICTED: similar to CG32019-PA [Tribolium castaneum]
Unigene39794_All	gi|237830605|ref|XP_002364600.1|	2e-32	IQ calmodulin-binding motif domain-containing protein [Toxoplasma gondii ME49] >gi|211962264|gb|EEA97459.1| IQ calmodulin-binding motif domain-containing protein [Toxoplasma gondii ME49]
Unigene39947_All	gi|307210672|gb|EFN87095.1|	8e-53	DEP domain-containing protein 5 [Harpegnathos saltator]
Unigene19599_All	gi|328721814|ref|XP_001948494.2|	3e-43	PREDICTED: uncharacterized WD repeat-containing protein YPL183C-like [Acyrthosiphon pisum]
Unigene40184_All	gi|158287955|ref|XP_309828.4|	1e-07	AGAP010874-PA [Anopheles gambiae str. PEST] >gi|157019437|gb|EAA05428.4| AGAP010874-PA [Anopheles gambiae str. PEST]
Unigene36893_All	gi|291408784|ref|XP_002720727.1|	3e-07	PREDICTED: oxidored-nitro domain-containing protein [Oryctolagus cuniculus]
Unigene17913_All	gi|157111095|ref|XP_001651387.1|	3e-32	myosin heavy chain, nonmuscle or smooth muscle [Aedes aegypti] >gi|108878533|gb|EAT42758.1| myosin heavy chain, nonmuscle or smooth muscle [Aedes aegypti]
Unigene42893_All	gi|189237348|ref|XP_969332.2|	0	PREDICTED: similar to UDP-glucose glycoprotein:glucosyltransferase [Tribolium castaneum]
Unigene29476_All	gi|270016838|gb|EFA13284.1|	1e-16	hypothetical protein TcasGA2_TC010304 [Tribolium castaneum]
Unigene10221_All	gi|66819075|ref|XP_643197.1|	4e-06	hypothetical protein DDB_G0276383 [Dictyostelium discoideum AX4] >gi|60471310|gb|EAL69272.1| hypothetical protein DDB_G0276383 [Dictyostelium discoideum AX4]
Unigene44432_All	gi|332028723|gb|EGI68754.1|	1e-15	Teneurin-3 [Acromyrmex echinatior]
Unigene21426_All	gi|77808105|gb|ABB03734.1|	8e-12	RPGR ORF15 isoform [Xenopus laevis]
Unigene36471_All	gi|307192757|gb|EFN75852.1|	2e-11	Craniofacial development protein 2 [Harpegnathos saltator]
Unigene37456_All	gi|270014529|gb|EFA10977.1|	4e-06	hypothetical protein TcasGA2_TC004143 [Tribolium castaneum]
Unigene40168_All	gi|189234451|ref|XP_967488.2|	1e-21	PREDICTED: similar to blue cheese CG14001-PA [Tribolium castaneum]
Unigene7480_All	gi|189241783|ref|XP_001814647.1|	3e-30	PREDICTED: similar to zinc finger protein 617 [Tribolium castaneum]
Unigene18499_All	gi|195447382|ref|XP_002071189.1|	3e-47	GK25267 [Drosophila willistoni] >gi|194167274|gb|EDW82175.1| GK25267 [Drosophila willistoni]
Unigene32623_All	gi|37654230|gb|AAQ96220.1|	2e-11	LRRGT00007 [Rattus norvegicus]
Unigene39845_All	gi|189233573|ref|XP_968029.2|	2e-21	PREDICTED: similar to glycogenin [Tribolium castaneum]
Unigene25862_All	gi|328719426|ref|XP_001946258.2|	3e-92	PREDICTED: gamma-glutamyltranspeptidase 1-like isoform 1 [Acyrthosiphon pisum]
Unigene37282_All	gi|189236120|ref|XP_974299.2|	2e-53	PREDICTED: similar to wd-repeat protein [Tribolium castaneum]
Unigene37392_All	gi|345489913|ref|XP_001600902.2|	4e-06	PREDICTED: glycoprotein 3-alpha-L-fucosyltransferase A-like [Nasonia vitripennis]
Unigene40127_All	gi|328719449|ref|XP_003246766.1|	6e-20	PREDICTED: integrin alpha-PS1-like isoform 2 [Acyrthosiphon pisum]
Unigene40116_All	gi|91079030|ref|XP_974934.1|	8e-19	PREDICTED: similar to DNA mismatch repair protein pms2 [Tribolium castaneum]
Unigene42163_All	gi|126306532|ref|XP_001375841.1|	2e-28	PREDICTED: hemicentin-1 [Monodelphis domestica]
Unigene36869_All	gi|333467112|gb|EAA06237.5|	6e-43	AGAP000331-PA [Anopheles gambiae str. PEST]
Unigene38371_All	gi|156542454|ref|XP_001599124.1|	7e-10	PREDICTED: nose resistant to fluoxetine protein 6-like [Nasonia vitripennis]
Unigene6138_All	gi|189239670|ref|XP_973911.2|	3e-28	PREDICTED: similar to serine proteinase stubble [Tribolium castaneum]
Unigene26358_All	gi|58385723|ref|XP_314159.2|	1e-67	AGAP005246-PA [Anopheles gambiae str. PEST] >gi|17148354|emb|CAD12784.1| serpin [Anopheles gambiae] >gi|55240641|gb|EAA09492.2| AGAP005246-PA [Anopheles gambiae str. PEST]
Unigene6715_All	gi|149032406|gb|EDL87297.1|	2e-08	rCG39000, isoform CRA_c [Rattus norvegicus]
Unigene43051_All	gi|91082547|ref|XP_973850.1|	2e-60	PREDICTED: similar to 3-hydroxy-3-methylglutaryl-CoA reductase [Tribolium castaneum]
Unigene36115_All	gi|327273253|ref|XP_003221395.1|	5e-21	PREDICTED: condensin complex subunit 3-like [Anolis carolinensis]
Unigene15027_All	gi|63055532|gb|AAY29120.1|	2e-15	cement precursor protein 3B variant 1 [Phragmatopoma californica]
Unigene39044_All	gi|110751164|ref|XP_392759.3|	4e-81	PREDICTED: hemicentin-1-like [Apis mellifera]
Unigene12256_All	gi|328786961|ref|XP_003250866.1|	1e-122	PREDICTED: LOW QUALITY PROTEIN: selenide, water dikinase [Apis mellifera]
Unigene38651_All	gi|270016838|gb|EFA13284.1|	5e-09	hypothetical protein TcasGA2_TC010304 [Tribolium castaneum]
Unigene41824_All	gi|270016838|gb|EFA13284.1|	1e-20	hypothetical protein TcasGA2_TC010304 [Tribolium castaneum]
Unigene27252_All	gi|23488576|gb|EAA21353.1|	8e-10	similar to yeast ncl1-related [Plasmodium yoelii yoelii]
Unigene176_All	gi|328784805|ref|XP_392743.3|	1e-102	PREDICTED: phospholipase A-2-activating protein [Apis mellifera]
Unigene36383_All	gi|189236178|ref|XP_967737.2|	1e-75	PREDICTED: similar to transcription factor AP-4 [Tribolium castaneum]
Unigene24188_All	gi|66828623|ref|XP_647665.1|	4e-15	adenylyl cyclase [Dictyostelium discoideum AX4] >gi|74859162|sp|Q55F68.1|CYAD_DICDI RecName: Full=Adenylate cyclase, terminal-differentiation specific; AltName: Full=ACB; AltName: Full=ATP pyrophosphate-lyase; AltName: Full=Adenylyl cyclase >gi|60475205|gb|EAL73140.1| adenylyl cyclase [Dictyostelium discoideum AX4]
Unigene39402_All	gi|308468215|ref|XP_003096351.1|	3e-08	CRE-PQN-75 protein [Caenorhabditis remanei] >gi|308243266|gb|EFO87218.1| CRE-PQN-75 protein [Caenorhabditis remanei]
Unigene32848_All	gi|91090344|ref|XP_967278.1|	0	PREDICTED: similar to glucose inhibited division protein a [Tribolium castaneum]
Unigene12228_All	gi|28571751|ref|NP_788683.1|	1e-117	gilgamesh, isoform E [Drosophila melanogaster] >gi|28381319|gb|AAO41569.1| gilgamesh, isoform E [Drosophila melanogaster] >gi|317008645|gb|ADU79250.1| LD31233p [Drosophila melanogaster]
Unigene36294_All	gi|291461573|dbj|BAI83421.1|	9e-60	sugar transporter 7 [Nilaparvata lugens]
Unigene31566_All	gi|307181643|gb|EFN69166.1|	1e-129	Tuftelin-interacting protein 11 [Camponotus floridanus]
Unigene11266_All	gi|170571448|ref|XP_001891732.1|	7e-14	CG15780-PA [Brugia malayi]
Unigene27992_All	gi|345493611|ref|XP_001603845.2|	2e-58	PREDICTED: golgin subfamily A member 1-like [Nasonia vitripennis]
Unigene38353_All	gi|291234839|ref|XP_002737354.1|	1e-17	PREDICTED: Na+/K+ -ATPase alpha 1 subunit-like [Saccoglossus kowalevskii]
Unigene43154_All	gi|332030161|gb|EGI69955.1|	0	Putative ubiquitin carboxyl-terminal hydrolase FAF-X [Acromyrmex echinatior]
Unigene12050_All	gi|328714968|ref|XP_001947442.2|	2e-86	PREDICTED: longitudinals lacking protein, isoforms A/B/D/L-like [Acyrthosiphon pisum]
Unigene12106_All	gi|339283888|gb|AEJ38213.1|	0	tubulin [Laodelphax striatellus]
Unigene5483_All	gi|320544665|ref|NP_001188720.1|	2e-13	PDGF- and VEGF-receptor related, isoform K [Drosophila melanogaster] >gi|318068345|gb|ADV36970.1| PDGF- and VEGF-receptor related, isoform K [Drosophila melanogaster]
Unigene36856_All	gi|340710002|ref|XP_003393588.1|	4e-25	PREDICTED: GC-rich sequence DNA-binding factor 1-like [Bombus terrestris]
Unigene39683_All	gi|239788708|dbj|BAH71022.1|	1e-69	ACYPI005016 [Acyrthosiphon pisum]
Unigene39130_All	gi|262530080|gb|ACY69181.1|	0	UDP-glucose pyrophosphorylase [Spodoptera exigua]
Unigene36091_All	gi|158293167|ref|XP_314506.4|	7e-16	AGAP010539-PA [Anopheles gambiae str. PEST] >gi|157016828|gb|EAA09979.4| AGAP010539-PA [Anopheles gambiae str. PEST]
Unigene35168_All	gi|156543549|ref|XP_001603309.1|	8e-40	PREDICTED: chorion peroxidase-like [Nasonia vitripennis]
Unigene32210_All	gi|332020501|gb|EGI60916.1|	1e-100	Protein GDAP2-like protein [Acromyrmex echinatior]
Unigene15545_All	gi|340710964|ref|XP_003394052.1|	0	PREDICTED: inositol 1,4,5-trisphosphate receptor-like isoform 1 [Bombus terrestris]
Unigene31709_All	gi|307200315|gb|EFN80576.1|	1e-10	Putative uncharacterized transposon-derived protein F52C9.6 [Harpegnathos saltator]
Unigene3122_All	gi|332018336|gb|EGI58941.1|	5e-74	Uncharacterized protein [Acromyrmex echinatior]
Unigene36448_All	gi|111218572|ref|XP_001134472.1|	6e-10	PHD zinc finger-containing protein [Dictyostelium discoideum AX4] >gi|90970872|gb|EAS66936.1| PHD zinc finger-containing protein [Dictyostelium discoideum AX4]
Unigene20490_All	gi|340719403|ref|XP_003398143.1|	1e-122	PREDICTED: LOW QUALITY PROTEIN: UDP-glucose:glycoprotein glucosyltransferase-like [Bombus terrestris]
Unigene38335_All	gi|268557034|ref|XP_002636506.1|	8e-06	Hypothetical protein CBG23181 [Caenorhabditis briggsae]
Unigene35695_All	gi|328710553|ref|XP_001946023.2|	2e-65	PREDICTED: PAB-dependent poly(A)-specific ribonuclease subunit 3-like [Acyrthosiphon pisum]
Unigene35142_All	gi|328704053|ref|XP_003242389.1|	6e-06	PREDICTED: hypothetical protein LOC100575656 [Acyrthosiphon pisum]
Unigene42366_All	gi|237830605|ref|XP_002364600.1|	3e-27	IQ calmodulin-binding motif domain-containing protein [Toxoplasma gondii ME49] >gi|211962264|gb|EEA97459.1| IQ calmodulin-binding motif domain-containing protein [Toxoplasma gondii ME49]
Unigene35740_All	gi|328787566|ref|XP_391938.4|	1e-144	PREDICTED: ankyrin repeat domain-containing protein 6-like [Apis mellifera]
Unigene31884_All	gi|270010966|gb|EFA07414.1|	2e-14	serine protease P87 [Tribolium castaneum]
Unigene31616_All	gi|157116231|ref|XP_001658393.1|	1e-57	iroquois-class homeodomain protein irx [Aedes aegypti] >gi|108876562|gb|EAT40787.1| iroquois-class homeodomain protein irx [Aedes aegypti]
Unigene35561_All	gi|157130504|ref|XP_001661902.1|	8e-30	alpha(1,3)fucosyltransferase [Aedes aegypti] >gi|108871886|gb|EAT36111.1| alpha(1,3)fucosyltransferase [Aedes aegypti]
Unigene32294_All	gi|91088207|ref|XP_973242.1|	1e-112	PREDICTED: similar to CG3808 CG3808-PA [Tribolium castaneum]
Unigene31051_All	gi|115931431|ref|XP_001185218.1|	4e-08	PREDICTED: similar to Syne-1B [Strongylocentrotus purpuratus]
Unigene32245_All	gi|345489629|ref|XP_001599483.2|	1e-109	PREDICTED: DNA-binding protein Ets97D-like [Nasonia vitripennis]
Unigene14873_All	gi|198427835|ref|XP_002121748.1|	1e-15	PREDICTED: similar to chromosome 9 open reading frame 116 [Ciona intestinalis]
Unigene32251_All	gi|328707361|ref|XP_003243370.1|	1e-31	PREDICTED: THAP domain-containing protein 9-like [Acyrthosiphon pisum]
Unigene18502_All	gi|195447382|ref|XP_002071189.1|	3e-52	GK25267 [Drosophila willistoni] >gi|194167274|gb|EDW82175.1| GK25267 [Drosophila willistoni]
Unigene21694_All	gi|333466369|gb|EAL42041.4|	2e-43	AGAP002159-PA [Anopheles gambiae str. PEST]
Unigene41799_All	gi|320163946|gb|EFW40845.1|	7e-31	phospho-2-dehydro-3-deoxyheptonate aldolase [Capsaspora owczarzaki ATCC 30864]
Unigene39873_All	gi|326432905|gb|EGD78475.1|	2e-20	zinc finger protein [Salpingoeca sp. ATCC 50818]
Unigene41989_All	gi|189239246|ref|XP_974285.2|	4e-59	PREDICTED: similar to AGAP002104-PA [Tribolium castaneum]
Unigene25529_All	gi|328719884|ref|XP_003246891.1|	1e-122	PREDICTED: 5-azacytidine-induced protein 1-like [Acyrthosiphon pisum]
Unigene41515_All	gi|62471795|ref|NP_001014551.1|	3e-06	ribosomal protein L41 [Drosophila melanogaster] >gi|109627676|ref|NP_001035914.1| ribosomal protein L41 [Bombyx mori] >gi|209571497|ref|NP_001129379.1| ribosomal protein L41 [Nasonia vitripennis] >gi|209571499|ref|NP_001129380.1| ribosomal protein L41 [Acyrthosiphon pisum] >gi|209571501|ref|NP_001129381.1| ribosomal protein L41 [Apis mellifera] >gi|209571503|ref|NP_001129382.1| ribosomal protein …
Unigene35693_All	gi|116284245|gb|AAI24545.1|	1e-15	Pycrl protein [Danio rerio]
Unigene21612_All	gi|307203143|gb|EFN82322.1|	0	Titin [Harpegnathos saltator]
Unigene5528_All	gi|123472754|ref|XP_001319569.1|	5e-26	viral A-type inclusion protein [Trichomonas vaginalis G3]
Unigene2111_All	gi|328788110|ref|XP_003251067.1|	1e-134	PREDICTED: dynein heavy chain 10, axonemal-like [Apis mellifera]
Unigene30886_All	gi|51011612|gb|AAT92215.1|	7e-07	cytochrome oxidase subunit VIIc [Ixodes pacificus]
Unigene32586_All	gi|307204028|gb|EFN82932.1|	2e-23	Eukaryotic translation initiation factor 4E transporter [Harpegnathos saltator]
Unigene42298_All	gi|268568160|ref|XP_002640176.1|	5e-07	Hypothetical protein CBG12679 [Caenorhabditis briggsae]
Unigene28920_All	gi|345487624|ref|XP_001604164.2|	1e-85	PREDICTED: glutaminyl-peptide cyclotransferase-like [Nasonia vitripennis]
Unigene27451_All	gi|37654230|gb|AAQ96220.1|	5e-16	LRRGT00007 [Rattus norvegicus]
Unigene20780_All	gi|193615475|ref|XP_001945980.1|	3e-22	PREDICTED: beta-1,4-N-acetylgalactosaminyltransferase bre-4-like [Acyrthosiphon pisum]
Unigene31194_All	gi|269856277|gb|ACZ51421.1|	1e-132	histamine-gated chloride channel 1 [Nasonia vitripennis]
Unigene6294_All	gi|193603424|ref|XP_001947377.1|	5e-78	PREDICTED: zinc finger protein 805-like isoform 1 [Acyrthosiphon pisum] >gi|328723466|ref|XP_003247852.1| PREDICTED: zinc finger protein 805-like isoform 2 [Acyrthosiphon pisum]
Unigene31910_All	gi|124487906|gb|ABN12036.1|	3e-23	MAP kinase phosphatase-like protein [Maconellicoccus hirsutus]
Unigene20545_All	gi|4050006|gb|AAC97928.1|	1e-164	alpha tubulin [Notothenia coriiceps]
Unigene32778_All	gi|198470768|ref|XP_002133569.1|	5e-06	GA22741 [Drosophila pseudoobscura pseudoobscura] >gi|198145610|gb|EDY72197.1| GA22741 [Drosophila pseudoobscura pseudoobscura]
Unigene39801_All	gi|307191798|gb|EFN75236.1|	1e-164	Amyloid protein-binding protein 2 [Harpegnathos saltator]
Unigene38288_All	gi|91095067|ref|XP_972655.1|	1e-32	PREDICTED: similar to succinyl-coa synthetase beta chain [Tribolium castaneum]
Unigene44641_All	gi|294566523|gb|ADF18552.1|	6e-47	endonuclease-reverse transcriptase [Bombyx mori]
Unigene28099_All	gi|123438677|ref|XP_001310118.1|	5e-43	viral A-type inclusion protein [Trichomonas vaginalis G3]
Unigene31294_All	gi|158295570|ref|XP_001688830.1|	3e-07	AGAP006220-PA [Anopheles gambiae str. PEST] >gi|157016102|gb|EDO63836.1| AGAP006220-PA [Anopheles gambiae str. PEST]
Unigene9045_All	gi|91078420|ref|XP_974692.1|	0	PREDICTED: similar to AGAP000219-PA [Tribolium castaneum]
Unigene36490_All	gi|332030605|gb|EGI70293.1|	9e-43	Lipase 3 [Acromyrmex echinatior]
Unigene2650_All	gi|328777339|ref|XP_001120577.2|	3e-38	PREDICTED: leucine-rich repeat-containing protein 51-like isoform 1 [Apis mellifera] >gi|328777341|ref|XP_003249321.1| PREDICTED: leucine-rich repeat-containing protein 51-like isoform 2 [Apis mellifera]
Unigene3114_All	gi|332024047|gb|EGI64265.1|	4e-66	Transcriptional regulator ATRX-like protein [Acromyrmex echinatior]
Unigene39280_All	gi|345497730|ref|XP_001601393.2|	6e-21	PREDICTED: alsin-like [Nasonia vitripennis]
Unigene1874_All	gi|313667170|gb|ADR73028.1|	1e-147	carboxylesterase-6 [Laodelphax striatellus]
Unigene19376_All	gi|340715808|ref|XP_003396400.1|	1e-104	PREDICTED: PAB-dependent poly(A)-specific ribonuclease subunit 3-like [Bombus terrestris]
Unigene11142_All	gi|23481999|gb|EAA18115.1|	2e-10	Homo sapiens dJ298J18.3 [Plasmodium yoelii yoelii]
Unigene22842_All	gi|170596832|ref|XP_001902912.1|	7e-14	aminotransferase, class V family protein [Brugia malayi] >gi|158589112|gb|EDP28239.1| aminotransferase, class V family protein [Brugia malayi]
Unigene35538_All	gi|189236073|ref|XP_971958.2|	5e-26	PREDICTED: similar to CG15720 CG15720-PB [Tribolium castaneum]
Unigene35655_All	gi|221112127|ref|XP_002159169.1|	7e-10	PREDICTED: similar to T20F10.4 [Hydra magnipapillata]
Unigene3428_All	gi|307207246|gb|EFN85023.1|	1e-144	Sentrin-specific protease 6 [Harpegnathos saltator]
Unigene14925_All	gi|91082445|ref|XP_971148.1|	4e-08	PREDICTED: similar to chromatin modifying protein 1b [Tribolium castaneum]
Unigene35935_All	gi|195107088|ref|XP_001998148.1|	6e-11	GI23796 [Drosophila mojavensis] >gi|193914742|gb|EDW13609.1| GI23796 [Drosophila mojavensis]
Unigene35023_All	gi|189236999|ref|XP_970883.2|	8e-40	PREDICTED: similar to brain adenylate cyclase 8 [Tribolium castaneum]
Unigene38667_All	gi|18032259|gb|AAL56662.1|AF263607_1	1e-69	cytochrome P450 CYP4 [Cherax quadricarinatus]
Unigene8256_All	gi|328779723|ref|XP_001120247.2|	3e-57	PREDICTED: UDP-GlcNAc:betaGal beta-1,3-N-acetylglucosaminyltransferase 5-like [Apis mellifera]
Unigene19038_All	gi|307189308|gb|EFN73739.1|	1e-139	Cyclin-L1 [Camponotus floridanus]
Unigene14581_All	gi|345493125|ref|XP_001599171.2|	5e-11	PREDICTED: nose resistant to fluoxetine protein 6-like isoform 1 [Nasonia vitripennis]
Unigene31114_All	gi|270008126|gb|EFA04574.1|	8e-32	hormone receptor in 38-like protein [Tribolium castaneum]
Unigene34997_All	gi|91089115|ref|XP_972288.1|	9e-10	PREDICTED: similar to pickpocket [Tribolium castaneum]
Unigene23461_All	gi|189234743|ref|XP_974142.2|	0	PREDICTED: similar to synaptic vesicle protein [Tribolium castaneum]
Unigene27227_All	gi|170042657|ref|XP_001849034.1|	6e-12	rothmund-thomson syndrome DNA helicase recq4 [Culex quinquefasciatus] >gi|167866161|gb|EDS29544.1| rothmund-thomson syndrome DNA helicase recq4 [Culex quinquefasciatus]
Unigene24664_All	gi|307207796|gb|EFN85414.1|	1e-100	LisH domain and HEAT repeat-containing protein KIAA1468 [Harpegnathos saltator]
Unigene6218_All	gi|195470142|ref|XP_002087367.1|	0	GE16505 [Drosophila yakuba] >gi|194173468|gb|EDW87079.1| GE16505 [Drosophila yakuba]
Unigene2760_All	gi|189239658|ref|XP_973199.2|	2e-97	PREDICTED: similar to bruchpilot CG34146-PB [Tribolium castaneum]
Unigene37361_All	gi|189237348|ref|XP_969332.2|	0	PREDICTED: similar to UDP-glucose glycoprotein:glucosyltransferase [Tribolium castaneum]
Unigene27619_All	gi|189236178|ref|XP_967737.2|	1e-75	PREDICTED: similar to transcription factor AP-4 [Tribolium castaneum]
Unigene43118_All	gi|328704169|ref|XP_001947151.2|	1e-99	PREDICTED: glycoprotein 3-alpha-L-fucosyltransferase A-like [Acyrthosiphon pisum]
Unigene18618_All	gi|66821251|ref|XP_644124.1|	1e-15	DNA ligase I [Dictyostelium discoideum AX4] >gi|74926714|sp|Q869E1.1|DNL1_DICDI RecName: Full=DNA ligase 1; AltName: Full=DNA ligase I; AltName: Full=Polydeoxyribonucleotide synthase [ATP] 1 >gi|60472186|gb|EAL70139.1| DNA ligase I [Dictyostelium discoideum AX4]
Unigene34970_All	gi|307213736|gb|EFN89074.1|	3e-28	Calcium homeostasis endoplasmic reticulum protein [Harpegnathos saltator]
Unigene34974_All	gi|328724827|ref|XP_003248262.1|	6e-06	PREDICTED: putative nuclease HARBI1-like [Acyrthosiphon pisum]
Unigene31708_All	gi|307200070|gb|EFN80416.1|	1e-128	Nucleobindin-1 [Harpegnathos saltator]
Unigene39421_All	gi|237681162|ref|NP_001153726.1|	1e-39	glyoxylate reductase/hydroxypyruvate reductase-like [Tribolium castaneum]
Unigene14894_All	gi|91094905|ref|XP_973449.1|	1e-141	PREDICTED: similar to CG4643 CG4643-PA [Tribolium castaneum]
Unigene15080_All	gi|291234863|ref|XP_002737367.1|	5e-15	PREDICTED: ubiquinol-cytochrome c reductase hinge protein-like [Saccoglossus kowalevskii]
Unigene36904_All	gi|74996584|sp|Q54FL0.1|MYBO_DICDI	8e-06	RecName: Full=Myb-like protein O
Unigene21728_All	gi|336169685|gb|AEI25513.1|	0	aubergine [Nilaparvata lugens]
Unigene27769_All	gi|189238088|ref|XP_972377.2|	0	PREDICTED: similar to CG6114 CG6114-PA [Tribolium castaneum]
Unigene32950_All	gi|296258181|gb|ADH04227.1|	1e-14	vitellogenin 2b [Culex tarsalis]
Unigene30782_All	gi|270015148|gb|EFA11596.1|	2e-99	cathepsin K precursor [Tribolium castaneum]
Unigene25139_All	gi|307188075|gb|EFN72907.1|	5e-28	Protein FAM92A1-A [Camponotus floridanus]
Unigene37125_All	gi|340717972|ref|XP_003397447.1|	3e-09	PREDICTED: DNA repair protein XRCC4-like [Bombus terrestris]
Unigene42626_All	gi|195129874|ref|XP_002009379.1|	8e-09	GI15267 [Drosophila mojavensis] >gi|193907829|gb|EDW06696.1| GI15267 [Drosophila mojavensis]
Unigene31096_All	gi|339264368|ref|XP_003366690.1|	2e-12	Pao retrotransposon peptidase superfamily [Trichinella spiralis] >gi|316964699|gb|EFV49685.1| Pao retrotransposon peptidase superfamily [Trichinella spiralis]
Unigene24848_All	gi|345484909|ref|XP_001604091.2|	7e-81	PREDICTED: monoacylglycerol lipase ABHD12-like isoform 1 [Nasonia vitripennis]
Unigene37267_All	gi|340716045|ref|XP_003396514.1|	2e-51	PREDICTED: sodium/hydrogen exchanger 8-like [Bombus terrestris]
Unigene31786_All	gi|195450373|ref|XP_002072471.1|	2e-25	GK18829 [Drosophila willistoni] >gi|194168556|gb|EDW83457.1| GK18829 [Drosophila willistoni]
Unigene33068_All	gi|240849426|ref|NP_001155368.1|	5e-45	coiled-coil domain-containing protein 28B-like [Acyrthosiphon pisum] >gi|239792284|dbj|BAH72501.1| ACYPI000161 [Acyrthosiphon pisum]
[truncated: 17,773 more rows]
