# Supplementary material for: Comparative Transcriptome Analysis of Salivary Glands of Two Populations of Rice Brown Planthopper, Nilaparvata lugens, That Differ in Virulence
Source: PLoS One. 2013 Nov 14;8(11):e79612. doi: 10.1371/journal.pone.0079612 (PMC3828371; doi:10.1371/journal.pone.0079612)
Supplement: Table S2 — KEGG orthology (KO) annotation of unigenes from the salivary-gland transcriptome of TN1 population of the brown planthopper (BPH). (XLSX) [file pone.0079612.s003.xlsx]

## Sheet: Sheet1
Table S2. KO annotation of unigenes from the salivary gland transcriptome of TN1 population.
geneID	KO_id	KEGG-Evalue	KEGG-Score	KEGG-Gene	ko_definition
Unigene21655_TN1 population	K00002	6e-07	52.8	tad:TRIADDRAFT_29280	alcohol dehydrogenase (NADP+) [EC:1.1.1.2]
Unigene37103_TN1 population	K00002	7e-83	308	dme:Dmel_CG2767	alcohol dehydrogenase (NADP+) [EC:1.1.1.2]
Unigene9906_TN1 population	K00002	1e-75	284	dme:Dmel_CG2767	alcohol dehydrogenase (NADP+) [EC:1.1.1.2]
Unigene6456_TN1 population	K00006	3e-165	581	tca:663884	glycerol-3-phosphate dehydrogenase (NAD+) [EC:1.1.1.8]
Unigene6459_TN1 population	K00006	4e-166	584	tca:663884	glycerol-3-phosphate dehydrogenase (NAD+) [EC:1.1.1.8]
Unigene13120_TN1 population	K00008	1e-30	134	api:100159783	L-iditol 2-dehydrogenase [EC:1.1.1.14]
Unigene29549_TN1 population	K00008	6e-16	82.4	aag:AaeL_AAEL011126	L-iditol 2-dehydrogenase [EC:1.1.1.14]
Unigene3032_TN1 population	K00008	5e-131	468	aag:AaeL_AAEL011112	L-iditol 2-dehydrogenase [EC:1.1.1.14]
Unigene37247_TN1 population	K00011	3e-129	462	tca:657943	aldehyde reductase [EC:1.1.1.21]
Unigene12001_TN1 population	K00012	3e-93	220	ame:413356	UDPglucose 6-dehydrogenase [EC:1.1.1.22]
Unigene7422_TN1 population	K00012	4e-89	327	ame:413356	UDPglucose 6-dehydrogenase [EC:1.1.1.22]
Unigene12604_TN1 population	K00015	1e-77	290	hsa:9380	glyoxylate reductase [EC:1.1.1.26]
Unigene2413_TN1 population	K00019	2e-15	83.6	dme:Dmel_CG13377	3-hydroxybutyrate dehydrogenase [EC:1.1.1.30]
Unigene35597_TN1 population	K00019	9e-32	136	bfo:BRAFLDRAFT_290934	3-hydroxybutyrate dehydrogenase [EC:1.1.1.30]
Unigene4092_TN1 population	K00019	3e-33	142	dme:Dmel_CG12068	3-hydroxybutyrate dehydrogenase [EC:1.1.1.30]
Unigene7775_TN1 population	K00019	3e-11	67	mcc:709490	3-hydroxybutyrate dehydrogenase [EC:1.1.1.30]
Unigene10_TN1 population	K00020	2e-124	446	aag:AaeL_AAEL006684	3-hydroxyisobutyrate dehydrogenase [EC:1.1.1.31]
Unigene12729_TN1 population	K00020	2e-08	61.6	aag:AaeL_AAEL006684	3-hydroxyisobutyrate dehydrogenase [EC:1.1.1.31]
Unigene4127_TN1 population	K00020	1e-82	306	xla:495134	3-hydroxyisobutyrate dehydrogenase [EC:1.1.1.31]
Unigene10379_TN1 population	K00021	3e-61	112	tca:662673	hydroxymethylglutaryl-CoA reductase (NADPH) [EC:1.1.1.34]
Unigene1771_TN1 population	K00021	1e-16	84.7	api:100165462	hydroxymethylglutaryl-CoA reductase (NADPH) [EC:1.1.1.34]
Unigene20828_TN1 population	K00021	2e-10	63.9	tca:662673	hydroxymethylglutaryl-CoA reductase (NADPH) [EC:1.1.1.34]
Unigene33023_TN1 population	K00021	2e-16	84	ame:550724	hydroxymethylglutaryl-CoA reductase (NADPH) [EC:1.1.1.34]
Unigene34849_TN1 population	K00021	2e-78	291	nvi:100117068	hydroxymethylglutaryl-CoA reductase (NADPH) [EC:1.1.1.34]
Unigene1643_TN1 population	K00022	2e-115	233	api:100169569	3-hydroxyacyl-CoA dehydrogenase [EC:1.1.1.35]
Unigene37333_TN1 population	K00025	1e-127	456	dgr:Dgri_GH13357	malate dehydrogenase [EC:1.1.1.37]
Unigene12872_TN1 population	K00026	3e-147	522	tca:662339	malate dehydrogenase [EC:1.1.1.37]
Unigene4846_TN1 population	K00029	0	914	api:100165091	malate dehydrogenase (oxaloacetate-decarboxylating)(NADP+) [EC:1.1.1.40]
Unigene8960_TN1 population	K00029	0	799	nvi:100124190	malate dehydrogenase (oxaloacetate-decarboxylating)(NADP+) [EC:1.1.1.40]
Unigene1064_TN1 population	K00030	1e-11	68.2	smm:Smp_134590	isocitrate dehydrogenase (NAD+) [EC:1.1.1.41]
Unigene30551_TN1 population	K00030	6e-20	95.9	smm:Smp_134590	isocitrate dehydrogenase (NAD+) [EC:1.1.1.41]
Unigene37017_TN1 population	K00030	8e-168	590	tca:658559	isocitrate dehydrogenase (NAD+) [EC:1.1.1.41]
Unigene37224_TN1 population	K00030	2e-165	582	tca:662783	isocitrate dehydrogenase (NAD+) [EC:1.1.1.41]
Unigene37298_TN1 population	K00030	1e-166	586	tca:662903	isocitrate dehydrogenase (NAD+) [EC:1.1.1.41]
Unigene13998_TN1 population	K00031	0	725	tca:657289	isocitrate dehydrogenase [EC:1.1.1.42]
Unigene6023_TN1 population	K00031	0	512	api:100167396	isocitrate dehydrogenase [EC:1.1.1.42]
Unigene13901_TN1 population	K00033	2e-160	565	nve:NEMVE_v1g230495	6-phosphogluconate dehydrogenase [EC:1.1.1.44]
Unigene8531_TN1 population	K00033	1e-39	162	tad:TRIADDRAFT_64046	6-phosphogluconate dehydrogenase [EC:1.1.1.44]
Unigene37475_TN1 population	K00036	0	820	tca:662934	glucose-6-phosphate 1-dehydrogenase [EC:1.1.1.49]
Unigene13190_TN1 population	K00044	2e-21	102	ptr:741010	estradiol 17beta-dehydrogenase [EC:1.1.1.62]
Unigene7521_TN1 population	K00044	2e-54	212	xtr:549988	estradiol 17beta-dehydrogenase [EC:1.1.1.62]
Unigene6878_TN1 population	K00058	2e-148	526	ame:725967	D-3-phosphoglycerate dehydrogenase [EC:1.1.1.95]
Unigene3836_TN1 population	K00061	2e-16	86.7	mmu:19682	retinol dehydrogenase [EC:1.1.1.-]
Unigene13580_TN1 population	K00069	9e-28	124	api:100159346	15-hydroxyprostaglandin dehydrogenase (NAD) [EC:1.1.1.141]
Unigene34261_TN1 population	K00069	1e-46	185	nvi:100122548	15-hydroxyprostaglandin dehydrogenase (NAD) [EC:1.1.1.141]
Unigene8162_TN1 population	K00072	5e-63	242	phu:Phum_PHUM366100	sepiapterin reductase [EC:1.1.1.153]
Unigene26047_TN1 population	K00078	2e-13	74.3	api:100162948	dihydrodiol dehydrogenase / D-xylose 1-dehydrogenase (NADP) [EC:1.3.1.20 1.1.1.179]
Unigene33414_TN1 population	K00078	3e-37	153	cin:100186038	dihydrodiol dehydrogenase / D-xylose 1-dehydrogenase (NADP) [EC:1.3.1.20 1.1.1.179]
Unigene4690_TN1 population	K00078	1e-12	74.7	dpe:Dper_GL19398	dihydrodiol dehydrogenase / D-xylose 1-dehydrogenase (NADP) [EC:1.3.1.20 1.1.1.179]
Unigene36899_TN1 population	K00079	2e-77	290	nve:NEMVE_v1g238099	carbonyl reductase (NADPH) [EC:1.1.1.184]
Unigene289_TN1 population	K00088	0	517	api:100163263	IMP dehydrogenase [EC:1.1.1.205]
Unigene9928_TN1 population	K00088	9e-142	503	ame:550673	IMP dehydrogenase [EC:1.1.1.205]
Unigene13559_TN1 population	K00100	5e-80	298	dme:Dmel_CG1444	[EC:1.1.1.-]
Unigene34341_TN1 population	K00100	9e-32	135	dme:Dmel_CG1444	[EC:1.1.1.-]
Unigene35802_TN1 population	K00100	2e-57	222	dme:Dmel_CG2070	[EC:1.1.1.-]
Unigene4632_TN1 population	K00100	4e-22	103	dme:Dmel_CG2070	[EC:1.1.1.-]
Unigene5301_TN1 population	K00100	4e-99	203	dre:393887	[EC:1.1.1.-]
Unigene9348_TN1 population	K00100	2e-14	78.2	dre:393887	[EC:1.1.1.-]
Unigene32788_TN1 population	K00102	3e-10	63.5	mdo:100023661	D-lactate dehydrogenase (cytochrome) [EC:1.1.2.4]
Unigene10131_TN1 population	K00106	6e-127	454	tca:656621	xanthine dehydrogenase/oxidase [EC:1.17.1.4 1.17.3.2]
Unigene10336_TN1 population	K00106	2e-35	148	nvi:100122636	xanthine dehydrogenase/oxidase [EC:1.17.1.4 1.17.3.2]
Unigene11058_TN1 population	K00106	6e-105	381	nvi:100122636	xanthine dehydrogenase/oxidase [EC:1.17.1.4 1.17.3.2]
Unigene11166_TN1 population	K00106	2e-114	413	nvi:100122636	xanthine dehydrogenase/oxidase [EC:1.17.1.4 1.17.3.2]
Unigene11531_TN1 population	K00106	2e-52	205	aga:AgaP_AGAP006226	xanthine dehydrogenase/oxidase [EC:1.17.1.4 1.17.3.2]
Unigene14066_TN1 population	K00106	1e-162	366	ame:724718	xanthine dehydrogenase/oxidase [EC:1.17.1.4 1.17.3.2]
Unigene15636_TN1 population	K00106	1e-07	54.7	aga:AgaP_AGAP006226	xanthine dehydrogenase/oxidase [EC:1.17.1.4 1.17.3.2]
Unigene15968_TN1 population	K00106	8e-06	48.9	nvi:100122636	xanthine dehydrogenase/oxidase [EC:1.17.1.4 1.17.3.2]
Unigene20992_TN1 population	K00106	1e-11	68.6	tca:656621	xanthine dehydrogenase/oxidase [EC:1.17.1.4 1.17.3.2]
Unigene2309_TN1 population	K00106	3e-11	67.4	aga:AgaP_AGAP006226	xanthine dehydrogenase/oxidase [EC:1.17.1.4 1.17.3.2]
Unigene25252_TN1 population	K00106	2e-27	120	aag:AaeL_AAEL010384	xanthine dehydrogenase/oxidase [EC:1.17.1.4 1.17.3.2]
Unigene26693_TN1 population	K00106	2e-38	157	phu:Phum_PHUM299090	xanthine dehydrogenase/oxidase [EC:1.17.1.4 1.17.3.2]
Unigene35049_TN1 population	K00106	4e-39	160	nvi:100122636	xanthine dehydrogenase/oxidase [EC:1.17.1.4 1.17.3.2]
Unigene36526_TN1 population	K00106	2e-68	259	nvi:100122636	xanthine dehydrogenase/oxidase [EC:1.17.1.4 1.17.3.2]
Unigene5035_TN1 population	K00106	6e-33	139	aga:AgaP_AGAP007918	xanthine dehydrogenase/oxidase [EC:1.17.1.4 1.17.3.2]
Unigene7621_TN1 population	K00106	2e-47	188	nvi:100122636	xanthine dehydrogenase/oxidase [EC:1.17.1.4 1.17.3.2]
Unigene26336_TN1 population	K00108	6e-19	92.4	dpo:Dpse_GA21847	choline dehydrogenase [EC:1.1.99.1]
Unigene28465_TN1 population	K00108	3e-30	130	dme:Dmel_CG1152	choline dehydrogenase [EC:1.1.99.1]
Unigene32988_TN1 population	K00108	7e-45	178	dme:Dmel_CG1152	choline dehydrogenase [EC:1.1.99.1]
Unigene37522_TN1 population	K00108	1e-131	470	dme:Dmel_CG9518	choline dehydrogenase [EC:1.1.99.1]
Unigene5794_TN1 population	K00108	1e-18	91.7	dme:Dmel_CG9517	choline dehydrogenase [EC:1.1.99.1]
Unigene141_TN1 population	K00111	0	913	api:100160153	glycerol-3-phosphate dehydrogenase [EC:1.1.5.3]
Unigene17354_TN1 population	K00115	8e-06	48.9	dme:Dmel_CG12539	glucose dehydrogenase (acceptor) [EC:1.1.99.10]
Unigene6140_TN1 population	K00115	4e-31	132	dme:Dmel_CG12398	glucose dehydrogenase (acceptor) [EC:1.1.99.10]
Unigene37227_TN1 population	K00121	0	635	nvi:100118368	S-(hydroxymethyl)glutathione dehydrogenase / alcohol dehydrogenase [EC:1.1.1.284 1.1.1.1]
Unigene11237_TN1 population	K00128	0	718	tca:659438	aldehyde dehydrogenase (NAD+) [EC:1.2.1.3]
Unigene36850_TN1 population	K00128	6e-12	72	tad:TRIADDRAFT_23891	aldehyde dehydrogenase (NAD+) [EC:1.2.1.3]
Unigene6988_TN1 population	K00128	0	754	aag:AaeL_AAEL009029	aldehyde dehydrogenase (NAD+) [EC:1.2.1.3]
Unigene7754_TN1 population	K00128	6e-32	137	nve:NEMVE_v1g170078	aldehyde dehydrogenase (NAD+) [EC:1.2.1.3]
Unigene7756_TN1 population	K00128	4e-140	499	tad:TRIADDRAFT_59449	aldehyde dehydrogenase (NAD+) [EC:1.2.1.3]
Unigene6029_TN1 population	K00134	4e-172	604	tca:663023	glyceraldehyde 3-phosphate dehydrogenase [EC:1.2.1.12]
Unigene128_TN1 population	K00139	7e-174	611	dpo:Dpse_GA18355	succinate-semialdehyde dehydrogenase [EC:1.2.1.24]
Unigene14256_TN1 population	K00140	0	786	aag:AaeL_AAEL001134	methylmalonate-semialdehyde dehydrogenase [EC:1.2.1.27]
Unigene2006_TN1 population	K00142	2e-26	122	hsa:132949	acyl-CoA synthetase [EC:6.2.1.-]
Unigene3224_TN1 population	K00161	1e-161	570	ame:551103	pyruvate dehydrogenase E1 component subunit alpha [EC:1.2.4.1]
Unigene36628_TN1 population	K00162	6e-22	105	dwi:Dwil_GK11887	pyruvate dehydrogenase E1 component subunit beta [EC:1.2.4.1]
Unigene6085_TN1 population	K00162	2e-150	501	aga:AgaP_AGAP010421	pyruvate dehydrogenase E1 component subunit beta [EC:1.2.4.1]
Unigene8139_TN1 population	K00164	0	1772	nvi:100123494	2-oxoglutarate dehydrogenase E1 component [EC:1.2.4.2]
Unigene8148_TN1 population	K00164	0	1748	ame:408286	2-oxoglutarate dehydrogenase E1 component [EC:1.2.4.2]
Unigene8156_TN1 population	K00164	0	1555	ame:408286	2-oxoglutarate dehydrogenase E1 component [EC:1.2.4.2]
Unigene37211_TN1 population	K00166	9e-148	523	aga:AgaP_AGAP003136	2-oxoisovalerate dehydrogenase E1 component, alpha subunit [EC:1.2.4.4]
Unigene11364_TN1 population	K00167	6e-147	520	cqu:CpipJ_CPIJ014532	2-oxoisovalerate dehydrogenase E1 component, beta subunit [EC:1.2.4.4]
Unigene25628_TN1 population	K00181	4e-11	66.6	nvi:100122410	porcupine
Unigene6797_TN1 population	K00181	2e-27	98.6	dre:100148644	porcupine
Unigene20391_TN1 population	K00182	1e-13	74.7	oaa:100087253	wingless-type MMTV integration site family, member 2
Unigene14316_TN1 population	K00207	0	404	ame:410207	dihydropyrimidine dehydrogenase (NADP+) [EC:1.3.1.2]
Unigene7493_TN1 population	K00207	3e-80	297	phu:Phum_PHUM424200	dihydropyrimidine dehydrogenase (NADP+) [EC:1.3.1.2]
Unigene25616_TN1 population	K00213	3e-12	70.1	phu:Phum_PHUM060150	7-dehydrocholesterol reductase [EC:1.3.1.21]
Unigene32481_TN1 population	K00213	4e-30	129	phu:Phum_PHUM060150	7-dehydrocholesterol reductase [EC:1.3.1.21]
Unigene27451_TN1 population	K00222	1e-09	61.6	xtr:100127815	delta14-sterol reductase [EC:1.3.1.70]
Unigene6513_TN1 population	K00227	2e-13	74.3	spu:588561	lathosterol oxidase [EC:1.14.21.6]
Unigene37057_TN1 population	K00228	6e-160	563	nvi:100119936	coproporphyrinogen III oxidase [EC:1.3.3.3]
Unigene2340_TN1 population	K00231	5e-31	132	aga:AgaP_AGAP003704	protoporphyrinogen oxidase [EC:1.3.3.4]
Unigene29815_TN1 population	K00231	1e-27	121	tca:664142	protoporphyrinogen oxidase [EC:1.3.3.4]
Unigene12845_TN1 population	K00232	5e-85	204	api:100159207	acyl-CoA oxidase [EC:1.3.3.6]
Unigene25589_TN1 population	K00232	2e-11	67.8	dvi:Dvir_GJ17979	acyl-CoA oxidase [EC:1.3.3.6]
Unigene31342_TN1 population	K00232	2e-26	117	aga:AgaP_AGAP008016	acyl-CoA oxidase [EC:1.3.3.6]
Unigene3369_TN1 population	K00232	1e-118	304	tca:662475	acyl-CoA oxidase [EC:1.3.3.6]
Unigene37455_TN1 population	K00232	2e-174	612	bfo:BRAFLDRAFT_219230	acyl-CoA oxidase [EC:1.3.3.6]
Unigene3824_TN1 population	K00232	2e-29	77.8	dmo:Dmoj_GI17222	acyl-CoA oxidase [EC:1.3.3.6]
Unigene13288_TN1 population	K00234	0	1061	aga:AgaP_AGAP010429	succinate dehydrogenase (ubiquinone) flavoprotein subunit [EC:1.3.5.1]
Unigene5228_TN1 population	K00235	5e-123	441	aga:AgaP_AGAP007309	succinate dehydrogenase (ubiquinone) iron-sulfur protein [EC:1.3.5.1]
Unigene11755_TN1 population	K00236	6e-31	134	nvi:100114948	succinate dehydrogenase (ubiquinone) cytochrome b subunit [EC:1.3.5.1]
Unigene10353_TN1 population	K00237	4e-27	122	phu:Phum_PHUM459220	succinate dehydrogenase (ubiquinone) membrane anchor subunit [EC:1.3.5.1]
Unigene32343_TN1 population	K00237	2e-06	50.8	cqu:CpipJ_CPIJ003756	succinate dehydrogenase (ubiquinone) membrane anchor subunit [EC:1.3.5.1]
Unigene37173_TN1 population	K00248	9e-144	510	gga:416969	butyryl-CoA dehydrogenase [EC:1.3.8.1]
Unigene6645_TN1 population	K00248	8e-179	627	nvi:100123507	butyryl-CoA dehydrogenase [EC:1.3.8.1]
Unigene5411_TN1 population	K00249	0	676	tca:659081	acyl-CoA dehydrogenase [EC:1.3.99.3]
Unigene5413_TN1 population	K00249	0	676	tca:659081	acyl-CoA dehydrogenase [EC:1.3.99.3]
Unigene40_TN1 population	K00252	1e-170	600	cfa:476696	glutaryl-CoA dehydrogenase [EC:1.3.99.7]
Unigene10021_TN1 population	K00253	4e-179	627	nvi:100123480	isovaleryl-CoA dehydrogenase [EC:1.3.99.10]
Unigene34510_TN1 population	K00253	5e-11	67	bfo:BRAFLDRAFT_84110	isovaleryl-CoA dehydrogenase [EC:1.3.99.10]
Unigene36856_TN1 population	K00253	1e-32	140	bfo:BRAFLDRAFT_84110	isovaleryl-CoA dehydrogenase [EC:1.3.99.10]
Unigene7566_TN1 population	K00254	5e-125	380	phu:Phum_PHUM373390	dihydroorotate dehydrogenase [EC:1.3.5.2]
Unigene13527_TN1 population	K00257	3e-25	115	xtr:548505	[EC:1.3.99.-]
Unigene36886_TN1 population	K00257	6e-42	171	ecb:100054922	[EC:1.3.99.-]
Unigene11157_TN1 population	K00261	0	928	api:100169613	glutamate dehydrogenase (NAD(P)+) [EC:1.4.1.3]
Unigene10072_TN1 population	K00264	0	2628	api:100158883	glutamate synthase (NADPH/NADH) [EC:1.4.1.13 1.4.1.14]
Unigene11029_TN1 population	K00264	7e-87	319	ame:413372	glutamate synthase (NADPH/NADH) [EC:1.4.1.13 1.4.1.14]
Unigene7061_TN1 population	K00264	2e-47	123	nvi:100122109	glutamate synthase (NADPH/NADH) [EC:1.4.1.13 1.4.1.14]
Unigene3022_TN1 population	K00272	8e-36	149	aga:AgaP_AGAP005323	D-aspartate oxidase [EC:1.4.3.1]
Unigene3840_TN1 population	K00272	3e-114	412	aga:AgaP_AGAP005323	D-aspartate oxidase [EC:1.4.3.1]
Unigene13269_TN1 population	K00273	2e-52	208	ame:551507	D-amino-acid oxidase [EC:1.4.3.3]
Unigene2402_TN1 population	K00273	8e-56	159	ame:551507	D-amino-acid oxidase [EC:1.4.3.3]
Unigene28266_TN1 population	K00273	3e-14	77	ame:551507	D-amino-acid oxidase [EC:1.4.3.3]
Unigene6093_TN1 population	K00273	1e-15	77.8	ame:551507	D-amino-acid oxidase [EC:1.4.3.3]
Unigene14287_TN1 population	K00274	3e-152	530	ame:551871	monoamine oxidase [EC:1.4.3.4]
Unigene34145_TN1 population	K00274	4e-56	216	ame:551871	monoamine oxidase [EC:1.4.3.4]
Unigene10321_TN1 population	K00275	2e-21	103	nve:NEMVE_v1g80869	pyridoxamine 5'-phosphate oxidase [EC:1.4.3.5]
Unigene13164_TN1 population	K00275	1e-58	226	bta:512573	pyridoxamine 5'-phosphate oxidase [EC:1.4.3.5]
Unigene11110_TN1 population	K00280	5e-152	538	phu:Phum_PHUM066640	lysyl oxidase-like protein 2/3/4 [EC:1.4.3.-]
Unigene37290_TN1 population	K00280	1e-11	71.6	mcc:710151	lysyl oxidase-like protein 2/3/4 [EC:1.4.3.-]
Unigene17_TN1 population	K00281	0	1421	tca:658613	glycine dehydrogenase [EC:1.4.4.2]
Unigene14242_TN1 population	K00286	9e-66	251	tca:663647	pyrroline-5-carboxylate reductase [EC:1.5.1.2]
Unigene407_TN1 population	K00286	8e-96	351	tca:664343	pyrroline-5-carboxylate reductase [EC:1.5.1.2]
Unigene33228_TN1 population	K00287	4e-25	113	nvi:100122177	dihydrofolate reductase [EC:1.5.1.3]
Unigene14338_TN1 population	K00288	0	1274	phu:Phum_PHUM025050	methylenetetrahydrofolate dehydrogenase (NADP+) / methenyltetrahydrofolate cyclohydrolase / formyltetrahydrofolate synthetase [EC:1.5.1.5 3.5.4.9 6.3.4.3]
Unigene12321_TN1 population	K00289	2e-118	426	cin:100184767	formyltetrahydrofolate dehydrogenase [EC:1.5.1.6]
Unigene37632_TN1 population	K00289	0	774	api:100164524	formyltetrahydrofolate dehydrogenase [EC:1.5.1.6]
Unigene5192_TN1 population	K00294	0	889	api:100165747	1-pyrroline-5-carboxylate dehydrogenase [EC:1.5.1.12]
Unigene36882_TN1 population	K00308	1e-64	247	gga:395580	N1-acetylpolyamine oxidase [EC:1.5.3.13]
Unigene9745_TN1 population	K00308	7e-14	76.3	xla:495472	N1-acetylpolyamine oxidase [EC:1.5.3.13]
Unigene7691_TN1 population	K00311	0	1030	tca:658421	electron-transferring-flavoprotein dehydrogenase [EC:1.5.5.1]
Unigene11994_TN1 population	K00314	3e-93	343	ecb:100069193	sarcosine dehydrogenase [EC:1.5.99.1]
Unigene30964_TN1 population	K00314	1e-15	81.6	dvi:Dvir_GJ20980	sarcosine dehydrogenase [EC:1.5.99.1]
Unigene6022_TN1 population	K00314	9e-13	75.9	dgr:Dgri_GH11169	sarcosine dehydrogenase [EC:1.5.99.1]
Unigene12203_TN1 population	K00318	4e-32	137	api:100160914	proline dehydrogenase [EC:1.5.99.8]
Unigene13833_TN1 population	K00318	4e-120	265	api:100160914	proline dehydrogenase [EC:1.5.99.8]
Unigene303_TN1 population	K00318	0	929	api:100160914	proline dehydrogenase [EC:1.5.99.8]
Unigene36782_TN1 population	K00326	1e-117	422	tca:660758	cytochrome-b5 reductase [EC:1.6.2.2]
Unigene37440_TN1 population	K00326	3e-79	296	dre:553685	cytochrome-b5 reductase [EC:1.6.2.2]
Unigene26437_TN1 population	K00327	1e-10	65.1	isc:IscW_ISCW020316	NADPH-ferrihemoprotein reductase [EC:1.6.2.4]
Unigene3367_TN1 population	K00327	2e-153	542	ame:724870	NADPH-ferrihemoprotein reductase [EC:1.6.2.4]
Unigene8449_TN1 population	K00327	6e-12	69.3	xtr:100486781	NADPH-ferrihemoprotein reductase [EC:1.6.2.4]
Unigene9995_TN1 population	K00327	2e-114	411	phu:Phum_PHUM101680	NADPH-ferrihemoprotein reductase [EC:1.6.2.4]
Unigene10752_TN1 population	K00328	1e-32	141	cin:100181124	inositol-polyphosphate multikinase [EC:2.7.1.151]
Unigene12928_TN1 population	K00344	4e-28	125	nve:NEMVE_v1g238856	NADPH2:quinone reductase [EC:1.6.5.5]
Unigene13363_TN1 population	K00344	2e-19	97.1	cbr:CBG19709	NADPH2:quinone reductase [EC:1.6.5.5]
Unigene33229_TN1 population	K00344	2e-12	70.9	nve:NEMVE_v1g238856	NADPH2:quinone reductase [EC:1.6.5.5]
Unigene37435_TN1 population	K00344	2e-11	71.2	bta:281093	NADPH2:quinone reductase [EC:1.6.5.5]
Unigene4062_TN1 population	K00344	2e-71	270	gga:772289	NADPH2:quinone reductase [EC:1.6.5.5]
Unigene34704_TN1 population	K00357	8e-24	109	ame:409160	dihydropteridine reductase [EC:1.5.1.34]
Unigene35318_TN1 population	K00357	1e-50	199	aga:AgaP_AGAP002534	dihydropteridine reductase [EC:1.5.1.34]
Unigene11573_TN1 population	K00364	5e-72	270	nvi:100119268	GMP reductase [EC:1.7.1.7]
Unigene35652_TN1 population	K00364	8e-74	276	api:100162173	GMP reductase [EC:1.7.1.7]
Unigene13068_TN1 population	K00365	2e-104	380	aag:AaeL_AAEL002194	urate oxidase [EC:1.7.3.3]
Unigene11635_TN1 population	K00382	3e-70	263	phu:Phum_PHUM336850	dihydrolipoamide dehydrogenase [EC:1.8.1.4]
Unigene32737_TN1 population	K00382	2e-37	153	cqu:CpipJ_CPIJ019726	dihydrolipoamide dehydrogenase [EC:1.8.1.4]
Unigene8181_TN1 population	K00382	3e-64	244	phu:Phum_PHUM336850	dihydrolipoamide dehydrogenase [EC:1.8.1.4]
Unigene13495_TN1 population	K00384	0	643	tca:656062	thioredoxin reductase (NADPH) [EC:1.8.1.9]
Unigene24685_TN1 population	K00387	7e-23	105	isc:IscW_ISCW004861	sulfite oxidase [EC:1.8.3.1]
Unigene34028_TN1 population	K00387	1e-43	174	tca:660284	sulfite oxidase [EC:1.8.3.1]
Unigene35477_TN1 population	K00387	1e-83	309	tca:660284	sulfite oxidase [EC:1.8.3.1]
Unigene35685_TN1 population	K00391	9e-46	183	dme:Dmel_CG6584	[EC:1.8.4.-]
Unigene32388_TN1 population	K00408	5e-13	72.8	spu:581240	wingless-type MMTV integration site family, member 4
Unigene35274_TN1 population	K00411	8e-40	163	dre:100334857	ubiquinol-cytochrome c reductase iron-sulfur subunit [EC:1.10.2.2]
Unigene35908_TN1 population	K00411	2e-34	145	aag:AaeL_AAEL003675	ubiquinol-cytochrome c reductase iron-sulfur subunit [EC:1.10.2.2]
Unigene11721_TN1 population	K00412	9e-83	144	ecb:807847	ubiquinol-cytochrome c reductase cytochrome b subunit [EC:1.10.2.2]
Unigene23780_TN1 population	K00412	9e-29	125	dre:140512	ubiquinol-cytochrome c reductase cytochrome b subunit [EC:1.10.2.2]
Unigene4275_TN1 population	K00412	1e-79	295	dre:140512	ubiquinol-cytochrome c reductase cytochrome b subunit [EC:1.10.2.2]
Unigene13470_TN1 population	K00413	5e-118	425	tca:660744	ubiquinol-cytochrome c reductase cytochrome c1 subunit [EC:1.10.2.2]
Unigene20266_TN1 population	K00415	6e-14	75.9	aag:AaeL_AAEL005269	ubiquinol-cytochrome c reductase core subunit 2 [EC:1.10.2.2]
Unigene9639_TN1 population	K00415	2e-31	86.7	xla:446522	ubiquinol-cytochrome c reductase core subunit 2 [EC:1.10.2.2]
Unigene35684_TN1 population	K00416	2e-19	95.9	ame:726316	ubiquinol-cytochrome c reductase subunit 6 [EC:1.10.2.2]
Unigene11596_TN1 population	K00417	4e-31	134	dvi:Dvir_GJ18506	ubiquinol-cytochrome c reductase subunit 7 [EC:1.10.2.2]
Unigene30660_TN1 population	K00418	3e-20	97.1	tca:658931	ubiquinol-cytochrome c reductase subunit 8 [EC:1.10.2.2]
Unigene34146_TN1 population	K00419	7e-13	73.2	spu:754314	ubiquinol-cytochrome c reductase subunit 9 [EC:1.10.2.2]
Unigene5245_TN1 population	K00420	5e-13	72.8	nvi:100115051	ubiquinol-cytochrome c reductase subunit 10 [EC:1.10.2.2]
Unigene36817_TN1 population	K00430	4e-98	358	dmo:Dmoj_GI20198	peroxidase [EC:1.11.1.7]
Unigene11236_TN1 population	K00431	2e-30	132	xtr:100036738	thyroid peroxidase [EC:1.11.1.8]
Unigene23849_TN1 population	K00431	1e-19	95.1	ssc:100515541	thyroid peroxidase [EC:1.11.1.8]
Unigene24756_TN1 population	K00431	9e-10	62	aml:100482359	thyroid peroxidase [EC:1.11.1.8]
Unigene2540_TN1 population	K00431	2e-06	51.2	rno:54314	thyroid peroxidase [EC:1.11.1.8]
Unigene27083_TN1 population	K00431	1e-18	91.3	cin:100183311	thyroid peroxidase [EC:1.11.1.8]
Unigene4234_TN1 population	K00431	3e-20	82.8	hsa:7173	thyroid peroxidase [EC:1.11.1.8]
Unigene6178_TN1 population	K00431	8e-46	184	bfo:BRAFLDRAFT_67515	thyroid peroxidase [EC:1.11.1.8]
Unigene1128_TN1 population	K00432	3e-66	252	phu:Phum_PHUM414830	glutathione peroxidase [EC:1.11.1.9]
Unigene1132_TN1 population	K00432	2e-66	252	phu:Phum_PHUM414830	glutathione peroxidase [EC:1.11.1.9]
Unigene7999_TN1 population	K00432	7e-40	166	gga:427638	glutathione peroxidase [EC:1.11.1.9]
Unigene37109_TN1 population	K00451	9e-176	616	nve:NEMVE_v1g239778	homogentisate 1,2-dioxygenase [EC:1.13.11.5]
Unigene18846_TN1 population	K00453	1e-10	64.7	nvi:100114839	tryptophan 2,3-dioxygenase [EC:1.13.11.11]
Unigene21282_TN1 population	K00453	3e-11	67	aag:AaeL_AAEL000428	tryptophan 2,3-dioxygenase [EC:1.13.11.11]
Unigene37084_TN1 population	K00456	2e-79	296	cqu:CpipJ_CPIJ020056	cysteine dioxygenase [EC:1.13.11.20]
Unigene37075_TN1 population	K00457	1e-159	562	tca:662658	4-hydroxyphenylpyruvate dioxygenase [EC:1.13.11.27]
Unigene14146_TN1 population	K00469	2e-115	410	api:100159576	inositol oxygenase [EC:1.13.99.1]
Unigene19679_TN1 population	K00471	3e-10	63.5	dme:Dmel_CG4335	gamma-butyrobetaine dioxygenase [EC:1.14.11.1]
Unigene5063_TN1 population	K00471	3e-83	197	aag:AaeL_AAEL001707	gamma-butyrobetaine dioxygenase [EC:1.14.11.1]
Unigene12535_TN1 population	K00472	2e-57	222	api:100166186	prolyl 4-hydroxylase [EC:1.14.11.2]
Unigene1358_TN1 population	K00472	2e-21	100	ame:408862	prolyl 4-hydroxylase [EC:1.14.11.2]
Unigene16364_TN1 population	K00472	2e-16	84	api:100166186	prolyl 4-hydroxylase [EC:1.14.11.2]
Unigene17948_TN1 population	K00472	2e-20	97.4	tca:657945	prolyl 4-hydroxylase [EC:1.14.11.2]
Unigene28110_TN1 population	K00472	2e-30	130	tca:657862	prolyl 4-hydroxylase [EC:1.14.11.2]
Unigene28860_TN1 population	K00472	1e-27	121	cqu:CpipJ_CPIJ017131	prolyl 4-hydroxylase [EC:1.14.11.2]
Unigene31330_TN1 population	K00472	2e-27	120	nvi:100116138	prolyl 4-hydroxylase [EC:1.14.11.2]
Unigene31488_TN1 population	K00472	2e-32	137	ame:408862	prolyl 4-hydroxylase [EC:1.14.11.2]
Unigene32889_TN1 population	K00472	2e-58	223	nvi:100116138	prolyl 4-hydroxylase [EC:1.14.11.2]
Unigene33214_TN1 population	K00472	4e-16	83.2	api:100166186	prolyl 4-hydroxylase [EC:1.14.11.2]
Unigene3359_TN1 population	K00472	7e-107	387	cqu:CpipJ_CPIJ017131	prolyl 4-hydroxylase [EC:1.14.11.2]
Unigene3361_TN1 population	K00472	3e-40	164	aga:AgaP_AGAP000971	prolyl 4-hydroxylase [EC:1.14.11.2]
Unigene34447_TN1 population	K00472	2e-33	141	tca:657862	prolyl 4-hydroxylase [EC:1.14.11.2]
Unigene19893_TN1 population	K00474	3e-08	57	dmo:Dmoj_GI10544	trimethyllysine dioxygenase [EC:1.14.11.8]
Unigene26122_TN1 population	K00474	2e-21	100	aga:AgaP_AGAP005447	trimethyllysine dioxygenase [EC:1.14.11.8]
Unigene26912_TN1 population	K00476	1e-10	65.1	dre:373126	aspartate beta-hydroxylase [EC:1.14.11.16]
Unigene35202_TN1 population	K00476	2e-28	125	tca:656627	aspartate beta-hydroxylase [EC:1.14.11.16]
Unigene8235_TN1 population	K00476	3e-112	405	xla:432095	aspartate beta-hydroxylase [EC:1.14.11.16]
Unigene8835_TN1 population	K00476	1e-139	294	tca:656627	aspartate beta-hydroxylase [EC:1.14.11.16]
Unigene8836_TN1 population	K00476	3e-119	294	tca:656627	aspartate beta-hydroxylase [EC:1.14.11.16]
Unigene37123_TN1 population	K00477	1e-08	61.2	nvi:100118569	phytanoyl-CoA hydroxylase [EC:1.14.11.18]
Unigene37205_TN1 population	K00477	1e-105	383	phu:Phum_PHUM274820	phytanoyl-CoA hydroxylase [EC:1.14.11.18]
Unigene37291_TN1 population	K00485	2e-90	333	dme:Dmel_CG3174	dimethylaniline monooxygenase (N-oxide forming) [EC:1.14.13.8]
Unigene8486_TN1 population	K00485	2e-105	383	dme:Dmel_CG3006	dimethylaniline monooxygenase (N-oxide forming) [EC:1.14.13.8]
Unigene9571_TN1 population	K00485	4e-17	89	dme:Dmel_CG3006	dimethylaniline monooxygenase (N-oxide forming) [EC:1.14.13.8]
Unigene1699_TN1 population	K00486	2e-60	231	phu:Phum_PHUM441230	kynurenine 3-monooxygenase [EC:1.14.13.9]
Unigene6706_TN1 population	K00488	3e-24	110	gga:431683	cytochrome P450, family 27, subfamily A (cholestanetriol 26-monooxygenase) [EC:1.14.13.15]
Unigene12858_TN1 population	K00500	0	700	ame:408622	phenylalanine-4-hydroxylase [EC:1.14.16.1]
Unigene11284_TN1 population	K00501	0	724	phu:Phum_PHUM501080	tyrosine 3-monooxygenase [EC:1.14.16.2]
Unigene10795_TN1 population	K00502	0	657	phu:Phum_PHUM538550	tryptophan 5-monooxygenase [EC:1.14.16.4]
Unigene19897_TN1 population	K00502	3e-12	70.5	api:100158737	tryptophan 5-monooxygenase [EC:1.14.16.4]
Unigene21699_TN1 population	K00503	2e-13	73.9	ssc:733609	dopamine beta-monooxygenase [EC:1.14.17.1]
Unigene27149_TN1 population	K00503	7e-10	62.4	gga:395549	dopamine beta-monooxygenase [EC:1.14.17.1]
Unigene5655_TN1 population	K00503	0	662	phu:Phum_PHUM211140	dopamine beta-monooxygenase [EC:1.14.17.1]
Unigene12794_TN1 population	K00504	5e-24	79.3	spu:579753	peptidylglycine monooxygenase [EC:1.14.17.3]
Unigene2348_TN1 population	K00504	4e-42	171	spu:579753	peptidylglycine monooxygenase [EC:1.14.17.3]
Unigene32291_TN1 population	K00504	6e-25	112	ame:408568	peptidylglycine monooxygenase [EC:1.14.17.3]
Unigene32382_TN1 population	K00504	2e-13	74.3	xla:397736	peptidylglycine monooxygenase [EC:1.14.17.3]
Unigene37128_TN1 population	K00504	5e-125	447	aga:AgaP_AGAP007420	peptidylglycine monooxygenase [EC:1.14.17.3]
Unigene11520_TN1 population	K00505	9e-144	510	der:Dere_GG22822	tyrosinase [EC:1.14.18.1]
Unigene142_TN1 population	K00505	2e-35	151	dya:Dyak_GE14257	tyrosinase [EC:1.14.18.1]
Unigene1654_TN1 population	K00505	7e-34	142	der:Dere_GG22822	tyrosinase [EC:1.14.18.1]
Unigene9804_TN1 population	K00505	3e-76	182	dme:Dmel_CG42640	tyrosinase [EC:1.14.18.1]
Unigene10837_TN1 population	K00507	7e-36	89.4	phu:Phum_PHUM128320	stearoyl-CoA desaturase (delta-9 desaturase) [EC:1.14.19.1]
Unigene13434_TN1 population	K00507	5e-11	68.2	dmo:Dmoj_GI24327	stearoyl-CoA desaturase (delta-9 desaturase) [EC:1.14.19.1]
Unigene2180_TN1 population	K00507	4e-116	418	phu:Phum_PHUM128200	stearoyl-CoA desaturase (delta-9 desaturase) [EC:1.14.19.1]
Unigene29674_TN1 population	K00507	1e-10	64.7	aag:AaeL_AAEL003611	stearoyl-CoA desaturase (delta-9 desaturase) [EC:1.14.19.1]
Unigene29800_TN1 population	K00507	1e-27	121	cqu:CpipJ_CPIJ013749	stearoyl-CoA desaturase (delta-9 desaturase) [EC:1.14.19.1]
Unigene3020_TN1 population	K00507	1e-35	148	phu:Phum_PHUM128200	stearoyl-CoA desaturase (delta-9 desaturase) [EC:1.14.19.1]
Unigene30353_TN1 population	K00507	6e-30	129	dan:Dana_GF17961	stearoyl-CoA desaturase (delta-9 desaturase) [EC:1.14.19.1]
Unigene31435_TN1 population	K00507	2e-44	176	ame:552176	stearoyl-CoA desaturase (delta-9 desaturase) [EC:1.14.19.1]
Unigene33541_TN1 population	K00507	4e-55	213	ame:552176	stearoyl-CoA desaturase (delta-9 desaturase) [EC:1.14.19.1]
Unigene9108_TN1 population	K00507	2e-152	540	api:100145824	stearoyl-CoA desaturase (delta-9 desaturase) [EC:1.14.19.1]
Unigene9486_TN1 population	K00507	6e-110	399	dan:Dana_GF17961	stearoyl-CoA desaturase (delta-9 desaturase) [EC:1.14.19.1]
Unigene9543_TN1 population	K00507	1e-15	81.6	nvi:100115081	stearoyl-CoA desaturase (delta-9 desaturase) [EC:1.14.19.1]
Unigene31640_TN1 population	K00517	5e-16	82.8	cel:ZK177.5	[EC:1.14.-.-]
Unigene13199_TN1 population	K00522	8e-08	58.9	nve:NEMVE_v1g123261	ferritin heavy chain [EC:1.16.3.1]
Unigene14365_TN1 population	K00522	5e-49	196	tca:655420	ferritin heavy chain [EC:1.16.3.1]
Unigene6611_TN1 population	K00522	8e-63	241	tca:656261	ferritin heavy chain [EC:1.16.3.1]
Unigene19637_TN1 population	K00528	1e-15	81.3	aag:AaeL_AAEL006733	ferredoxin--NADP+ reductase [EC:1.18.1.2]
Unigene36042_TN1 population	K00528	3e-35	148	tgu:100220739	ferredoxin--NADP+ reductase [EC:1.18.1.2]
Unigene12681_TN1 population	K00530	1e-104	381	dme:Dmel_CG10700	[EC:1.18.1.-]
Unigene13766_TN1 population	K00540	2e-10	67.4	cel:F21D5.3	[EC:1.-.-.-]
Unigene26493_TN1 population	K00540	2e-06	51.2	cel:F21D5.3	[EC:1.-.-.-]
Unigene36808_TN1 population	K00540	8e-62	237	nve:NEMVE_v1g168923	[EC:1.-.-.-]
Unigene37061_TN1 population	K00540	9e-29	128	hsa:10493	[EC:1.-.-.-]
Unigene37131_TN1 population	K00540	1e-77	290	hsa:10493	[EC:1.-.-.-]
Unigene37323_TN1 population	K00540	7e-130	464	dme:Dmel_CG14997	[EC:1.-.-.-]
Unigene915_TN1 population	K00540	1e-10	65.9	cel:F21D5.3	[EC:1.-.-.-]
Unigene9192_TN1 population	K00540	1e-22	108	cel:F21D5.3	[EC:1.-.-.-]
Unigene10736_TN1 population	K00547	7e-82	304	phu:Phum_PHUM148250	homocysteine S-methyltransferase [EC:2.1.1.10]
Unigene13275_TN1 population	K00552	5e-47	187	gga:769542	glycine N-methyltransferase [EC:2.1.1.20]
Unigene36734_TN1 population	K00555	1e-67	256	spu:585741	tRNA (guanine-N2-)-methyltransferase [EC:2.1.1.32]
Unigene14083_TN1 population	K00558	2e-162	572	gga:396011	DNA (cytosine-5-)-methyltransferase [EC:2.1.1.37]
Unigene22823_TN1 population	K00558	2e-22	103	hmg:100202736	DNA (cytosine-5-)-methyltransferase [EC:2.1.1.37]
Unigene2962_TN1 population	K00558	5e-75	202	ame:726540	DNA (cytosine-5-)-methyltransferase [EC:2.1.1.37]
Unigene31164_TN1 population	K00558	5e-13	72.8	nvi:100122029	DNA (cytosine-5-)-methyltransferase [EC:2.1.1.37]
Unigene31677_TN1 population	K00558	2e-31	134	phu:Phum_PHUM591830	DNA (cytosine-5-)-methyltransferase [EC:2.1.1.37]
Unigene35939_TN1 population	K00558	9e-74	276	ame:726540	DNA (cytosine-5-)-methyltransferase [EC:2.1.1.37]
Unigene5355_TN1 population	K00558	2e-33	141	nvi:100117910	DNA (cytosine-5-)-methyltransferase [EC:2.1.1.37]
Unigene29441_TN1 population	K00560	3e-41	166	mdo:100013725	thymidylate synthase [EC:2.1.1.45]
Unigene30083_TN1 population	K00565	4e-36	149	nvi:100118581	mRNA (guanine-N7-)-methyltransferase [EC:2.1.1.56]
Unigene35701_TN1 population	K00565	2e-50	199	nvi:100118581	mRNA (guanine-N7-)-methyltransferase [EC:2.1.1.56]
Unigene33667_TN1 population	K00571	4e-24	110	hsa:29104	site-specific DNA-methyltransferase (adenine-specific) [EC:2.1.1.72]
Unigene3318_TN1 population	K00572	2e-08	57.8	spu:581981	wingless-type MMTV integration site family, member 7
Unigene12817_TN1 population	K00573	1e-91	337	isc:IscW_ISCW019420	protein-L-isoaspartate(D-aspartate) O-methyltransferase [EC:2.1.1.77]
Unigene7942_TN1 population	K00573	8e-15	82.8	smm:Smp_058140.3	protein-L-isoaspartate(D-aspartate) O-methyltransferase [EC:2.1.1.77]
Unigene6708_TN1 population	K00586	3e-97	355	nvi:100120480	diphthine synthase [EC:2.1.1.98]
Unigene6562_TN1 population	K00591	2e-51	201	phu:Phum_PHUM106910	hexaprenyldihydroxybenzoate methyltransferase [EC:2.1.1.114]
Unigene1184_TN1 population	K00599	4e-10	65.9	cin:100181090	[EC:2.1.1.-]
Unigene12090_TN1 population	K00599	2e-48	193	tca:660821	[EC:2.1.1.-]
Unigene13206_TN1 population	K00599	2e-104	379	mdo:100018676	[EC:2.1.1.-]
Unigene24891_TN1 population	K00599	1e-23	107	gga:420681	[EC:2.1.1.-]
Unigene27684_TN1 population	K00599	1e-08	58.2	hsa:51451	[EC:2.1.1.-]
Unigene30938_TN1 population	K00599	1e-33	141	dre:564925	[EC:2.1.1.-]
Unigene34680_TN1 population	K00599	5e-26	117	mcc:702050	[EC:2.1.1.-]
Unigene37234_TN1 population	K00599	1e-106	387	hsa:60487	[EC:2.1.1.-]
Unigene6547_TN1 population	K00599	2e-65	249	dpo:Dpse_GA12634	[EC:2.1.1.-]
Unigene7839_TN1 population	K00599	6e-20	95.9	hmg:100200148	[EC:2.1.1.-]
Unigene7977_TN1 population	K00599	5e-29	127	gga:419948	[EC:2.1.1.-]
Unigene9333_TN1 population	K00599	9e-25	74.7	dre:553534	[EC:2.1.1.-]
Unigene9997_TN1 population	K00599	4e-32	137	dre:436884	[EC:2.1.1.-]
Unigene37456_TN1 population	K00600	0	667	aag:AaeL_AAEL002510	glycine hydroxymethyltransferase [EC:2.1.2.1]
Unigene624_TN1 population	K00600	0	624	bfo:BRAFLDRAFT_285686	glycine hydroxymethyltransferase [EC:2.1.2.1]
Unigene10922_TN1 population	K00602	1e-65	249	phu:Phum_PHUM009650	phosphoribosylaminoimidazolecarboxamide formyltransferase / IMP cyclohydrolase [EC:2.1.2.3 3.5.4.10]
Unigene13732_TN1 population	K00602	3e-144	511	tca:656241	phosphoribosylaminoimidazolecarboxamide formyltransferase / IMP cyclohydrolase [EC:2.1.2.3 3.5.4.10]
Unigene1432_TN1 population	K00602	4e-10	63.2	tca:656241	phosphoribosylaminoimidazolecarboxamide formyltransferase / IMP cyclohydrolase [EC:2.1.2.3 3.5.4.10]
Unigene11256_TN1 population	K00604	3e-26	118	xtr:100487891	methionyl-tRNA formyltransferase [EC:2.1.2.9]
Unigene16617_TN1 population	K00604	7e-13	72.4	nvi:100121613	methionyl-tRNA formyltransferase [EC:2.1.2.9]
Unigene37288_TN1 population	K00605	2e-116	419	phu:Phum_PHUM003220	aminomethyltransferase [EC:2.1.2.10]
Unigene7963_TN1 population	K00615	0	961	aag:AaeL_AAEL004434	transketolase [EC:2.2.1.1]
Unigene7979_TN1 population	K00615	0	985	aag:AaeL_AAEL004434	transketolase [EC:2.2.1.1]
Unigene5872_TN1 population	K00616	1e-136	486	aag:AaeL_AAEL009389	transaldolase [EC:2.2.1.2]
Unigene36213_TN1 population	K00621	5e-42	171	aag:AaeL_AAEL004042	glucosamine-phosphate N-acetyltransferase [EC:2.3.1.4]
Unigene668_TN1 population	K00623	5e-58	155	api:100159222	choline O-acetyltransferase [EC:2.3.1.6]
Unigene16590_TN1 population	K00624	9e-13	72	tca:659316	carnitine O-acetyltransferase [EC:2.3.1.7]
Unigene6901_TN1 population	K00624	6e-65	169	tca:659316	carnitine O-acetyltransferase [EC:2.3.1.7]
Unigene29806_TN1 population	K00626	4e-23	106	api:100162815	acetyl-CoA C-acetyltransferase [EC:2.3.1.9]
Unigene31384_TN1 population	K00626	2e-22	103	dvi:Dvir_GJ12146	acetyl-CoA C-acetyltransferase [EC:2.3.1.9]
Unigene35253_TN1 population	K00626	5e-61	233	bfo:BRAFLDRAFT_109688	acetyl-CoA C-acetyltransferase [EC:2.3.1.9]
Unigene7848_TN1 population	K00626	1e-179	629	nvi:100117970	acetyl-CoA C-acetyltransferase [EC:2.3.1.9]
Unigene13313_TN1 population	K00627	2e-64	246	aga:AgaP_AGAP007975	pyruvate dehydrogenase E2 component (dihydrolipoamide acetyltransferase) [EC:2.3.1.12]
Unigene32218_TN1 population	K00627	6e-06	49.3	dan:Dana_GF15860	pyruvate dehydrogenase E2 component (dihydrolipoamide acetyltransferase) [EC:2.3.1.12]
Unigene5482_TN1 population	K00627	4e-149	529	api:100167278	pyruvate dehydrogenase E2 component (dihydrolipoamide acetyltransferase) [EC:2.3.1.12]
Unigene9961_TN1 population	K00627	2e-79	296	nvi:100122952	pyruvate dehydrogenase E2 component (dihydrolipoamide acetyltransferase) [EC:2.3.1.12]
Unigene10852_TN1 population	K00629	0	746	tca:656036	glycerol-3-phosphate O-acyltransferase 1/2 [EC:2.3.1.15]
Unigene37574_TN1 population	K00643	0	662	aag:AaeL_AAEL007787	5-aminolevulinate synthase [EC:2.3.1.37]
Unigene2424_TN1 population	K00645	4e-08	56.6	cqu:CpipJ_CPIJ014934	[acyl-carrier-protein] S-malonyltransferase [EC:2.3.1.39]
Unigene502_TN1 population	K00645	3e-35	124	dmo:Dmoj_GI16803	[acyl-carrier-protein] S-malonyltransferase [EC:2.3.1.39]
Unigene14155_TN1 population	K00649	6e-36	131	aag:AaeL_AAEL012743	glyceronephosphate O-acyltransferase [EC:2.3.1.42]
Unigene6668_TN1 population	K00649	4e-21	100	phu:Phum_PHUM546060	glyceronephosphate O-acyltransferase [EC:2.3.1.42]
Unigene37639_TN1 population	K00653	2e-35	151	hsa:253175	histone acetyltransferase [EC:2.3.1.48]
Unigene37568_TN1 population	K00654	0	768	phu:Phum_PHUM241300	serine palmitoyltransferase [EC:2.3.1.50]
Unigene8804_TN1 population	K00654	7e-136	484	tgu:100217964	serine palmitoyltransferase [EC:2.3.1.50]
Unigene351_TN1 population	K00657	9e-18	77.8	xtr:100487185	diamine N-acetyltransferase [EC:2.3.1.57]
Unigene11099_TN1 population	K00658	5e-07	54.7	dwi:Dwil_GK11289	2-oxoglutarate dehydrogenase E2 component (dihydrolipoamide succinyltransferase) [EC:2.3.1.61]
Unigene19934_TN1 population	K00658	1e-08	58.2	ame:409155	2-oxoglutarate dehydrogenase E2 component (dihydrolipoamide succinyltransferase) [EC:2.3.1.61]
Unigene28413_TN1 population	K00658	2e-06	51.2	ame:409155	2-oxoglutarate dehydrogenase E2 component (dihydrolipoamide succinyltransferase) [EC:2.3.1.61]
Unigene37567_TN1 population	K00658	2e-177	623	tca:659954	2-oxoglutarate dehydrogenase E2 component (dihydrolipoamide succinyltransferase) [EC:2.3.1.61]
Unigene10124_TN1 population	K00665	1e-149	529	nvi:100121447	faTN1 populationy acid synthase, animal type [EC:2.3.1.85]
Unigene12502_TN1 population	K00665	0	335	nvi:100121447	faTN1 populationy acid synthase, animal type [EC:2.3.1.85]
Unigene13230_TN1 population	K00665	5e-16	85.1	tca:658024	faTN1 populationy acid synthase, animal type [EC:2.3.1.85]
Unigene19607_TN1 population	K00665	1e-16	85.1	api:100167255	faTN1 populationy acid synthase, animal type [EC:2.3.1.85]
Unigene2045_TN1 population	K00665	6e-69	262	dpe:Dper_GL12292	faTN1 populationy acid synthase, animal type [EC:2.3.1.85]
Unigene25143_TN1 population	K00665	3e-21	100	phu:Phum_PHUM448390	faTN1 populationy acid synthase, animal type [EC:2.3.1.85]
Unigene35429_TN1 population	K00665	2e-31	135	tca:658944	faTN1 populationy acid synthase, animal type [EC:2.3.1.85]
Unigene35951_TN1 population	K00665	1e-49	196	api:100166426	faTN1 populationy acid synthase, animal type [EC:2.3.1.85]
Unigene515_TN1 population	K00665	0	1179	api:100167255	faTN1 populationy acid synthase, animal type [EC:2.3.1.85]
Unigene6987_TN1 population	K00665	6e-107	387	api:100167255	faTN1 populationy acid synthase, animal type [EC:2.3.1.85]
Unigene7135_TN1 population	K00665	7e-15	79	nvi:100121447	faTN1 populationy acid synthase, animal type [EC:2.3.1.85]
Unigene7153_TN1 population	K00665	4e-40	166	tca:658978	faTN1 populationy acid synthase, animal type [EC:2.3.1.85]
Unigene10867_TN1 population	K00666	4e-17	87	rno:619561	faTN1 populationy-acyl-CoA synthase [EC:6.2.1.-]
Unigene28766_TN1 population	K00666	2e-08	57.8	mdo:100025369	faTN1 populationy-acyl-CoA synthase [EC:6.2.1.-]
Unigene13711_TN1 population	K00669	6e-37	155	dme:Dmel_CG3318	arylalkylamine N-acetyltransferase [EC:2.3.1.87]
Unigene36446_TN1 population	K00669	1e-08	60.5	dme:Dmel_CG3318	arylalkylamine N-acetyltransferase [EC:2.3.1.87]
Unigene12122_TN1 population	K00670	2e-57	222	aga:AgaP_AGAP001878	peptide alpha-N-acetyltransferase [EC:2.3.1.88]
Unigene13229_TN1 population	K00670	9e-18	90.9	dwi:Dwil_GK15295	peptide alpha-N-acetyltransferase [EC:2.3.1.88]
Unigene14124_TN1 population	K00670	7e-72	265	phu:Phum_PHUM229870	peptide alpha-N-acetyltransferase [EC:2.3.1.88]
Unigene34841_TN1 population	K00670	1e-78	291	tca:664508	peptide alpha-N-acetyltransferase [EC:2.3.1.88]
Unigene35624_TN1 population	K00670	2e-08	59.7	aag:AaeL_AAEL012413	peptide alpha-N-acetyltransferase [EC:2.3.1.88]
Unigene36117_TN1 population	K00670	4e-44	178	tca:664508	peptide alpha-N-acetyltransferase [EC:2.3.1.88]
Unigene4569_TN1 population	K00670	2e-81	303	phu:Phum_PHUM232250	peptide alpha-N-acetyltransferase [EC:2.3.1.88]
Unigene4576_TN1 population	K00670	2e-81	303	phu:Phum_PHUM232250	peptide alpha-N-acetyltransferase [EC:2.3.1.88]
Unigene7670_TN1 population	K00670	0	641	phu:Phum_PHUM117850	peptide alpha-N-acetyltransferase [EC:2.3.1.88]
Unigene14218_TN1 population	K00671	3e-167	434	gga:419966	glycylpeptide N-tetradecanoyltransferase [EC:2.3.1.97]
Unigene12723_TN1 population	K00680	6e-09	60.8	dme:Dmel_CG33337	[EC:2.3.1.-]
Unigene12891_TN1 population	K00680	2e-48	194	dme:Dmel_CG33337	[EC:2.3.1.-]
Unigene33011_TN1 population	K00680	6e-06	49.3	dme:Dmel_CG33337	[EC:2.3.1.-]
Unigene33246_TN1 population	K00680	2e-08	57.4	dme:Dmel_CG33337	[EC:2.3.1.-]
Unigene36196_TN1 population	K00680	4e-42	171	dre:550325	[EC:2.3.1.-]
Unigene36776_TN1 population	K00680	2e-18	93.6	dme:Dmel_CG33337	[EC:2.3.1.-]
Unigene4699_TN1 population	K00680	1e-13	77.8	dme:Dmel_CG33337	[EC:2.3.1.-]
Unigene10639_TN1 population	K00681	2e-54	211	tca:659110	gamma-glutamyltranspeptidase [EC:2.3.2.2]
Unigene11362_TN1 population	K00681	1e-105	296	tca:663258	gamma-glutamyltranspeptidase [EC:2.3.2.2]
Unigene17047_TN1 population	K00681	1e-13	75.1	xtr:100496833	gamma-glutamyltranspeptidase [EC:2.3.2.2]
Unigene17837_TN1 population	K00681	3e-10	63.5	nvi:100117584	gamma-glutamyltranspeptidase [EC:2.3.2.2]
Unigene197_TN1 population	K00681	3e-94	346	tca:659110	gamma-glutamyltranspeptidase [EC:2.3.2.2]
Unigene33211_TN1 population	K00681	6e-36	149	nvi:100118496	gamma-glutamyltranspeptidase [EC:2.3.2.2]
Unigene33580_TN1 population	K00681	8e-19	92.4	nvi:100118496	gamma-glutamyltranspeptidase [EC:2.3.2.2]
Unigene37606_TN1 population	K00681	1e-145	517	tca:663258	gamma-glutamyltranspeptidase [EC:2.3.2.2]
Unigene34825_TN1 population	K00682	5e-35	147	mmu:110175	gamma-glutamylcyclotransferase [EC:2.3.2.4]
Unigene3796_TN1 population	K00683	1e-86	320	nvi:100120528	glutaminyl-peptide cyclotransferase [EC:2.3.2.5]
Unigene13705_TN1 population	K00685	1e-122	440	xtr:100495601	arginine-tRNA-protein transferase [EC:2.3.2.8]
Unigene21210_TN1 population	K00685	1e-15	81.6	ecb:100064881	arginine-tRNA-protein transferase [EC:2.3.2.8]
Unigene37174_TN1 population	K00688	7e-08	58.9	tgu:100231603	starch phosphorylase [EC:2.4.1.1]
Unigene5536_TN1 population	K00688	0	1492	ame:409267	starch phosphorylase [EC:2.4.1.1]
Unigene5537_TN1 population	K00688	0	1492	ame:409267	starch phosphorylase [EC:2.4.1.1]
Unigene856_TN1 population	K00688	3e-63	244	ame:409267	starch phosphorylase [EC:2.4.1.1]
Unigene857_TN1 population	K00688	3e-69	264	ame:409267	starch phosphorylase [EC:2.4.1.1]
Unigene858_TN1 population	K00688	4e-63	243	ame:409267	starch phosphorylase [EC:2.4.1.1]
Unigene859_TN1 population	K00688	1e-71	271	ame:409267	starch phosphorylase [EC:2.4.1.1]
Unigene13745_TN1 population	K00693	0	944	ame:552328	glycogen(starch) synthase [EC:2.4.1.11]
Unigene14348_TN1 population	K00697	0	845	phu:Phum_PHUM612040	alpha,alpha-trehalose-phosphate synthase (UDP-forming) [EC:2.4.1.15]
Unigene21965_TN1 population	K00697	1e-36	151	api:100158991	alpha,alpha-trehalose-phosphate synthase (UDP-forming) [EC:2.4.1.15]
Unigene27432_TN1 population	K00697	1e-25	114	tca:659356	alpha,alpha-trehalose-phosphate synthase (UDP-forming) [EC:2.4.1.15]
Unigene37213_TN1 population	K00697	2e-124	446	phu:Phum_PHUM612040	alpha,alpha-trehalose-phosphate synthase (UDP-forming) [EC:2.4.1.15]
Unigene7343_TN1 population	K00697	2e-53	207	nvi:100120006	alpha,alpha-trehalose-phosphate synthase (UDP-forming) [EC:2.4.1.15]
Unigene11433_TN1 population	K00698	2e-52	206	aag:AaeL_AAEL002718	chitin synthase [EC:2.4.1.16]
Unigene1700_TN1 population	K00698	3e-44	176	phu:Phum_PHUM073200	chitin synthase [EC:2.4.1.16]
Unigene20894_TN1 population	K00698	5e-18	89.4	phu:Phum_PHUM073200	chitin synthase [EC:2.4.1.16]
Unigene23398_TN1 population	K00698	6e-32	135	tca:641504	chitin synthase [EC:2.4.1.16]
Unigene34314_TN1 population	K00698	4e-07	53.9	dse:Dsec_GM10642	chitin synthase [EC:2.4.1.16]
Unigene11062_TN1 population	K00699	2e-17	90.1	nvi:100121977	glucuronosyltransferase [EC:2.4.1.17]
Unigene11222_TN1 population	K00699	5e-18	91.7	api:100160380	glucuronosyltransferase [EC:2.4.1.17]
Unigene1214_TN1 population	K00699	7e-97	354	tca:660290	glucuronosyltransferase [EC:2.4.1.17]
Unigene12298_TN1 population	K00699	4e-48	191	api:100169323	glucuronosyltransferase [EC:2.4.1.17]
Unigene12496_TN1 population	K00699	1e-15	57.8	aag:AaeL_AAEL014244	glucuronosyltransferase [EC:2.4.1.17]
Unigene1322_TN1 population	K00699	7e-88	164	api:100160380	glucuronosyltransferase [EC:2.4.1.17]
Unigene13673_TN1 population	K00699	1e-77	229	dme:Dmel_CG6649	glucuronosyltransferase [EC:2.4.1.17]
Unigene13890_TN1 population	K00699	1e-80	301	aag:AaeL_AAEL001804	glucuronosyltransferase [EC:2.4.1.17]
Unigene18966_TN1 population	K00699	1e-06	51.6	api:100160380	glucuronosyltransferase [EC:2.4.1.17]
Unigene2023_TN1 population	K00699	5e-30	84.3	dmo:Dmoj_GI14134	glucuronosyltransferase [EC:2.4.1.17]
Unigene22110_TN1 population	K00699	5e-18	89.4	mmu:71773	glucuronosyltransferase [EC:2.4.1.17]
Unigene22456_TN1 population	K00699	3e-06	50.4	tgu:100226418	glucuronosyltransferase [EC:2.4.1.17]
Unigene24523_TN1 population	K00699	2e-13	74.3	dpo:Dpse_GA19741	glucuronosyltransferase [EC:2.4.1.17]
Unigene29136_TN1 population	K00699	3e-13	73.6	api:100160380	glucuronosyltransferase [EC:2.4.1.17]
Unigene29845_TN1 population	K00699	3e-17	86.7	tca:658932	glucuronosyltransferase [EC:2.4.1.17]
Unigene29888_TN1 population	K00699	4e-12	69.7	aga:AgaP_AGAP007920	glucuronosyltransferase [EC:2.4.1.17]
Unigene33494_TN1 population	K00699	5e-06	50.1	nvi:100121977	glucuronosyltransferase [EC:2.4.1.17]
Unigene33675_TN1 population	K00699	6e-31	132	ssc:100515394	glucuronosyltransferase [EC:2.4.1.17]
Unigene34962_TN1 population	K00699	8e-41	166	dpo:Dpse_GA13878	glucuronosyltransferase [EC:2.4.1.17]
Unigene35302_TN1 population	K00699	1e-32	139	gga:424028	glucuronosyltransferase [EC:2.4.1.17]
Unigene35871_TN1 population	K00699	6e-48	190	api:100160380	glucuronosyltransferase [EC:2.4.1.17]
Unigene36467_TN1 population	K00699	4e-25	115	api:100160380	glucuronosyltransferase [EC:2.4.1.17]
Unigene36614_TN1 population	K00699	3e-54	212	api:100160380	glucuronosyltransferase [EC:2.4.1.17]
Unigene36654_TN1 population	K00699	2e-60	232	api:100169323	glucuronosyltransferase [EC:2.4.1.17]
Unigene37552_TN1 population	K00699	5e-101	369	cqu:CpipJ_CPIJ010762	glucuronosyltransferase [EC:2.4.1.17]
Unigene3782_TN1 population	K00699	1e-21	102	tca:658932	glucuronosyltransferase [EC:2.4.1.17]
Unigene436_TN1 population	K00699	3e-13	75.9	aag:AaeL_AAEL014244	glucuronosyltransferase [EC:2.4.1.17]
Unigene5733_TN1 population	K00699	9e-58	223	dme:Dmel_CG6633	glucuronosyltransferase [EC:2.4.1.17]
Unigene5811_TN1 population	K00699	2e-10	63.9	api:100160380	glucuronosyltransferase [EC:2.4.1.17]
Unigene6389_TN1 population	K00699	2e-12	70.5	nvi:100121977	glucuronosyltransferase [EC:2.4.1.17]
Unigene9030_TN1 population	K00699	2e-103	294	tca:660290	glucuronosyltransferase [EC:2.4.1.17]
Unigene9174_TN1 population	K00699	3e-18	90.9	dpo:Dpse_GA19758	glucuronosyltransferase [EC:2.4.1.17]
Unigene9521_TN1 population	K00699	5e-72	271	dmo:Dmoj_GI14134	glucuronosyltransferase [EC:2.4.1.17]
Unigene410_TN1 population	K00700	0	1105	tca:657075	1,4-alpha-glucan branching enzyme [EC:2.4.1.18]
Unigene12253_TN1 population	K00710	1e-139	496	aag:AaeL_AAEL012823	polypeptide N-acetylgalactosaminyltransferase [EC:2.4.1.41]
Unigene12897_TN1 population	K00710	9e-93	339	tca:663798	polypeptide N-acetylgalactosaminyltransferase [EC:2.4.1.41]
Unigene16168_TN1 population	K00710	5e-22	102	nvi:100117924	polypeptide N-acetylgalactosaminyltransferase [EC:2.4.1.41]
Unigene16310_TN1 population	K00710	8e-11	65.5	phu:Phum_PHUM268270	polypeptide N-acetylgalactosaminyltransferase [EC:2.4.1.41]
Unigene19373_TN1 population	K00710	2e-26	117	cqu:CpipJ_CPIJ014647	polypeptide N-acetylgalactosaminyltransferase [EC:2.4.1.41]
Unigene19425_TN1 population	K00710	3e-23	106	ame:552496	polypeptide N-acetylgalactosaminyltransferase [EC:2.4.1.41]
Unigene21176_TN1 population	K00710	1e-33	141	phu:Phum_PHUM055320	polypeptide N-acetylgalactosaminyltransferase [EC:2.4.1.41]
Unigene21379_TN1 population	K00710	6e-24	108	cqu:CpipJ_CPIJ007696	polypeptide N-acetylgalactosaminyltransferase [EC:2.4.1.41]
Unigene21468_TN1 population	K00710	2e-19	94.4	tca:663798	polypeptide N-acetylgalactosaminyltransferase [EC:2.4.1.41]
Unigene24271_TN1 population	K00710	5e-27	119	phu:Phum_PHUM170220	polypeptide N-acetylgalactosaminyltransferase [EC:2.4.1.41]
Unigene24408_TN1 population	K00710	7e-42	168	ame:410470	polypeptide N-acetylgalactosaminyltransferase [EC:2.4.1.41]
Unigene26217_TN1 population	K00710	2e-22	104	ame:552496	polypeptide N-acetylgalactosaminyltransferase [EC:2.4.1.41]
Unigene26334_TN1 population	K00710	2e-30	130	tca:662767	polypeptide N-acetylgalactosaminyltransferase [EC:2.4.1.41]
Unigene27760_TN1 population	K00710	9e-29	125	tca:662767	polypeptide N-acetylgalactosaminyltransferase [EC:2.4.1.41]
Unigene28246_TN1 population	K00710	3e-28	123	nvi:100118787	polypeptide N-acetylgalactosaminyltransferase [EC:2.4.1.41]
Unigene28648_TN1 population	K00710	1e-42	171	tca:658118	polypeptide N-acetylgalactosaminyltransferase [EC:2.4.1.41]
Unigene29482_TN1 population	K00710	4e-24	109	api:100166487	polypeptide N-acetylgalactosaminyltransferase [EC:2.4.1.41]
Unigene30689_TN1 population	K00710	1e-08	58.2	phu:Phum_PHUM590070	polypeptide N-acetylgalactosaminyltransferase [EC:2.4.1.41]
Unigene32124_TN1 population	K00710	4e-64	242	tca:658959	polypeptide N-acetylgalactosaminyltransferase [EC:2.4.1.41]
Unigene5601_TN1 population	K00710	2e-63	169	nvi:100118765	polypeptide N-acetylgalactosaminyltransferase [EC:2.4.1.41]
Unigene12789_TN1 population	K00715	2e-10	65.9	mdo:100027150	ganglioside galactosyltransferase [EC:2.4.1.62]
Unigene15639_TN1 population	K00717	3e-22	103	tca:657565	glycoprotein 6-alpha-L-fucosyltransferase [EC:2.4.1.68]
Unigene16689_TN1 population	K00717	2e-11	67.8	phu:Phum_PHUM392450	glycoprotein 6-alpha-L-fucosyltransferase [EC:2.4.1.68]
Unigene26669_TN1 population	K00717	7e-29	125	spu:592434	glycoprotein 6-alpha-L-fucosyltransferase [EC:2.4.1.68]
Unigene34653_TN1 population	K00717	1e-10	66.2	api:100163054	glycoprotein 6-alpha-L-fucosyltransferase [EC:2.4.1.68]
Unigene36732_TN1 population	K00720	2e-106	385	aag:AaeL_AAEL000634	ceramide glucosyltransferase [EC:2.4.1.80]
Unigene8930_TN1 population	K00720	4e-111	400	aag:AaeL_AAEL000634	ceramide glucosyltransferase [EC:2.4.1.80]
Unigene36391_TN1 population	K00721	1e-113	409	tca:662828	dolichol-phosphate mannosyltransferase [EC:2.4.1.83]
Unigene13803_TN1 population	K00726	6e-150	531	ame:410105	alpha-1,3-mannosyl-glycoprotein beta-1,2-N-acetylglucosaminyltransferase [EC:2.4.1.101]
Unigene11175_TN1 population	K00728	3e-82	303	tca:662234	dolichyl-phosphate-mannose-protein mannosyltransferase [EC:2.4.1.109]
Unigene13439_TN1 population	K00728	6e-15	82.4	dse:Dsec_GM19090	dolichyl-phosphate-mannose-protein mannosyltransferase [EC:2.4.1.109]
Unigene15019_TN1 population	K00728	2e-11	67.8	nvi:100119205	dolichyl-phosphate-mannose-protein mannosyltransferase [EC:2.4.1.109]
Unigene18089_TN1 population	K00728	3e-18	90.1	tca:662234	dolichyl-phosphate-mannose-protein mannosyltransferase [EC:2.4.1.109]
Unigene30020_TN1 population	K00728	1e-50	197	tca:659687	dolichyl-phosphate-mannose-protein mannosyltransferase [EC:2.4.1.109]
Unigene9844_TN1 population	K00728	6e-14	79.7	ssc:100155173	dolichyl-phosphate-mannose-protein mannosyltransferase [EC:2.4.1.109]
Unigene3545_TN1 population	K00729	3e-09	62.8	smm:Smp_032780	dolichyl-phosphate beta-glucosyltransferase [EC:2.4.1.117]
Unigene37137_TN1 population	K00729	3e-114	412	tca:663943	dolichyl-phosphate beta-glucosyltransferase [EC:2.4.1.117]
Unigene34113_TN1 population	K00731	9e-68	255	nvi:100120600	glycoprotein-N-acetylgalactosamine 3-beta-galactosyltransferase [EC:2.4.1.122]
Unigene6816_TN1 population	K00731	6e-29	127	ame:409263	glycoprotein-N-acetylgalactosamine 3-beta-galactosyltransferase [EC:2.4.1.122]
Unigene4813_TN1 population	K00733	3e-103	375	nvi:100120002	xylosylprotein 4-beta-galactosyltransferase [EC:2.4.1.133]
Unigene10630_TN1 population	K00734	2e-72	273	bfo:BRAFLDRAFT_60682	galactosylxylosylprotein 3-beta-galactosyltransferase [EC:2.4.1.134]
Unigene12847_TN1 population	K00736	1e-91	336	tca:658173	alpha-1,6-mannosyl-glycoprotein beta-1,2-N-acetylglucosaminyltransferase [EC:2.4.1.143]
Unigene31354_TN1 population	K00736	1e-44	177	tca:658173	alpha-1,6-mannosyl-glycoprotein beta-1,2-N-acetylglucosaminyltransferase [EC:2.4.1.143]
Unigene10102_TN1 population	K00738	2e-30	131	tca:654917	alpha-1,3-mannosylglycoprotein beta-1,4-N-acetylglucosaminyltransferase A/B [EC:2.4.1.145]
Unigene12103_TN1 population	K00738	1e-116	419	tca:654917	alpha-1,3-mannosylglycoprotein beta-1,4-N-acetylglucosaminyltransferase A/B [EC:2.4.1.145]
Unigene12740_TN1 population	K00738	7e-77	286	nvi:100121669	alpha-1,3-mannosylglycoprotein beta-1,4-N-acetylglucosaminyltransferase A/B [EC:2.4.1.145]
Unigene28158_TN1 population	K00738	3e-29	126	nvi:100121669	alpha-1,3-mannosylglycoprotein beta-1,4-N-acetylglucosaminyltransferase A/B [EC:2.4.1.145]
Unigene33410_TN1 population	K00738	4e-22	103	dvi:Dvir_GJ13695	alpha-1,3-mannosylglycoprotein beta-1,4-N-acetylglucosaminyltransferase A/B [EC:2.4.1.145]
Unigene34322_TN1 population	K00738	7e-26	116	nvi:100121669	alpha-1,3-mannosylglycoprotein beta-1,4-N-acetylglucosaminyltransferase A/B [EC:2.4.1.145]
Unigene10115_TN1 population	K00741	3e-89	329	dya:Dyak_GE12044	N-acetyllactosaminide beta-1,3-N-acetylglucosaminyltransferase [EC:2.4.1.149]
Unigene11601_TN1 population	K00741	4e-47	137	bfo:BRAFLDRAFT_209578	N-acetyllactosaminide beta-1,3-N-acetylglucosaminyltransferase [EC:2.4.1.149]
Unigene3289_TN1 population	K00741	7e-91	221	tca:100141898	N-acetyllactosaminide beta-1,3-N-acetylglucosaminyltransferase [EC:2.4.1.149]
Unigene33368_TN1 population	K00741	1e-10	65.5	spu:577047	N-acetyllactosaminide beta-1,3-N-acetylglucosaminyltransferase [EC:2.4.1.149]
Unigene4188_TN1 population	K00741	4e-100	366	dya:Dyak_GE12044	N-acetyllactosaminide beta-1,3-N-acetylglucosaminyltransferase [EC:2.4.1.149]
Unigene5993_TN1 population	K00741	4e-08	58.2	aag:AaeL_AAEL006638	N-acetyllactosaminide beta-1,3-N-acetylglucosaminyltransferase [EC:2.4.1.149]
Unigene6612_TN1 population	K00741	8e-116	418	aag:AaeL_AAEL006638	N-acetyllactosaminide beta-1,3-N-acetylglucosaminyltransferase [EC:2.4.1.149]
Unigene6399_TN1 population	K00746	3e-51	201	aga:AgaP_AGAP007720	N-acetylgalactosaminyltransferase I [EC:2.4.1.174]
Unigene987_TN1 population	K00746	3e-102	207	phu:Phum_PHUM567440	N-acetylgalactosaminyltransferase I [EC:2.4.1.174]
Unigene30885_TN1 population	K00747	5e-13	72.8	api:100166045	chondroitin polymerizing factor [EC:2.4.1.175 2.4.1.226]
Unigene31098_TN1 population	K00747	7e-31	132	api:100166045	chondroitin polymerizing factor [EC:2.4.1.175 2.4.1.226]
Unigene803_TN1 population	K00747	1e-39	140	api:100166045	chondroitin polymerizing factor [EC:2.4.1.175 2.4.1.226]
Unigene4663_TN1 population	K00750	3e-141	503	cqu:CpipJ_CPIJ013596	glycogenin glucosyltransferase [EC:2.4.1.186]
Unigene11585_TN1 population	K00753	1e-105	228	phu:Phum_PHUM491860	glycoprotein 3-alpha-L-fucosyltransferase [EC:2.4.1.214]
Unigene3143_TN1 population	K00753	1e-158	560	phu:Phum_PHUM491860	glycoprotein 3-alpha-L-fucosyltransferase [EC:2.4.1.214]
Unigene3144_TN1 population	K00753	1e-158	560	phu:Phum_PHUM491860	glycoprotein 3-alpha-L-fucosyltransferase [EC:2.4.1.214]
Unigene4210_TN1 population	K00753	3e-98	278	phu:Phum_PHUM491860	glycoprotein 3-alpha-L-fucosyltransferase [EC:2.4.1.214]
Unigene199_TN1 population	K00757	9e-125	446	ame:411599	uridine phosphorylase [EC:2.4.2.3]
Unigene8390_TN1 population	K00758	3e-94	311	xtr:100145512	thymidine phosphorylase [EC:2.4.2.4]
Unigene2582_TN1 population	K00759	4e-56	218	ame:413601	adenine phosphoribosyltransferase [EC:2.4.2.7]
Unigene11985_TN1 population	K00761	3e-92	337	ame:551948	uracil phosphoribosyltransferase [EC:2.4.2.9]
Unigene34853_TN1 population	K00763	3e-69	260	api:100163091	nicotinate phosphoribosyltransferase [EC:2.4.2.11]
Unigene37167_TN1 population	K00763	7e-141	500	phu:Phum_PHUM455040	nicotinate phosphoribosyltransferase [EC:2.4.2.11]
Unigene14393_TN1 population	K00764	0	808	ame:412619	amidophosphoribosyltransferase [EC:2.4.2.14]
Unigene2092_TN1 population	K00771	5e-13	73.9	smm:Smp_128310.1	protein xylosyltransferase [EC:2.4.2.26]
Unigene21302_TN1 population	K00771	3e-21	100	phu:Phum_PHUM187000	protein xylosyltransferase [EC:2.4.2.26]
Unigene27169_TN1 population	K00771	4e-10	63.2	phu:Phum_PHUM187000	protein xylosyltransferase [EC:2.4.2.26]
Unigene34747_TN1 population	K00771	6e-61	233	dya:Dyak_GE21716	protein xylosyltransferase [EC:2.4.2.26]
Unigene37222_TN1 population	K00771	5e-18	92.8	tca:657929	protein xylosyltransferase [EC:2.4.2.26]
Unigene37473_TN1 population	K00771	5e-14	80.1	dwi:Dwil_GK12594	protein xylosyltransferase [EC:2.4.2.26]
Unigene10975_TN1 population	K00772	3e-103	376	aag:AaeL_AAEL012172	5'-methylthioadenosine phosphorylase [EC:2.4.2.28]
Unigene29055_TN1 population	K00773	6e-22	102	tgu:100220757	queuine tRNA-ribosyltransferase [EC:2.4.2.29]
Unigene3104_TN1 population	K00773	1e-20	58.2	tca:660588	queuine tRNA-ribosyltransferase [EC:2.4.2.29]
Unigene36860_TN1 population	K00773	1e-139	496	dya:Dyak_GE17440	queuine tRNA-ribosyltransferase [EC:2.4.2.29]
Unigene12146_TN1 population	K00784	3e-84	311	tca:657121	ribonuclease Z [EC:3.1.26.11]
Unigene29803_TN1 population	K00784	3e-21	100	api:100164297	ribonuclease Z [EC:3.1.26.11]
Unigene31792_TN1 population	K00784	6e-14	75.9	dwi:Dwil_GK18015	ribonuclease Z [EC:3.1.26.11]
Unigene385_TN1 population	K00784	6e-66	251	tca:657121	ribonuclease Z [EC:3.1.26.11]
Unigene14299_TN1 population	K00787	1e-136	487	nvi:100120871	farnesyl diphosphate synthase [EC:2.5.1.1 2.5.1.10]
Unigene28393_TN1 population	K00787	4e-27	119	nvi:100120871	farnesyl diphosphate synthase [EC:2.5.1.1 2.5.1.10]
Unigene30512_TN1 population	K00787	3e-44	176	dpe:Dper_GL17346	farnesyl diphosphate synthase [EC:2.5.1.1 2.5.1.10]
Unigene6906_TN1 population	K00787	2e-88	327	nvi:100120871	farnesyl diphosphate synthase [EC:2.5.1.1 2.5.1.10]
Unigene6556_TN1 population	K00789	0	700	api:100164058	S-adenosylmethionine synthetase [EC:2.5.1.6]
Unigene6557_TN1 population	K00789	0	717	api:100164058	S-adenosylmethionine synthetase [EC:2.5.1.6]
Unigene7671_TN1 population	K00789	1e-74	280	bfo:BRAFLDRAFT_73226	S-adenosylmethionine synthetase [EC:2.5.1.6]
Unigene7600_TN1 population	K00797	6e-94	344	ame:725099	spermidine synthase [EC:2.5.1.16]
Unigene11396_TN1 population	K00798	9e-36	85.9	tca:663166	cob(I)alamin adenosyltransferase [EC:2.5.1.17]
Unigene15913_TN1 population	K00798	8e-06	48.9	tca:663166	cob(I)alamin adenosyltransferase [EC:2.5.1.17]
Unigene10002_TN1 population	K00799	1e-63	243	nvi:100120033	glutathione S-transferase [EC:2.5.1.18]
Unigene12185_TN1 population	K00799	2e-48	193	api:100163775	glutathione S-transferase [EC:2.5.1.18]
Unigene13625_TN1 population	K00799	3e-81	302	tca:663119	glutathione S-transferase [EC:2.5.1.18]
Unigene13742_TN1 population	K00799	5e-67	255	ame:552118	glutathione S-transferase [EC:2.5.1.18]
Unigene27781_TN1 population	K00799	4e-26	116	api:100163775	glutathione S-transferase [EC:2.5.1.18]
Unigene36578_TN1 population	K00799	6e-50	197	dgr:Dgri_GH17521	glutathione S-transferase [EC:2.5.1.18]
Unigene36866_TN1 population	K00799	5e-62	238	api:100168850	glutathione S-transferase [EC:2.5.1.18]
Unigene6418_TN1 population	K00799	2e-33	142	dan:Dana_GF12166	glutathione S-transferase [EC:2.5.1.18]
Unigene8362_TN1 population	K00799	3e-07	57	tca:659819	glutathione S-transferase [EC:2.5.1.18]
Unigene13381_TN1 population	K00802	5e-120	341	ame:410080	spermine synthase [EC:2.5.1.22]
Unigene12984_TN1 population	K00803	2e-98	359	phu:Phum_PHUM234530	alkyldihydroxyacetonephosphate synthase [EC:2.5.1.26]
Unigene1750_TN1 population	K00803	8e-28	93.6	isc:IscW_ISCW016253	alkyldihydroxyacetonephosphate synthase [EC:2.5.1.26]
Unigene11128_TN1 population	K00804	5e-90	229	dwi:Dwil_GK17525	geranylgeranyl diphosphate synthase, type III [EC:2.5.1.1 2.5.1.10 2.5.1.29]
Unigene9153_TN1 population	K00809	2e-158	558	cqu:CpipJ_CPIJ002993	deoxyhypusine synthase [EC:2.5.1.46]
Unigene11422_TN1 population	K00814	0	768	api:100164899	alanine transaminase [EC:2.6.1.2]
Unigene12209_TN1 population	K00814	4e-61	234	phu:Phum_PHUM470220	alanine transaminase [EC:2.6.1.2]
Unigene32200_TN1 population	K00814	3e-11	67	aag:AaeL_AAEL009872	alanine transaminase [EC:2.6.1.2]
Unigene6605_TN1 population	K00814	3e-26	118	api:100164899	alanine transaminase [EC:2.6.1.2]
Unigene37232_TN1 population	K00815	5e-140	498	phu:Phum_PHUM509510	tyrosine aminotransferase [EC:2.6.1.5]
Unigene13726_TN1 population	K00816	5e-111	400	phu:Phum_PHUM210690	kynurenine---oxoglutarate transaminase / cysteine-S-conjugate beta-lyase / glutamine---phenylpyruvate transaminase [EC:2.6.1.7 4.4.1.13 2.6.1.64]
Unigene20402_TN1 population	K00816	1e-10	65.1	phu:Phum_PHUM210690	kynurenine---oxoglutarate transaminase / cysteine-S-conjugate beta-lyase / glutamine---phenylpyruvate transaminase [EC:2.6.1.7 4.4.1.13 2.6.1.64]
Unigene5336_TN1 population	K00816	9e-176	617	phu:Phum_PHUM210690	kynurenine---oxoglutarate transaminase / cysteine-S-conjugate beta-lyase / glutamine---phenylpyruvate transaminase [EC:2.6.1.7 4.4.1.13 2.6.1.64]
Unigene5339_TN1 population	K00816	9e-176	617	phu:Phum_PHUM210690	kynurenine---oxoglutarate transaminase / cysteine-S-conjugate beta-lyase / glutamine---phenylpyruvate transaminase [EC:2.6.1.7 4.4.1.13 2.6.1.64]
Unigene8941_TN1 population	K00816	9e-31	134	smm:Smp_123750	kynurenine---oxoglutarate transaminase / cysteine-S-conjugate beta-lyase / glutamine---phenylpyruvate transaminase [EC:2.6.1.7 4.4.1.13 2.6.1.64]
Unigene11402_TN1 population	K00819	0	667	aag:AaeL_AAEL005289	ornithine--oxo-acid transaminase [EC:2.6.1.13]
Unigene17025_TN1 population	K00819	2e-13	73.9	dmo:Dmoj_GI13506	ornithine--oxo-acid transaminase [EC:2.6.1.13]
Unigene37613_TN1 population	K00820	0	1166	ame:406107	glucosamine--fructose-6-phosphate aminotransferase (isomerizing) [EC:2.6.1.16]
Unigene12418_TN1 population	K00826	3e-127	455	ame:412889	branched-chain amino acid aminotransferase [EC:2.6.1.42]
Unigene8135_TN1 population	K00827	8e-154	543	aag:AaeL_AAEL000640	alanine-glyoxylate transaminase / (R)-3-amino-2-methylpropionate-pyruvate transaminase [EC:2.6.1.44 2.6.1.40]
Unigene1650_TN1 population	K00831	2e-22	105	phu:Phum_PHUM522250	phosphoserine aminotransferase [EC:2.6.1.52]
Unigene1651_TN1 population	K00831	5e-46	183	ame:412670	phosphoserine aminotransferase [EC:2.6.1.52]
Unigene31548_TN1 population	K00831	2e-26	117	dvi:Dvir_GJ14513	phosphoserine aminotransferase [EC:2.6.1.52]
Unigene10383_TN1 population	K00844	1e-07	55.8	hmg:100198395	hexokinase [EC:2.7.1.1]
Unigene12478_TN1 population	K00844	2e-110	400	isc:IscW_ISCW012387	hexokinase [EC:2.7.1.1]
Unigene2103_TN1 population	K00844	1e-09	66.2	hmg:100198395	hexokinase [EC:2.7.1.1]
Unigene2165_TN1 population	K00844	3e-12	74.3	hmg:100198395	hexokinase [EC:2.7.1.1]
Unigene370_TN1 population	K00844	3e-163	576	aag:AaeL_AAEL009387	hexokinase [EC:2.7.1.1]
Unigene3875_TN1 population	K00844	4e-07	54.3	hmg:100198395	hexokinase [EC:2.7.1.1]
Unigene9703_TN1 population	K00844	2e-07	58.5	hmg:100198395	hexokinase [EC:2.7.1.1]
Unigene35562_TN1 population	K00846	2e-43	175	cin:100181324	ketohexokinase [EC:2.7.1.3]
Unigene31716_TN1 population	K00849	3e-36	149	api:100165228	galactokinase [EC:2.7.1.6]
Unigene8019_TN1 population	K00849	5e-99	241	bta:536133	galactokinase [EC:2.7.1.6]
Unigene13976_TN1 population	K00850	0	1263	api:100160659	6-phosphofructokinase [EC:2.7.1.11]
Unigene36028_TN1 population	K00852	2e-44	179	phu:Phum_PHUM495730	ribokinase [EC:2.7.1.15]
Unigene22170_TN1 population	K00854	2e-23	107	tca:658259	xylulokinase [EC:2.7.1.17]
Unigene24446_TN1 population	K00854	5e-10	62.8	spu:589304	xylulokinase [EC:2.7.1.17]
Unigene27776_TN1 population	K00854	6e-11	65.9	spu:589304	xylulokinase [EC:2.7.1.17]
Unigene30374_TN1 population	K00854	5e-13	72.8	spu:589304	xylulokinase [EC:2.7.1.17]
Unigene36838_TN1 population	K00854	9e-99	360	ame:409884	xylulokinase [EC:2.7.1.17]
Unigene10598_TN1 population	K00856	1e-57	222	cqu:CpipJ_CPIJ005720	adenosine kinase [EC:2.7.1.20]
Unigene23653_TN1 population	K00856	5e-08	56.2	tca:657611	adenosine kinase [EC:2.7.1.20]
Unigene34406_TN1 population	K00856	7e-38	156	nvi:100116821	adenosine kinase [EC:2.7.1.20]
Unigene5596_TN1 population	K00856	7e-07	52.4	tca:657611	adenosine kinase [EC:2.7.1.20]
Unigene10641_TN1 population	K00857	5e-57	221	phu:Phum_PHUM407830	thymidine kinase [EC:2.7.1.21]
Unigene1334_TN1 population	K00857	6e-33	130	nve:NEMVE_v1g243527	thymidine kinase [EC:2.7.1.21]
Unigene13518_TN1 population	K00857	7e-59	228	bfo:BRAFLDRAFT_124506	thymidine kinase [EC:2.7.1.21]
Unigene12138_TN1 population	K00858	0	711	phu:Phum_PHUM127760	NAD+ kinase [EC:2.7.1.23]
Unigene10391_TN1 population	K00859	5e-44	178	cbr:CBG10005	dephospho-CoA kinase [EC:2.7.1.24]
Unigene35611_TN1 population	K00861	6e-47	187	hmg:100207839	riboflavin kinase [EC:2.7.1.26]
Unigene28287_TN1 population	K00863	4e-18	89.7	bfo:BRAFLDRAFT_115040	dihydroxyacetone kinase [EC:2.7.1.29]
Unigene3501_TN1 population	K00863	5e-65	226	nvi:100123547	dihydroxyacetone kinase [EC:2.7.1.29]
Unigene11015_TN1 population	K00864	9e-61	233	nvi:100119344	glycerol kinase [EC:2.7.1.30]
Unigene11969_TN1 population	K00864	3e-79	294	phu:Phum_PHUM466000	glycerol kinase [EC:2.7.1.30]
Unigene12023_TN1 population	K00864	3e-35	148	phu:Phum_PHUM466000	glycerol kinase [EC:2.7.1.30]
Unigene12665_TN1 population	K00864	0	724	ame:409261	glycerol kinase [EC:2.7.1.30]
Unigene14045_TN1 population	K00864	0	708	phu:Phum_PHUM466000	glycerol kinase [EC:2.7.1.30]
Unigene31541_TN1 population	K00864	3e-06	50.4	mdo:100018582	glycerol kinase [EC:2.7.1.30]
Unigene34066_TN1 population	K00864	2e-08	58.5	cbr:CBG18455	glycerol kinase [EC:2.7.1.30]
Unigene3634_TN1 population	K00864	3e-44	179	tca:657756	glycerol kinase [EC:2.7.1.30]
Unigene35297_TN1 population	K00868	2e-62	238	nvi:100123465	pyridoxine kinase [EC:2.7.1.35]
Unigene9240_TN1 population	K00868	1e-31	127	tca:661714	pyridoxine kinase [EC:2.7.1.35]
Unigene8223_TN1 population	K00871	0	642	phu:Phum_PHUM607620	phosphorylase kinase gamma subunit [EC:2.7.11.19]
Unigene2652_TN1 population	K00873	2e-55	213	dwi:Dwil_GK14262	pyruvate kinase [EC:2.7.1.40]
Unigene2655_TN1 population	K00873	3e-55	214	api:100161533	pyruvate kinase [EC:2.7.1.40]
Unigene8042_TN1 population	K00873	9e-14	61.6	ame:552007	pyruvate kinase [EC:2.7.1.40]
Unigene8935_TN1 population	K00873	1e-36	152	aag:AaeL_AAEL012576	pyruvate kinase [EC:2.7.1.40]
Unigene10955_TN1 population	K00876	3e-131	468	api:100166032	uridine kinase [EC:2.7.1.48]
Unigene33983_TN1 population	K00876	2e-48	191	ame:408305	uridine kinase [EC:2.7.1.48]
Unigene36868_TN1 population	K00876	2e-110	399	nvi:100121526	uridine kinase [EC:2.7.1.48]
Unigene12989_TN1 population	K00884	1e-88	327	dwi:Dwil_GK11957	N-acetylglucosamine kinase [EC:2.7.1.59]
Unigene1974_TN1 population	K00884	1e-10	68.2	bmy:Bm1_35310	N-acetylglucosamine kinase [EC:2.7.1.59]
Unigene12713_TN1 population	K00888	5e-148	524	phu:Phum_PHUM409140	phosphatidylinositol 4-kinase [EC:2.7.1.67]
Unigene17651_TN1 population	K00888	3e-23	106	aag:AaeL_AAEL000194	phosphatidylinositol 4-kinase [EC:2.7.1.67]
Unigene21463_TN1 population	K00888	7e-26	115	phu:Phum_PHUM607950	phosphatidylinositol 4-kinase [EC:2.7.1.67]
Unigene23605_TN1 population	K00888	7e-29	125	ame:551182	phosphatidylinositol 4-kinase [EC:2.7.1.67]
Unigene27721_TN1 population	K00888	2e-33	140	phu:Phum_PHUM607950	phosphatidylinositol 4-kinase [EC:2.7.1.67]
Unigene29290_TN1 population	K00888	5e-07	52.8	api:100160263	phosphatidylinositol 4-kinase [EC:2.7.1.67]
Unigene32197_TN1 population	K00888	5e-54	209	api:100160263	phosphatidylinositol 4-kinase [EC:2.7.1.67]
Unigene33902_TN1 population	K00888	6e-24	109	ame:408373	phosphatidylinositol 4-kinase [EC:2.7.1.67]
Unigene35632_TN1 population	K00888	1e-102	372	phu:Phum_PHUM607950	phosphatidylinositol 4-kinase [EC:2.7.1.67]
Unigene35856_TN1 population	K00888	3e-99	361	phu:Phum_PHUM445530	phosphatidylinositol 4-kinase [EC:2.7.1.67]
Unigene8468_TN1 population	K00888	4e-44	176	api:100160263	phosphatidylinositol 4-kinase [EC:2.7.1.67]
Unigene14224_TN1 population	K00889	0	684	ame:724991	1-phosphatidylinositol-4-phosphate 5-kinase [EC:2.7.1.68]
Unigene1753_TN1 population	K00889	5e-09	62.4	dvi:Dvir_GJ22401	1-phosphatidylinositol-4-phosphate 5-kinase [EC:2.7.1.68]
Unigene27119_TN1 population	K00889	6e-15	79.3	nvi:100123047	1-phosphatidylinositol-4-phosphate 5-kinase [EC:2.7.1.68]
Unigene35006_TN1 population	K00889	5e-27	120	tca:663424	1-phosphatidylinositol-4-phosphate 5-kinase [EC:2.7.1.68]
Unigene37006_TN1 population	K00889	1e-122	440	tca:663424	1-phosphatidylinositol-4-phosphate 5-kinase [EC:2.7.1.68]
Unigene37162_TN1 population	K00889	0	655	ame:409276	1-phosphatidylinositol-4-phosphate 5-kinase [EC:2.7.1.68]
Unigene6035_TN1 population	K00894	3e-100	366	aag:AaeL_AAEL009765	ethanolamine kinase [EC:2.7.1.82]
Unigene37002_TN1 population	K00898	8e-154	543	nvi:100122108	pyruvate dehydrogenase kinase [EC:2.7.11.2]
Unigene10416_TN1 population	K00901	1e-92	339	aga:AgaP_AGAP000519	diacylglycerol kinase [EC:2.7.1.107]
Unigene12330_TN1 population	K00901	0	1495	nvi:100121318	diacylglycerol kinase [EC:2.7.1.107]
Unigene12334_TN1 population	K00901	0	1487	ame:408809	diacylglycerol kinase [EC:2.7.1.107]
Unigene12412_TN1 population	K00901	1e-18	94.7	bfo:BRAFLDRAFT_118688	diacylglycerol kinase [EC:2.7.1.107]
Unigene1765_TN1 population	K00901	7e-06	50.4	api:100166369	diacylglycerol kinase [EC:2.7.1.107]
Unigene21096_TN1 population	K00901	3e-12	70.1	cqu:CpipJ_CPIJ011876	diacylglycerol kinase [EC:2.7.1.107]
Unigene27909_TN1 population	K00901	7e-21	99	nvi:100121043	diacylglycerol kinase [EC:2.7.1.107]
Unigene29220_TN1 population	K00901	1e-30	131	ame:551722	diacylglycerol kinase [EC:2.7.1.107]
Unigene31137_TN1 population	K00901	1e-51	201	phu:Phum_PHUM178430	diacylglycerol kinase [EC:2.7.1.107]
Unigene31166_TN1 population	K00901	4e-39	159	aga:AgaP_AGAP000519	diacylglycerol kinase [EC:2.7.1.107]
Unigene31197_TN1 population	K00901	2e-27	120	nvi:100121043	diacylglycerol kinase [EC:2.7.1.107]
Unigene34061_TN1 population	K00901	4e-06	50.4	cel:F42A9.1	diacylglycerol kinase [EC:2.7.1.107]
Unigene7078_TN1 population	K00901	7e-12	52.4	tca:654869	diacylglycerol kinase [EC:2.7.1.107]
Unigene8688_TN1 population	K00901	2e-75	280	api:100166369	diacylglycerol kinase [EC:2.7.1.107]
Unigene2631_TN1 population	K00902	2e-11	67.4	nvi:100115154	dolichol kinase [EC:2.7.1.108]
Unigene30649_TN1 population	K00902	1e-24	111	api:100161817	dolichol kinase [EC:2.7.1.108]
Unigene10813_TN1 population	K00907	1e-12	73.6	dgr:Dgri_GH22850	myosin-light-chain kinase [EC:2.7.11.18]
Unigene11517_TN1 population	K00907	4e-24	113	dme:Dmel_CG18255	myosin-light-chain kinase [EC:2.7.11.18]
Unigene11733_TN1 population	K00907	2e-29	132	dme:Dmel_CG18255	myosin-light-chain kinase [EC:2.7.11.18]
Unigene12357_TN1 population	K00907	2e-11	70.9	dme:Dmel_CG18255	myosin-light-chain kinase [EC:2.7.11.18]
Unigene1291_TN1 population	K00907	3e-08	60.1	der:Dere_GG25360	myosin-light-chain kinase [EC:2.7.11.18]
Unigene12950_TN1 population	K00907	3e-28	125	tgu:100226590	myosin-light-chain kinase [EC:2.7.11.18]
Unigene13023_TN1 population	K00907	1e-05	51.2	dsi:Dsim_GD25581	myosin-light-chain kinase [EC:2.7.11.18]
Unigene13040_TN1 population	K00907	6e-19	96.7	der:Dere_GG25360	myosin-light-chain kinase [EC:2.7.11.18]
Unigene13879_TN1 population	K00907	8e-38	158	spu:581963	myosin-light-chain kinase [EC:2.7.11.18]
Unigene14084_TN1 population	K00907	8e-15	84	dme:Dmel_CG18255	myosin-light-chain kinase [EC:2.7.11.18]
Unigene14230_TN1 population	K00907	3e-16	88.6	dme:Dmel_CG18255	myosin-light-chain kinase [EC:2.7.11.18]
Unigene14326_TN1 population	K00907	4e-27	124	dme:Dmel_CG18255	myosin-light-chain kinase [EC:2.7.11.18]
Unigene1911_TN1 population	K00907	4e-38	161	dme:Dmel_CG18255	myosin-light-chain kinase [EC:2.7.11.18]
Unigene2433_TN1 population	K00907	2e-18	94.7	dme:Dmel_CG18255	myosin-light-chain kinase [EC:2.7.11.18]
Unigene2584_TN1 population	K00907	5e-22	108	dme:Dmel_CG18255	myosin-light-chain kinase [EC:2.7.11.18]
Unigene2586_TN1 population	K00907	5e-22	108	dme:Dmel_CG18255	myosin-light-chain kinase [EC:2.7.11.18]
Unigene2595_TN1 population	K00907	2e-21	107	dme:Dmel_CG18255	myosin-light-chain kinase [EC:2.7.11.18]
Unigene2650_TN1 population	K00907	2e-09	64.7	dme:Dmel_CG18255	myosin-light-chain kinase [EC:2.7.11.18]
Unigene3250_TN1 population	K00907	7e-13	76.6	der:Dere_GG25360	myosin-light-chain kinase [EC:2.7.11.18]
Unigene3278_TN1 population	K00907	1e-28	129	der:Dere_GG25360	myosin-light-chain kinase [EC:2.7.11.18]
Unigene3287_TN1 population	K00907	3e-45	184	dme:Dmel_CG18255	myosin-light-chain kinase [EC:2.7.11.18]
Unigene32939_TN1 population	K00907	3e-06	50.4	dvi:Dvir_GJ20094	myosin-light-chain kinase [EC:2.7.11.18]
Unigene334_TN1 population	K00907	2e-07	58.9	dsi:Dsim_GD25581	myosin-light-chain kinase [EC:2.7.11.18]
Unigene35645_TN1 population	K00907	2e-55	215	dya:Dyak_GE14115	myosin-light-chain kinase [EC:2.7.11.18]
Unigene36564_TN1 population	K00907	1e-07	57.4	dan:Dana_GF13333	myosin-light-chain kinase [EC:2.7.11.18]
Unigene36912_TN1 population	K00907	4e-19	95.9	der:Dere_GG25360	myosin-light-chain kinase [EC:2.7.11.18]
Unigene37176_TN1 population	K00907	9e-17	88.6	der:Dere_GG25360	myosin-light-chain kinase [EC:2.7.11.18]
Unigene37184_TN1 population	K00907	2e-06	54.3	der:Dere_GG25360	myosin-light-chain kinase [EC:2.7.11.18]
Unigene37467_TN1 population	K00907	3e-13	77.4	der:Dere_GG25360	myosin-light-chain kinase [EC:2.7.11.18]
Unigene4030_TN1 population	K00907	1e-07	57.8	dan:Dana_GF13333	myosin-light-chain kinase [EC:2.7.11.18]
Unigene4562_TN1 population	K00907	8e-50	202	dme:Dmel_CG18255	myosin-light-chain kinase [EC:2.7.11.18]
Unigene4565_TN1 population	K00907	3e-06	53.9	dme:Dmel_CG18255	myosin-light-chain kinase [EC:2.7.11.18]
Unigene4863_TN1 population	K00907	2e-18	95.9	dme:Dmel_CG18255	myosin-light-chain kinase [EC:2.7.11.18]
Unigene5274_TN1 population	K00907	2e-75	285	dme:Dmel_CG18255	myosin-light-chain kinase [EC:2.7.11.18]
Unigene5353_TN1 population	K00907	3e-72	274	dme:Dmel_CG18255	myosin-light-chain kinase [EC:2.7.11.18]
Unigene5665_TN1 population	K00907	2e-21	105	dan:Dana_GF13333	myosin-light-chain kinase [EC:2.7.11.18]
Unigene5892_TN1 population	K00907	2e-09	65.5	der:Dere_GG25360	myosin-light-chain kinase [EC:2.7.11.18]
Unigene6950_TN1 population	K00907	2e-81	305	dan:Dana_GF13333	myosin-light-chain kinase [EC:2.7.11.18]
Unigene7286_TN1 population	K00907	6e-20	95.9	dya:Dyak_GE14115	myosin-light-chain kinase [EC:2.7.11.18]
Unigene8578_TN1 population	K00907	0	653	api:100159331	myosin-light-chain kinase [EC:2.7.11.18]
Unigene8583_TN1 population	K00907	0	1081	dya:Dyak_GE14115	myosin-light-chain kinase [EC:2.7.11.18]
Unigene927_TN1 population	K00907	2e-28	129	dme:Dmel_CG18255	myosin-light-chain kinase [EC:2.7.11.18]
Unigene9551_TN1 population	K00907	7e-34	147	dme:Dmel_CG18255	myosin-light-chain kinase [EC:2.7.11.18]
Unigene9766_TN1 population	K00907	2e-06	55.5	dwi:Dwil_GK22102	myosin-light-chain kinase [EC:2.7.11.18]
Unigene9900_TN1 population	K00907	4e-10	65.5	dan:Dana_GF13333	myosin-light-chain kinase [EC:2.7.11.18]
Unigene10985_TN1 population	K00910	2e-105	248	isc:IscW_ISCW009785	beta-adrenergic-receptor kinase [EC:2.7.11.15]
Unigene12413_TN1 population	K00910	4e-84	310	phu:Phum_PHUM014910	beta-adrenergic-receptor kinase [EC:2.7.11.15]
Unigene21707_TN1 population	K00910	2e-29	127	tca:654946	beta-adrenergic-receptor kinase [EC:2.7.11.15]
Unigene9364_TN1 population	K00910	3e-63	239	phu:Phum_PHUM014910	beta-adrenergic-receptor kinase [EC:2.7.11.15]
Unigene11815_TN1 population	K00911	3e-140	397	tca:657796	1D-myo-inositol-triphosphate 3-kinase [EC:2.7.1.127]
Unigene96_TN1 population	K00911	1e-118	427	api:100164481	1D-myo-inositol-triphosphate 3-kinase [EC:2.7.1.127]
Unigene3465_TN1 population	K00913	2e-53	210	tca:660348	inositol-1,3,4-trisphosphate 5/6-kinase / inositol-tetrakisphosphate 1-kinase [EC:2.7.1.159 2.7.1.134]
Unigene12265_TN1 population	K00914	2e-157	555	api:100166620	phosphatidylinositol 3-kinase [EC:2.7.1.137]
Unigene30457_TN1 population	K00914	3e-43	173	api:100166620	phosphatidylinositol 3-kinase [EC:2.7.1.137]
Unigene5798_TN1 population	K00921	4e-90	330	nvi:100122133	1-phosphatidylinositol-3-phosphate 5-kinase [EC:2.7.1.150]
Unigene7187_TN1 population	K00921	4e-33	139	ame:410183	1-phosphatidylinositol-3-phosphate 5-kinase [EC:2.7.1.150]
Unigene8643_TN1 population	K00921	1e-30	131	tca:658852	1-phosphatidylinositol-3-phosphate 5-kinase [EC:2.7.1.150]
Unigene9081_TN1 population	K00921	2e-20	99	nvi:100122133	1-phosphatidylinositol-3-phosphate 5-kinase [EC:2.7.1.150]
Unigene2015_TN1 population	K00922	0	755	ame:551500	phosphatidylinositol-4,5-bisphosphate 3-kinase [EC:2.7.1.153]
Unigene11958_TN1 population	K00923	1e-16	88.2	mdo:100017523	phosphatidylinositol-4-phosphate 3-kinase [EC:2.7.1.154]
Unigene13989_TN1 population	K00923	9e-07	57	rno:289021	phosphatidylinositol-4-phosphate 3-kinase [EC:2.7.1.154]
Unigene21598_TN1 population	K00923	8e-24	108	nvi:100121969	phosphatidylinositol-4-phosphate 3-kinase [EC:2.7.1.154]
Unigene28032_TN1 population	K00923	3e-08	57	nve:NEMVE_v1g90881	phosphatidylinositol-4-phosphate 3-kinase [EC:2.7.1.154]
Unigene6120_TN1 population	K00923	5e-11	70.5	bfo:BRAFLDRAFT_233446	phosphatidylinositol-4-phosphate 3-kinase [EC:2.7.1.154]
Unigene26143_TN1 population	K00924	3e-20	97.1	hsa:64122	[EC:2.7.1.-]
Unigene30577_TN1 population	K00924	1e-18	91.3	mmu:63828	[EC:2.7.1.-]
Unigene37372_TN1 population	K00927	0	647	tca:656521	phosphoglycerate kinase [EC:2.7.2.3]
Unigene14282_TN1 population	K00933	0	652	tca:660479	creatine kinase [EC:2.7.3.2]
Unigene26676_TN1 population	K00933	8e-09	58.9	mmu:329504	creatine kinase [EC:2.7.3.2]
Unigene2941_TN1 population	K00933	4e-82	303	dre:30095	creatine kinase [EC:2.7.3.2]
Unigene33776_TN1 population	K00933	1e-08	58.5	mmu:329504	creatine kinase [EC:2.7.3.2]
Unigene34434_TN1 population	K00933	7e-69	259	dre:30095	creatine kinase [EC:2.7.3.2]
Unigene31423_TN1 population	K00934	2e-13	73.9	dme:Dmel_CG4546	arginine kinase [EC:2.7.3.3]
Unigene12999_TN1 population	K00939	7e-88	324	dya:Dyak_GE14359	adenylate kinase [EC:2.7.4.3]
Unigene34137_TN1 population	K00939	3e-22	104	api:100161348	adenylate kinase [EC:2.7.4.3]
Unigene36255_TN1 population	K00939	2e-24	113	bmy:Bm1_13790	adenylate kinase [EC:2.7.4.3]
Unigene34208_TN1 population	K00940	6e-41	166	api:100168200	nucleoside-diphosphate kinase [EC:2.7.4.6]
Unigene35195_TN1 population	K00940	2e-76	284	tca:655847	nucleoside-diphosphate kinase [EC:2.7.4.6]
Unigene13075_TN1 population	K00942	6e-62	238	ame:552023	guanylate kinase [EC:2.7.4.8]
Unigene13650_TN1 population	K00942	0	1024	tca:663614	guanylate kinase [EC:2.7.4.8]
Unigene2695_TN1 population	K00942	1e-54	212	tca:663614	guanylate kinase [EC:2.7.4.8]
Unigene28103_TN1 population	K00942	1e-10	64.7	nvi:100115643	guanylate kinase [EC:2.7.4.8]
Unigene35720_TN1 population	K00943	2e-53	208	cqu:CpipJ_CPIJ002320	dTMP kinase [EC:2.7.4.9]
Unigene5494_TN1 population	K00944	2e-66	252	spu:583479	nucleoside-triphosphate--adenylate kinase [EC:2.7.4.10]
Unigene12229_TN1 population	K00948	8e-53	207	tad:TRIADDRAFT_25357	ribose-phosphate pyrophosphokinase [EC:2.7.6.1]
Unigene35153_TN1 population	K00948	6e-26	117	tad:TRIADDRAFT_25357	ribose-phosphate pyrophosphokinase [EC:2.7.6.1]
Unigene7082_TN1 population	K00948	0	640	nvi:100114227	ribose-phosphate pyrophosphokinase [EC:2.7.6.1]
Unigene12697_TN1 population	K00953	4e-45	181	mmu:319945	FAD synthetase [EC:2.7.7.2]
Unigene10060_TN1 population	K00962	7e-32	135	tca:662995	polyribonucleotide nucleotidyltransferase [EC:2.7.7.8]
Unigene19773_TN1 population	K00962	5e-21	99.4	api:100168538	polyribonucleotide nucleotidyltransferase [EC:2.7.7.8]
Unigene36565_TN1 population	K00962	7e-112	403	api:100168538	polyribonucleotide nucleotidyltransferase [EC:2.7.7.8]
Unigene6558_TN1 population	K00962	8e-56	215	tca:662995	polyribonucleotide nucleotidyltransferase [EC:2.7.7.8]
Unigene37472_TN1 population	K00963	0	776	cqu:CpipJ_CPIJ006068	UTP--glucose-1-phosphate uridylyltransferase [EC:2.7.7.9]
Unigene37011_TN1 population	K00965	7e-142	503	api:100168691	UDPglucose--hexose-1-phosphate uridylyltransferase [EC:2.7.7.12]
Unigene37503_TN1 population	K00966	5e-166	585	tca:656561	mannose-1-phosphate guanylyltransferase [EC:2.7.7.13]
Unigene6184_TN1 population	K00966	1e-165	584	dan:Dana_GF18913	mannose-1-phosphate guanylyltransferase [EC:2.7.7.13]
Unigene37427_TN1 population	K00967	1e-178	626	ame:551931	ethanolamine-phosphate cytidylyltransferase [EC:2.7.7.14]
Unigene3491_TN1 population	K00968	3e-125	300	ame:412303	choline-phosphate cytidylyltransferase [EC:2.7.7.15]
Unigene3500_TN1 population	K00968	6e-129	313	ame:412303	choline-phosphate cytidylyltransferase [EC:2.7.7.15]
Unigene26778_TN1 population	K00972	7e-07	52.4	api:100163539	UDP-N-acetylglucosamine pyrophosphorylase [EC:2.7.7.23]
Unigene6994_TN1 population	K00972	2e-159	563	api:100163539	UDP-N-acetylglucosamine pyrophosphorylase [EC:2.7.7.23]
Unigene13371_TN1 population	K00974	3e-117	422	isc:IscW_ISCW010383	tRNA nucleotidyltransferase (CCA-adding enzyme) [EC:2.7.7.72 3.1.3.- 3.1.4.-]
Unigene5970_TN1 population	K00981	0	726	nvi:100115960	phosphatidate cytidylyltransferase [EC:2.7.7.41]
Unigene28990_TN1 population	K00983	2e-24	110	api:100161457	N-acylneuraminate cytidylyltransferase [EC:2.7.7.43]
Unigene10190_TN1 population	K00993	5e-132	405	ame:411698	ethanolaminephosphotransferase [EC:2.7.8.1]
Unigene3346_TN1 population	K00993	5e-61	236	tca:659430	ethanolaminephosphotransferase [EC:2.7.8.1]
Unigene3347_TN1 population	K00993	7e-60	232	nvi:100118853	ethanolaminephosphotransferase [EC:2.7.8.1]
Unigene3348_TN1 population	K00993	5e-159	562	nvi:100118853	ethanolaminephosphotransferase [EC:2.7.8.1]
Unigene26886_TN1 population	K00995	3e-17	86.7	phu:Phum_PHUM055950	CDP-diacylglycerol--glycerol-3-phosphate 3-phosphatidyltransferase [EC:2.7.8.5]
Unigene28576_TN1 population	K00995	2e-15	80.9	nvi:100121909	CDP-diacylglycerol--glycerol-3-phosphate 3-phosphatidyltransferase [EC:2.7.8.5]
Unigene30400_TN1 population	K00995	1e-27	121	api:100162008	CDP-diacylglycerol--glycerol-3-phosphate 3-phosphatidyltransferase [EC:2.7.8.5]
Unigene13806_TN1 population	K00999	6e-85	315	cqu:CpipJ_CPIJ003544	CDP-diacylglycerol--inositol 3-phosphatidyltransferase [EC:2.7.8.11]
Unigene14038_TN1 population	K01001	7e-142	504	tca:656424	UDP-N-acetylglucosamine--dolichyl-phosphate N-acetylglucosaminephosphotransferase [EC:2.7.8.15]
Unigene37337_TN1 population	K01008	0	684	tca:657112	selenide, water dikinase [EC:2.7.9.3]
Unigene36343_TN1 population	K01011	6e-15	81.6	dme:Dmel_CG12279	thiosulfate/3-mercaptopyruvate sulfurtransferase [EC:2.8.1.1 2.8.1.2]
Unigene14351_TN1 population	K01014	3e-56	220	dme:Dmel_CG16733	aryl sulfotransferase [EC:2.8.2.1]
Unigene37311_TN1 population	K01014	4e-49	196	dme:Dmel_CG16733	aryl sulfotransferase [EC:2.8.2.1]
Unigene8633_TN1 population	K01014	5e-74	256	dme:Dmel_CG16733	aryl sulfotransferase [EC:2.8.2.1]
Unigene8679_TN1 population	K01014	1e-37	90.9	dme:Dmel_CG16733	aryl sulfotransferase [EC:2.8.2.1]
Unigene4895_TN1 population	K01016	7e-62	239	dpo:Dpse_GA14114	estrone sulfotransferase [EC:2.8.2.4]
Unigene14205_TN1 population	K01017	4e-26	120	api:100160220	chondroitin 4-sulfotransferase 11 [EC:2.8.2.5]
Unigene6480_TN1 population	K01017	6e-36	152	dre:404232	chondroitin 4-sulfotransferase 11 [EC:2.8.2.5]
Unigene2321_TN1 population	K01021	2e-102	372	phu:Phum_PHUM217150	protein-tyrosine sulfotransferase [EC:2.8.2.20]
Unigene3290_TN1 population	K01025	9e-53	130	dme:Dmel_CG31637	[EC:2.8.2.-]
Unigene37511_TN1 population	K01027	1e-171	603	aga:AgaP_AGAP006096	3-oxoacid CoA-transferase [EC:2.8.3.5]
Unigene11824_TN1 population	K01044	1e-13	77.4	dme:Dmel_CG9858	carboxylesterase [EC:3.1.1.1]
Unigene12099_TN1 population	K01044	8e-77	288	dme:Dmel_CG6917	carboxylesterase [EC:3.1.1.1]
Unigene13916_TN1 population	K01044	2e-78	293	dme:Dmel_CG1131	carboxylesterase [EC:3.1.1.1]
Unigene34916_TN1 population	K01044	9e-10	63.2	dme:Dmel_CG1112	carboxylesterase [EC:3.1.1.1]
Unigene35823_TN1 population	K01044	5e-35	147	dme:Dmel_CG1112	carboxylesterase [EC:3.1.1.1]
Unigene37373_TN1 population	K01044	3e-52	206	dme:Dmel_CG17148	carboxylesterase [EC:3.1.1.1]
Unigene6230_TN1 population	K01044	4e-28	126	dme:Dmel_CG17148	carboxylesterase [EC:3.1.1.1]
Unigene650_TN1 population	K01044	3e-39	160	dpo:Dpse_GA12514	carboxylesterase [EC:3.1.1.1]
Unigene6938_TN1 population	K01044	5e-18	83.6	dpo:Dpse_GA12514	carboxylesterase [EC:3.1.1.1]
Unigene9556_TN1 population	K01044	1e-28	95.9	cel:F13H6.3	carboxylesterase [EC:3.1.1.1]
Unigene1273_TN1 population	K01046	7e-54	211	dme:Dmel_CG7329	triacylglycerol lipase [EC:3.1.1.3]
Unigene1466_TN1 population	K01046	1e-100	367	dme:Dmel_CG5966	triacylglycerol lipase [EC:3.1.1.3]
Unigene5369_TN1 population	K01046	4e-33	76.6	dpo:Dpse_GA20265	triacylglycerol lipase [EC:3.1.1.3]
Unigene892_TN1 population	K01046	1e-20	101	mdo:100027348	triacylglycerol lipase [EC:3.1.1.3]
Unigene14185_TN1 population	K01047	0	641	ame:410570	phospholipase A2 [EC:3.1.1.4]
Unigene22533_TN1 population	K01047	8e-24	108	dya:Dyak_GE15768	phospholipase A2 [EC:3.1.1.4]
Unigene29173_TN1 population	K01047	1e-23	107	aga:AgaP_AGAP004812	phospholipase A2 [EC:3.1.1.4]
Unigene35819_TN1 population	K01047	8e-51	200	cqu:CpipJ_CPIJ009031	phospholipase A2 [EC:3.1.1.4]
Unigene4655_TN1 population	K01047	6e-27	123	dwi:Dwil_GK11034	phospholipase A2 [EC:3.1.1.4]
Unigene1673_TN1 population	K01049	4e-39	159	tca:659368	acetylcholinesterase [EC:3.1.1.7]
Unigene22037_TN1 population	K01049	3e-09	60.5	nvi:100121967	acetylcholinesterase [EC:3.1.1.7]
Unigene6728_TN1 population	K01049	3e-92	337	tca:659368	acetylcholinesterase [EC:3.1.1.7]
Unigene19160_TN1 population	K01050	8e-06	48.9	rno:65036	cholinesterase [EC:3.1.1.8]
Unigene32935_TN1 population	K01050	4e-27	119	gga:395358	cholinesterase [EC:3.1.1.8]
Unigene33231_TN1 population	K01050	7e-37	152	dpo:Dpse_GA10907	cholinesterase [EC:3.1.1.8]
Unigene632_TN1 population	K01050	2e-22	79	ecb:100033901	cholinesterase [EC:3.1.1.8]
Unigene20455_TN1 population	K01052	9e-08	55.5	nve:NEMVE_v1g188332	lysosomal acid lipase/cholesteryl ester hydrolase [EC:3.1.1.13]
Unigene111_TN1 population	K01053	4e-42	172	nvi:100113493	gluconolactonase [EC:3.1.1.17]
Unigene1934_TN1 population	K01053	2e-12	53.5	phu:Phum_PHUM584070	gluconolactonase [EC:3.1.1.17]
Unigene21109_TN1 population	K01053	9e-13	72	nvi:100113493	gluconolactonase [EC:3.1.1.17]
Unigene21916_TN1 population	K01053	1e-12	71.2	nvi:100113493	gluconolactonase [EC:3.1.1.17]
Unigene25644_TN1 population	K01053	6e-06	49.3	nvi:100113493	gluconolactonase [EC:3.1.1.17]
Unigene29396_TN1 population	K01053	2e-23	107	nvi:100113493	gluconolactonase [EC:3.1.1.17]
Unigene30682_TN1 population	K01053	8e-16	82	nvi:100113493	gluconolactonase [EC:3.1.1.17]
Unigene36750_TN1 population	K01053	3e-64	245	phu:Phum_PHUM584070	gluconolactonase [EC:3.1.1.17]
Unigene36990_TN1 population	K01053	1e-54	214	phu:Phum_PHUM479620	gluconolactonase [EC:3.1.1.17]
Unigene8953_TN1 population	K01053	4e-68	259	nvi:100113493	gluconolactonase [EC:3.1.1.17]
Unigene9800_TN1 population	K01053	4e-65	248	nvi:100113493	gluconolactonase [EC:3.1.1.17]
Unigene14008_TN1 population	K01057	2e-77	289	nvi:100119366	6-phosphogluconolactonase [EC:3.1.1.31]
Unigene13168_TN1 population	K01059	5e-35	148	dre:30354	lipoprotein lipase [EC:3.1.1.34]
Unigene18045_TN1 population	K01059	3e-09	60.5	dpo:Dpse_GA18274	lipoprotein lipase [EC:3.1.1.34]
Unigene35334_TN1 population	K01059	4e-20	97.8	dme:Dmel_CG4582	lipoprotein lipase [EC:3.1.1.34]
Unigene1002_TN1 population	K01062	3e-56	218	api:100169372	1-alkyl-2-acetylglycerophosphocholine esterase [EC:3.1.1.47]
Unigene11378_TN1 population	K01062	2e-17	90.9	nvi:100113798	1-alkyl-2-acetylglycerophosphocholine esterase [EC:3.1.1.47]
Unigene14302_TN1 population	K01062	0	709	nvi:100113798	1-alkyl-2-acetylglycerophosphocholine esterase [EC:3.1.1.47]
Unigene1992_TN1 population	K01062	1e-20	102	dgr:Dgri_GH22777	1-alkyl-2-acetylglycerophosphocholine esterase [EC:3.1.1.47]
Unigene28812_TN1 population	K01062	1e-06	51.6	cqu:CpipJ_CPIJ001448	1-alkyl-2-acetylglycerophosphocholine esterase [EC:3.1.1.47]
Unigene30354_TN1 population	K01062	3e-17	86.7	tca:663960	1-alkyl-2-acetylglycerophosphocholine esterase [EC:3.1.1.47]
Unigene37274_TN1 population	K01062	4e-20	99.8	xla:399199	1-alkyl-2-acetylglycerophosphocholine esterase [EC:3.1.1.47]
Unigene6067_TN1 population	K01062	1e-88	327	tca:659999	1-alkyl-2-acetylglycerophosphocholine esterase [EC:3.1.1.47]
Unigene9104_TN1 population	K01062	4e-12	67	hmg:100212337	1-alkyl-2-acetylglycerophosphocholine esterase [EC:3.1.1.47]
Unigene10797_TN1 population	K01063	5e-73	276	tca:658208	juvenile-hormone esterase [EC:3.1.1.59]
Unigene13669_TN1 population	K01063	9e-60	232	dmo:Dmoj_GI19155	juvenile-hormone esterase [EC:3.1.1.59]
Unigene13746_TN1 population	K01063	1e-07	57.4	dpo:Dpse_GA25124	juvenile-hormone esterase [EC:3.1.1.59]
Unigene13850_TN1 population	K01063	5e-41	168	aga:AgaP_AGAP005834	juvenile-hormone esterase [EC:3.1.1.59]
Unigene31885_TN1 population	K01063	2e-17	87.8	tca:658208	juvenile-hormone esterase [EC:3.1.1.59]
Unigene33543_TN1 population	K01063	7e-10	62.8	aag:AaeL_AAEL005200	juvenile-hormone esterase [EC:3.1.1.59]
Unigene34364_TN1 population	K01063	7e-32	136	aga:AgaP_AGAP005834	juvenile-hormone esterase [EC:3.1.1.59]
Unigene36589_TN1 population	K01063	1e-69	263	aga:AgaP_AGAP005834	juvenile-hormone esterase [EC:3.1.1.59]
Unigene5330_TN1 population	K01063	6e-08	55.8	dya:Dyak_GE11755	juvenile-hormone esterase [EC:3.1.1.59]
Unigene7651_TN1 population	K01063	2e-78	293	aga:AgaP_AGAP005834	juvenile-hormone esterase [EC:3.1.1.59]
Unigene12112_TN1 population	K01065	9e-104	216	mcc:706291	acyloxyacyl hydrolase [EC:3.1.1.77]
Unigene13191_TN1 population	K01066	1e-74	281	dme:Dmel_CG7279	esterase / lipase [EC:3.1.1.-]
Unigene13912_TN1 population	K01066	8e-30	131	dme:Dmel_CG7279	esterase / lipase [EC:3.1.1.-]
Unigene36490_TN1 population	K01069	1e-06	54.3	cin:100180276	hydroxyacylglutathione hydrolase [EC:3.1.2.6]
Unigene36716_TN1 population	K01069	1e-96	353	bfo:BRAFLDRAFT_104472	hydroxyacylglutathione hydrolase [EC:3.1.2.6]
Unigene9501_TN1 population	K01069	1e-18	95.1	phu:Phum_PHUM379610	hydroxyacylglutathione hydrolase [EC:3.1.2.6]
Unigene36844_TN1 population	K01070	3e-109	395	rno:290401	S-formylglutathione hydrolase [EC:3.1.2.12]
Unigene34848_TN1 population	K01074	6e-55	213	ame:408426	palmitoyl-protein thioesterase [EC:3.1.2.22]
Unigene703_TN1 population	K01074	2e-92	338	api:100164869	palmitoyl-protein thioesterase [EC:3.1.2.22]
Unigene2393_TN1 population	K01077	1e-139	497	phu:Phum_PHUM129520	alkaline phosphatase [EC:3.1.3.1]
Unigene271_TN1 population	K01077	6e-139	495	tca:660063	alkaline phosphatase [EC:3.1.3.1]
Unigene32408_TN1 population	K01077	1e-28	124	tca:661869	alkaline phosphatase [EC:3.1.3.1]
Unigene34602_TN1 population	K01077	2e-49	194	tca:657368	alkaline phosphatase [EC:3.1.3.1]
Unigene35593_TN1 population	K01077	3e-36	151	tca:661869	alkaline phosphatase [EC:3.1.3.1]
Unigene36456_TN1 population	K01077	2e-84	312	dgr:Dgri_GH12658	alkaline phosphatase [EC:3.1.3.1]
Unigene36585_TN1 population	K01077	3e-136	484	tca:661869	alkaline phosphatase [EC:3.1.3.1]
Unigene37509_TN1 population	K01077	0	652	tca:661869	alkaline phosphatase [EC:3.1.3.1]
Unigene9282_TN1 population	K01077	7e-98	356	tca:661869	alkaline phosphatase [EC:3.1.3.1]
Unigene11771_TN1 population	K01079	4e-80	297	api:100158884	phosphoserine phosphatase [EC:3.1.3.3]
Unigene11782_TN1 population	K01080	1e-13	76.3	dre:794598	phosphatidate phosphatase [EC:3.1.3.4]
Unigene12522_TN1 population	K01080	2e-76	212	nvi:100121847	phosphatidate phosphatase [EC:3.1.3.4]
Unigene31800_TN1 population	K01080	8e-06	48.9	bfo:BRAFLDRAFT_83499	phosphatidate phosphatase [EC:3.1.3.4]
Unigene34270_TN1 population	K01080	1e-18	92.4	nvi:100121847	phosphatidate phosphatase [EC:3.1.3.4]
Unigene8612_TN1 population	K01080	5e-36	151	dme:Dmel_CG8805	phosphatidate phosphatase [EC:3.1.3.4]
Unigene11068_TN1 population	K01081	2e-52	206	cin:100184046	5'-nucleotidase [EC:3.1.3.5]
Unigene29101_TN1 population	K01081	4e-22	103	dme:Dmel_CG42249	5'-nucleotidase [EC:3.1.3.5]
Unigene34345_TN1 population	K01081	2e-46	184	ame:410539	5'-nucleotidase [EC:3.1.3.5]
Unigene35129_TN1 population	K01081	3e-33	141	dme:Dmel_CG42249	5'-nucleotidase [EC:3.1.3.5]
Unigene37476_TN1 population	K01081	0	897	ame:551770	5'-nucleotidase [EC:3.1.3.5]
Unigene5674_TN1 population	K01081	1e-128	461	ame:410539	5'-nucleotidase [EC:3.1.3.5]
Unigene7720_TN1 population	K01081	1e-14	79	tca:663694	5'-nucleotidase [EC:3.1.3.5]
Unigene8549_TN1 population	K01081	0	658	dme:Dmel_CG11883	5'-nucleotidase [EC:3.1.3.5]
Unigene8585_TN1 population	K01081	5e-46	185	ame:410539	5'-nucleotidase [EC:3.1.3.5]
Unigene37008_TN1 population	K01082	6e-107	387	nvi:100121277	3'(2'), 5'-bisphosphate nucleotidase [EC:3.1.3.7]
Unigene7874_TN1 population	K01084	9e-43	175	mcc:712053	glucose-6-phosphatase [EC:3.1.3.9]
Unigene10054_TN1 population	K01090	1e-57	158	dre:492343	protein phosphatase [EC:3.1.3.16]
Unigene12174_TN1 population	K01090	5e-33	143	cel:F42G8.8	protein phosphatase [EC:3.1.3.16]
Unigene13971_TN1 population	K01090	1e-122	439	tca:663165	protein phosphatase [EC:3.1.3.16]
Unigene23404_TN1 population	K01090	3e-20	96.7	nve:NEMVE_v1g95978	protein phosphatase [EC:3.1.3.16]
Unigene24428_TN1 population	K01090	2e-06	51.2	tca:656210	protein phosphatase [EC:3.1.3.16]
Unigene26108_TN1 population	K01090	1e-13	75.1	dme:Dmel_CG34099	protein phosphatase [EC:3.1.3.16]
Unigene29467_TN1 population	K01090	2e-21	100	dme:Dmel_CG12151	protein phosphatase [EC:3.1.3.16]
Unigene31446_TN1 population	K01090	6e-17	85.9	dre:442930	protein phosphatase [EC:3.1.3.16]
Unigene314_TN1 population	K01090	2e-18	93.6	dre:492343	protein phosphatase [EC:3.1.3.16]
Unigene33576_TN1 population	K01090	4e-07	53.5	xla:447713	protein phosphatase [EC:3.1.3.16]
Unigene33906_TN1 population	K01090	5e-35	146	dre:442930	protein phosphatase [EC:3.1.3.16]
Unigene35232_TN1 population	K01090	3e-82	304	dpo:Dpse_GA19163	protein phosphatase [EC:3.1.3.16]
Unigene35424_TN1 population	K01090	1e-61	235	dpo:Dpse_GA11438	protein phosphatase [EC:3.1.3.16]
Unigene36382_TN1 population	K01090	3e-52	205	tca:655879	protein phosphatase [EC:3.1.3.16]
Unigene37087_TN1 population	K01090	3e-18	93.6	aml:100469399	protein phosphatase [EC:3.1.3.16]
Unigene4678_TN1 population	K01090	8e-10	64.7	dvi:Dvir_GJ20416	protein phosphatase [EC:3.1.3.16]
Unigene5234_TN1 population	K01090	5e-35	149	dre:553744	protein phosphatase [EC:3.1.3.16]
Unigene6277_TN1 population	K01090	8e-89	328	nvi:100123408	protein phosphatase [EC:3.1.3.16]
Unigene6559_TN1 population	K01090	1e-13	74.7	dme:Dmel_CG12151	protein phosphatase [EC:3.1.3.16]
Unigene8315_TN1 population	K01090	2e-30	132	cin:100180266	protein phosphatase [EC:3.1.3.16]
Unigene8336_TN1 population	K01090	1e-143	509	dre:393980	protein phosphatase [EC:3.1.3.16]
Unigene9071_TN1 population	K01090	9e-101	365	isc:IscW_ISCW015013	protein phosphatase [EC:3.1.3.16]
Unigene12739_TN1 population	K01092	1e-58	227	dre:641570	myo-inositol-1(or 4)-monophosphatase [EC:3.1.3.25]
Unigene21596_TN1 population	K01092	1e-20	98.2	ame:726463	myo-inositol-1(or 4)-monophosphatase [EC:3.1.3.25]
Unigene36184_TN1 population	K01092	3e-73	275	nvi:100114763	myo-inositol-1(or 4)-monophosphatase [EC:3.1.3.25]
Unigene3866_TN1 population	K01097	4e-56	218	aag:AaeL_AAEL002791	N-acylneuraminate-9-phosphatase [EC:3.1.3.29]
Unigene12165_TN1 population	K01099	0	816	ame:411705	phosphatidylinositol-bisphosphatase [EC:3.1.3.36]
Unigene12488_TN1 population	K01099	4e-17	88.2	ame:411705	phosphatidylinositol-bisphosphatase [EC:3.1.3.36]
Unigene13645_TN1 population	K01099	2e-17	89.7	dme:Dmel_CG6562	phosphatidylinositol-bisphosphatase [EC:3.1.3.36]
Unigene20008_TN1 population	K01099	6e-11	65.9	ame:411705	phosphatidylinositol-bisphosphatase [EC:3.1.3.36]
Unigene2108_TN1 population	K01099	3e-23	68.9	aag:AaeL_AAEL011417	phosphatidylinositol-bisphosphatase [EC:3.1.3.36]
Unigene26550_TN1 population	K01099	8e-14	75.5	nvi:100121409	phosphatidylinositol-bisphosphatase [EC:3.1.3.36]
Unigene28068_TN1 population	K01099	4e-14	76.6	nve:NEMVE_v1g215928	phosphatidylinositol-bisphosphatase [EC:3.1.3.36]
Unigene28617_TN1 population	K01099	1e-29	127	api:100159919	phosphatidylinositol-bisphosphatase [EC:3.1.3.36]
Unigene33495_TN1 population	K01099	2e-42	170	nvi:100121409	phosphatidylinositol-bisphosphatase [EC:3.1.3.36]
Unigene37525_TN1 population	K01099	1e-48	194	bfo:BRAFLDRAFT_62034	phosphatidylinositol-bisphosphatase [EC:3.1.3.36]
Unigene4246_TN1 population	K01099	3e-09	63.9	dre:337236	phosphatidylinositol-bisphosphatase [EC:3.1.3.36]
Unigene4787_TN1 population	K01099	1e-29	77	mdo:100016332	phosphatidylinositol-bisphosphatase [EC:3.1.3.36]
Unigene7370_TN1 population	K01099	2e-53	207	api:100160684	phosphatidylinositol-bisphosphatase [EC:3.1.3.36]
Unigene9036_TN1 population	K01099	5e-24	83.6	dme:Dmel_CG6562	phosphatidylinositol-bisphosphatase [EC:3.1.3.36]
Unigene9044_TN1 population	K01099	8e-28	122	ame:411705	phosphatidylinositol-bisphosphatase [EC:3.1.3.36]
Unigene9137_TN1 population	K01099	2e-139	496	ame:411705	phosphatidylinositol-bisphosphatase [EC:3.1.3.36]
Unigene9729_TN1 population	K01099	5e-76	283	ame:412731	phosphatidylinositol-bisphosphatase [EC:3.1.3.36]
Unigene36569_TN1 population	K01101	6e-67	254	dme:Dmel_CG17294	4-nitrophenyl phosphatase [EC:3.1.3.41]
Unigene36659_TN1 population	K01101	9e-95	347	tca:663527	4-nitrophenyl phosphatase [EC:3.1.3.41]
Unigene1930_TN1 population	K01103	1e-166	587	api:100160559	6-phosphofructo-2-kinase / fructose-2,6-bisphosphatase [EC:2.7.1.105 3.1.3.46]
Unigene9702_TN1 population	K01103	0	785	tca:657985	6-phosphofructo-2-kinase / fructose-2,6-bisphosphatase [EC:2.7.1.105 3.1.3.46]
Unigene10031_TN1 population	K01104	1e-27	73.2	dre:100007322	protein-tyrosine phosphatase [EC:3.1.3.48]
Unigene11095_TN1 population	K01104	2e-14	78.6	spu:585727	protein-tyrosine phosphatase [EC:3.1.3.48]
Unigene11398_TN1 population	K01104	1e-09	63.2	hmg:100203076	protein-tyrosine phosphatase [EC:3.1.3.48]
Unigene11682_TN1 population	K01104	2e-119	430	phu:Phum_PHUM135870	protein-tyrosine phosphatase [EC:3.1.3.48]
Unigene12108_TN1 population	K01104	5e-51	172	tca:663237	protein-tyrosine phosphatase [EC:3.1.3.48]
Unigene12309_TN1 population	K01104	2e-53	211	mcc:699032	protein-tyrosine phosphatase [EC:3.1.3.48]
Unigene12434_TN1 population	K01104	3e-15	82.8	xla:397709	protein-tyrosine phosphatase [EC:3.1.3.48]
Unigene12678_TN1 population	K01104	0	753	dme:Dmel_CG1817	protein-tyrosine phosphatase [EC:3.1.3.48]
Unigene12862_TN1 population	K01104	5e-32	141	mcc:699032	protein-tyrosine phosphatase [EC:3.1.3.48]
Unigene13276_TN1 population	K01104	8e-06	51.2	phu:Phum_PHUM243230	protein-tyrosine phosphatase [EC:3.1.3.48]
Unigene13644_TN1 population	K01104	1e-77	292	ame:409669	protein-tyrosine phosphatase [EC:3.1.3.48]
Unigene13923_TN1 population	K01104	9e-122	437	mcc:699032	protein-tyrosine phosphatase [EC:3.1.3.48]
Unigene14104_TN1 population	K01104	0	768	dme:Dmel_CG1817	protein-tyrosine phosphatase [EC:3.1.3.48]
Unigene14216_TN1 population	K01104	1e-68	261	dpo:Dpse_GA12648	protein-tyrosine phosphatase [EC:3.1.3.48]
Unigene14229_TN1 population	K01104	4e-107	389	cqu:CpipJ_CPIJ014098	protein-tyrosine phosphatase [EC:3.1.3.48]
Unigene14327_TN1 population	K01104	4e-07	57	xtr:100158581	protein-tyrosine phosphatase [EC:3.1.3.48]
Unigene14441_TN1 population	K01104	6e-49	157	dpo:Dpse_GA12840	protein-tyrosine phosphatase [EC:3.1.3.48]
Unigene15183_TN1 population	K01104	2e-21	100	tca:659057	protein-tyrosine phosphatase [EC:3.1.3.48]
Unigene15720_TN1 population	K01104	9e-10	62	nve:NEMVE_v1g83704	protein-tyrosine phosphatase [EC:3.1.3.48]
Unigene1572_TN1 population	K01104	6e-38	160	mcc:694133	protein-tyrosine phosphatase [EC:3.1.3.48]
Unigene19633_TN1 population	K01104	2e-13	73.9	phu:Phum_PHUM517340	protein-tyrosine phosphatase [EC:3.1.3.48]
Unigene21522_TN1 population	K01104	3e-17	87	phu:Phum_PHUM517340	protein-tyrosine phosphatase [EC:3.1.3.48]
Unigene23558_TN1 population	K01104	4e-15	79.7	aag:AaeL_AAEL010916	protein-tyrosine phosphatase [EC:3.1.3.48]
Unigene23617_TN1 population	K01104	1e-21	101	aga:AgaP_AGAP001604	protein-tyrosine phosphatase [EC:3.1.3.48]
Unigene24150_TN1 population	K01104	3e-23	106	ame:725118	protein-tyrosine phosphatase [EC:3.1.3.48]
Unigene28254_TN1 population	K01104	3e-26	116	dme:Dmel_CG1817	protein-tyrosine phosphatase [EC:3.1.3.48]
Unigene30018_TN1 population	K01104	6e-17	85.9	phu:Phum_PHUM607650	protein-tyrosine phosphatase [EC:3.1.3.48]
Unigene30349_TN1 population	K01104	6e-35	145	phu:Phum_PHUM517340	protein-tyrosine phosphatase [EC:3.1.3.48]
Unigene3034_TN1 population	K01104	5e-61	147	mcc:699032	protein-tyrosine phosphatase [EC:3.1.3.48]
Unigene30874_TN1 population	K01104	1e-32	137	aga:AgaP_AGAP011586	protein-tyrosine phosphatase [EC:3.1.3.48]
Unigene31858_TN1 population	K01104	2e-33	140	tca:659170	protein-tyrosine phosphatase [EC:3.1.3.48]
Unigene34812_TN1 population	K01104	5e-63	239	bfo:BRAFLDRAFT_219160	protein-tyrosine phosphatase [EC:3.1.3.48]
Unigene34931_TN1 population	K01104	4e-15	80.9	ecb:100058825	protein-tyrosine phosphatase [EC:3.1.3.48]
Unigene35754_TN1 population	K01104	1e-51	202	api:100166608	protein-tyrosine phosphatase [EC:3.1.3.48]
Unigene36069_TN1 population	K01104	5e-28	124	aag:AaeL_AAEL000564	protein-tyrosine phosphatase [EC:3.1.3.48]
Unigene36815_TN1 population	K01104	7e-40	164	mcc:699032	protein-tyrosine phosphatase [EC:3.1.3.48]
Unigene36926_TN1 population	K01104	3e-12	73.2	phu:Phum_PHUM243230	protein-tyrosine phosphatase [EC:3.1.3.48]
Unigene37214_TN1 population	K01104	3e-36	153	phu:Phum_PHUM135870	protein-tyrosine phosphatase [EC:3.1.3.48]
Unigene37528_TN1 population	K01104	2e-102	374	dme:Dmel_CG6542	protein-tyrosine phosphatase [EC:3.1.3.48]
Unigene3883_TN1 population	K01104	2e-78	291	nvi:100121514	protein-tyrosine phosphatase [EC:3.1.3.48]
Unigene3965_TN1 population	K01104	4e-53	209	mcc:699032	protein-tyrosine phosphatase [EC:3.1.3.48]
Unigene4259_TN1 population	K01104	0	670	ame:411227	protein-tyrosine phosphatase [EC:3.1.3.48]
Unigene4264_TN1 population	K01104	0	741	ame:411227	protein-tyrosine phosphatase [EC:3.1.3.48]
Unigene5136_TN1 population	K01104	2e-27	120	api:100161359	protein-tyrosine phosphatase [EC:3.1.3.48]
Unigene6056_TN1 population	K01104	2e-09	64.7	xla:379146	protein-tyrosine phosphatase [EC:3.1.3.48]
Unigene7616_TN1 population	K01104	7e-06	52	dmo:Dmoj_GI14758	protein-tyrosine phosphatase [EC:3.1.3.48]
Unigene8373_TN1 population	K01104	3e-58	225	nvi:100119280	protein-tyrosine phosphatase [EC:3.1.3.48]
Unigene8467_TN1 population	K01104	2e-11	71.2	dwi:Dwil_GK25577	protein-tyrosine phosphatase [EC:3.1.3.48]
Unigene8557_TN1 population	K01104	4e-161	526	aag:AaeL_AAEL013105	protein-tyrosine phosphatase [EC:3.1.3.48]
Unigene8739_TN1 population	K01104	8e-50	111	dme:Dmel_CG1817	protein-tyrosine phosphatase [EC:3.1.3.48]
Unigene8993_TN1 population	K01104	7e-15	79.7	aag:AaeL_AAEL000845	protein-tyrosine phosphatase [EC:3.1.3.48]
Unigene972_TN1 population	K01104	2e-22	107	mcc:699032	protein-tyrosine phosphatase [EC:3.1.3.48]
Unigene13800_TN1 population	K01106	6e-46	184	gga:771549	inositol-1,4,5-trisphosphate 5-phosphatase [EC:3.1.3.56]
Unigene13826_TN1 population	K01106	2e-84	313	gga:771549	inositol-1,4,5-trisphosphate 5-phosphatase [EC:3.1.3.56]
Unigene21785_TN1 population	K01106	5e-11	66.2	gga:771549	inositol-1,4,5-trisphosphate 5-phosphatase [EC:3.1.3.56]
Unigene32371_TN1 population	K01106	3e-16	83.6	api:100164453	inositol-1,4,5-trisphosphate 5-phosphatase [EC:3.1.3.56]
Unigene37474_TN1 population	K01106	6e-83	308	gga:771549	inositol-1,4,5-trisphosphate 5-phosphatase [EC:3.1.3.56]
Unigene4078_TN1 population	K01106	9e-163	573	tca:662279	inositol-1,4,5-trisphosphate 5-phosphatase [EC:3.1.3.56]
Unigene1044_TN1 population	K01107	4e-59	214	bfo:BRAFLDRAFT_251702	inositol polyphosphate 1-phosphatase [EC:3.1.3.57]
Unigene16921_TN1 population	K01107	4e-08	56.6	dya:Dyak_GE26306	inositol polyphosphate 1-phosphatase [EC:3.1.3.57]
Unigene1009_TN1 population	K01109	1e-10	67.4	spu:579262	inositol polyphosphate-4-phosphatase [EC:3.1.3.66]
Unigene13829_TN1 population	K01109	6e-169	594	ame:410061	inositol polyphosphate-4-phosphatase [EC:3.1.3.66]
Unigene19217_TN1 population	K01109	3e-16	83.6	ame:410061	inositol polyphosphate-4-phosphatase [EC:3.1.3.66]
Unigene21867_TN1 population	K01109	2e-21	100	ame:410061	inositol polyphosphate-4-phosphatase [EC:3.1.3.66]
Unigene32628_TN1 population	K01109	2e-53	206	tca:655115	inositol polyphosphate-4-phosphatase [EC:3.1.3.66]
Unigene4870_TN1 population	K01109	4e-37	124	ame:410061	inositol polyphosphate-4-phosphatase [EC:3.1.3.66]
Unigene9409_TN1 population	K01109	1e-40	164	nvi:100116145	inositol polyphosphate-4-phosphatase [EC:3.1.3.66]
Unigene37361_TN1 population	K01110	2e-138	493	ame:411859	phosphatidylinositol-3,4,5-trisphosphate 3-phosphatase [EC:3.1.3.67]
Unigene11756_TN1 population	K01112	8e-136	484	dpo:Dpse_GA17504	[EC:3.1.3.-]
Unigene12158_TN1 population	K01112	4e-94	233	dpo:Dpse_GA17504	[EC:3.1.3.-]
Unigene13038_TN1 population	K01112	0	805	cfa:606918	[EC:3.1.3.-]
Unigene33253_TN1 population	K01112	6e-18	89.4	mcc:710278	[EC:3.1.3.-]
Unigene35786_TN1 population	K01112	2e-20	99	dre:402958	[EC:3.1.3.-]
Unigene4215_TN1 population	K01112	7e-18	89	dpo:Dpse_GA17504	[EC:3.1.3.-]
Unigene9815_TN1 population	K01112	4e-32	137	dre:445172	[EC:3.1.3.-]
Unigene9816_TN1 population	K01112	4e-32	137	dre:445172	[EC:3.1.3.-]
Unigene6633_TN1 population	K01113	4e-66	252	cel:Y105C5B.3	alkaline phosphatase D [EC:3.1.3.1]
Unigene11848_TN1 population	K01120	0	611	phu:Phum_PHUM580550	3',5'-cyclic-nucleotide phosphodiesterase [EC:3.1.4.17]
Unigene12815_TN1 population	K01120	1e-51	152	api:100162637	3',5'-cyclic-nucleotide phosphodiesterase [EC:3.1.4.17]
Unigene13780_TN1 population	K01120	3e-175	616	ame:412573	3',5'-cyclic-nucleotide phosphodiesterase [EC:3.1.4.17]
Unigene16141_TN1 population	K01120	1e-15	81.3	tca:659510	3',5'-cyclic-nucleotide phosphodiesterase [EC:3.1.4.17]
Unigene2468_TN1 population	K01120	0	912	ame:411288	3',5'-cyclic-nucleotide phosphodiesterase [EC:3.1.4.17]
Unigene6966_TN1 population	K01120	2e-148	526	api:100162637	3',5'-cyclic-nucleotide phosphodiesterase [EC:3.1.4.17]
Unigene14214_TN1 population	K01125	4e-09	63.9	bta:515935	N-acetylglucosamine-1-phosphodiester alpha-N-acetylglucosaminidase [EC:3.1.4.45]
Unigene25039_TN1 population	K01128	2e-13	74.3	dme:Dmel_CG32052	[EC:3.1.4.-]
Unigene29444_TN1 population	K01128	4e-16	83.2	dme:Dmel_CG32052	[EC:3.1.4.-]
Unigene7241_TN1 population	K01128	3e-77	288	dpo:Dpse_GA16640	[EC:3.1.4.-]
Unigene11067_TN1 population	K01135	3e-07	54.7	dme:Dmel_CG8646	arylsulfatase B [EC:3.1.6.12]
Unigene14053_TN1 population	K01135	7e-19	95.5	dme:Dmel_CG8646	arylsulfatase B [EC:3.1.6.12]
Unigene23707_TN1 population	K01135	4e-17	86.3	dme:Dmel_CG8646	arylsulfatase B [EC:3.1.6.12]
Unigene24518_TN1 population	K01135	9e-15	78.6	dme:Dmel_CG7402	arylsulfatase B [EC:3.1.6.12]
Unigene3142_TN1 population	K01135	4e-71	268	dme:Dmel_CG8646	arylsulfatase B [EC:3.1.6.12]
Unigene5730_TN1 population	K01135	3e-20	98.2	dme:Dmel_CG8646	arylsulfatase B [EC:3.1.6.12]
Unigene8065_TN1 population	K01135	1e-69	263	dme:Dmel_CG8646	arylsulfatase B [EC:3.1.6.12]
Unigene18537_TN1 population	K01136	4e-10	63.2	tca:655669	iduronate 2-sulfatase [EC:3.1.6.13]
Unigene37345_TN1 population	K01137	1e-118	427	phu:Phum_PHUM362030	N-acetylglucosamine-6-sulfatase [EC:3.1.6.14]
Unigene26017_TN1 population	K01148	2e-10	64.3	nve:NEMVE_v1g205373	poly(A)-specific ribonuclease [EC:3.1.13.4]
Unigene395_TN1 population	K01148	2e-11	67.4	ssc:100152694	poly(A)-specific ribonuclease [EC:3.1.13.4]
Unigene8196_TN1 population	K01148	2e-111	403	ame:408626	poly(A)-specific ribonuclease [EC:3.1.13.4]
Unigene8208_TN1 population	K01148	4e-07	53.1	ssc:100152694	poly(A)-specific ribonuclease [EC:3.1.13.4]
Unigene3549_TN1 population	K01158	2e-75	283	nvi:100123791	deoxyribonuclease II [EC:3.1.22.1]
Unigene2809_TN1 population	K01164	5e-19	95.5	nvi:100115548	ribonuclease P/MRP protein subunit POP1 [EC:3.1.26.5]
Unigene34919_TN1 population	K01164	1e-19	95.9	cqu:CpipJ_CPIJ007891	ribonuclease P/MRP protein subunit POP1 [EC:3.1.26.5]
Unigene35254_TN1 population	K01164	2e-52	204	nvi:100115548	ribonuclease P/MRP protein subunit POP1 [EC:3.1.26.5]
Unigene37446_TN1 population	K01165	3e-08	60.8	mmu:24014	ribonuclease L
Unigene14012_TN1 population	K01170	6e-60	232	nvi:100121189	tRNA-intron endonuclease [EC:3.1.27.9]
Unigene8535_TN1 population	K01170	2e-23	107	nvi:100119674	tRNA-intron endonuclease [EC:3.1.27.9]
Unigene37572_TN1 population	K01172	1e-59	232	dpo:Dpse_GA20886	[EC:3.1.27.-]
Unigene7036_TN1 population	K01173	2e-108	392	aag:AaeL_AAEL002064	endonuclease G, mitochondrial
Unigene10109_TN1 population	K01175	7e-25	75.1	gga:422629	[EC:3.1.-.-]
Unigene11591_TN1 population	K01175	9e-07	56.6	oaa:100080653	[EC:3.1.-.-]
Unigene12071_TN1 population	K01175	5e-08	58.5	nve:NEMVE_v1g82503	[EC:3.1.-.-]
Unigene13409_TN1 population	K01175	3e-80	298	hsa:670	[EC:3.1.-.-]
Unigene14195_TN1 population	K01175	6e-67	255	rno:316249	[EC:3.1.-.-]
Unigene2757_TN1 population	K01175	2e-35	148	gga:422629	[EC:3.1.-.-]
Unigene293_TN1 population	K01175	9e-52	205	rno:311826	[EC:3.1.-.-]
Unigene33174_TN1 population	K01175	5e-19	92.8	mmu:68607	[EC:3.1.-.-]
Unigene8017_TN1 population	K01175	1e-20	99.4	mmu:68607	[EC:3.1.-.-]
Unigene8018_TN1 population	K01175	8e-22	104	mmu:68607	[EC:3.1.-.-]
Unigene11714_TN1 population	K01183	7e-63	239	nvi:100117528	chitinase [EC:3.2.1.14]
Unigene12076_TN1 population	K01183	2e-08	62	cqu:CpipJ_CPIJ012317	chitinase [EC:3.2.1.14]
Unigene12857_TN1 population	K01183	3e-13	75.5	ame:412273	chitinase [EC:3.2.1.14]
Unigene13093_TN1 population	K01183	1e-08	60.8	dan:Dana_GF22750	chitinase [EC:3.2.1.14]
Unigene13753_TN1 population	K01183	8e-30	113	hsa:1118	chitinase [EC:3.2.1.14]
Unigene18998_TN1 population	K01183	3e-28	123	phu:Phum_PHUM203740	chitinase [EC:3.2.1.14]
Unigene22864_TN1 population	K01183	6e-17	85.9	api:100165452	chitinase [EC:3.2.1.14]
Unigene23123_TN1 population	K01183	1e-15	81.6	tca:658736	chitinase [EC:3.2.1.14]
Unigene24197_TN1 population	K01183	8e-14	75.5	dse:Dsec_GM14087	chitinase [EC:3.2.1.14]
Unigene2973_TN1 population	K01183	2e-13	48.1	aga:AgaP_AGAP009022	chitinase [EC:3.2.1.14]
Unigene30265_TN1 population	K01183	3e-07	53.5	dan:Dana_GF12984	chitinase [EC:3.2.1.14]
Unigene33988_TN1 population	K01183	2e-52	204	dvi:Dvir_GJ16075	chitinase [EC:3.2.1.14]
Unigene4918_TN1 population	K01183	8e-08	58.2	api:100169480	chitinase [EC:3.2.1.14]
Unigene6481_TN1 population	K01183	3e-48	193	phu:Phum_PHUM257700	chitinase [EC:3.2.1.14]
Unigene8548_TN1 population	K01183	4e-87	320	api:100165452	chitinase [EC:3.2.1.14]
Unigene8916_TN1 population	K01183	5e-08	57.8	phu:Phum_PHUM257700	chitinase [EC:3.2.1.14]
Unigene10688_TN1 population	K01187	2e-73	276	dme:Dmel_CG11909	alpha-glucosidase [EC:3.2.1.20]
Unigene11874_TN1 population	K01187	1e-51	203	dme:Dmel_CG11909	alpha-glucosidase [EC:3.2.1.20]
Unigene13866_TN1 population	K01187	3e-94	346	api:100159394	alpha-glucosidase [EC:3.2.1.20]
Unigene15253_TN1 population	K01187	1e-10	64.7	api:100159394	alpha-glucosidase [EC:3.2.1.20]
Unigene15311_TN1 population	K01187	5e-15	79.3	api:100161439	alpha-glucosidase [EC:3.2.1.20]
Unigene165_TN1 population	K01187	4e-10	65.1	dme:Dmel_CG11909	alpha-glucosidase [EC:3.2.1.20]
Unigene1722_TN1 population	K01187	7e-73	273	api:100159394	alpha-glucosidase [EC:3.2.1.20]
Unigene1724_TN1 population	K01187	8e-61	233	api:100159394	alpha-glucosidase [EC:3.2.1.20]
Unigene22371_TN1 population	K01187	4e-09	59.7	dme:Dmel_CG11909	alpha-glucosidase [EC:3.2.1.20]
Unigene2616_TN1 population	K01187	1e-129	463	api:100161439	alpha-glucosidase [EC:3.2.1.20]
Unigene2832_TN1 population	K01187	1e-46	186	api:100159394	alpha-glucosidase [EC:3.2.1.20]
Unigene2834_TN1 population	K01187	4e-45	182	api:100159394	alpha-glucosidase [EC:3.2.1.20]
Unigene35659_TN1 population	K01187	1e-62	239	api:100161439	alpha-glucosidase [EC:3.2.1.20]
Unigene6182_TN1 population	K01187	5e-97	355	dme:Dmel_CG11909	alpha-glucosidase [EC:3.2.1.20]
Unigene8490_TN1 population	K01187	4e-55	214	nvi:100121079	alpha-glucosidase [EC:3.2.1.20]
Unigene4109_TN1 population	K01189	8e-87	321	api:100168844	alpha-galactosidase [EC:3.2.1.22]
Unigene4957_TN1 population	K01189	1e-154	546	api:100168844	alpha-galactosidase [EC:3.2.1.22]
Unigene12287_TN1 population	K01191	2e-125	448	phu:Phum_PHUM025610	alpha-mannosidase [EC:3.2.1.24]
Unigene13819_TN1 population	K01191	0	965	phu:Phum_PHUM025610	alpha-mannosidase [EC:3.2.1.24]
Unigene12717_TN1 population	K01192	3e-48	191	tca:663208	beta-mannosidase [EC:3.2.1.25]
Unigene13186_TN1 population	K01192	1e-110	400	phu:Phum_PHUM193470	beta-mannosidase [EC:3.2.1.25]
Unigene37404_TN1 population	K01192	2e-07	58.2	ame:409334	beta-mannosidase [EC:3.2.1.25]
Unigene13468_TN1 population	K01194	0	863	api:100162689	alpha,alpha-trehalase [EC:3.2.1.28]
Unigene13473_TN1 population	K01194	0	863	api:100162689	alpha,alpha-trehalase [EC:3.2.1.28]
Unigene4506_TN1 population	K01194	4e-43	174	dgr:Dgri_GH21428	alpha,alpha-trehalase [EC:3.2.1.28]
Unigene6218_TN1 population	K01194	5e-138	293	tca:662746	alpha,alpha-trehalase [EC:3.2.1.28]
Unigene9005_TN1 population	K01194	3e-60	231	dmo:Dmoj_GI20651	alpha,alpha-trehalase [EC:3.2.1.28]
Unigene13405_TN1 population	K01195	1e-84	313	api:100165307	beta-glucuronidase [EC:3.2.1.31]
Unigene32894_TN1 population	K01195	7e-47	185	tca:657903	beta-glucuronidase [EC:3.2.1.31]
Unigene35125_TN1 population	K01195	1e-34	145	aga:AgaP_AGAP011859	beta-glucuronidase [EC:3.2.1.31]
Unigene483_TN1 population	K01195	8e-98	283	ame:409814	beta-glucuronidase [EC:3.2.1.31]
Unigene7476_TN1 population	K01195	1e-18	91.3	dse:Dsec_GM16415	beta-glucuronidase [EC:3.2.1.31]
Unigene12062_TN1 population	K01196	6e-82	186	aag:AaeL_AAEL009838	glycogen debranching enzyme [EC:2.4.1.25 3.2.1.33]
Unigene12975_TN1 population	K01196	0	936	api:100159564	glycogen debranching enzyme [EC:2.4.1.25 3.2.1.33]
Unigene28134_TN1 population	K01196	3e-28	123	api:100159564	glycogen debranching enzyme [EC:2.4.1.25 3.2.1.33]
Unigene30853_TN1 population	K01196	1e-32	138	api:100159564	glycogen debranching enzyme [EC:2.4.1.25 3.2.1.33]
Unigene11617_TN1 population	K01201	2e-26	119	tca:664560	glucosylceramidase [EC:3.2.1.45]
Unigene25153_TN1 population	K01201	4e-07	53.1	dmo:Dmoj_GI22783	glucosylceramidase [EC:3.2.1.45]
Unigene26728_TN1 population	K01201	4e-21	99.8	tca:664564	glucosylceramidase [EC:3.2.1.45]
Unigene27975_TN1 population	K01201	1e-07	55.1	cbr:CBG19964	glucosylceramidase [EC:3.2.1.45]
Unigene5907_TN1 population	K01201	1e-44	180	phu:Phum_PHUM388700	glucosylceramidase [EC:3.2.1.45]
Unigene1891_TN1 population	K01204	0	743	nvi:100117222	alpha-N-acetylgalactosaminidase [EC:3.2.1.49]
Unigene27723_TN1 population	K01205	1e-23	108	tca:662042	alpha-N-acetylglucosaminidase [EC:3.2.1.50]
Unigene33923_TN1 population	K01205	1e-30	131	ame:551437	alpha-N-acetylglucosaminidase [EC:3.2.1.50]
Unigene12473_TN1 population	K01206	5e-91	333	nvi:100121222	alpha-L-fucosidase [EC:3.2.1.51]
Unigene33728_TN1 population	K01206	2e-07	55.1	tca:660225	alpha-L-fucosidase [EC:3.2.1.51]
Unigene19477_TN1 population	K01217	2e-10	63.9	rno:100361089	L-iduronidase [EC:3.2.1.76]
Unigene29620_TN1 population	K01217	7e-20	95.5	phu:Phum_PHUM353480	L-iduronidase [EC:3.2.1.76]
Unigene8396_TN1 population	K01227	3e-96	353	api:100168559	mannosyl-glycoprotein endo-beta-N-acetylglucosaminidase [EC:3.2.1.96]
Unigene16240_TN1 population	K01228	1e-20	97.8	tca:661492	mannosyl-oligosaccharide glucosidase [EC:3.2.1.106]
Unigene3522_TN1 population	K01228	3e-70	264	phu:Phum_PHUM515250	mannosyl-oligosaccharide glucosidase [EC:3.2.1.106]
Unigene13724_TN1 population	K01229	2e-122	439	aag:AaeL_AAEL009246	lactase-phlorizin hydrolase [EC:3.2.1.108 3.2.1.62]
Unigene3729_TN1 population	K01229	5e-76	284	aag:AaeL_AAEL009246	lactase-phlorizin hydrolase [EC:3.2.1.108 3.2.1.62]
Unigene13461_TN1 population	K01230	0	486	tca:658773	mannosyl-oligosaccharide alpha-1,2-mannosidase [EC:3.2.1.113]
Unigene5483_TN1 population	K01230	2e-179	575	nvi:100119267	mannosyl-oligosaccharide alpha-1,2-mannosidase [EC:3.2.1.113]
Unigene24642_TN1 population	K01231	6e-33	139	tca:660728	alpha-mannosidase II [EC:3.2.1.114]
Unigene2602_TN1 population	K01231	5e-55	214	api:100169064	alpha-mannosidase II [EC:3.2.1.114]
Unigene27796_TN1 population	K01231	3e-40	163	aag:AaeL_AAEL011978	alpha-mannosidase II [EC:3.2.1.114]
Unigene28037_TN1 population	K01231	1e-16	85.1	tca:660728	alpha-mannosidase II [EC:3.2.1.114]
Unigene30147_TN1 population	K01231	5e-06	49.7	tca:660728	alpha-mannosidase II [EC:3.2.1.114]
Unigene16759_TN1 population	K01238	6e-11	65.9	dre:566679	[EC:3.2.1.-]
Unigene3852_TN1 population	K01239	3e-32	140	xla:379157	purine nucleosidase [EC:3.2.2.1]
Unigene14207_TN1 population	K01251	0	713	tca:656766	adenosylhomocysteinase [EC:3.3.1.1]
Unigene3273_TN1 population	K01251	0	912	phu:Phum_PHUM326020	adenosylhomocysteinase [EC:3.3.1.1]
Unigene13532_TN1 population	K01254	0	667	tca:661729	leukotriene-A4 hydrolase [EC:3.3.2.6]
Unigene37448_TN1 population	K01255	2e-142	506	nvi:100113828	leucyl aminopeptidase [EC:3.4.11.1]
Unigene12884_TN1 population	K01262	1e-175	616	phu:Phum_PHUM003100	Xaa-Pro aminopeptidase [EC:3.4.11.9]
Unigene13346_TN1 population	K01262	2e-144	513	tca:656459	Xaa-Pro aminopeptidase [EC:3.4.11.9]
Unigene33783_TN1 population	K01262	2e-20	98.2	aga:AgaP_AGAP004109	Xaa-Pro aminopeptidase [EC:3.4.11.9]
Unigene6588_TN1 population	K01262	3e-29	126	oaa:100082035	Xaa-Pro aminopeptidase [EC:3.4.11.9]
Unigene10822_TN1 population	K01265	0	643	ame:551771	methionyl aminopeptidase [EC:3.4.11.18]
Unigene10907_TN1 population	K01265	1e-09	62.8	phu:Phum_PHUM461360	methionyl aminopeptidase [EC:3.4.11.18]
Unigene20181_TN1 population	K01265	1e-26	117	phu:Phum_PHUM461360	methionyl aminopeptidase [EC:3.4.11.18]
Unigene5989_TN1 population	K01265	1e-173	609	phu:Phum_PHUM256770	methionyl aminopeptidase [EC:3.4.11.18]
Unigene1292_TN1 population	K01273	2e-28	124	dsi:Dsim_GD21841	membrane dipeptidase [EC:3.4.13.19]
Unigene15909_TN1 population	K01273	3e-20	97.1	api:100160151	membrane dipeptidase [EC:3.4.13.19]
Unigene23140_TN1 population	K01273	4e-23	106	dsi:Dsim_GD21841	membrane dipeptidase [EC:3.4.13.19]
Unigene36257_TN1 population	K01273	1e-17	90.1	nvi:100113490	membrane dipeptidase [EC:3.4.13.19]
Unigene9958_TN1 population	K01273	8e-38	157	dsi:Dsim_GD21841	membrane dipeptidase [EC:3.4.13.19]
Unigene8870_TN1 population	K01276	3e-12	70.1	tad:TRIADDRAFT_21030	dipeptidyl-peptidase II [EC:3.4.14.2]
Unigene37611_TN1 population	K01277	0	805	nvi:100117644	dipeptidyl-peptidase III [EC:3.4.14.4]
Unigene870_TN1 population	K01277	1e-12	74.7	tca:661730	dipeptidyl-peptidase III [EC:3.4.14.4]
Unigene9688_TN1 population	K01277	2e-07	56.6	tca:661730	dipeptidyl-peptidase III [EC:3.4.14.4]
Unigene11970_TN1 population	K01278	1e-63	118	phu:Phum_PHUM073920	dipeptidyl-peptidase 4 [EC:3.4.14.5]
Unigene13874_TN1 population	K01278	1e-129	464	phu:Phum_PHUM073920	dipeptidyl-peptidase 4 [EC:3.4.14.5]
Unigene1481_TN1 population	K01278	2e-31	135	tca:663932	dipeptidyl-peptidase 4 [EC:3.4.14.5]
Unigene180_TN1 population	K01278	4e-41	86.3	nvi:100114441	dipeptidyl-peptidase 4 [EC:3.4.14.5]
Unigene18606_TN1 population	K01278	3e-09	60.1	nvi:100114441	dipeptidyl-peptidase 4 [EC:3.4.14.5]
Unigene248_TN1 population	K01278	4e-17	87	ame:410337	dipeptidyl-peptidase 4 [EC:3.4.14.5]
Unigene4199_TN1 population	K01278	0	748	tca:660714	dipeptidyl-peptidase 4 [EC:3.4.14.5]
Unigene6257_TN1 population	K01278	9e-103	374	phu:Phum_PHUM073920	dipeptidyl-peptidase 4 [EC:3.4.14.5]
Unigene12628_TN1 population	K01280	0	811	phu:Phum_PHUM454920	tripeptidyl-peptidase II [EC:3.4.14.10]
Unigene11211_TN1 population	K01283	6e-53	207	api:100168185	peptidyl-dipeptidase A [EC:3.4.15.1]
Unigene14303_TN1 population	K01283	2e-06	54.7	cqu:CpipJ_CPIJ009108	peptidyl-dipeptidase A [EC:3.4.15.1]
Unigene19225_TN1 population	K01283	5e-19	92.8	api:100168185	peptidyl-dipeptidase A [EC:3.4.15.1]
Unigene22882_TN1 population	K01283	2e-06	51.2	api:100166321	peptidyl-dipeptidase A [EC:3.4.15.1]
Unigene2346_TN1 population	K01283	9e-45	178	ame:408536	peptidyl-dipeptidase A [EC:3.4.15.1]
Unigene30420_TN1 population	K01283	2e-37	154	ame:410074	peptidyl-dipeptidase A [EC:3.4.15.1]
Unigene35423_TN1 population	K01283	4e-43	174	api:100168185	peptidyl-dipeptidase A [EC:3.4.15.1]
Unigene37143_TN1 population	K01283	2e-156	552	aga:AgaP_AGAP009757	peptidyl-dipeptidase A [EC:3.4.15.1]
Unigene6904_TN1 population	K01283	7e-11	67.4	api:100166321	peptidyl-dipeptidase A [EC:3.4.15.1]
Unigene37507_TN1 population	K01285	3e-152	539	phu:Phum_PHUM106020	lysosomal Pro-X carboxypeptidase [EC:3.4.16.2]
Unigene13843_TN1 population	K01289	4e-06	52.8	dme:Dmel_CG18659	carboxypeptidase [EC:3.4.16.-]
Unigene15700_TN1 population	K01289	5e-16	82.8	dme:Dmel_CG18659	carboxypeptidase [EC:3.4.16.-]
Unigene30567_TN1 population	K01289	1e-16	84.7	dme:Dmel_CG18659	carboxypeptidase [EC:3.4.16.-]
Unigene1252_TN1 population	K01291	4e-26	116	bta:510039	carboxypeptidase B [EC:3.4.17.2]
Unigene11160_TN1 population	K01294	3e-165	583	tca:661126	carboxypeptidase E [EC:3.4.17.10]
Unigene27587_TN1 population	K01294	3e-27	120	dre:407979	carboxypeptidase E [EC:3.4.17.10]
Unigene1429_TN1 population	K01296	6e-104	226	pon:100171502	carboxypeptidase M [EC:3.4.17.12]
Unigene30670_TN1 population	K01298	1e-15	81.3	gga:416682	carboxypeptidase A2 [EC:3.4.17.15]
Unigene7585_TN1 population	K01301	1e-07	58.9	cfa:485139	glutamate carboxypeptidase II [EC:3.4.17.21]
Unigene37589_TN1 population	K01303	8e-153	541	tca:659540	acylaminoacyl-peptidase [EC:3.4.19.1]
Unigene8385_TN1 population	K01304	3e-42	172	dre:553547	pyroglutamyl-peptidase [EC:3.4.19.3]
Unigene36950_TN1 population	K01307	2e-77	290	nvi:100117051	gamma-glutamyl hydrolase [EC:3.4.19.9]
Unigene37001_TN1 population	K01307	1e-67	257	phu:Phum_PHUM191920	gamma-glutamyl hydrolase [EC:3.4.19.9]
Unigene36416_TN1 population	K01310	5e-30	131	dpo:Dpse_GA19618	chymotrypsin [EC:3.4.21.1]
Unigene4621_TN1 population	K01310	8e-38	155	dre:322451	chymotrypsin [EC:3.4.21.1]
Unigene10527_TN1 population	K01312	2e-34	144	dpo:Dpse_GA18102	trypsin [EC:3.4.21.4]
Unigene12127_TN1 population	K01312	3e-19	95.9	nvi:100114919	trypsin [EC:3.4.21.4]
Unigene12524_TN1 population	K01312	2e-15	84	ame:413645	trypsin [EC:3.4.21.4]
Unigene12967_TN1 population	K01312	9e-27	121	dpo:Dpse_GA18102	trypsin [EC:3.4.21.4]
Unigene13569_TN1 population	K01312	7e-33	142	dpo:Dpse_GA18102	trypsin [EC:3.4.21.4]
Unigene25846_TN1 population	K01312	5e-10	62.8	tad:TRIADDRAFT_25111	trypsin [EC:3.4.21.4]
Unigene30209_TN1 population	K01312	1e-42	171	xla:379460	trypsin [EC:3.4.21.4]
Unigene35416_TN1 population	K01312	5e-21	100	dya:Dyak_GE12353	trypsin [EC:3.4.21.4]
Unigene35997_TN1 population	K01312	8e-30	130	nve:NEMVE_v1g170524	trypsin [EC:3.4.21.4]
Unigene36259_TN1 population	K01312	6e-14	78.2	dan:Dana_GF22696	trypsin [EC:3.4.21.4]
Unigene36360_TN1 population	K01312	6e-30	131	dmo:Dmoj_GI21243	trypsin [EC:3.4.21.4]
Unigene36560_TN1 population	K01312	2e-12	73.2	aga:AgaP_AGAP008296	trypsin [EC:3.4.21.4]
Unigene36906_TN1 population	K01312	3e-23	109	nvi:100114919	trypsin [EC:3.4.21.4]
Unigene5587_TN1 population	K01312	1e-22	107	ame:413645	trypsin [EC:3.4.21.4]
Unigene5743_TN1 population	K01312	3e-25	116	dya:Dyak_GE12353	trypsin [EC:3.4.21.4]
Unigene9658_TN1 population	K01312	3e-32	139	dpo:Dpse_GA21879	trypsin [EC:3.4.21.4]
Unigene37165_TN1 population	K01314	4e-19	96.3	gga:395876	coagulation factor X [EC:3.4.21.6]
Unigene11690_TN1 population	K01316	4e-21	102	xtr:100490249	protease, serine, 7 (enterokinase) [EC:3.4.21.9]
Unigene12592_TN1 population	K01317	1e-27	124	hsa:49	acrosin [EC:3.4.21.10]
Unigene14016_TN1 population	K01317	1e-14	81.6	cfa:606765	acrosin [EC:3.4.21.10]
Unigene28942_TN1 population	K01317	4e-06	50.1	ssc:397098	acrosin [EC:3.4.21.10]
Unigene1624_TN1 population	K01320	3e-08	57	xtr:780280	coagulation factor VII [EC:3.4.21.21]
Unigene13074_TN1 population	K01322	0	921	nvi:100121868	prolyl oligopeptidase [EC:3.4.21.26]
Unigene30394_TN1 population	K01323	8e-06	48.9	mcc:702117	coagulation factor XI [EC:3.4.21.27]
Unigene9033_TN1 population	K01324	5e-38	158	rno:25048	plasma kallikrein [EC:3.4.21.34]
Unigene10872_TN1 population	K01330	8e-12	72.4	bta:507706	complement component 1, r subcomponent [EC:3.4.21.41]
Unigene34468_TN1 population	K01330	6e-08	57	bta:507706	complement component 1, r subcomponent [EC:3.4.21.41]
Unigene4604_TN1 population	K01330	2e-06	40	bta:507706	complement component 1, r subcomponent [EC:3.4.21.41]
Unigene8599_TN1 population	K01330	9e-09	59.7	bta:507706	complement component 1, r subcomponent [EC:3.4.21.41]
Unigene26845_TN1 population	K01331	3e-13	73.6	xtr:613055	complement component 1, s subcomponent [EC:3.4.21.42]
Unigene10168_TN1 population	K01338	3e-175	616	dre:494030	ATP-dependent Lon protease [EC:3.4.21.53]
Unigene1392_TN1 population	K01340	6e-29	130	hsa:64499	tryptase [EC:3.4.21.59]
Unigene10776_TN1 population	K01349	2e-59	228	api:100166619	furin [EC:3.4.21.75]
Unigene14142_TN1 population	K01349	3e-141	502	tca:661907	furin [EC:3.4.21.75]
Unigene16721_TN1 population	K01349	2e-13	74.3	dme:Dmel_CG18734	furin [EC:3.4.21.75]
Unigene34315_TN1 population	K01349	1e-15	82.4	dme:Dmel_CG18734	furin [EC:3.4.21.75]
Unigene34464_TN1 population	K01349	1e-55	215	dme:Dmel_CG18734	furin [EC:3.4.21.75]
Unigene36749_TN1 population	K01358	2e-96	352	phu:Phum_PHUM379750	ATP-dependent Clp protease, protease subunit [EC:3.4.21.92]
Unigene1233_TN1 population	K01359	5e-31	134	phu:Phum_PHUM246240	proprotein convertase subtilisin/kexin type 1 [EC:3.4.21.93]
Unigene412_TN1 population	K01359	6e-18	92.4	bmy:Bm1_29445	proprotein convertase subtilisin/kexin type 1 [EC:3.4.21.93]
Unigene413_TN1 population	K01359	5e-18	92.4	bmy:Bm1_29445	proprotein convertase subtilisin/kexin type 1 [EC:3.4.21.93]
Unigene5081_TN1 population	K01359	1e-82	306	phu:Phum_PHUM246240	proprotein convertase subtilisin/kexin type 1 [EC:3.4.21.93]
Unigene13781_TN1 population	K01360	0	1055	tca:661336	proprotein convertase subtilisin/kexin type 2 [EC:3.4.21.94]
Unigene11107_TN1 population	K01362	4e-51	202	dpo:Dpse_GA18526	[EC:3.4.21.-]
Unigene11263_TN1 population	K01362	2e-54	214	dme:Dmel_CG4920	[EC:3.4.21.-]
Unigene12299_TN1 population	K01362	1e-31	138	dpo:Dpse_GA13461	[EC:3.4.21.-]
Unigene12825_TN1 population	K01362	1e-98	360	dme:Dmel_CG8464	[EC:3.4.21.-]
Unigene7156_TN1 population	K01362	1e-36	155	dme:Dmel_CG1505	[EC:3.4.21.-]
Unigene10412_TN1 population	K01363	8e-79	293	nve:NEMVE_v1g191860	cathepsin B [EC:3.4.22.1]
Unigene13629_TN1 population	K01363	2e-85	188	dre:406645	cathepsin B [EC:3.4.22.1]
Unigene2212_TN1 population	K01363	1e-132	473	dwi:Dwil_GK16352	cathepsin B [EC:3.4.22.1]
Unigene2223_TN1 population	K01363	1e-132	473	dwi:Dwil_GK16352	cathepsin B [EC:3.4.22.1]
Unigene2692_TN1 population	K01363	8e-37	155	bfo:BRAFLDRAFT_247264	cathepsin B [EC:3.4.22.1]
Unigene28498_TN1 population	K01363	8e-11	65.5	cin:100176002	cathepsin B [EC:3.4.22.1]
Unigene34507_TN1 population	K01363	5e-43	173	cbr:CBG18978	cathepsin B [EC:3.4.22.1]
Unigene5831_TN1 population	K01363	1e-89	330	isc:IscW_ISCW000078	cathepsin B [EC:3.4.22.1]
Unigene7054_TN1 population	K01363	2e-57	223	tad:TRIADDRAFT_63119	cathepsin B [EC:3.4.22.1]
Unigene14027_TN1 population	K01365	5e-64	245	nve:NEMVE_v1g181181	cathepsin L [EC:3.4.22.15]
Unigene37559_TN1 population	K01365	2e-65	251	nve:NEMVE_v1g181181	cathepsin L [EC:3.4.22.15]
Unigene38_TN1 population	K01365	6e-09	61.6	dvi:Dvir_GJ20806	cathepsin L [EC:3.4.22.15]
Unigene4170_TN1 population	K01365	4e-09	61.6	dvi:Dvir_GJ20806	cathepsin L [EC:3.4.22.15]
Unigene8596_TN1 population	K01365	2e-136	486	nvi:100120611	cathepsin L [EC:3.4.22.15]
Unigene10498_TN1 population	K01369	4e-97	355	isc:IscW_ISCW015983	legumain [EC:3.4.22.34]
Unigene37436_TN1 population	K01369	1e-79	297	bta:281281	legumain [EC:3.4.22.34]
Unigene13452_TN1 population	K01373	3e-116	419	nvi:100123649	cathepsin F [EC:3.4.22.41]
Unigene11473_TN1 population	K01374	4e-73	274	ame:551290	cathepsin O [EC:3.4.22.42]
Unigene32724_TN1 population	K01374	3e-15	80.1	ame:551290	cathepsin O [EC:3.4.22.42]
Unigene35670_TN1 population	K01376	2e-44	179	dpo:Dpse_GA18996	[EC:3.4.22.-]
Unigene37276_TN1 population	K01376	2e-92	340	dre:336782	[EC:3.4.22.-]
Unigene37210_TN1 population	K01379	4e-118	425	cqu:CpipJ_CPIJ017185	cathepsin D [EC:3.4.23.5]
Unigene450_TN1 population	K01379	8e-53	208	cbr:CBG05258	cathepsin D [EC:3.4.23.5]
Unigene8332_TN1 population	K01379	5e-22	103	hmg:100203582	cathepsin D [EC:3.4.23.5]
Unigene36931_TN1 population	K01384	2e-66	253	isc:IscW_ISCW004707	wingless-type MMTV integration site family, member 11
Unigene1746_TN1 population	K01408	0	1162	tca:660586	insulysin [EC:3.4.24.56]
Unigene7990_TN1 population	K01408	9e-06	50.4	hmg:100205092	insulysin [EC:3.4.24.56]
Unigene11251_TN1 population	K01409	6e-78	290	api:100163856	O-sialoglycoprotein endopeptidase [EC:3.4.24.57]
Unigene24578_TN1 population	K01409	9e-31	131	nve:NEMVE_v1g194666	O-sialoglycoprotein endopeptidase [EC:3.4.24.57]
Unigene34967_TN1 population	K01409	3e-46	184	nvi:100118784	O-sialoglycoprotein endopeptidase [EC:3.4.24.57]
Unigene9361_TN1 population	K01409	1e-36	150	tca:663688	O-sialoglycoprotein endopeptidase [EC:3.4.24.57]
Unigene9275_TN1 population	K01410	0	856	aag:AaeL_AAEL003461	mitochondrial intermediate peptidase [EC:3.4.24.59]
Unigene272_TN1 population	K01411	0	929	ame:552055	nardilysin [EC:3.4.24.61]
Unigene5079_TN1 population	K01411	1e-11	69.7	ame:552055	nardilysin [EC:3.4.24.61]
Unigene875_TN1 population	K01411	1e-21	101	ame:552055	nardilysin [EC:3.4.24.61]
Unigene14357_TN1 population	K01412	0	732	ame:410022	mitochondrial processing peptidase [EC:3.4.24.64]
Unigene233_TN1 population	K01412	0	642	nvi:100120518	mitochondrial processing peptidase [EC:3.4.24.64]
Unigene10642_TN1 population	K01414	3e-144	513	aag:AaeL_AAEL000231	oligopeptidase A [EC:3.4.24.70]
Unigene26711_TN1 population	K01415	9e-15	78.6	nve:NEMVE_v1g229362	endothelin-converting enzyme [EC:3.4.24.71]
Unigene33357_TN1 population	K01415	3e-48	189	ame:408500	endothelin-converting enzyme [EC:3.4.24.71]
Unigene36419_TN1 population	K01415	3e-115	414	phu:Phum_PHUM135440	endothelin-converting enzyme [EC:3.4.24.71]
Unigene4589_TN1 population	K01415	1e-88	325	aga:AgaP_AGAP007796	endothelin-converting enzyme [EC:3.4.24.71]
Unigene6829_TN1 population	K01415	1e-40	166	phu:Phum_PHUM135440	endothelin-converting enzyme [EC:3.4.24.71]
Unigene7631_TN1 population	K01415	3e-14	48.9	xla:380070	endothelin-converting enzyme [EC:3.4.24.71]
Unigene27634_TN1 population	K01425	3e-41	166	ame:408991	glutaminase [EC:3.5.1.2]
Unigene30542_TN1 population	K01425	9e-18	88.6	ame:408991	glutaminase [EC:3.5.1.2]
Unigene9320_TN1 population	K01425	2e-106	277	nvi:100117430	glutaminase [EC:3.5.1.2]
Unigene12435_TN1 population	K01426	3e-63	233	dpo:Dpse_GA20671	amidase [EC:3.5.1.4]
Unigene1887_TN1 population	K01426	1e-79	298	dpo:Dpse_GA20671	amidase [EC:3.5.1.4]
Unigene30758_TN1 population	K01426	2e-13	74.3	dpo:Dpse_GA20671	amidase [EC:3.5.1.4]
Unigene34058_TN1 population	K01426	7e-30	129	dpo:Dpse_GA20671	amidase [EC:3.5.1.4]
Unigene34856_TN1 population	K01426	3e-33	141	dpo:Dpse_GA20678	amidase [EC:3.5.1.4]
Unigene36830_TN1 population	K01426	3e-76	285	dpo:Dpse_GA20671	amidase [EC:3.5.1.4]
Unigene10856_TN1 population	K01431	1e-155	550	cqu:CpipJ_CPIJ003840	beta-ureidopropionase [EC:3.5.1.6]
Unigene22992_TN1 population	K01432	8e-08	55.5	bfo:BRAFLDRAFT_124927	arylformamidase [EC:3.5.1.9]
Unigene31035_TN1 population	K01432	4e-16	83.2	mdo:100031085	arylformamidase [EC:3.5.1.9]
Unigene11658_TN1 population	K01435	6e-06	52.4	dme:Dmel_CG32754	biotinidase [EC:3.5.1.12]
Unigene22130_TN1 population	K01435	3e-09	60.5	tgu:100226458	biotinidase [EC:3.5.1.12]
Unigene31808_TN1 population	K01435	3e-24	110	dme:Dmel_CG32754	biotinidase [EC:3.5.1.12]
Unigene7561_TN1 population	K01435	1e-62	241	dme:Dmel_CG32754	biotinidase [EC:3.5.1.12]
Unigene8122_TN1 population	K01444	3e-106	385	ame:411392	N4-(beta-N-acetylglucosaminyl)-L-asparaginase [EC:3.5.1.26]
Unigene13181_TN1 population	K01446	2e-06	55.1	mcc:718287	N-acetylmuramoyl-L-alanine amidase [EC:3.5.1.28]
Unigene25653_TN1 population	K01446	3e-09	60.5	ame:408924	N-acetylmuramoyl-L-alanine amidase [EC:3.5.1.28]
Unigene7804_TN1 population	K01446	7e-44	177	dmo:Dmoj_GI22456	N-acetylmuramoyl-L-alanine amidase [EC:3.5.1.28]
Unigene9709_TN1 population	K01446	3e-40	166	tca:660982	N-acetylmuramoyl-L-alanine amidase [EC:3.5.1.28]
Unigene7705_TN1 population	K01456	2e-102	282	oaa:100075786	peptide-N4-(N-acetyl-beta-glucosaminyl)asparagine amidase [EC:3.5.1.52]
Unigene33804_TN1 population	K01462	3e-19	94	aga:AgaP_AGAP003861	peptide deformylase [EC:3.5.1.88]
Unigene10417_TN1 population	K01464	0	742	api:100161725	dihydropyrimidinase [EC:3.5.2.2]
Unigene36349_TN1 population	K01468	1e-32	140	bfo:BRAFLDRAFT_208835	imidazolonepropionase [EC:3.5.2.7]
Unigene36376_TN1 population	K01468	3e-47	189	dre:402826	imidazolonepropionase [EC:3.5.2.7]
Unigene37508_TN1 population	K01468	4e-94	346	bfo:BRAFLDRAFT_208835	imidazolonepropionase [EC:3.5.2.7]
Unigene13756_TN1 population	K01469	0	828	ame:725665	5-oxoprolinase (ATP-hydrolysing) [EC:3.5.2.9]
Unigene27973_TN1 population	K01469	3e-38	156	tca:658884	5-oxoprolinase (ATP-hydrolysing) [EC:3.5.2.9]
Unigene28389_TN1 population	K01469	8e-33	138	api:100163103	5-oxoprolinase (ATP-hydrolysing) [EC:3.5.2.9]
Unigene6467_TN1 population	K01469	2e-48	190	cin:100176159	5-oxoprolinase (ATP-hydrolysing) [EC:3.5.2.9]
Unigene11006_TN1 population	K01482	2e-81	301	nvi:100116388	dimethylargininase [EC:3.5.3.18]
Unigene16368_TN1 population	K01482	2e-18	90.5	cqu:CpipJ_CPIJ006340	dimethylargininase [EC:3.5.3.18]
Unigene19727_TN1 population	K01487	7e-16	82.4	bta:525937	guanine deaminase [EC:3.5.4.3]
Unigene27557_TN1 population	K01487	2e-23	107	tca:661687	guanine deaminase [EC:3.5.4.3]
Unigene32188_TN1 population	K01487	2e-34	144	spu:581085	guanine deaminase [EC:3.5.4.3]
Unigene10680_TN1 population	K01488	2e-76	286	phu:Phum_PHUM124930	adenosine deaminase [EC:3.5.4.4]
Unigene30487_TN1 population	K01488	3e-20	97.1	phu:Phum_PHUM124930	adenosine deaminase [EC:3.5.4.4]
Unigene4160_TN1 population	K01488	1e-47	189	nve:NEMVE_v1g240431	adenosine deaminase [EC:3.5.4.4]
Unigene34138_TN1 population	K01489	2e-38	157	api:100159439	cytidine deaminase [EC:3.5.4.5]
Unigene37641_TN1 population	K01490	4e-11	71.2	oaa:100074630	AMP deaminase [EC:3.5.4.6]
Unigene6963_TN1 population	K01490	0	1085	ame:409444	AMP deaminase [EC:3.5.4.6]
Unigene6967_TN1 population	K01490	0	1031	ame:409444	AMP deaminase [EC:3.5.4.6]
Unigene36427_TN1 population	K01493	2e-73	276	aag:AaeL_AAEL014287	dCMP deaminase [EC:3.5.4.12]
Unigene5744_TN1 population	K01495	5e-107	388	dpe:Dper_GL10161	GTP cyclohydrolase I [EC:3.5.4.16]
Unigene5747_TN1 population	K01495	5e-112	377	phu:Phum_PHUM249410	GTP cyclohydrolase I [EC:3.5.4.16]
Unigene13575_TN1 population	K01506	3e-82	305	spu:585232	[EC:3.5.-.-]
Unigene18930_TN1 population	K01509	3e-11	67	dsi:Dsim_GD21374	adenosinetriphosphatase [EC:3.6.1.3]
Unigene36523_TN1 population	K01509	3e-14	79.3	dpo:Dpse_GA18464	adenosinetriphosphatase [EC:3.6.1.3]
Unigene4431_TN1 population	K01509	1e-49	199	dpo:Dpse_GA18464	adenosinetriphosphatase [EC:3.6.1.3]
Unigene4434_TN1 population	K01509	7e-49	197	dpo:Dpse_GA18464	adenosinetriphosphatase [EC:3.6.1.3]
Unigene34532_TN1 population	K01512	2e-28	124	tgu:100224805	acylphosphatase [EC:3.6.1.7]
Unigene34913_TN1 population	K01512	3e-34	144	api:100160582	acylphosphatase [EC:3.6.1.7]
Unigene10304_TN1 population	K01514	1e-45	183	mdo:100017806	exopolyphosphatase [EC:3.6.1.11]
Unigene1956_TN1 population	K01514	2e-09	53.1	bta:524973	exopolyphosphatase [EC:3.6.1.11]
Unigene25492_TN1 population	K01514	2e-08	57.8	tgu:100225049	exopolyphosphatase [EC:3.6.1.11]
Unigene6744_TN1 population	K01514	5e-16	84	mdo:100017806	exopolyphosphatase [EC:3.6.1.11]
Unigene8631_TN1 population	K01514	6e-14	76.3	nvi:100116210	exopolyphosphatase [EC:3.6.1.11]
Unigene36173_TN1 population	K01518	3e-36	152	hmg:100200531	bis(5'-nucleosidyl)-tetraphosphatase [EC:3.6.1.17]
Unigene35870_TN1 population	K01519	4e-66	251	phu:Phum_PHUM462900	nucleoside-triphosphate pyrophosphatase [EC:3.6.1.19]
Unigene36254_TN1 population	K01520	1e-53	209	dmo:Dmoj_GI15982	dUTP pyrophosphatase [EC:3.6.1.23]
Unigene33803_TN1 population	K01522	1e-32	138	xtr:448702	bis(5'-adenosyl)-triphosphatase [EC:3.6.1.29]
Unigene9050_TN1 population	K01527	3e-71	268	nvi:100114193	nascent polypeptide-associated complex subunit beta
Unigene11483_TN1 population	K01528	2e-101	368	nvi:100120115	dynamin GTPase [EC:3.6.5.5]
Unigene11486_TN1 population	K01528	0	1155	phu:Phum_PHUM479450	dynamin GTPase [EC:3.6.5.5]
Unigene125_TN1 population	K01528	2e-23	110	bfo:BRAFLDRAFT_87747	dynamin GTPase [EC:3.6.5.5]
Unigene2599_TN1 population	K01528	0	769	dwi:Dwil_GK24492	dynamin GTPase [EC:3.6.5.5]
Unigene34976_TN1 population	K01528	4e-51	200	ame:411472	dynamin GTPase [EC:3.6.5.5]
Unigene3696_TN1 population	K01528	3e-38	156	nvi:100124244	dynamin GTPase [EC:3.6.5.5]
Unigene682_TN1 population	K01528	0	753	ame:411472	dynamin GTPase [EC:3.6.5.5]
Unigene13677_TN1 population	K01529	0	882	phu:Phum_PHUM492270	[EC:3.6.1.-]
Unigene16496_TN1 population	K01529	4e-20	96.3	phu:Phum_PHUM492270	[EC:3.6.1.-]
Unigene2864_TN1 population	K01529	3e-38	78.6	ssc:100517018	[EC:3.6.1.-]
Unigene2983_TN1 population	K01529	3e-102	374	cel:C28H8.3	[EC:3.6.1.-]
Unigene30481_TN1 population	K01529	1e-10	65.1	cel:C28H8.3	[EC:3.6.1.-]
Unigene31905_TN1 population	K01529	2e-08	57.8	mmu:66387	[EC:3.6.1.-]
Unigene36538_TN1 population	K01529	7e-40	164	mmu:75686	[EC:3.6.1.-]
Unigene37419_TN1 population	K01529	4e-169	595	bta:529929	[EC:3.6.1.-]
Unigene5026_TN1 population	K01529	1e-87	322	cqu:CpipJ_CPIJ006748	[EC:3.6.1.-]
Unigene10673_TN1 population	K01530	5e-146	351	dpo:Dpse_GA25312	phospholipid-translocating ATPase [EC:3.6.3.1]
Unigene12747_TN1 population	K01530	4e-86	317	dme:Dmel_CG33298	phospholipid-translocating ATPase [EC:3.6.3.1]
Unigene29273_TN1 population	K01530	3e-10	63.5	ame:413138	phospholipid-translocating ATPase [EC:3.6.3.1]
Unigene32150_TN1 population	K01530	1e-11	68.2	aga:AgaP_AGAP010026	phospholipid-translocating ATPase [EC:3.6.3.1]
Unigene33537_TN1 population	K01530	1e-52	204	cqu:CpipJ_CPIJ006290	phospholipid-translocating ATPase [EC:3.6.3.1]
Unigene37656_TN1 population	K01530	0	1608	ame:413138	phospholipid-translocating ATPase [EC:3.6.3.1]
Unigene6049_TN1 population	K01530	3e-15	81.3	aag:AaeL_AAEL007689	phospholipid-translocating ATPase [EC:3.6.3.1]
Unigene11966_TN1 population	K01533	1e-32	140	tca:656862	Cu2+-exporting ATPase [EC:3.6.3.4]
Unigene13509_TN1 population	K01533	1e-81	303	ame:412379	Cu2+-exporting ATPase [EC:3.6.3.4]
Unigene3256_TN1 population	K01533	9e-38	155	ame:412379	Cu2+-exporting ATPase [EC:3.6.3.4]
Unigene3258_TN1 population	K01533	1e-33	132	ame:412379	Cu2+-exporting ATPase [EC:3.6.3.4]
Unigene35623_TN1 population	K01533	5e-95	347	aga:AgaP_AGAP011754	Cu2+-exporting ATPase [EC:3.6.3.4]
Unigene4070_TN1 population	K01533	1e-121	436	phu:Phum_PHUM283310	Cu2+-exporting ATPase [EC:3.6.3.4]
Unigene13455_TN1 population	K01537	5e-112	238	ame:724440	Ca2+-transporting ATPase [EC:3.6.3.8]
Unigene4805_TN1 population	K01537	0	972	phu:Phum_PHUM449030	Ca2+-transporting ATPase [EC:3.6.3.8]
Unigene19460_TN1 population	K01539	9e-21	98.6	cbr:CBG09434	sodium/potassium-transporting ATPase subunit alpha [EC:3.6.3.9]
Unigene3282_TN1 population	K01539	2e-106	251	phu:Phum_PHUM336910	sodium/potassium-transporting ATPase subunit alpha [EC:3.6.3.9]
Unigene383_TN1 population	K01539	0	1377	tca:663833	sodium/potassium-transporting ATPase subunit alpha [EC:3.6.3.9]
Unigene5282_TN1 population	K01539	2e-76	285	dmo:Dmoj_GI10755	sodium/potassium-transporting ATPase subunit alpha [EC:3.6.3.9]
Unigene5283_TN1 population	K01539	0	1404	tca:663833	sodium/potassium-transporting ATPase subunit alpha [EC:3.6.3.9]
Unigene5284_TN1 population	K01539	2e-113	410	phu:Phum_PHUM336910	sodium/potassium-transporting ATPase subunit alpha [EC:3.6.3.9]
Unigene12924_TN1 population	K01540	5e-62	238	dgr:Dgri_GH10786	sodium/potassium-transporting ATPase subunit beta
Unigene14040_TN1 population	K01540	5e-122	437	phu:Phum_PHUM411340	sodium/potassium-transporting ATPase subunit beta
Unigene14179_TN1 population	K01540	7e-125	447	dwi:Dwil_GK24210	sodium/potassium-transporting ATPase subunit beta
Unigene37135_TN1 population	K01540	1e-108	393	api:100165533	sodium/potassium-transporting ATPase subunit beta
Unigene8977_TN1 population	K01540	1e-129	464	ame:408722	sodium/potassium-transporting ATPase subunit beta
Unigene10550_TN1 population	K01551	3e-152	432	cqu:CpipJ_CPIJ005690	arsenite-transporting ATPase [EC:3.6.3.16]
Unigene37209_TN1 population	K01555	6e-149	527	tca:663294	fumarylacetoacetase [EC:3.7.1.2]
Unigene12523_TN1 population	K01558	3e-60	231	gga:427856	wingless-type MMTV integration site family, member 16
Unigene37242_TN1 population	K01565	3e-166	585	ame:550884	N-sulfoglucosamine sulfohydrolase [EC:3.10.1.1]
Unigene13526_TN1 population	K01567	7e-15	82	mmu:333789	[EC:3.-.-.-]
Unigene22565_TN1 population	K01578	1e-30	131	phu:Phum_PHUM479110	malonyl-CoA decarboxylase [EC:4.1.1.9]
Unigene30626_TN1 population	K01578	9e-29	125	spu:754019	malonyl-CoA decarboxylase [EC:4.1.1.9]
Unigene11259_TN1 population	K01580	6e-63	240	aag:AaeL_AAEL007542	glutamate decarboxylase [EC:4.1.1.15]
Unigene33003_TN1 population	K01580	4e-15	79.7	api:100169332	glutamate decarboxylase [EC:4.1.1.15]
Unigene37429_TN1 population	K01580	0	697	api:100169332	glutamate decarboxylase [EC:4.1.1.15]
Unigene37542_TN1 population	K01580	0	858	ame:408432	glutamate decarboxylase [EC:4.1.1.15]
Unigene611_TN1 population	K01580	2e-06	54.7	dre:550403	glutamate decarboxylase [EC:4.1.1.15]
Unigene11654_TN1 population	K01581	3e-145	517	ame:410043	ornithine decarboxylase [EC:4.1.1.17]
Unigene11657_TN1 population	K01581	3e-145	517	ame:410043	ornithine decarboxylase [EC:4.1.1.17]
Unigene6542_TN1 population	K01587	2e-169	386	nvi:100122105	phosphoribosylaminoimidazole carboxylase / phosphoribosylaminoimidazole-succinocarboxamide synthase [EC:4.1.1.21 6.3.2.6]
Unigene29077_TN1 population	K01590	2e-35	147	nvi:100119434	histidine decarboxylase [EC:4.1.1.22]
Unigene10820_TN1 population	K01593	6e-12	70.1	phu:Phum_PHUM258570	aromatic-L-amino-acid decarboxylase [EC:4.1.1.28]
Unigene12802_TN1 population	K01593	4e-95	347	aga:AgaP_AGAP009091	aromatic-L-amino-acid decarboxylase [EC:4.1.1.28]
Unigene16777_TN1 population	K01593	2e-19	94.4	cqu:CpipJ_CPIJ010568	aromatic-L-amino-acid decarboxylase [EC:4.1.1.28]
Unigene28125_TN1 population	K01593	5e-46	182	tca:662962	aromatic-L-amino-acid decarboxylase [EC:4.1.1.28]
Unigene29030_TN1 population	K01593	4e-20	96.3	tca:662962	aromatic-L-amino-acid decarboxylase [EC:4.1.1.28]
Unigene4389_TN1 population	K01593	6e-25	112	ame:410948	aromatic-L-amino-acid decarboxylase [EC:4.1.1.28]
Unigene7896_TN1 population	K01593	3e-64	243	cqu:CpipJ_CPIJ010568	aromatic-L-amino-acid decarboxylase [EC:4.1.1.28]
Unigene9037_TN1 population	K01593	4e-33	140	tca:661480	aromatic-L-amino-acid decarboxylase [EC:4.1.1.28]
Unigene33349_TN1 population	K01594	4e-39	159	dpo:Dpse_GA19009	sulfinoalanine decarboxylase [EC:4.1.1.29]
Unigene13004_TN1 population	K01596	0	850	phu:Phum_PHUM368600	phosphoenolpyruvate carboxykinase (GTP) [EC:4.1.1.32]
Unigene15569_TN1 population	K01597	2e-12	70.9	nvi:100116409	diphosphomevalonate decarboxylase [EC:4.1.1.33]
Unigene35078_TN1 population	K01597	6e-50	196	bfo:BRAFLDRAFT_277163	diphosphomevalonate decarboxylase [EC:4.1.1.33]
Unigene7026_TN1 population	K01598	9e-20	95.5	phu:Phum_PHUM000270	phosphopantothenoylcysteine decarboxylase [EC:4.1.1.36]
Unigene7027_TN1 population	K01598	4e-45	181	dgr:Dgri_GH22990	phosphopantothenoylcysteine decarboxylase [EC:4.1.1.36]
Unigene37138_TN1 population	K01599	2e-134	479	api:100162932	uroporphyrinogen decarboxylase [EC:4.1.1.37]
Unigene7780_TN1 population	K01599	4e-08	61.2	nvi:100123708	uroporphyrinogen decarboxylase [EC:4.1.1.37]
Unigene28352_TN1 population	K01611	4e-17	86.3	phu:Phum_PHUM473090	S-adenosylmethionine decarboxylase [EC:4.1.1.50]
Unigene36604_TN1 population	K01611	7e-86	317	ame:551724	S-adenosylmethionine decarboxylase [EC:4.1.1.50]
Unigene2323_TN1 population	K01613	3e-43	175	api:100167700	phosphatidylserine decarboxylase [EC:4.1.1.65]
Unigene7378_TN1 population	K01613	5e-34	106	api:100167700	phosphatidylserine decarboxylase [EC:4.1.1.65]
Unigene16787_TN1 population	K01619	5e-07	52.8	xla:496174	deoxyribose-phosphate aldolase [EC:4.1.2.4]
Unigene36534_TN1 population	K01619	1e-88	326	tca:661079	deoxyribose-phosphate aldolase [EC:4.1.2.4]
Unigene10130_TN1 population	K01620	5e-57	221	api:100161178	threonine aldolase [EC:4.1.2.5]
Unigene11073_TN1 population	K01623	3e-157	555	der:Dere_GG12193	fructose-bisphosphate aldolase, class I [EC:4.1.2.13]
Unigene23271_TN1 population	K01634	1e-12	71.6	api:100162296	sphinganine-1-phosphate aldolase [EC:4.1.2.27]
Unigene6158_TN1 population	K01634	7e-164	577	aag:AaeL_AAEL003188	sphinganine-1-phosphate aldolase [EC:4.1.2.27]
Unigene13920_TN1 population	K01639	2e-17	90.5	rno:304860	N-acetylneuraminate lyase [EC:4.1.3.3]
Unigene31204_TN1 population	K01639	1e-20	97.8	ame:725646	N-acetylneuraminate lyase [EC:4.1.3.3]
Unigene6043_TN1 population	K01639	1e-27	124	tca:100142385	N-acetylneuraminate lyase [EC:4.1.3.3]
Unigene24349_TN1 population	K01640	3e-24	110	bfo:BRAFLDRAFT_270381	hydroxymethylglutaryl-CoA lyase [EC:4.1.3.4]
Unigene35541_TN1 population	K01640	9e-64	243	api:100160586	hydroxymethylglutaryl-CoA lyase [EC:4.1.3.4]
Unigene2145_TN1 population	K01641	2e-31	134	dmo:Dmoj_GI19921	hydroxymethylglutaryl-CoA synthase [EC:2.3.3.10]
Unigene11168_TN1 population	K01645	9e-07	55.5	xla:398060	cerberus 1
Unigene10759_TN1 population	K01647	6e-13	75.1	mcc:709604	citrate synthase [EC:2.3.3.1]
Unigene13109_TN1 population	K01647	0	764	tca:658667	citrate synthase [EC:2.3.3.1]
Unigene13297_TN1 population	K01648	0	929	api:100165099	ATP citrate (pro-S)-lyase [EC:2.3.3.8]
Unigene35480_TN1 population	K01648	1e-69	262	api:100165099	ATP citrate (pro-S)-lyase [EC:2.3.3.8]
Unigene6452_TN1 population	K01648	1e-89	328	api:100165099	ATP citrate (pro-S)-lyase [EC:2.3.3.8]
Unigene2025_TN1 population	K01669	1e-19	97.8	dme:Dmel_CG18853	deoxyribodipyrimidine photo-lyase [EC:4.1.99.3]
Unigene26474_TN1 population	K01669	2e-08	57.8	api:100166429	deoxyribodipyrimidine photo-lyase [EC:4.1.99.3]
Unigene36994_TN1 population	K01669	8e-160	563	aag:AaeL_AAEL001787	deoxyribodipyrimidine photo-lyase [EC:4.1.99.3]
Unigene11224_TN1 population	K01672	4e-30	124	isc:IscW_ISCW015100	carbonic anhydrase [EC:4.2.1.1]
Unigene14007_TN1 population	K01672	6e-65	248	aga:AgaP_AGAP003289	carbonic anhydrase [EC:4.2.1.1]
Unigene20740_TN1 population	K01672	6e-12	69.3	api:100165346	carbonic anhydrase [EC:4.2.1.1]
Unigene2148_TN1 population	K01672	1e-31	139	mdo:100013286	carbonic anhydrase [EC:4.2.1.1]
Unigene26096_TN1 population	K01672	3e-07	53.5	api:100165346	carbonic anhydrase [EC:4.2.1.1]
Unigene2848_TN1 population	K01672	4e-96	352	api:100161162	carbonic anhydrase [EC:4.2.1.1]
Unigene30498_TN1 population	K01672	1e-08	58.2	dse:Dsec_GM12933	carbonic anhydrase [EC:4.2.1.1]
Unigene32991_TN1 population	K01672	2e-20	97.4	aag:AaeL_AAEL009323	carbonic anhydrase [EC:4.2.1.1]
Unigene37338_TN1 population	K01672	1e-41	171	rno:499566	carbonic anhydrase [EC:4.2.1.1]
Unigene5202_TN1 population	K01673	8e-21	101	smm:Smp_004070	carbonic anhydrase [EC:4.2.1.1]
Unigene8714_TN1 population	K01679	0	778	tca:655448	fumarate hydratase, class II [EC:4.2.1.2]
Unigene11895_TN1 population	K01681	0	1368	api:100167414	aconitate hydratase 1 [EC:4.2.1.3]
Unigene1690_TN1 population	K01681	0	1283	nvi:100124130	aconitate hydratase 1 [EC:4.2.1.3]
Unigene1619_TN1 population	K01689	3e-20	96.7	phu:Phum_PHUM466290	enolase [EC:4.2.1.11]
Unigene30411_TN1 population	K01689	6e-46	182	cqu:CpipJ_CPIJ000948	enolase [EC:4.2.1.11]
Unigene13134_TN1 population	K01691	3e-34	147	ecb:100057139	WNT inhibitory factor 1
Unigene22069_TN1 population	K01691	7e-28	122	tca:656230	WNT inhibitory factor 1
Unigene23878_TN1 population	K01691	4e-24	109	aga:AgaP_AGAP000117	WNT inhibitory factor 1
Unigene8798_TN1 population	K01691	1e-69	260	tca:656230	WNT inhibitory factor 1
Unigene8403_TN1 population	K01692	5e-21	99.8	tca:663646	enoyl-CoA hydratase [EC:4.2.1.17]
Unigene10067_TN1 population	K01697	2e-135	441	cqu:CpipJ_CPIJ012753	cystathionine beta-synthase [EC:4.2.1.22]
Unigene32739_TN1 population	K01698	2e-46	184	tca:664409	porphobilinogen synthase [EC:4.2.1.24]
Unigene33747_TN1 population	K01698	8e-20	95.9	tca:664409	porphobilinogen synthase [EC:4.2.1.24]
Unigene8129_TN1 population	K01711	2e-168	592	tca:662112	GDPmannose 4,6-dehydratase [EC:4.2.1.47]
Unigene32793_TN1 population	K01718	1e-22	104	gga:428833	pseudouridylate synthase [EC:4.2.1.70]
Unigene36483_TN1 population	K01718	2e-77	289	dpo:Dpse_GA19422	pseudouridylate synthase [EC:4.2.1.70]
Unigene10589_TN1 population	K01724	1e-40	166	tca:659184	4a-hydroxytetrahydrobiopterin dehydratase [EC:4.2.1.96]
Unigene1802_TN1 population	K01737	5e-56	218	aag:AaeL_AAEL001642	6-pyruvoyl tetrahydrobiopterin synthase [EC:4.2.3.12]
Unigene37152_TN1 population	K01749	1e-106	387	ame:551872	hydroxymethylbilane synthase [EC:2.5.1.61]
Unigene37317_TN1 population	K01754	6e-171	600	tca:659253	threonine dehydratase [EC:4.3.1.19]
Unigene431_TN1 population	K01756	0	697	ame:410482	adenylosuccinate lyase [EC:4.3.2.2]
Unigene23_TN1 population	K01758	3e-08	57	api:100159560	cystathionine gamma-lyase [EC:4.4.1.1]
Unigene34782_TN1 population	K01758	6e-59	226	nvi:100116486	cystathionine gamma-lyase [EC:4.4.1.1]
Unigene35507_TN1 population	K01758	1e-42	172	aag:AaeL_AAEL004059	cystathionine gamma-lyase [EC:4.4.1.1]
Unigene5541_TN1 population	K01758	1e-89	266	aag:AaeL_AAEL004059	cystathionine gamma-lyase [EC:4.4.1.1]
Unigene36603_TN1 population	K01759	6e-75	281	dya:Dyak_GE24081	lactoylglutathione lyase [EC:4.4.1.5]
Unigene23279_TN1 population	K01763	1e-11	68.2	rno:363285	selenocysteine lyase [EC:4.4.1.16]
Unigene9321_TN1 population	K01764	9e-109	394	cqu:CpipJ_CPIJ002377	cytochrome c heme-lyase [EC:4.4.1.17]
Unigene1926_TN1 population	K01768	9e-20	80.5	dpo:Dpse_GA12981	adenylate cyclase [EC:4.6.1.1]
Unigene34422_TN1 population	K01769	3e-07	54.7	tca:657050	guanylate cyclase, other [EC:4.6.1.2]
Unigene390_TN1 population	K01769	3e-140	499	tca:657050	guanylate cyclase, other [EC:4.6.1.2]
Unigene9711_TN1 population	K01769	9e-37	92.4	phu:Phum_PHUM591960	guanylate cyclase, other [EC:4.6.1.2]
Unigene4197_TN1 population	K01772	2e-154	233	nvi:100119423	ferrochelatase [EC:4.99.1.1]
Unigene10029_TN1 population	K01774	1e-71	270	dme:Dmel_CG3373	[EC:4.-.-.-]
Unigene12251_TN1 population	K01774	2e-08	60.8	dme:Dmel_CG3373	[EC:4.-.-.-]
Unigene36145_TN1 population	K01783	1e-89	329	nvi:100121800	ribulose-phosphate 3-epimerase [EC:5.1.3.1]
Unigene23656_TN1 population	K01784	3e-22	103	aga:AgaP_AGAP012261	UDP-glucose 4-epimerase [EC:5.1.3.2]
Unigene27602_TN1 population	K01784	2e-26	117	cqu:CpipJ_CPIJ007970	UDP-glucose 4-epimerase [EC:5.1.3.2]
Unigene29829_TN1 population	K01784	4e-22	103	nvi:100118376	UDP-glucose 4-epimerase [EC:5.1.3.2]
Unigene31732_TN1 population	K01784	4e-47	186	isc:IscW_ISCW022551	UDP-glucose 4-epimerase [EC:5.1.3.2]
Unigene36611_TN1 population	K01784	1e-127	456	ame:409499	UDP-glucose 4-epimerase [EC:5.1.3.2]
Unigene21350_TN1 population	K01785	4e-14	76.6	ame:552086	aldose 1-epimerase [EC:5.1.3.3]
Unigene37330_TN1 population	K01785	2e-77	290	aga:AgaP_AGAP004376	aldose 1-epimerase [EC:5.1.3.3]
Unigene29878_TN1 population	K01792	2e-21	100	nvi:100115453	glucose-6-phosphate 1-epimerase [EC:5.1.3.15]
Unigene903_TN1 population	K01792	3e-98	357	aga:AgaP_AGAP009039	glucose-6-phosphate 1-epimerase [EC:5.1.3.15]
Unigene13354_TN1 population	K01793	4e-114	412	ame:410118	heparosan-N-sulfate-glucuronate 5-epimerase [EC:5.1.3.17]
Unigene31116_TN1 population	K01793	2e-56	217	tca:663342	heparosan-N-sulfate-glucuronate 5-epimerase [EC:5.1.3.17]
Unigene8401_TN1 population	K01796	2e-110	399	xtr:493271	alpha-methylacyl-CoA racemase [EC:5.1.99.4]
Unigene36731_TN1 population	K01800	2e-114	412	phu:Phum_PHUM236630	maleylacetoacetate isomerase [EC:5.2.1.2]
Unigene11446_TN1 population	K01802	4e-62	239	dpo:Dpse_GA18637	peptidylprolyl isomerase [EC:5.2.1.8]
Unigene18935_TN1 population	K01802	4e-10	63.2	aag:AaeL_AAEL009421	peptidylprolyl isomerase [EC:5.2.1.8]
Unigene14305_TN1 population	K01803	1e-103	377	nvi:100114064	triosephosphate isomerase (TIM) [EC:5.3.1.1]
Unigene1812_TN1 population	K01807	2e-94	345	nvi:100124198	ribose 5-phosphate isomerase A [EC:5.3.1.6]
Unigene14268_TN1 population	K01809	4e-106	385	ame:551447	mannose-6-phosphate isomerase [EC:5.3.1.8]
Unigene36885_TN1 population	K01810	9e-27	121	bmy:Bm1_47625	glucose-6-phosphate isomerase [EC:5.3.1.9]
Unigene37519_TN1 population	K01810	0	867	nvi:100115189	glucose-6-phosphate isomerase [EC:5.3.1.9]
Unigene6319_TN1 population	K01816	3e-48	192	phu:Phum_PHUM362510	hydroxypyruvate isomerase [EC:5.3.1.22]
Unigene8728_TN1 population	K01816	1e-30	131	nvi:100117959	hydroxypyruvate isomerase [EC:5.3.1.22]
Unigene4523_TN1 population	K01823	1e-56	218	cqu:CpipJ_CPIJ017833	isopentenyl-diphosphate delta-isomerase [EC:5.3.3.2]
Unigene19274_TN1 population	K01829	5e-17	86.3	cqu:CpipJ_CPIJ019469	protein disulfide-isomerase [EC:5.3.4.1]
Unigene29863_TN1 population	K01829	3e-16	83.6	aag:AaeL_AAEL008319	protein disulfide-isomerase [EC:5.3.4.1]
Unigene31524_TN1 population	K01829	2e-38	157	aag:AaeL_AAEL008319	protein disulfide-isomerase [EC:5.3.4.1]
Unigene34170_TN1 population	K01830	3e-43	174	api:100168645	prostaglandin-H2 D-isomerase [EC:5.3.99.2]
Unigene35907_TN1 population	K01830	3e-81	301	phu:Phum_PHUM284550	prostaglandin-H2 D-isomerase [EC:5.3.99.2]
Unigene2036_TN1 population	K01834	5e-119	427	api:100145826	phosphoglycerate mutase [EC:5.4.2.1]
Unigene11901_TN1 population	K01835	1e-143	358	nvi:100117450	phosphoglucomutase [EC:5.4.2.2]
Unigene2265_TN1 population	K01835	9e-163	574	api:100160293	phosphoglucomutase [EC:5.4.2.2]
Unigene33037_TN1 population	K01835	8e-14	75.5	nvi:100117450	phosphoglucomutase [EC:5.4.2.2]
Unigene34557_TN1 population	K01835	4e-61	233	api:100160293	phosphoglucomutase [EC:5.4.2.2]
Unigene37453_TN1 population	K01836	1e-179	630	tca:662136	phosphoacetylglucosamine mutase [EC:5.4.2.3]
Unigene403_TN1 population	K01840	2e-82	306	bfo:BRAFLDRAFT_113552	phosphomannomutase [EC:5.4.2.8]
Unigene34213_TN1 population	K01855	1e-47	188	aag:AaeL_AAEL004663	[EC:5.4.99.-]
Unigene36678_TN1 population	K01855	2e-46	186	ame:410475	[EC:5.4.99.-]
Unigene37039_TN1 population	K01855	1e-59	230	dpo:Dpse_GA19828	[EC:5.4.99.-]
Unigene9867_TN1 population	K01855	8e-30	132	dpo:Dpse_GA19828	[EC:5.4.99.-]
Unigene13283_TN1 population	K01858	0	734	ame:551143	myo-inositol-1-phosphate synthase [EC:5.5.1.4]
Unigene11710_TN1 population	K01866	0	778	api:100163888	tyrosyl-tRNA synthetase [EC:6.1.1.1]
Unigene34176_TN1 population	K01866	6e-46	182	aag:AaeL_AAEL010563	tyrosyl-tRNA synthetase [EC:6.1.1.1]
Unigene6198_TN1 population	K01866	2e-61	234	nvi:100123580	tyrosyl-tRNA synthetase [EC:6.1.1.1]
Unigene4373_TN1 population	K01867	2e-177	622	tca:657453	tryptophanyl-tRNA synthetase [EC:6.1.1.2]
Unigene5363_TN1 population	K01867	3e-35	146	cqu:CpipJ_CPIJ015273	tryptophanyl-tRNA synthetase [EC:6.1.1.2]
Unigene13237_TN1 population	K01868	5e-20	71.6	tad:TRIADDRAFT_22327	threonyl-tRNA synthetase [EC:6.1.1.3]
Unigene7525_TN1 population	K01868	0	645	api:100161706	threonyl-tRNA synthetase [EC:6.1.1.3]
Unigene10388_TN1 population	K01869	8e-75	279	tca:663035	leucyl-tRNA synthetase [EC:6.1.1.4]
Unigene1637_TN1 population	K01869	7e-77	286	dme:Dmel_CG7479	leucyl-tRNA synthetase [EC:6.1.1.4]
Unigene8764_TN1 population	K01869	7e-41	166	nvi:100122168	leucyl-tRNA synthetase [EC:6.1.1.4]
Unigene9440_TN1 population	K01869	0	1045	dme:Dmel_CG33123	leucyl-tRNA synthetase [EC:6.1.1.4]
Unigene13922_TN1 population	K01870	6e-138	350	nvi:100121513	isoleucyl-tRNA synthetase [EC:6.1.1.5]
Unigene29930_TN1 population	K01870	7e-26	115	ame:726483	isoleucyl-tRNA synthetase [EC:6.1.1.5]
Unigene4524_TN1 population	K01870	0	628	api:100165479	isoleucyl-tRNA synthetase [EC:6.1.1.5]
Unigene4548_TN1 population	K01870	8e-179	626	api:100165479	isoleucyl-tRNA synthetase [EC:6.1.1.5]
Unigene59_TN1 population	K01870	1e-20	102	cfa:484216	isoleucyl-tRNA synthetase [EC:6.1.1.5]
Unigene8245_TN1 population	K01872	0	1241	phu:Phum_PHUM278150	alanyl-tRNA synthetase [EC:6.1.1.7]
Unigene10242_TN1 population	K01873	5e-14	79	tca:662504	valyl-tRNA synthetase [EC:6.1.1.9]
Unigene12276_TN1 population	K01873	6e-86	318	tca:662504	valyl-tRNA synthetase [EC:6.1.1.9]
Unigene140_TN1 population	K01873	0	1174	nvi:100122086	valyl-tRNA synthetase [EC:6.1.1.9]
Unigene3112_TN1 population	K01873	1e-11	72.8	bmy:Bm1_32860	valyl-tRNA synthetase [EC:6.1.1.9]
Unigene3157_TN1 population	K01873	3e-19	97.1	tca:662504	valyl-tRNA synthetase [EC:6.1.1.9]
Unigene34021_TN1 population	K01873	2e-07	54.7	xtr:100489760	valyl-tRNA synthetase [EC:6.1.1.9]
Unigene4516_TN1 population	K01873	3e-129	317	aga:AgaP_AGAP010420	valyl-tRNA synthetase [EC:6.1.1.9]
Unigene8176_TN1 population	K01873	5e-13	75.9	tca:662504	valyl-tRNA synthetase [EC:6.1.1.9]
Unigene2038_TN1 population	K01874	1e-36	154	cbr:CBG06108	methionyl-tRNA synthetase [EC:6.1.1.10]
Unigene2538_TN1 population	K01874	1e-15	81.6	phu:Phum_PHUM433640	methionyl-tRNA synthetase [EC:6.1.1.10]
Unigene25506_TN1 population	K01874	2e-10	63.9	tca:657661	methionyl-tRNA synthetase [EC:6.1.1.10]
Unigene25659_TN1 population	K01874	4e-20	96.3	api:100162212	methionyl-tRNA synthetase [EC:6.1.1.10]
Unigene36987_TN1 population	K01874	3e-86	318	dan:Dana_GF13746	methionyl-tRNA synthetase [EC:6.1.1.10]
Unigene37301_TN1 population	K01874	3e-169	595	nvi:100118578	methionyl-tRNA synthetase [EC:6.1.1.10]
Unigene12638_TN1 population	K01875	4e-104	378	cqu:CpipJ_CPIJ007184	seryl-tRNA synthetase [EC:6.1.1.11]
Unigene12869_TN1 population	K01875	0	688	api:100163534	seryl-tRNA synthetase [EC:6.1.1.11]
Unigene12875_TN1 population	K01875	7e-170	597	api:100163534	seryl-tRNA synthetase [EC:6.1.1.11]
Unigene32987_TN1 population	K01875	2e-14	77.4	phu:Phum_PHUM060640	seryl-tRNA synthetase [EC:6.1.1.11]
Unigene34083_TN1 population	K01875	1e-17	89	nvi:100113588	seryl-tRNA synthetase [EC:6.1.1.11]
Unigene19322_TN1 population	K01876	4e-10	63.2	mmu:226539	aspartyl-tRNA synthetase [EC:6.1.1.12]
Unigene25098_TN1 population	K01876	2e-31	133	aga:AgaP_AGAP007844	aspartyl-tRNA synthetase [EC:6.1.1.12]
Unigene37464_TN1 population	K01876	0	738	ame:409945	aspartyl-tRNA synthetase [EC:6.1.1.12]
Unigene34330_TN1 population	K01880	6e-36	149	nvi:100123216	glycyl-tRNA synthetase [EC:6.1.1.14]
Unigene37443_TN1 population	K01880	0	849	nvi:100123216	glycyl-tRNA synthetase [EC:6.1.1.14]
Unigene28951_TN1 population	K01881	4e-25	112	tca:660646	prolyl-tRNA synthetase [EC:6.1.1.15]
Unigene36235_TN1 population	K01881	2e-49	195	dmo:Dmoj_GI12837	prolyl-tRNA synthetase [EC:6.1.1.15]
Unigene12942_TN1 population	K01883	0	944	nvi:100117013	cysteinyl-tRNA synthetase [EC:6.1.1.16]
Unigene26306_TN1 population	K01883	2e-20	97.8	tad:TRIADDRAFT_25636	cysteinyl-tRNA synthetase [EC:6.1.1.16]
Unigene35063_TN1 population	K01883	3e-14	78.2	nvi:100116760	cysteinyl-tRNA synthetase [EC:6.1.1.16]
Unigene9946_TN1 population	K01883	5e-46	183	nvi:100116760	cysteinyl-tRNA synthetase [EC:6.1.1.16]
Unigene29686_TN1 population	K01885	8e-11	65.5	dvi:Dvir_GJ12616	glutamyl-tRNA synthetase [EC:6.1.1.17]
Unigene36983_TN1 population	K01885	3e-113	408	tca:654922	glutamyl-tRNA synthetase [EC:6.1.1.17]
Unigene13789_TN1 population	K01886	0	1054	tca:661180	glutaminyl-tRNA synthetase [EC:6.1.1.18]
Unigene37540_TN1 population	K01887	0	790	ame:550903	arginyl-tRNA synthetase [EC:6.1.1.19]
Unigene6104_TN1 population	K01887	1e-14	50.8	dgr:Dgri_GH18567	arginyl-tRNA synthetase [EC:6.1.1.19]
Unigene11812_TN1 population	K01889	2e-147	522	nvi:100121975	phenylalanyl-tRNA synthetase alpha chain [EC:6.1.1.20]
Unigene7486_TN1 population	K01889	0	706	phu:Phum_PHUM399940	phenylalanyl-tRNA synthetase alpha chain [EC:6.1.1.20]
Unigene8682_TN1 population	K01889	9e-06	51.6	ame:552768	phenylalanyl-tRNA synthetase alpha chain [EC:6.1.1.20]
Unigene13357_TN1 population	K01890	0	802	dwi:Dwil_GK11710	phenylalanyl-tRNA synthetase beta chain [EC:6.1.1.20]
Unigene37432_TN1 population	K01892	0	696	tca:663582	histidyl-tRNA synthetase [EC:6.1.1.21]
Unigene1917_TN1 population	K01893	4e-95	348	api:100160861	asparaginyl-tRNA synthetase [EC:6.1.1.22]
Unigene37505_TN1 population	K01893	0	899	nvi:100117945	asparaginyl-tRNA synthetase [EC:6.1.1.22]
Unigene14857_TN1 population	K01895	2e-20	97.4	aag:AaeL_AAEL000321	acetyl-CoA synthetase [EC:6.2.1.1]
Unigene36270_TN1 population	K01895	2e-98	358	api:100163785	acetyl-CoA synthetase [EC:6.2.1.1]
Unigene9583_TN1 population	K01895	0	645	api:100163785	acetyl-CoA synthetase [EC:6.2.1.1]
Unigene21_TN1 population	K01896	3e-11	70.9	mdo:100026277	medium-chain acyl-CoA synthetase [EC:6.2.1.2]
Unigene10100_TN1 population	K01897	2e-115	414	tca:659029	long-chain acyl-CoA synthetase [EC:6.2.1.3]
Unigene12117_TN1 population	K01897	0	1038	phu:Phum_PHUM509490	long-chain acyl-CoA synthetase [EC:6.2.1.3]
Unigene3378_TN1 population	K01897	2e-52	205	dme:Dmel_CG12512	long-chain acyl-CoA synthetase [EC:6.2.1.3]
Unigene13234_TN1 population	K01899	3e-147	522	tca:660087	succinyl-CoA synthetase alpha subunit [EC:6.2.1.4 6.2.1.5]
Unigene12077_TN1 population	K01900	3e-152	539	api:100168560	succinyl-CoA synthetase beta subunit [EC:6.2.1.4 6.2.1.5]
Unigene4404_TN1 population	K01900	0	691	tca:659315	succinyl-CoA synthetase beta subunit [EC:6.2.1.4 6.2.1.5]
Unigene13_TN1 population	K01904	5e-116	419	tad:TRIADDRAFT_56202	4-coumarate--CoA ligase [EC:6.2.1.12]
Unigene14014_TN1 population	K01904	8e-111	401	tad:TRIADDRAFT_56202	4-coumarate--CoA ligase [EC:6.2.1.12]
Unigene14151_TN1 population	K01904	5e-104	379	tad:TRIADDRAFT_56202	4-coumarate--CoA ligase [EC:6.2.1.12]
Unigene36324_TN1 population	K01904	4e-22	105	spu:581911	4-coumarate--CoA ligase [EC:6.2.1.12]
Unigene15959_TN1 population	K01908	1e-18	91.3	nvi:100116884	propionyl-CoA synthetase [EC:6.2.1.17]
Unigene26031_TN1 population	K01908	6e-28	122	api:100159541	propionyl-CoA synthetase [EC:6.2.1.17]
Unigene3102_TN1 population	K01908	3e-105	381	tca:657761	propionyl-CoA synthetase [EC:6.2.1.17]
Unigene12994_TN1 population	K01915	0	647	api:100160139	glutamine synthetase [EC:6.3.1.2]
Unigene11434_TN1 population	K01920	1e-41	170	ame:412610	glutathione synthase [EC:6.3.2.3]
Unigene12699_TN1 population	K01920	8e-130	464	tca:656444	glutathione synthase [EC:6.3.2.3]
Unigene13688_TN1 population	K01922	8e-97	353	dya:Dyak_GE25151	phosphopantothenate-cysteine ligase [EC:6.3.2.5]
Unigene10365_TN1 population	K01930	7e-26	118	dmo:Dmoj_GI16385	folylpolyglutamate synthase [EC:6.3.2.17]
Unigene14431_TN1 population	K01930	4e-67	257	dmo:Dmoj_GI16385	folylpolyglutamate synthase [EC:6.3.2.17]
Unigene19046_TN1 population	K01930	2e-12	71.2	phu:Phum_PHUM489080	folylpolyglutamate synthase [EC:6.3.2.17]
Unigene12199_TN1 population	K01931	0	681	ame:724242	protein neuralized
Unigene20491_TN1 population	K01931	6e-07	52.8	nve:NEMVE_v1g208895	protein neuralized
Unigene26265_TN1 population	K01931	2e-10	64.3	nve:NEMVE_v1g208895	protein neuralized
Unigene36630_TN1 population	K01931	1e-18	94.4	tad:TRIADDRAFT_55615	protein neuralized
Unigene33762_TN1 population	K01934	3e-18	90.5	dse:Dsec_GM16002	5-formyltetrahydrofolate cyclo-ligase [EC:6.3.3.2]
Unigene8909_TN1 population	K01934	5e-56	220	tca:654948	5-formyltetrahydrofolate cyclo-ligase [EC:6.3.3.2]
Unigene9915_TN1 population	K01934	5e-51	201	api:100163564	5-formyltetrahydrofolate cyclo-ligase [EC:6.3.3.2]
Unigene11419_TN1 population	K01937	9e-115	414	ame:551835	CTP synthase [EC:6.3.4.2]
Unigene11468_TN1 population	K01937	1e-157	555	ame:551835	CTP synthase [EC:6.3.4.2]
Unigene13767_TN1 population	K01937	2e-12	73.6	dpe:Dper_GL24720	CTP synthase [EC:6.3.4.2]
Unigene3951_TN1 population	K01937	8e-07	53.5	bmy:Bm1_27685	CTP synthase [EC:6.3.4.2]
Unigene4527_TN1 population	K01937	3e-11	69.7	dsi:Dsim_GD14523	CTP synthase [EC:6.3.4.2]
Unigene6773_TN1 population	K01937	8e-08	55.5	dgr:Dgri_GH14829	CTP synthase [EC:6.3.4.2]
Unigene14231_TN1 population	K01939	0	657	cqu:CpipJ_CPIJ003725	adenylosuccinate synthase [EC:6.3.4.4]
Unigene13632_TN1 population	K01940	2e-69	265	spu:584034	argininosuccinate synthase [EC:6.3.4.5]
Unigene11025_TN1 population	K01942	4e-39	160	nvi:100120765	biotin--protein ligase [EC:6.3.4.9 6.3.4.10 6.3.4.11 6.3.4.15]
Unigene12427_TN1 population	K01942	6e-145	385	ame:411759	biotin--protein ligase [EC:6.3.4.9 6.3.4.10 6.3.4.11 6.3.4.15]
Unigene12680_TN1 population	K01942	1e-41	169	api:100166501	biotin--protein ligase [EC:6.3.4.9 6.3.4.10 6.3.4.11 6.3.4.15]
Unigene23432_TN1 population	K01942	8e-24	108	api:100166501	biotin--protein ligase [EC:6.3.4.9 6.3.4.10 6.3.4.11 6.3.4.15]
Unigene27201_TN1 population	K01942	5e-18	89.4	nvi:100120765	biotin--protein ligase [EC:6.3.4.9 6.3.4.10 6.3.4.11 6.3.4.15]
Unigene32067_TN1 population	K01942	1e-06	51.6	nvi:100120765	biotin--protein ligase [EC:6.3.4.9 6.3.4.10 6.3.4.11 6.3.4.15]
Unigene12262_TN1 population	K01950	2e-81	301	nvi:100120553	NAD+ synthase (glutamine-hydrolysing) [EC:6.3.5.1]
Unigene1569_TN1 population	K01950	3e-09	62.8	spu:575432	NAD+ synthase (glutamine-hydrolysing) [EC:6.3.5.1]
Unigene33883_TN1 population	K01950	4e-42	170	dgr:Dgri_GH11939	NAD+ synthase (glutamine-hydrolysing) [EC:6.3.5.1]
Unigene2524_TN1 population	K01951	0	979	phu:Phum_PHUM333140	GMP synthase (glutamine-hydrolysing) [EC:6.3.5.2]
Unigene11590_TN1 population	K01952	4e-63	240	bfo:BRAFLDRAFT_278091	phosphoribosylformylglycinamidine synthase [EC:6.3.5.3]
Unigene1537_TN1 population	K01952	2e-73	274	nvi:100122132	phosphoribosylformylglycinamidine synthase [EC:6.3.5.3]
Unigene25126_TN1 population	K01952	1e-32	138	nvi:100122132	phosphoribosylformylglycinamidine synthase [EC:6.3.5.3]
Unigene26539_TN1 population	K01952	4e-27	119	ame:552657	phosphoribosylformylglycinamidine synthase [EC:6.3.5.3]
Unigene37096_TN1 population	K01952	1e-129	463	ame:552657	phosphoribosylformylglycinamidine synthase [EC:6.3.5.3]
Unigene37569_TN1 population	K01953	0	699	phu:Phum_PHUM504320	asparagine synthase (glutamine-hydrolysing) [EC:6.3.5.4]
Unigene14251_TN1 population	K01958	0	1977	nvi:100115516	pyruvate carboxylase [EC:6.4.1.1]
Unigene5556_TN1 population	K01965	6e-172	604	cel:F27D9.5	propionyl-CoA carboxylase alpha chain [EC:6.4.1.3]
Unigene5559_TN1 population	K01965	0	781	gga:418774	propionyl-CoA carboxylase alpha chain [EC:6.4.1.3]
Unigene11975_TN1 population	K01966	1e-89	328	ssc:100158147	propionyl-CoA carboxylase beta chain [EC:6.4.1.3]
Unigene26100_TN1 population	K01966	4e-38	156	nve:NEMVE_v1g188859	propionyl-CoA carboxylase beta chain [EC:6.4.1.3]
Unigene30169_TN1 population	K01966	8e-19	92	tad:TRIADDRAFT_52211	propionyl-CoA carboxylase beta chain [EC:6.4.1.3]
Unigene19540_TN1 population	K01968	9e-18	88.6	tca:657963	3-methylcrotonyl-CoA carboxylase alpha subunit [EC:6.4.1.4]
Unigene5874_TN1 population	K01968	1e-150	533	nvi:100117061	3-methylcrotonyl-CoA carboxylase alpha subunit [EC:6.4.1.4]
Unigene5875_TN1 population	K01968	2e-175	616	nvi:100117061	3-methylcrotonyl-CoA carboxylase alpha subunit [EC:6.4.1.4]
Unigene12676_TN1 population	K01969	0	727	dmo:Dmoj_GI19300	3-methylcrotonyl-CoA carboxylase beta subunit [EC:6.4.1.4]
Unigene573_TN1 population	K01974	3e-86	204	tgu:100226387	RNA 3'-terminal phosphate cyclase [EC:6.5.1.4]
Unigene2428_TN1 population	K01988	6e-27	119	tca:658448	lactosylceramide 4-alpha-galactosyltransferase [EC:2.4.1.228]
Unigene30610_TN1 population	K01988	3e-14	77	aag:AaeL_AAEL005019	lactosylceramide 4-alpha-galactosyltransferase [EC:2.4.1.228]
Unigene7050_TN1 population	K01988	5e-07	55.8	nvi:100115564	lactosylceramide 4-alpha-galactosyltransferase [EC:2.4.1.228]
Unigene2368_TN1 population	K02084	6e-06	49.3	spu:591503	apoptotic protease-activating factor
Unigene2537_TN1 population	K02084	2e-08	40	spu:591503	apoptotic protease-activating factor
Unigene2787_TN1 population	K02084	6e-06	49.3	tca:662893	apoptotic protease-activating factor
Unigene29656_TN1 population	K02084	1e-08	58.2	nve:NEMVE_v1g160179	apoptotic protease-activating factor
Unigene12210_TN1 population	K02085	7e-101	367	ame:552177	adenomatosis polyposis coli protein
Unigene18684_TN1 population	K02085	4e-18	89.7	nvi:100118980	adenomatosis polyposis coli protein
Unigene23542_TN1 population	K02085	2e-15	80.5	bfo:BRAFLDRAFT_153994	adenomatosis polyposis coli protein
Unigene292_TN1 population	K02085	7e-91	336	api:100166146	adenomatosis polyposis coli protein
Unigene29665_TN1 population	K02085	4e-08	56.6	cqu:CpipJ_CPIJ018110	adenomatosis polyposis coli protein
Unigene3216_TN1 population	K02085	4e-12	70.5	cfa:485084	adenomatosis polyposis coli protein
Unigene13593_TN1 population	K02087	3e-67	255	ame:409590	cyclin-dependent kinase 1 [EC:2.7.11.22]
Unigene34201_TN1 population	K02087	5e-37	153	cqu:CpipJ_CPIJ001155	cyclin-dependent kinase 1 [EC:2.7.11.22]
Unigene13805_TN1 population	K02089	4e-97	355	cqu:CpipJ_CPIJ015895	cyclin-dependent kinase 4 [EC:2.7.11.22]
Unigene475_TN1 population	K02090	2e-118	425	ame:408325	cyclin-dependent kinase 5 [EC:2.7.11.22]
Unigene37614_TN1 population	K02098	0	702	phu:Phum_PHUM135880	spire
Unigene4849_TN1 population	K02105	0	1229	ame:408399	catenin (cadherin-associated protein), beta 1
Unigene4859_TN1 population	K02105	0	1359	ame:408399	catenin (cadherin-associated protein), beta 1
Unigene35409_TN1 population	K02126	9e-77	286	xtr:3283497	F-type H+-transporting ATPase subunit a [EC:3.6.3.14]
Unigene3591_TN1 population	K02126	2e-29	129	tca:803828	F-type H+-transporting ATPase subunit a [EC:3.6.3.14]
Unigene8943_TN1 population	K02127	4e-71	268	api:100158834	F-type H+-transporting ATPase subunit b [EC:3.6.3.14]
Unigene9772_TN1 population	K02128	2e-50	200	nvi:100117296	F-type H+-transporting ATPase subunit c [EC:3.6.3.14]
Unigene28622_TN1 population	K02129	5e-15	79.3	dme:Dmel_CG3321	F-type H+-transporting ATPase subunit e [EC:3.6.3.14]
Unigene34821_TN1 population	K02130	1e-35	149	cqu:CpipJ_CPIJ004713	F-type H+-transporting ATPase subunit f [EC:3.6.3.14]
Unigene32930_TN1 population	K02131	3e-23	106	dgr:Dgri_GH18020	F-type H+-transporting ATPase subunit 6 [EC:3.6.3.14]
Unigene13667_TN1 population	K02132	0	954	api:100159229	F-type H+-transporting ATPase subunit alpha [EC:3.6.3.14]
Unigene10121_TN1 population	K02133	0	905	api:100144918	F-type H+-transporting ATPase subunit beta [EC:3.6.3.14]
Unigene33846_TN1 population	K02134	4e-46	183	api:100166122	F-type H+-transporting ATPase subunit delta [EC:3.6.3.14]
Unigene6863_TN1 population	K02135	5e-16	82.8	ame:727483	F-type H+-transporting ATPase subunit epsilon [EC:3.6.3.14]
Unigene10382_TN1 population	K02136	1e-113	410	dya:Dyak_GE10430	F-type H+-transporting ATPase subunit gamma [EC:3.6.3.14]
Unigene9751_TN1 population	K02137	1e-60	234	cqu:CpipJ_CPIJ019321	F-type H+-transporting ATPase oligomycin sensitivity conferral protein [EC:3.6.3.14]
Unigene1821_TN1 population	K02138	2e-28	107	dmo:Dmoj_GI10758	F-type H+-transporting ATPase subunit d [EC:3.6.3.14]
Unigene32879_TN1 population	K02140	8e-25	112	tca:656758	F-type H+-transporting ATPase subunit g [EC:3.6.3.14]
Unigene14405_TN1 population	K02144	0	737	nvi:100121857	V-type H+-transporting ATPase 54 kD subunit [EC:3.6.3.14]
Unigene8138_TN1 population	K02145	0	1143	nvi:100121100	V-type H+-transporting ATPase subunit A [EC:3.6.3.14]
Unigene1386_TN1 population	K02146	0	674	aag:AaeL_AAEL011025	V-type H+-transporting ATPase subunit AC39 [EC:3.6.3.14]
Unigene8537_TN1 population	K02147	0	947	phu:Phum_PHUM253140	V-type H+-transporting ATPase subunit B [EC:3.6.3.14]
Unigene811_TN1 population	K02148	0	688	api:100165610	V-type H+-transporting ATPase subunit C [EC:3.6.3.14]
Unigene10175_TN1 population	K02149	2e-114	412	tca:660332	V-type H+-transporting ATPase subunit D [EC:3.6.3.14]
Unigene36554_TN1 population	K02150	5e-91	334	dgr:Dgri_GH14669	V-type H+-transporting ATPase subunit E [EC:3.6.3.14]
Unigene8564_TN1 population	K02151	1e-57	221	dan:Dana_GF13376	V-type H+-transporting ATPase subunit F [EC:3.6.3.14]
Unigene35099_TN1 population	K02152	5e-47	187	api:100144888	V-type H+-transporting ATPase subunit G [EC:3.6.3.14]
Unigene9262_TN1 population	K02153	5e-32	137	nvi:100116059	V-type H+-transporting ATPase subunit H [EC:3.6.3.14]
Unigene9264_TN1 population	K02153	1e-30	132	ame:552410	V-type H+-transporting ATPase subunit H [EC:3.6.3.14]
Unigene10592_TN1 population	K02154	0	1088	api:100161363	V-type H+-transporting ATPase subunit I [EC:3.6.3.14]
Unigene12951_TN1 population	K02154	0	1325	api:100166586	V-type H+-transporting ATPase subunit I [EC:3.6.3.14]
Unigene264_TN1 population	K02155	5e-74	280	dvi:Dvir_GJ20880	V-type H+-transporting ATPase 16kDa proteolipid subunit [EC:3.6.3.14]
Unigene13782_TN1 population	K02156	0	800	ame:412427	aubergine
Unigene13793_TN1 population	K02156	0	800	ame:412427	aubergine
Unigene37626_TN1 population	K02156	0	729	nvi:100119876	aubergine
Unigene26385_TN1 population	K02157	2e-09	61.2	tca:655873	axin 1
Unigene28278_TN1 population	K02157	7e-23	105	ame:724501	axin 1
Unigene31114_TN1 population	K02157	5e-23	105	ame:724501	axin 1
Unigene11090_TN1 population	K02174	9e-10	63.2	api:100167818	broad
Unigene1211_TN1 population	K02174	1e-44	181	tca:659193	broad
Unigene12194_TN1 population	K02174	1e-32	140	api:100167818	broad
Unigene27555_TN1 population	K02174	1e-23	107	ame:552255	broad
Unigene32663_TN1 population	K02174	7e-23	105	aga:AgaP_AGAP002165	broad
Unigene33890_TN1 population	K02174	1e-08	58.5	dan:Dana_GF22164	broad
Unigene35525_TN1 population	K02174	2e-30	132	dme:Dmel_CG11491	broad
Unigene487_TN1 population	K02174	7e-42	171	nvi:100115257	broad
Unigene5329_TN1 population	K02174	3e-09	61.2	api:100167818	broad
Unigene9610_TN1 population	K02174	2e-33	142	api:100167818	broad
Unigene524_TN1 population	K02177	4e-06	52.4	tca:660275	bruno
Unigene6523_TN1 population	K02177	2e-81	304	nvi:100121536	bruno
Unigene6525_TN1 population	K02177	6e-43	176	aag:AaeL_AAEL000695	bruno
Unigene14403_TN1 population	K02178	4e-92	339	api:100160600	checkpoint serine/threonine-protein kinase [EC:2.7.11.1]
Unigene3103_TN1 population	K02178	7e-08	38.9	phu:Phum_PHUM164060	checkpoint serine/threonine-protein kinase [EC:2.7.11.1]
Unigene5077_TN1 population	K02178	7e-63	240	api:100160600	checkpoint serine/threonine-protein kinase [EC:2.7.11.1]
Unigene8570_TN1 population	K02178	6e-06	52.8	api:100160600	checkpoint serine/threonine-protein kinase [EC:2.7.11.1]
Unigene32288_TN1 population	K02180	3e-39	159	api:100168338	cell cycle arrest protein BUB3
Unigene35922_TN1 population	K02180	5e-99	360	api:100168338	cell cycle arrest protein BUB3
Unigene12005_TN1 population	K02183	2e-10	67.8	mmu:80796	calmodulin
Unigene13418_TN1 population	K02183	1e-37	157	bta:326597	calmodulin
Unigene3433_TN1 population	K02183	8e-12	68.9	dwi:Dwil_GK18988	calmodulin
Unigene35731_TN1 population	K02183	2e-30	132	ptr:738819	calmodulin
Unigene35822_TN1 population	K02183	1e-22	106	tad:TRIADDRAFT_37105	calmodulin
Unigene36073_TN1 population	K02183	2e-25	116	ptr:456153	calmodulin
Unigene36898_TN1 population	K02183	2e-56	219	mdo:100015722	calmodulin
Unigene5441_TN1 population	K02183	6e-30	130	ptr:456153	calmodulin
Unigene6659_TN1 population	K02183	6e-29	128	ptr:738819	calmodulin
Unigene7801_TN1 population	K02183	3e-79	296	tca:660864	calmodulin
Unigene1243_TN1 population	K02184	1e-21	86.3	gga:775973	formin 2
Unigene13347_TN1 population	K02184	1e-32	141	mcc:708376	formin 2
Unigene13586_TN1 population	K02184	4e-15	82.4	hsa:56776	formin 2
Unigene14025_TN1 population	K02184	2e-06	37.7	dre:566432	formin 2
Unigene14413_TN1 population	K02184	2e-07	58.9	gga:775973	formin 2
Unigene1758_TN1 population	K02184	3e-20	97.4	gga:775973	formin 2
Unigene35766_TN1 population	K02184	5e-19	94.7	mmu:54418	formin 2
Unigene36223_TN1 population	K02184	2e-20	99.4	xtr:779576	formin 2
Unigene36873_TN1 population	K02184	8e-89	327	dme:Dmel_CG3399	formin 2
Unigene4201_TN1 population	K02184	6e-16	86.7	dme:Dmel_CG3399	formin 2
Unigene7975_TN1 population	K02184	7e-24	110	tgu:100220308	formin 2
Unigene9754_TN1 population	K02184	6e-06	51.6	rno:289262	formin 2
Unigene1328_TN1 population	K02187	3e-25	116	mmu:12367	caspase 3 [EC:3.4.22.56]
Unigene20918_TN1 population	K02202	7e-15	79	ame:412339	cyclin-dependent kinase 7 [EC:2.7.11.22]
Unigene33400_TN1 population	K02202	8e-61	231	phu:Phum_PHUM399490	cyclin-dependent kinase 7 [EC:2.7.11.22]
Unigene8102_TN1 population	K02207	1e-119	430	nvi:100115859	ubiquitin-conjugating enzyme E2 R [EC:6.3.2.19]
Unigene12880_TN1 population	K02208	6e-52	154	bmy:Bm1_33825	cyclin-dependent kinase 8/11 [EC:2.7.11.22]
Unigene29313_TN1 population	K02208	1e-21	101	bmy:Bm1_33825	cyclin-dependent kinase 8/11 [EC:2.7.11.22]
Unigene8510_TN1 population	K02208	0	768	phu:Phum_PHUM298010	cyclin-dependent kinase 8/11 [EC:2.7.11.22]
Unigene2114_TN1 population	K02209	0	744	ame:551903	minichromosome maintenance protein 5 (cell division control protein 46)
Unigene7916_TN1 population	K02209	6e-78	289	ame:551903	minichromosome maintenance protein 5 (cell division control protein 46)
Unigene11184_TN1 population	K02210	0	736	api:100161111	minichromosome maintenance protein 7 (cell division control protein 47)
Unigene34492_TN1 population	K02210	4e-40	163	tca:655767	minichromosome maintenance protein 7 (cell division control protein 47)
Unigene1256_TN1 population	K02211	1e-128	459	nvi:100113574	cyclin-dependent kinase 9 [EC:2.7.11.22]
Unigene8540_TN1 population	K02211	0	677	nvi:100113574	cyclin-dependent kinase 9 [EC:2.7.11.22]
Unigene8542_TN1 population	K02211	0	625	nvi:100113574	cyclin-dependent kinase 9 [EC:2.7.11.22]
Unigene10902_TN1 population	K02212	0	876	tca:662486	minichromosome maintenance protein 4 (cell division control protein 54)
Unigene27066_TN1 population	K02212	2e-21	100	aag:AaeL_AAEL010086	minichromosome maintenance protein 4 (cell division control protein 54)
Unigene7258_TN1 population	K02213	1e-117	407	tca:100141992	cell division control protein 6
Unigene6193_TN1 population	K02214	4e-13	73.2	xla:398099	cell division control protein 7 [EC:2.7.11.1]
Unigene13326_TN1 population	K02216	2e-140	499	ame:413964	serine/threonine-protein kinase Chk1 [EC:2.7.11.1]
Unigene31850_TN1 population	K02219	3e-28	123	isc:IscW_ISCW021547	cyclin-dependent kinase regulatory subunit CKS1
Unigene5171_TN1 population	K02219	2e-27	120	der:Dere_GG17431	cyclin-dependent kinase regulatory subunit CKS1
Unigene15205_TN1 population	K02223	2e-19	94.4	cqu:CpipJ_CPIJ002146	circadian locomoter output cycles kaput protein [EC:2.3.1.48]
Unigene21853_TN1 population	K02223	6e-20	95.9	ame:410757	circadian locomoter output cycles kaput protein [EC:2.3.1.48]
Unigene3805_TN1 population	K02223	6e-31	82.4	aag:AaeL_AAEL012562	circadian locomoter output cycles kaput protein [EC:2.3.1.48]
Unigene8758_TN1 population	K02223	1e-08	60.8	dwi:Dwil_GK10694	circadian locomoter output cycles kaput protein [EC:2.3.1.48]
Unigene11639_TN1 population	K02256	1e-09	64.3	dya:COX1	cytochrome c oxidase subunit I [EC:1.9.3.1]
Unigene16298_TN1 population	K02256	6e-19	92.4	mmu:17708	cytochrome c oxidase subunit I [EC:1.9.3.1]
Unigene2588_TN1 population	K02256	1e-58	172	dre:140539	cytochrome c oxidase subunit I [EC:1.9.3.1]
Unigene34118_TN1 population	K02256	4e-79	293	dre:140539	cytochrome c oxidase subunit I [EC:1.9.3.1]
Unigene7178_TN1 population	K02256	0	716	dse:COX1	cytochrome c oxidase subunit I [EC:1.9.3.1]
Unigene5648_TN1 population	K02257	4e-112	397	dya:Dyak_GE18922	protoheme IX farnesyltransferase [EC:2.5.1.-]
Unigene8483_TN1 population	K02258	2e-53	209	tca:663542	cytochrome c oxidase subunit XI assembly protein
Unigene13003_TN1 population	K02259	2e-146	520	aga:AgaP_AGAP001744	cytochrome c oxidase subunit XV assembly protein
Unigene34990_TN1 population	K02260	4e-22	104	tca:655875	cytochrome c oxidase subunit XVII assembly protein
Unigene10499_TN1 population	K02261	8e-69	258	dre:140540	cytochrome c oxidase subunit II [EC:1.9.3.1]
Unigene36230_TN1 population	K02261	3e-54	126	aga:COX2	cytochrome c oxidase subunit II [EC:1.9.3.1]
Unigene34348_TN1 population	K02262	4e-78	290	dre:140541	cytochrome c oxidase subunit III [EC:1.9.3.1]
Unigene8632_TN1 population	K02262	5e-47	187	aag:COX3	cytochrome c oxidase subunit III [EC:1.9.3.1]
Unigene11280_TN1 population	K02263	1e-48	194	tca:655374	cytochrome c oxidase subunit IV [EC:1.9.3.1]
Unigene432_TN1 population	K02263	2e-50	200	tca:655374	cytochrome c oxidase subunit IV [EC:1.9.3.1]
Unigene33754_TN1 population	K02264	2e-35	147	tca:658699	cytochrome c oxidase subunit Va [EC:1.9.3.1]
Unigene8059_TN1 population	K02265	2e-22	103	tca:656612	cytochrome c oxidase subunit Vb [EC:1.9.3.1]
Unigene9094_TN1 population	K02266	4e-24	110	tca:662858	cytochrome c oxidase subunit VIa [EC:1.9.3.1]
Unigene5941_TN1 population	K02267	1e-29	129	tca:663486	cytochrome c oxidase subunit VIb [EC:1.9.3.1]
Unigene28129_TN1 population	K02272	9e-13	72	aag:AaeL_AAEL002737	cytochrome c oxidase subunit VIIc [EC:1.9.3.1]
Unigene13842_TN1 population	K02295	0	884	ame:410197	cryptochrome
Unigene326_TN1 population	K02295	0	646	aga:AgaP_AGAP001958	cryptochrome
Unigene13207_TN1 population	K02296	6e-99	361	ame:725614	aryl hydrocarbon receptor nuclear translocator-like protein 1
Unigene2188_TN1 population	K02296	6e-18	75.1	tgu:100231212	aryl hydrocarbon receptor nuclear translocator-like protein 1
Unigene33065_TN1 population	K02296	2e-46	184	cqu:CpipJ_CPIJ014938	aryl hydrocarbon receptor nuclear translocator-like protein 1
Unigene7331_TN1 population	K02296	1e-51	201	cqu:CpipJ_CPIJ014938	aryl hydrocarbon receptor nuclear translocator-like protein 1
Unigene22427_TN1 population	K02306	1e-08	58.5	nvi:100121954	dally
Unigene24787_TN1 population	K02306	3e-11	67	phu:Phum_PHUM075610	dally
Unigene3203_TN1 population	K02306	9e-14	57	ame:552545	dally
Unigene6796_TN1 population	K02306	2e-29	128	phu:Phum_PHUM075610	dally
Unigene30906_TN1 population	K02308	1e-11	68.2	ecb:100146901	death-associated protein 6
Unigene4222_TN1 population	K02308	2e-32	140	bfo:BRAFLDRAFT_147789	death-associated protein 6
Unigene11429_TN1 population	K02310	7e-11	67.8	bta:507981	DNA fragmentation factor, 45 kD, alpha subunit
Unigene132_TN1 population	K02318	2e-112	407	cqu:CpipJ_CPIJ008826	phosphopantetheine adenylyltransferase / dephospho-CoA kinase [EC:2.7.7.3 2.7.1.24]
Unigene6538_TN1 population	K02318	1e-10	65.5	api:100159484	phosphopantetheine adenylyltransferase / dephospho-CoA kinase [EC:2.7.7.3 2.7.1.24]
Unigene11720_TN1 population	K02320	5e-06	53.5	cin:100184358	DNA polymerase alpha subunit A [EC:2.7.7.7]
Unigene20594_TN1 population	K02320	2e-15	80.5	tca:655855	DNA polymerase alpha subunit A [EC:2.7.7.7]
Unigene34816_TN1 population	K02320	1e-26	119	bfo:BRAFLDRAFT_120187	DNA polymerase alpha subunit A [EC:2.7.7.7]
Unigene4271_TN1 population	K02320	3e-19	93.6	gga:418593	DNA polymerase alpha subunit A [EC:2.7.7.7]
Unigene37490_TN1 population	K02321	1e-74	281	nve:NEMVE_v1g166478	DNA polymerase alpha subunit B
Unigene10927_TN1 population	K02324	3e-71	266	tca:657660	DNA polymerase epsilon subunit 1 [EC:2.7.7.7]
Unigene23403_TN1 population	K02324	5e-31	132	tca:657660	DNA polymerase epsilon subunit 1 [EC:2.7.7.7]
Unigene2816_TN1 population	K02324	7e-93	213	ame:409673	DNA polymerase epsilon subunit 1 [EC:2.7.7.7]
Unigene30257_TN1 population	K02324	8e-49	191	tca:657660	DNA polymerase epsilon subunit 1 [EC:2.7.7.7]
Unigene36942_TN1 population	K02324	6e-61	234	ame:409673	DNA polymerase epsilon subunit 1 [EC:2.7.7.7]
Unigene891_TN1 population	K02324	0	676	cqu:CpipJ_CPIJ008666	DNA polymerase epsilon subunit 1 [EC:2.7.7.7]
Unigene1558_TN1 population	K02325	3e-11	67	ecb:100065785	DNA polymerase epsilon subunit 2 [EC:2.7.7.7]
Unigene6732_TN1 population	K02325	2e-81	302	spu:592195	DNA polymerase epsilon subunit 2 [EC:2.7.7.7]
Unigene33384_TN1 population	K02326	1e-37	154	nvi:100122550	DNA polymerase epsilon subunit 3 [EC:2.7.7.7]
Unigene13279_TN1 population	K02327	1e-100	365	phu:Phum_PHUM453000	DNA polymerase delta subunit 1 [EC:2.7.7.7]
Unigene31195_TN1 population	K02327	5e-51	199	nvi:100122758	DNA polymerase delta subunit 1 [EC:2.7.7.7]
Unigene5247_TN1 population	K02327	0	746	api:100159771	DNA polymerase delta subunit 1 [EC:2.7.7.7]
Unigene6738_TN1 population	K02328	2e-115	416	aag:AaeL_AAEL012669	DNA polymerase delta subunit 2
Unigene14037_TN1 population	K02330	4e-112	405	xtr:448741	DNA polymerase beta subunit [EC:2.7.7.7 4.2.99.-]
Unigene37563_TN1 population	K02331	2e-91	337	nvi:100119447	DNA polymerase phi subunit [EC:2.7.7.7]
Unigene37356_TN1 population	K02333	2e-49	197	api:100168614	DNA polymerase gamma 2
Unigene11407_TN1 population	K02349	2e-11	69.3	cin:100179525	DNA polymerase theta subunit [EC:2.7.7.7]
Unigene12038_TN1 population	K02349	7e-21	100	tgu:100221673	DNA polymerase theta subunit [EC:2.7.7.7]
Unigene2288_TN1 population	K02349	3e-28	123	tca:657782	DNA polymerase theta subunit [EC:2.7.7.7]
Unigene32722_TN1 population	K02349	2e-11	67.4	ame:724423	DNA polymerase theta subunit [EC:2.7.7.7]
Unigene34960_TN1 population	K02349	2e-38	158	ame:724423	DNA polymerase theta subunit [EC:2.7.7.7]
Unigene10467_TN1 population	K02350	3e-12	75.5	spu:580974	DNA polymerase zeta subunit [EC:2.7.7.7]
Unigene11356_TN1 population	K02350	9e-12	73.6	spu:580974	DNA polymerase zeta subunit [EC:2.7.7.7]
Unigene12104_TN1 population	K02350	4e-14	80.5	spu:580974	DNA polymerase zeta subunit [EC:2.7.7.7]
Unigene12242_TN1 population	K02350	2e-15	85.1	spu:580974	DNA polymerase zeta subunit [EC:2.7.7.7]
Unigene13855_TN1 population	K02350	6e-12	74.3	spu:580974	DNA polymerase zeta subunit [EC:2.7.7.7]
Unigene13858_TN1 population	K02350	6e-12	74.3	spu:580974	DNA polymerase zeta subunit [EC:2.7.7.7]
Unigene14167_TN1 population	K02350	6e-11	70.1	spu:580974	DNA polymerase zeta subunit [EC:2.7.7.7]
Unigene19746_TN1 population	K02350	3e-20	96.7	phu:Phum_PHUM106820	DNA polymerase zeta subunit [EC:2.7.7.7]
Unigene24599_TN1 population	K02350	9e-26	115	tca:662786	DNA polymerase zeta subunit [EC:2.7.7.7]
Unigene26375_TN1 population	K02350	1e-07	54.7	spu:580974	DNA polymerase zeta subunit [EC:2.7.7.7]
Unigene28281_TN1 population	K02350	1e-12	71.2	bfo:BRAFLDRAFT_262795	DNA polymerase zeta subunit [EC:2.7.7.7]
Unigene2963_TN1 population	K02350	1e-11	73.2	spu:580974	DNA polymerase zeta subunit [EC:2.7.7.7]
Unigene30586_TN1 population	K02350	4e-44	176	dmo:Dmoj_GI19991	DNA polymerase zeta subunit [EC:2.7.7.7]
Unigene32377_TN1 population	K02350	1e-07	54.7	spu:580974	DNA polymerase zeta subunit [EC:2.7.7.7]
Unigene33629_TN1 population	K02350	2e-07	54.7	spu:580974	DNA polymerase zeta subunit [EC:2.7.7.7]
Unigene3494_TN1 population	K02350	1e-17	92	spu:580974	DNA polymerase zeta subunit [EC:2.7.7.7]
Unigene3671_TN1 population	K02350	6e-12	74.3	spu:580974	DNA polymerase zeta subunit [EC:2.7.7.7]
Unigene37292_TN1 population	K02350	5e-09	63.2	spu:580974	DNA polymerase zeta subunit [EC:2.7.7.7]
Unigene5548_TN1 population	K02350	4e-27	124	spu:580974	DNA polymerase zeta subunit [EC:2.7.7.7]
Unigene5718_TN1 population	K02350	2e-16	86.7	spu:580974	DNA polymerase zeta subunit [EC:2.7.7.7]
Unigene6539_TN1 population	K02350	8e-59	225	aag:AaeL_AAEL009851	DNA polymerase zeta subunit [EC:2.7.7.7]
Unigene7314_TN1 population	K02350	7e-16	86.7	spu:580974	DNA polymerase zeta subunit [EC:2.7.7.7]
Unigene8718_TN1 population	K02350	2e-18	74.3	spu:580974	DNA polymerase zeta subunit [EC:2.7.7.7]
Unigene13462_TN1 population	K02353	5e-162	383	nvi:100124213	dishevelled
Unigene19345_TN1 population	K02353	6e-15	79.3	ame:409050	dishevelled
Unigene2959_TN1 population	K02353	2e-26	117	ame:409050	dishevelled
Unigene31466_TN1 population	K02353	3e-11	67	nvi:100124213	dishevelled
Unigene11580_TN1 population	K02354	2e-18	94	spu:583340	frizzled 4
Unigene28966_TN1 population	K02354	8e-06	48.9	spu:583340	frizzled 4
Unigene20358_TN1 population	K02355	1e-13	74.7	nvi:100116534	elongation factor G
Unigene25998_TN1 population	K02355	3e-17	87	ame:408831	elongation factor G
Unigene26068_TN1 population	K02355	1e-11	68.6	dan:Dana_GF18865	elongation factor G
Unigene37600_TN1 population	K02355	0	1097	cqu:CpipJ_CPIJ005834	elongation factor G
Unigene9760_TN1 population	K02357	9e-71	268	nvi:100114209	elongation factor Ts
Unigene35155_TN1 population	K02358	9e-43	172	tca:661515	elongation factor Tu
Unigene36575_TN1 population	K02358	5e-97	354	cqu:CpipJ_CPIJ002279	elongation factor Tu
Unigene5455_TN1 population	K02358	0	683	aga:AgaP_AGAP006996	elongation factor Tu
Unigene12369_TN1 population	K02359	1e-158	560	phu:Phum_PHUM588760	egghead protein (zeste-white 4 protein)
Unigene33918_TN1 population	K02359	7e-46	182	api:100162655	egghead protein (zeste-white 4 protein)
Unigene12176_TN1 population	K02360	9e-75	282	aag:AaeL_AAEL009189	a component of the cytoplasm (encore)
Unigene12801_TN1 population	K02365	4e-26	100	api:100162113	separase [EC:3.4.22.49]
Unigene10876_TN1 population	K02366	1e-100	365	phu:Phum_PHUM455050	glucuronyl/N-acetylglucosaminyl transferase EXT1 [EC:2.4.1.224 2.4.1.225]
Unigene8849_TN1 population	K02366	6e-76	282	tca:657388	glucuronyl/N-acetylglucosaminyl transferase EXT1 [EC:2.4.1.224 2.4.1.225]
Unigene17622_TN1 population	K02367	4e-20	96.3	api:100164685	glucuronyl/N-acetylglucosaminyl transferase EXT2 [EC:2.4.1.224 2.4.1.225]
Unigene25720_TN1 population	K02367	2e-10	63.9	gga:425859	glucuronyl/N-acetylglucosaminyl transferase EXT2 [EC:2.4.1.224 2.4.1.225]
Unigene36806_TN1 population	K02367	6e-150	530	phu:Phum_PHUM488440	glucuronyl/N-acetylglucosaminyl transferase EXT2 [EC:2.4.1.224 2.4.1.225]
Unigene10552_TN1 population	K02370	5e-19	96.3	hmg:100212160	alpha-1,4-N-acetylglucosaminyltransferase EXTL3 [EC:2.4.1.223 2.4.1.224]
Unigene10847_TN1 population	K02370	3e-16	86.3	hmg:100212160	alpha-1,4-N-acetylglucosaminyltransferase EXTL3 [EC:2.4.1.223 2.4.1.224]
Unigene11111_TN1 population	K02370	9e-26	119	hmg:100212160	alpha-1,4-N-acetylglucosaminyltransferase EXTL3 [EC:2.4.1.223 2.4.1.224]
Unigene12039_TN1 population	K02370	5e-24	111	hmg:100212160	alpha-1,4-N-acetylglucosaminyltransferase EXTL3 [EC:2.4.1.223 2.4.1.224]
Unigene12462_TN1 population	K02370	9e-24	82.8	hmg:100212160	alpha-1,4-N-acetylglucosaminyltransferase EXTL3 [EC:2.4.1.223 2.4.1.224]
Unigene12533_TN1 population	K02370	2e-25	115	hmg:100212160	alpha-1,4-N-acetylglucosaminyltransferase EXTL3 [EC:2.4.1.223 2.4.1.224]
Unigene13090_TN1 population	K02370	5e-12	54.7	hmg:100212160	alpha-1,4-N-acetylglucosaminyltransferase EXTL3 [EC:2.4.1.223 2.4.1.224]
Unigene13144_TN1 population	K02370	2e-25	118	hmg:100212160	alpha-1,4-N-acetylglucosaminyltransferase EXTL3 [EC:2.4.1.223 2.4.1.224]
Unigene13446_TN1 population	K02370	4e-18	93.2	hmg:100212160	alpha-1,4-N-acetylglucosaminyltransferase EXTL3 [EC:2.4.1.223 2.4.1.224]
Unigene13503_TN1 population	K02370	4e-15	84.7	hmg:100212160	alpha-1,4-N-acetylglucosaminyltransferase EXTL3 [EC:2.4.1.223 2.4.1.224]
Unigene13736_TN1 population	K02370	3e-19	97.4	hmg:100212160	alpha-1,4-N-acetylglucosaminyltransferase EXTL3 [EC:2.4.1.223 2.4.1.224]
Unigene1491_TN1 population	K02370	3e-29	130	hmg:100212160	alpha-1,4-N-acetylglucosaminyltransferase EXTL3 [EC:2.4.1.223 2.4.1.224]
Unigene17880_TN1 population	K02370	6e-12	69.3	phu:Phum_PHUM490250	alpha-1,4-N-acetylglucosaminyltransferase EXTL3 [EC:2.4.1.223 2.4.1.224]
Unigene22780_TN1 population	K02370	6e-06	49.3	hmg:100212160	alpha-1,4-N-acetylglucosaminyltransferase EXTL3 [EC:2.4.1.223 2.4.1.224]
Unigene24623_TN1 population	K02370	1e-27	121	aag:AaeL_AAEL000483	alpha-1,4-N-acetylglucosaminyltransferase EXTL3 [EC:2.4.1.223 2.4.1.224]
Unigene26132_TN1 population	K02370	2e-18	90.5	aag:AaeL_AAEL000483	alpha-1,4-N-acetylglucosaminyltransferase EXTL3 [EC:2.4.1.223 2.4.1.224]
Unigene33440_TN1 population	K02370	2e-06	51.6	hmg:100212160	alpha-1,4-N-acetylglucosaminyltransferase EXTL3 [EC:2.4.1.223 2.4.1.224]
Unigene35080_TN1 population	K02370	7e-09	42.4	hmg:100212160	alpha-1,4-N-acetylglucosaminyltransferase EXTL3 [EC:2.4.1.223 2.4.1.224]
Unigene3538_TN1 population	K02370	4e-26	120	hmg:100212160	alpha-1,4-N-acetylglucosaminyltransferase EXTL3 [EC:2.4.1.223 2.4.1.224]
Unigene35954_TN1 population	K02370	1e-17	90.5	hmg:100212160	alpha-1,4-N-acetylglucosaminyltransferase EXTL3 [EC:2.4.1.223 2.4.1.224]
Unigene36331_TN1 population	K02370	2e-19	96.7	hmg:100212160	alpha-1,4-N-acetylglucosaminyltransferase EXTL3 [EC:2.4.1.223 2.4.1.224]
Unigene6826_TN1 population	K02370	5e-28	124	hmg:100212160	alpha-1,4-N-acetylglucosaminyltransferase EXTL3 [EC:2.4.1.223 2.4.1.224]
Unigene8274_TN1 population	K02370	5e-23	108	hmg:100212160	alpha-1,4-N-acetylglucosaminyltransferase EXTL3 [EC:2.4.1.223 2.4.1.224]
Unigene11140_TN1 population	K02374	4e-18	92.8	mmu:19249	protein tyrosin phosphatase, non-receptor type 13 (PTPN13)
Unigene8393_TN1 population	K02374	6e-49	197	spu:582167	protein tyrosin phosphatase, non-receptor type 13 (PTPN13)
Unigene19433_TN1 population	K02375	6e-25	112	phu:Phum_PHUM188130	frizzled 5/8
Unigene36888_TN1 population	K02377	2e-127	455	api:100166652	GDP-L-fucose synthase [EC:1.1.1.271]
Unigene4768_TN1 population	K02427	1e-42	172	aag:AaeL_AAEL011303	ribosomal RNA large subunit methyltransferase E [EC:2.1.1.-]
Unigene3607_TN1 population	K02432	2e-66	251	isc:IscW_ISCW004077	frizzled 1/7
Unigene7009_TN1 population	K02432	2e-149	529	ame:551124	frizzled 1/7
Unigene12646_TN1 population	K02433	2e-80	187	cel:Y41D4A.6	aspartyl-tRNA(Asn)/glutamyl-tRNA (Gln) amidotransferase subunit A [EC:6.3.5.6 6.3.5.7]
Unigene12352_TN1 population	K02434	3e-112	405	mmu:229487	aspartyl-tRNA(Asn)/glutamyl-tRNA (Gln) amidotransferase subunit B [EC:6.3.5.6 6.3.5.7]
Unigene36426_TN1 population	K02437	4e-46	185	nvi:100115593	glycine cleavage system H protein
Unigene13686_TN1 population	K02447	1e-10	68.9	dpo:Dpse_GA25451	protein gruken precursor
Unigene12529_TN1 population	K02449	0	547	ame:409462	cyclin-dependent kinase 10 [EC:2.7.11.22]
Unigene31409_TN1 population	K02513	2e-36	150	bfo:BRAFLDRAFT_236592	heparan sulfate 2-O-sulfotransferase HS2ST1 [EC:2.8.2.-]
Unigene36393_TN1 population	K02513	6e-54	211	tca:662441	heparan sulfate 2-O-sulfotransferase HS2ST1 [EC:2.8.2.-]
Unigene33055_TN1 population	K02514	9e-29	125	dme:Dmel_CG4451	heparan sulfate 6-O-sulfotransferase HS6ST1 [EC:2.8.2.-]
Unigene34759_TN1 population	K02514	1e-82	305	dme:Dmel_CG4451	heparan sulfate 6-O-sulfotransferase HS6ST1 [EC:2.8.2.-]
Unigene30972_TN1 population	K02516	1e-34	144	ame:410664	protein arginine N-methyltransferase 5 [EC:2.1.1.125]
Unigene35097_TN1 population	K02516	1e-20	69.7	dre:368664	protein arginine N-methyltransferase 5 [EC:2.1.1.125]
Unigene7315_TN1 population	K02516	8e-25	62	bta:515594	protein arginine N-methyltransferase 5 [EC:2.1.1.125]
Unigene8110_TN1 population	K02516	9e-78	290	phu:Phum_PHUM336830	protein arginine N-methyltransferase 5 [EC:2.1.1.125]
Unigene12088_TN1 population	K02519	2e-102	298	dme:Dmel_CG12413	translation initiation factor IF-2
Unigene30792_TN1 population	K02519	1e-40	164	nvi:100115504	translation initiation factor IF-2
Unigene36283_TN1 population	K02520	5e-29	128	aga:AgaP_AGAP012309	translation initiation factor IF-3
Unigene14020_TN1 population	K02522	0	974	nvi:100123596	inositol 1,4,5-triphosphate receptor, invertebrate
Unigene17027_TN1 population	K02522	8e-19	92	nvi:100123596	inositol 1,4,5-triphosphate receptor, invertebrate
Unigene18395_TN1 population	K02522	5e-07	52.8	ame:406129	inositol 1,4,5-triphosphate receptor, invertebrate
Unigene19669_TN1 population	K02522	1e-29	127	tca:660517	inositol 1,4,5-triphosphate receptor, invertebrate
Unigene20320_TN1 population	K02522	3e-26	116	tca:660517	inositol 1,4,5-triphosphate receptor, invertebrate
Unigene21166_TN1 population	K02522	2e-31	134	ame:406129	inositol 1,4,5-triphosphate receptor, invertebrate
Unigene29426_TN1 population	K02522	4e-49	192	nvi:100123596	inositol 1,4,5-triphosphate receptor, invertebrate
Unigene29887_TN1 population	K02522	2e-47	187	nvi:100123596	inositol 1,4,5-triphosphate receptor, invertebrate
Unigene30380_TN1 population	K02522	3e-42	169	nvi:100123596	inositol 1,4,5-triphosphate receptor, invertebrate
Unigene35127_TN1 population	K02522	8e-90	329	tca:660517	inositol 1,4,5-triphosphate receptor, invertebrate
Unigene36764_TN1 population	K02522	2e-131	469	tca:660517	inositol 1,4,5-triphosphate receptor, invertebrate
Unigene6743_TN1 population	K02522	8e-49	191	tca:660517	inositol 1,4,5-triphosphate receptor, invertebrate
Unigene37065_TN1 population	K02537	8e-73	274	api:100163039	mitotic spindle assembly checkpoint protein MAD2
Unigene21171_TN1 population	K02540	4e-30	129	dvi:Dvir_GJ24206	minichromosome maintenance protein 2
Unigene31729_TN1 population	K02540	4e-36	149	nvi:100120235	minichromosome maintenance protein 2
Unigene31908_TN1 population	K02540	4e-37	152	api:100162075	minichromosome maintenance protein 2
Unigene10926_TN1 population	K02541	0	484	tca:657061	minichromosome maintenance protein 3
Unigene33100_TN1 population	K02541	1e-50	197	aga:AgaP_AGAP001135	minichromosome maintenance protein 3
Unigene36021_TN1 population	K02541	1e-38	160	api:100164651	minichromosome maintenance protein 3
Unigene11819_TN1 population	K02542	0	716	cqu:CpipJ_CPIJ009047	minichromosome maintenance protein 6
Unigene12829_TN1 population	K02542	8e-63	174	tca:658099	minichromosome maintenance protein 6
Unigene26394_TN1 population	K02542	7e-21	99	ame:413064	minichromosome maintenance protein 6
Unigene30608_TN1 population	K02561	5e-09	59.7	dre:445218	BCL2-related ovarian killer protein
Unigene34268_TN1 population	K02564	6e-49	192	nvi:100115436	glucosamine-6-phosphate deaminase [EC:3.5.99.6]
Unigene8788_TN1 population	K02564	2e-63	241	ame:409520	glucosamine-6-phosphate deaminase [EC:3.5.99.6]
Unigene11120_TN1 population	K02577	0	768	nvi:100120347	heparan sulfate N-deacetylase/N-sulfotransferase NDST2 [EC:3.1.1.- 2.8.2.-]
Unigene1293_TN1 population	K02599	2e-13	76.6	rno:25496	Notch
Unigene1302_TN1 population	K02599	4e-15	82.8	dan:Dana_GF19599	Notch
Unigene19758_TN1 population	K02599	1e-24	111	dan:Dana_GF19599	Notch
Unigene20286_TN1 population	K02599	1e-16	84.7	ame:413289	Notch
Unigene22973_TN1 population	K02599	2e-13	74.3	aga:AgaP_AGAP001015	Notch
Unigene24415_TN1 population	K02599	9e-18	88.6	spu:575027	Notch
Unigene25910_TN1 population	K02599	8e-19	92	tad:TRIADDRAFT_57306	Notch
Unigene30319_TN1 population	K02599	2e-36	150	ame:413289	Notch
Unigene35149_TN1 population	K02599	1e-06	52.8	rno:29492	Notch
Unigene3919_TN1 population	K02599	4e-25	116	ecb:100068764	Notch
Unigene7886_TN1 population	K02599	3e-06	51.2	ame:413289	Notch
Unigene9818_TN1 population	K02599	1e-37	156	ame:413289	Notch
Unigene9978_TN1 population	K02599	2e-30	131	gga:395655	Notch
Unigene12476_TN1 population	K02602	2e-54	213	oaa:100078527	oo18 RNA-binding protein
Unigene1626_TN1 population	K02602	8e-91	335	ame:411907	oo18 RNA-binding protein
Unigene11615_TN1 population	K02603	7e-114	411	dmo:Dmoj_GI19096	origin recognition complex subunit 1
Unigene13325_TN1 population	K02604	2e-101	370	dmo:Dmoj_GI21981	origin recognition complex subunit 2
Unigene27622_TN1 population	K02605	6e-11	65.9	tca:664121	origin recognition complex subunit 3
Unigene28521_TN1 population	K02605	1e-18	91.7	ecb:100065661	origin recognition complex subunit 3
Unigene32937_TN1 population	K02605	9e-10	62	tca:664121	origin recognition complex subunit 3
Unigene8056_TN1 population	K02605	5e-42	150	tca:664121	origin recognition complex subunit 3
Unigene12550_TN1 population	K02606	1e-101	370	ame:552652	origin recognition complex subunit 4
Unigene28226_TN1 population	K02607	3e-14	77	dya:Dyak_GE18687	origin recognition complex subunit 5
Unigene29837_TN1 population	K02607	2e-08	57.4	spu:589513	origin recognition complex subunit 5
Unigene13648_TN1 population	K02633	0	661	tca:659015	period circadian protein
Unigene8462_TN1 population	K02633	1e-10	66.2	dse:Dsec_GM19238	period circadian protein
Unigene13508_TN1 population	K02644	5e-142	504	ame:413448	pole hole
Unigene14882_TN1 population	K02644	4e-09	59.7	phu:Phum_PHUM472510	pole hole
Unigene33321_TN1 population	K02644	3e-43	173	nvi:100121496	pole hole
Unigene37605_TN1 population	K02649	0	971	nvi:100122747	phosphoinositide-3-kinase, regulatory subunit
Unigene10976_TN1 population	K02677	0	569	ame:406106	classical protein kinase C [EC:2.7.11.13]
Unigene12314_TN1 population	K02677	6e-10	67	nve:NEMVE_v1g93932	classical protein kinase C [EC:2.7.11.13]
Unigene4804_TN1 population	K02677	1e-13	77.8	cbr:CBG16150	classical protein kinase C [EC:2.7.11.13]
Unigene564_TN1 population	K02677	2e-09	65.9	dvi:Dvir_GJ21015	classical protein kinase C [EC:2.7.11.13]
Unigene8922_TN1 population	K02677	2e-08	59.3	dgr:Dgri_GH22649	classical protein kinase C [EC:2.7.11.13]
Unigene30371_TN1 population	K02678	1e-09	61.6	dwi:Dwil_GK12243	c-ets proto-oncogene protein
Unigene5551_TN1 population	K02678	7e-100	364	ame:412916	c-ets proto-oncogene protein
Unigene9598_TN1 population	K02684	1e-123	269	api:100167905	DNA primase small subunit [EC:2.7.7.-]
[truncated: 9,451 more rows]
