# Supplementary material for: Comparative Transcriptome Analysis of Salivary Glands of Two Populations of Rice Brown Planthopper, Nilaparvata lugens, That Differ in Virulence
Source: PLoS One. 2013 Nov 14;8(11):e79612. doi: 10.1371/journal.pone.0079612 (PMC3828371; doi:10.1371/journal.pone.0079612)
Supplement: Table S3 — KEGG orthology (KO) annotation of unigenes from the salivary-gland transcriptome of Mudgo (M) population of the brown planthopper (BPH). (XLSX) [file pone.0079612.s004.xlsx]

## Sheet: Sheet1
Table S3. KO annotation of unigenes from the salivary gland transcriptome of M population.
geneID	KO_id	KEGG-Evalue	KEGG-Gene	ko_definition
Unigene1_M population	K07763	6e-75	dpo:Dpse_GA18484	matrix metalloproteinase-14 (membrane-inserted) [EC:3.4.24.80]
Unigene100_M population	K15047	4e-08	pon:100457424	heterogeneous nuclear ribonucleoprotein U-like protein 1
Unigene10002_M population	K11592	4e-09	cin:100181362	endoribonuclease Dicer [EC:3.1.26.-]
Unigene10005_M population	K14304	4e-51	tca:660845	nuclear pore complex protein Nup85
Unigene10006_M population	K12047	3e-23	xtr:100379714	maltase-glucoamylase [EC:3.2.1.20 3.2.1.3]
Unigene10010_M population	K02350	8e-17	bfo:BRAFLDRAFT_262795	DNA polymerase zeta subunit [EC:2.7.7.7]
Unigene10011_M population	K14838	3e-26	dmo:Dmoj_GI22244	nucleolar protein 15
Unigene10016_M population	K09649	3e-55	xtr:100124847	protease, serine, 16 (thymus) [EC:3.4.-.-]
Unigene10017_M population	K06115	0	nvi:100122788	spectrin beta
Unigene1002_M population	K14410	4e-81	api:100167518	acid phosphatase [EC:3.1.3.2]
Unigene10021_M population	K14411	2e-17	aga:AgaP_AGAP001993	RNA-binding protein Musashi
Unigene10022_M population	K04308	2e-27	mcc:718661	leucine-rich repeat-containing G protein-coupled receptor 5
Unigene10023_M population	K06693	2e-45	ame:410128	26S proteasome non-ATPase regulatory subunit 9
Unigene10024_M population	K01294	3e-165	tca:661126	carboxypeptidase E [EC:3.4.17.10]
Unigene10026_M population	K14792	1e-10	tca:661461	rRNA biogenesis protein RRP5
Unigene1003_M population	K14410	3e-18	api:100167518	acid phosphatase [EC:3.1.3.2]
Unigene10030_M population	K06990	2e-128	api:100159706
Unigene10031_M population	K12169	0	phu:Phum_PHUM177460	Kip1 ubiquitination-promoting complex protein 1 [EC:6.3.2.19]
Unigene10033_M population	K12380	2e-157	api:100160287	Ras GTPase-activating protein 3
Unigene10034_M population	K11093	2e-67	tca:662320	U1 small nuclear ribonucleoprotein 70kDa
Unigene10038_M population	K11093	1e-152	tca:662320	U1 small nuclear ribonucleoprotein 70kDa
Unigene1004_M population	K14410	2e-63	api:100167518	acid phosphatase [EC:3.1.3.2]
Unigene10040_M population	K10659	5e-06	mdo:100021012	E3 ubiquitin-protein ligase MARCH4/9/11 [EC:6.3.2.19]
Unigene10043_M population	K08576	0	nvi:100121583	calpain-7 [EC:3.4.22.-]
Unigene10045_M population	K10352	1e-09	oaa:100081497	myosin heavy chain
Unigene10047_M population	K06261	8e-10	cfa:403638	platelet glycoprotein Ib alpha chain
Unigene10051_M population	K08853	8e-13	aml:100464303	AP2-associated kinase [EC:2.7.11.1]
Unigene10062_M population	K10955	6e-07	bta:789571	intestinal mucin-2
Unigene10064_M population	K04228	4e-21	dre:100151502	arginine vasopressin receptor 2
Unigene10066_M population	K14410	8e-07	nvi:100116521	acid phosphatase [EC:3.1.3.2]
Unigene10067_M population	K11866	7e-71	ame:724789	STAM-binding protein [EC:3.1.2.15]
Unigene10072_M population	K08282	9e-07	dre:393513	non-specific serine/threonine protein kinase [EC:2.7.11.1]
Unigene10073_M population	K13184	4e-32	mmu:13211	ATP-dependent RNA helicase A [EC:3.6.4.13]
Unigene10075_M population	K06847	6e-63	phu:Phum_PHUM370990	RGM domain family
Unigene10079_M population	K14650	7e-70	phu:Phum_PHUM409440	transcription initiation factor TFIID subunit 3
Unigene10086_M population	K08815	4e-27	phu:Phum_PHUM423550	tau tubulin kinase [EC:2.7.11.26]
Unigene10087_M population	K06129	6e-89	phu:Phum_PHUM509450	lysophospholipase III [EC:3.1.1.5]
Unigene10089_M population	K12505	1e-163	api:100168103	decaprenyl-diphosphate synthase subunit 2 [EC:2.5.1.91]
Unigene10090_M population	K01175	6e-52	rno:311826	[EC:3.1.-.-]
Unigene10092_M population	K04989	1e-07	mmu:244646	polycystin 1L3
Unigene10093_M population	K05401	4e-23	dme:Dmel_CG5195	toll-like recepto 3
Unigene10094_M population	K00623	6e-06	dmo:Dmoj_GI10809	choline O-acetyltransferase [EC:2.3.1.6]
Unigene10095_M population	K03801	3e-63	isc:IscW_ISCW015462	lipoyl(octanoyl) transferase [EC:2.3.1.181]
Unigene10097_M population	K08017	1e-27	hmg:100197999	advillin
Unigene10098_M population	K09995	2e-08	spu:579532	homeobox protein Nkx-3.2
Unigene10099_M population	K07593	2e-37	pon:100437366	MFS transporter, SP family, solute carrier family 2 (facilitated glucose transporter), member 2
Unigene101_M population	K12597	9e-11	aml:100481808	protein AIR1/2
Unigene1010_M population	K14972	1e-18	aga:AgaP_AGAP004734	PAX-interacting protein 1
Unigene10100_M population	K03850	2e-13	ssc:100152778	alpha-1,2-glucosyltransferase [EC:2.4.1.-]
Unigene10101_M population	K14822	3e-39	tgu:100219403	rRNA-processing protein CGR1
Unigene10104_M population	K09443	9e-68	tca:663364	ETS-type family, other
Unigene10108_M population	K07943	4e-88	tca:664534	ADP-ribosylation factor-like 2
Unigene1011_M population	K06838	3e-16	xla:380270	slit 1
Unigene10111_M population	K08146	1e-14	bta:100337051	MFS transporter, SP family, solute carrier family 2 (facilitated glucose transporter), member 9
Unigene10112_M population	K00476	7e-14	cbr:CBG07728	aspartate beta-hydroxylase [EC:1.14.11.16]
Unigene10115_M population	K14857	1e-112	nvi:100115500	AdoMet-dependent rRNA methyltransferase SPB1 [EC:2.1.1.-]
Unigene10119_M population	K12823	3e-43	nvi:100117934	ATP-dependent RNA helicase DDX5/DBP2 [EC:3.6.4.13]
Unigene10124_M population	K05740	2e-18	ecb:100072186	diaphanous 1
Unigene10125_M population	K04574	2e-13	xtr:100101753	neurofilament heavy polypeptide
Unigene10126_M population	K13221	3e-51	spu:594312	methylosome protein 50
Unigene10127_M population	K08017	5e-16	hmg:100197999	advillin
Unigene10129_M population	K04574	4e-13	bta:528842	neurofilament heavy polypeptide
Unigene10136_M population	K04616	1e-70	phu:Phum_PHUM155390	gamma-aminobutyric acid (GABA) B receptor 2
Unigene10138_M population	K10408	7e-56	phu:Phum_PHUM402310	dynein heavy chain, axonemal
Unigene10139_M population	K05323	5e-17	cel:C52B9.6	potassium channel subfamily K, invertebrate
Unigene10142_M population	K12841	9e-38	phu:Phum_PHUM452910	calcium homeostasis endoplasmic reticulum protein
Unigene10145_M population	K14411	6e-147	api:100164936	RNA-binding protein Musashi
Unigene10146_M population	K14411	3e-153	api:100164936	RNA-binding protein Musashi
Unigene10147_M population	K04573	1e-09	xla:397995	neurofilament medium polypeptide (neurofilament 3)
Unigene10151_M population	K12893	1e-13	isc:IscW_ISCW010321	splicing factor, arginine/serine-rich 4/5/6
Unigene10153_M population	K14443	1e-67	nvi:100122135	protein Tob/BTG
Unigene10156_M population	K09228	9e-22	bfo:BRAFLDRAFT_71028	KRAB domain-containing zinc finger protein
Unigene10158_M population	K10955	1e-22	hsa:4583	intestinal mucin-2
Unigene10159_M population	K12584	3e-70	tca:658490	scavenger mRNA-decapping enzyme DcpS [EC:3.-.-.-]
Unigene1016_M population	K07996	2e-90	phu:Phum_PHUM000210	matrix metalloproteinase-16 (membrane-inserted) [EC:3.4.24.-]
Unigene10160_M population	K13189	1e-10	mdo:100029535	RNA-binding protein 14
Unigene10165_M population	K10955	3e-08	hsa:4583	intestinal mucin-2
Unigene10167_M population	K10159	4e-30	mcc:574290	toll-like receptor 2
Unigene1017_M population	K04460	0	tca:660052	protein phosphatase 5 [EC:3.1.3.16]
Unigene10171_M population	K09228	1e-41	api:100159445	KRAB domain-containing zinc finger protein
Unigene10175_M population	K13094	1e-20	nvi:100119417	RNA-binding protein 5/10
Unigene10178_M population	K01062	0	nvi:100113798	1-alkyl-2-acetylglycerophosphocholine esterase [EC:3.1.1.47]
Unigene10179_M population	K07196	6e-16	dre:492762	thyroid hormone receptor interactor 10
Unigene10182_M population	K10481	7e-07	xtr:100145760	BTB/POZ domain-containing protein 9
Unigene10183_M population	K06767	1e-28	ecb:100058783	Down syndrome cell adhesion molecule
Unigene10184_M population	K12301	4e-57	tgu:100223041	MFS transporter, ACS family, solute carrier family 17 (sodium-dependent inorganic phosphate cotransporter), member 5
Unigene10186_M population	K04952	4e-09	rno:83686	cyclic nucleotide gated channel beta 1
Unigene10190_M population	K00799	6e-17	tca:663119	glutathione S-transferase [EC:2.5.1.18]
Unigene10192_M population	K09540	0	api:100159107	translocation protein SEC63
Unigene10194_M population	K11840	2e-12	spu:592001	ubiquitin carboxyl-terminal hydrolase 9/24 [EC:3.1.2.15]
Unigene10195_M population	K09548	1e-31	tca:656460	prefoldin subunit 1
Unigene10197_M population	K04559	2e-10	dvi:Dvir_GJ13799	huntingtin interacting protein 1
Unigene102_M population	K14387	0	aga:AgaP_AGAP002366	solute carrier family 5 (high affinity choline transporter), member 7
Unigene10200_M population	K06084	1e-11	bfo:BRAFLDRAFT_117217	F-box protein 20
Unigene10201_M population	K00700	1e-131	dsi:Dsim_GD10945	1,4-alpha-glucan branching enzyme [EC:2.4.1.18]
Unigene10202_M population	K04572	1e-08	dre:793912	neurofilament light polypeptide
Unigene10203_M population	K11831	5e-104	phu:Phum_PHUM477360	nuclear respiratory factor 1
Unigene10206_M population	K14689	5e-106	dpe:Dper_GL18616	solute carrier family 30 (zinc transporter), member 2
Unigene10210_M population	K14822	2e-33	tgu:100219403	rRNA-processing protein CGR1
Unigene10211_M population	K11432	2e-13	mdo:100010516	PR domain zinc finger protein 2
Unigene10212_M population	K15172	5e-14	mdo:100031345	transcription elongation factor SPT5
Unigene10218_M population	K14354	6e-06	cfa:485962	solute carrier organic anion transporter family, member 4A
Unigene10219_M population	K00814	0	api:100164899	alanine transaminase [EC:2.6.1.2]
Unigene1022_M population	K14258	8e-18	isc:IscW_ISCW024553	facilitated trehalose transporter
Unigene10220_M population	K00814	0	api:100164899	alanine transaminase [EC:2.6.1.2]
Unigene10227_M population	K11662	2e-78	phu:Phum_PHUM561030	actin-related protein 6
Unigene10228_M population	K10352	2e-10	bmy:Bm1_51435	myosin heavy chain
Unigene10229_M population	K10352	2e-11	bmy:Bm1_51435	myosin heavy chain
Unigene1023_M population	K00888	1e-97	phu:Phum_PHUM607950	phosphatidylinositol 4-kinase [EC:2.7.1.67]
Unigene10234_M population	K00665	0	api:100167255	fatty acid synthase, animal type [EC:2.3.1.85]
Unigene10236_M population	K06184	0	tca:660218	ATP-binding cassette, sub-family F, member 1
Unigene10237_M population	K11294	3e-09	cin:448950	nucleolin
Unigene10239_M population	K12896	2e-78	tca:657225	splicing factor, arginine/serine-rich 7
Unigene10241_M population	K12896	2e-13	tca:657225	splicing factor, arginine/serine-rich 7
Unigene10244_M population	K08869	0	nvi:100122114	aarF domain-containing kinase
Unigene10248_M population	K10478	4e-25	tca:663586	BTB/POZ domain-containing protein 3/6
Unigene10250_M population	K01109	1e-42	nvi:100116145	inositol polyphosphate-4-phosphatase [EC:3.1.3.66]
Unigene10252_M population	K05202	2e-114	hsa:2898	glutamate receptor, ionotropic, kainate 2
Unigene10253_M population	K00654	0	phu:Phum_PHUM241300	serine palmitoyltransferase [EC:2.3.1.50]
Unigene10255_M population	K05202	1e-117	tgu:100231135	glutamate receptor, ionotropic, kainate 2
Unigene10257_M population	K10519	7e-10	xla:100037240	zinc finger and BTB domain-containing protein 48
Unigene10258_M population	K06267	3e-07	tca:663740	hyaluronan-mediated motility receptor
Unigene10259_M population	K07605	4e-11	gga:769040	type II keratin, basic
Unigene10260_M population	K06965	2e-29	nvi:100113863	protein pelota
Unigene10261_M population	K05185	4e-18	mmu:14404	gamma-aminobutyric acid (GABA) A receptor epsilon
Unigene10262_M population	K09188	1e-12	dmo:Dmoj_GI21761	histone-lysine N-methyltransferase MLL3 [EC:2.1.1.43]
Unigene10263_M population	K10382	1e-07	xtr:100496778	dystonin
Unigene10264_M population	K10268	3e-09	dre:100331130	F-box and leucine-rich repeat protein 2/20
Unigene10266_M population	K11985	2e-25	ame:726290	TRAF-interacting protein
Unigene10269_M population	K10380	8e-10	hmg:100209042	ankyrin
Unigene1027_M population	K12567	0	spu:590007	titin [EC:2.7.11.1]
Unigene10270_M population	K09370	6e-86	api:100160905	insulin gene enhancer protein ISL
Unigene10274_M population	K09442	2e-52	tca:656847	SAM pointed domain-containing ETS transcription factor
Unigene1028_M population	K10352	0	api:100167379	myosin heavy chain
Unigene10280_M population	K11787	1e-35	tca:661737	phosphoribosylamine--glycine ligase / phosphoribosylglycinamide formyltransferase / phosphoribosylformylglycinamidine cyclo-ligase [EC:6.3.4.13 2.1.2.2 6.3.3.1]
Unigene10281_M population	K10392	3e-38	nvi:100114373	kinesin family member 1/13/14
Unigene10283_M population	K03351	4e-67	smm:Smp_136960	anaphase-promoting complex subunit 4
Unigene10285_M population	K03938	9e-21	cqu:CpipJ_CPIJ000879	NADH dehydrogenase (ubiquinone) Fe-S protein 5 [EC:1.6.5.3 1.6.99.3]
Unigene10286_M population	K12875	2e-92	phu:Phum_PHUM463890	apoptotic chromatin condensation inducer in the nucleus
Unigene10289_M population	K10693	2e-156	tca:660160	E3 ubiquitin-protein ligase MYCBP2 [EC:6.3.2.19]
Unigene1029_M population	K10352	0	api:100167379	myosin heavy chain
Unigene10292_M population	K07819	5e-83	nvi:100118799	beta-1,3-galactosyltransferase 1 [EC:2.4.1.-]
Unigene10293_M population	K10956	0	api:100144911	protein transport protein SEC61 subunit alpha
Unigene10294_M population	K01128	1e-50	dme:Dmel_CG32052	[EC:3.1.4.-]
Unigene10296_M population	K03540	4e-16	ame:724659	ribonuclease P protein subunit RPR2 [EC:3.1.26.5]
Unigene1030_M population	K01120	3e-175	ame:412573	3',5'-cyclic-nucleotide phosphodiesterase [EC:3.1.4.17]
Unigene10300_M population	K12831	2e-21	spu:578904	splicing factor 3B subunit 4
Unigene10303_M population	K07936	4e-11	phu:Phum_PHUM095420	GTP-binding nuclear protein Ran
Unigene10304_M population	K13885	6e-60	mdo:100029588	scavenger receptor class B, member 1
Unigene10305_M population	K13885	6e-60	mdo:100029588	scavenger receptor class B, member 1
Unigene10308_M population	K15162	2e-15	dwi:Dwil_GK16973	mediator of RNA polymerase II transcription subunit 12
Unigene1031_M population	K10802	4e-86	tca:662763	high mobility group protein B1
Unigene10310_M population	K10352	2e-27	mdo:100024892	myosin heavy chain
Unigene10311_M population	K07763	3e-132	dpo:Dpse_GA18484	matrix metalloproteinase-14 (membrane-inserted) [EC:3.4.24.80]
Unigene10312_M population	K07763	4e-131	dpo:Dpse_GA18484	matrix metalloproteinase-14 (membrane-inserted) [EC:3.4.24.80]
Unigene10314_M population	K14325	5e-07	cqu:CpipJ_CPIJ001780	RNA-binding protein with serine-rich domain 1
Unigene10315_M population	K14325	9e-07	cqu:CpipJ_CPIJ001780	RNA-binding protein with serine-rich domain 1
Unigene10316_M population	K14018	1e-27	phu:Phum_PHUM047800	phospholipase A-2-activating protein
Unigene1032_M population	K10802	2e-96	dpo:Dpse_GA11488	high mobility group protein B1
Unigene10323_M population	K06569	3e-43	dre:565942	melanoma-associated antigen p97
Unigene10328_M population	K10955	1e-10	bta:789571	intestinal mucin-2
Unigene1033_M population	K01175	2e-28	mmu:68607	[EC:3.1.-.-]
Unigene10334_M population	K08508	4e-106	phu:Phum_PHUM458270	synaptosomal-associated protein, 23kDa
Unigene10335_M population	K08508	4e-106	phu:Phum_PHUM458270	synaptosomal-associated protein, 23kDa
Unigene10336_M population	K00907	1e-39	phu:Phum_PHUM123630	myosin-light-chain kinase [EC:2.7.11.18]
Unigene10337_M population	K12589	3e-81	dse:Dsec_GM21652	exosome complex component RRP42
Unigene10338_M population	K13172	3e-14	dan:Dana_GF24975	serine/arginine repetitive matrix protein 2
Unigene1034_M population	K15187	3e-08	mcc:711732	YEATS domain-containing protein 1/3
Unigene10345_M population	K00626	5e-137	tca:663885	acetyl-CoA C-acetyltransferase [EC:2.3.1.9]
Unigene10347_M population	K15172	1e-06	mdo:100031345	transcription elongation factor SPT5
Unigene10351_M population	K08683	5e-102	aag:AaeL_AAEL009324	3-hydroxyacyl-CoA dehydrogenase / 3-hydroxy-2-methylbutyryl-CoA dehydrogenase [EC:1.1.1.35 1.1.1.178]
Unigene10357_M population	K01110	1e-138	ame:411859	phosphatidylinositol-3,4,5-trisphosphate 3-phosphatase [EC:3.1.3.67]
Unigene10359_M population	K14258	3e-74	aag:AaeL_AAEL000567	facilitated trehalose transporter
Unigene1036_M population	K12047	5e-10	xtr:100379714	maltase-glucoamylase [EC:3.2.1.20 3.2.1.3]
Unigene10362_M population	K06765	2e-13	rno:25311	deleted in colorectal carcinoma
Unigene10363_M population	K01044	5e-11	dme:Dmel_CG6917	carboxylesterase [EC:3.1.1.1]
Unigene10364_M population	K15001	2e-46	dwi:Dwil_GK14161	cytochrome P450, family 4 [EC:1.14.-.-]
Unigene10369_M population	K14353	2e-53	tca:661450	solute carrier organic anion transporter family, member 3A
Unigene10370_M population	K05673	1e-28	api:100164310	ATP-binding cassette, subfamily C (CFTR/MRP), member 4
Unigene10374_M population	K04352	2e-12	dan:Dana_GF20186	Ras GTPase-activating protein 1
Unigene10375_M population	K07299	7e-13	tgu:100222572	MFS transporter, SP family, solute carrier family 2 (facilitated glucose transporter), member 1
Unigene10376_M population	K02184	5e-12	mdo:100027801	formin 2
Unigene1038_M population	K10802	1e-86	tca:662763	high mobility group protein B1
Unigene10382_M population	K00913	2e-46	api:100159102	inositol-1,3,4-trisphosphate 5/6-kinase / inositol-tetrakisphosphate 1-kinase [EC:2.7.1.159 2.7.1.134]
Unigene10384_M population	K02918	2e-50	tca:659458	large subunit ribosomal protein L35e
Unigene10386_M population	K10263	0	nvi:100115921	F-box and WD-40 domain protein 5
Unigene10387_M population	K13165	2e-13	aag:AaeL_AAEL011568	splicing factor, arginine/serine-rich 12
Unigene1039_M population	K08076	1e-26	cel:C05D11.6	astacin [EC:3.4.24.21]
Unigene10391_M population	K04574	1e-26	hsa:4744	neurofilament heavy polypeptide
Unigene10392_M population	K03626	4e-20	gga:396544	nascent polypeptide-associated complex subunit alpha
Unigene10393_M population	K04574	1e-26	hsa:4744	neurofilament heavy polypeptide
Unigene10394_M population	K10601	0	tca:663272	E3 ubiquitin-protein ligase synoviolin [EC:6.3.2.19]
Unigene10395_M population	K14073	2e-36	tca:657679	pancreatic triacylglycerol lipase [EC:3.1.1.3]
Unigene10396_M population	K10955	3e-07	gga:423101	intestinal mucin-2
Unigene10398_M population	K05931	1e-20	ame:411458	histone-arginine methyltransferase CARM1 [EC:2.1.1.125]
Unigene10399_M population	K06842	6e-23	phu:Phum_PHUM141790	semaphorin 6
Unigene10400_M population	K12478	3e-12	oaa:100079644	early endosome antigen 1
Unigene10401_M population	K10359	9e-12	tgu:100226327	myosin VII
Unigene10402_M population	K14789	4e-10	nvi:100118382	nucleolar protein 6
Unigene10403_M population	K12075	4e-30	dre:497638	discs large protein
Unigene10404_M population	K12075	6e-30	dre:497638	discs large protein
Unigene10408_M population	K06270	8e-35	tgu:100220857	protein phosphatase 1 regulatory subunit 12A
Unigene10410_M population	K03103	1e-53	ame:725931	multiple inositol-polyphosphate phosphatase [EC:3.1.3.62]
Unigene10411_M population	K03103	1e-53	ame:725931	multiple inositol-polyphosphate phosphatase [EC:3.1.3.62]
Unigene10413_M population	K02599	5e-40	xtr:100037842	Notch
Unigene10417_M population	K00088	5e-73	phu:Phum_PHUM097460	IMP dehydrogenase [EC:1.1.1.205]
Unigene10419_M population	K00670	2e-08	aag:AaeL_AAEL012413	peptide alpha-N-acetyltransferase [EC:2.3.1.88]
Unigene1042_M population	K10421	3e-85	phu:Phum_PHUM291650	CAP-Gly domain-containing linker protein 1
Unigene10425_M population	K01183	5e-106	dme:Dmel_CG9307	chitinase [EC:3.2.1.14]
Unigene10429_M population	K09529	5e-64	nvi:100120832	DnaJ homolog subfamily C member 9
Unigene10430_M population	K01077	3e-42	dgr:Dgri_GH12658	alkaline phosphatase [EC:3.1.3.1]
Unigene10432_M population	K09557	3e-14	dre:445139	BCL2-associated athanogene 3
Unigene10433_M population	K14792	3e-88	api:100166439	rRNA biogenesis protein RRP5
Unigene1044_M population	K10908	8e-08	nvi:100113753	DNA-directed RNA polymerase, mitochondrial [EC:2.7.7.6]
Unigene10444_M population	K07579	8e-43	bfo:BRAFLDRAFT_89653	putative methylase
Unigene10446_M population	K07759	1e-142	nvi:100121503	poly(ADP-ribose) glycohydrolase [EC:3.2.1.143]
Unigene10447_M population	K10395	2e-24	phu:Phum_PHUM063460	kinesin family member 4/7/21/27
Unigene10448_M population	K05746	1e-06	mmu:13800	enabled
Unigene1045_M population	K08518	3e-59	phu:Phum_PHUM212560	syntaxin binding protein 5 (tomosyn)
Unigene10450_M population	K12035	4e-27	aml:100478070	tripartite motif-containing protein 71
Unigene10453_M population	K08825	0	dse:Dsec_GM22846	dual-specificity tyrosine-(Y)-phosphorylation regulated kinase [EC:2.7.12.1]
Unigene10455_M population	K13191	9e-42	dsi:Dsim_GD25221	RNA-binding protein 16
Unigene10456_M population	K01285	1e-42	api:100165792	lysosomal Pro-X carboxypeptidase [EC:3.4.16.2]
Unigene10460_M population	K14560	3e-78	nvi:100116137	U3 small nucleolar ribonucleoprotein protein IMP3
Unigene10469_M population	K04573	8e-15	xla:397995	neurofilament medium polypeptide (neurofilament 3)
Unigene1047_M population	K15176	2e-07	nvi:100121981	RNA polymerase-associated protein CTR9
Unigene10470_M population	K01611	4e-72	phu:Phum_PHUM473090	S-adenosylmethionine decarboxylase [EC:4.1.1.50]
Unigene10472_M population	K14007	0	ame:409439	protein transport protein SEC24
Unigene10473_M population	K09880	2e-07	aga:AgaP_AGAP003331	enolase-phosphatase E1 [EC:3.1.3.77]
Unigene10474_M population	K00517	4e-25	cel:ZK177.5	[EC:1.14.-.-]
Unigene1048_M population	K10352	6e-21	api:100163013	myosin heavy chain
Unigene10484_M population	K14662	6e-118	tca:655408	protein N-terminal asparagine amidohydrolase [EC:3.5.1.-]
Unigene10485_M population	K06275	5e-137	tca:656047	parvin
Unigene10486_M population	K04233	3e-88	api:100167869	allatostatin receptor
Unigene1049_M population	K06095	1e-06	spu:575556	multiple PDZ domain protein
Unigene10491_M population	K00864	1e-31	nvi:100119344	glycerol kinase [EC:2.7.1.30]
Unigene10492_M population	K04403	2e-38	tgu:100223478	TAK1-binding protein 1
Unigene10495_M population	K02915	6e-51	nvi:100113629	large subunit ribosomal protein L34e
Unigene10496_M population	K14556	4e-50	tca:658568	U3 small nucleolar RNA-associated protein 12
Unigene10498_M population	K03258	3e-46	xtr:448618	translation initiation factor 4B
Unigene105_M population	K11140	1e-64	aag:AaeL_AAEL005806	aminopeptidase N [EC:3.4.11.2]
Unigene10501_M population	K10322	2e-55	dre:558703	suppressor of cytokine signaling 6
Unigene10503_M population	K13865	7e-116	mdo:100013702	solute carrier family 7 (cationic amino acid transporter), member 3
Unigene10506_M population	K10789	7e-64	tgu:100228147	myeloperoxidase [EC:1.11.1.7]
Unigene10508_M population	K08874	3e-50	phu:Phum_PHUM249010	transformation/transcription domain-associated protein
Unigene10509_M population	K05312	6e-24	spu:581710	nicotinic acetylcholine receptor, invertebrate
Unigene10510_M population	K14774	3e-58	ame:411603	U3 small nucleolar RNA-associated protein 25
Unigene10511_M population	K15196	1e-20	hmg:100202027	transcription factor IIIB 90 kDa subunit
Unigene10512_M population	K14557	3e-47	ame:412410	U3 small nucleolar RNA-associated protein 6
Unigene10513_M population	K13983	7e-25	spu:590861	putative helicase MOV10L1 [EC:3.6.4.13]
Unigene10514_M population	K10592	2e-07	dwi:Dwil_GK19776	E3 ubiquitin-protein ligase HUWE1 [EC:6.3.2.19]
Unigene10515_M population	K00100	4e-27	dme:Dmel_CG1444	[EC:1.1.1.-]
Unigene10516_M population	K14822	5e-13	tgu:100219403	rRNA-processing protein CGR1
Unigene10518_M population	K02599	9e-38	ame:413289	Notch
Unigene10519_M population	K08802	1e-113	aga:AgaP_AGAP001752	SNF related kinase [EC:2.7.11.1]
Unigene1052_M population	K03138	1e-07	cqu:CpipJ_CPIJ009645	transcription initiation factor TFIIF subunit alpha
Unigene10522_M population	K03129	7e-14	xtr:100487219	transcription initiation factor TFIID subunit 4
Unigene10524_M population	K12035	9e-11	dvi:Dvir_GJ19924	tripartite motif-containing protein 71
Unigene10525_M population	K13171	1e-14	phu:Phum_PHUM150090	serine/arginine repetitive matrix protein 1
Unigene10528_M population	K06841	2e-23	api:100165671	semaphorin 5
Unigene10529_M population	K12304	3e-112	api:100163150	soluble calcium-activated nucleotidase 1 [EC:3.6.1.6]
Unigene10530_M population	K06772	2e-30	dre:664692	limbic system-associated membrane protein
Unigene10531_M population	K15009	8e-07	dmo:Dmoj_GI18466	SH3 and multiple ankyrin repeat domains protein
Unigene10532_M population	K10885	3e-44	isc:IscW_ISCW017702	ATP-dependent DNA helicase 2 subunit 2
Unigene10536_M population	K00753	4e-105	phu:Phum_PHUM491860	glycoprotein 3-alpha-L-fucosyltransferase [EC:2.4.1.214]
Unigene10538_M population	K09228	2e-17	hsa:54753	KRAB domain-containing zinc finger protein
Unigene10539_M population	K14972	9e-21	aga:AgaP_AGAP004734	PAX-interacting protein 1
Unigene1054_M population	K10421	3e-85	phu:Phum_PHUM291650	CAP-Gly domain-containing linker protein 1
Unigene10544_M population	K09228	6e-49	bfo:BRAFLDRAFT_66688	KRAB domain-containing zinc finger protein
Unigene10545_M population	K07295	1e-28	dpe:Dper_GL19043	nuclear receptor subfamily 2 group A
Unigene1055_M population	K13129	5e-24	aga:AgaP_AGAP004011	survival motor neuron protein
Unigene10550_M population	K12480	1e-56	spu:585032	Rab GTPase-binding effector protein 1
Unigene10551_M population	K00844	1e-06	hmg:100198395	hexokinase [EC:2.7.1.1]
Unigene10553_M population	K11836	7e-175	ame:552324	ubiquitin carboxyl-terminal hydrolase 5/13 [EC:3.1.2.15]
Unigene10554_M population	K10357	3e-36	nvi:100120420	myosin V
Unigene10560_M population	K15002	4e-48	tca:658760	cytochrome P450, family 6 [EC:1.14.-.-]
Unigene10561_M population	K01323	2e-09	mcc:702117	coagulation factor XI [EC:3.4.21.27]
Unigene10562_M population	K09228	8e-31	hsa:147686	KRAB domain-containing zinc finger protein
Unigene10564_M population	K05655	3e-95	tca:660837	ATP-binding cassette, subfamily B (MDR/TAP), member 8
Unigene10565_M population	K11064	5e-80	phu:Phum_PHUM429780	monocyte to macrophage differentiation protein
Unigene10566_M population	K01175	1e-19	mmu:68607	[EC:3.1.-.-]
Unigene10567_M population	K13288	1e-50	tca:660205	oligoribonuclease [EC:3.1.-.-]
Unigene10568_M population	K13288	1e-50	tca:660205	oligoribonuclease [EC:3.1.-.-]
Unigene1057_M population	K09228	3e-19	phu:Phum_PHUM446350	KRAB domain-containing zinc finger protein
Unigene10579_M population	K09680	1e-151	ame:726156	type II pantothenate kinase [EC:2.7.1.33]
Unigene1058_M population	K09228	4e-16	dre:553302	KRAB domain-containing zinc finger protein
Unigene10582_M population	K14549	2e-80	phu:Phum_PHUM299080	U3 small nucleolar RNA-associated protein 15
Unigene10584_M population	K09380	2e-15	gga:395904	zinc finger homeobox protein 4
Unigene10585_M population	K06980	7e-25	phu:Phum_PHUM546690
Unigene10586_M population	K12616	2e-20	nvi:100116066	enhancer of mRNA-decapping protein 4
Unigene10587_M population	K06491	2e-22	tgu:100226293	neural cell adhesion molecule
Unigene10588_M population	K07190	1e-90	ame:550706	phosphorylase kinase alpha/beta subunit
Unigene10590_M population	K12198	9e-95	nvi:100116488	charged multivesicular body protein 5
Unigene10591_M population	K09490	5e-108	tca:659147	heat shock 70kDa protein 5
Unigene10592_M population	K00382	2e-135	phu:Phum_PHUM336850	dihydrolipoamide dehydrogenase [EC:1.8.1.4]
Unigene10593_M population	K03958	8e-13	aag:AaeL_AAEL013960	NADH dehydrogenase (ubiquinone) 1 beta subcomplex 2 [EC:1.6.5.3 1.6.99.3]
Unigene10594_M population	K03027	9e-45	spu:590827	DNA-directed RNA polymerases I and III subunit RPAC1
Unigene10595_M population	K06107	0	api:100159929	erythrocyte membrane protein band 4.1
Unigene10596_M population	K02174	4e-21	cqu:CpipJ_CPIJ003269	broad
Unigene10597_M population	K06107	0	api:100159929	erythrocyte membrane protein band 4.1
Unigene10598_M population	K14972	2e-18	aga:AgaP_AGAP004734	PAX-interacting protein 1
Unigene106_M population	K09228	7e-32	bfo:BRAFLDRAFT_66688	KRAB domain-containing zinc finger protein
Unigene10601_M population	K14972	4e-17	dgr:Dgri_GH16923	PAX-interacting protein 1
Unigene10602_M population	K04912	3e-61	dre:793480	potassium channel subfamily K member 1
Unigene10604_M population	K02370	4e-07	hmg:100212160	alpha-1,4-N-acetylglucosaminyltransferase EXTL3 [EC:2.4.1.223 2.4.1.224]
Unigene10605_M population	K06772	1e-25	dre:664692	limbic system-associated membrane protein
Unigene10606_M population	K10366	5e-159	spu:373242	dystrophin
Unigene10608_M population	K06772	3e-25	dre:664692	limbic system-associated membrane protein
Unigene10609_M population	K08829	9e-15	ame:409409	male germ cell-associated kinase [EC:2.7.11.22]
Unigene10610_M population	K01876	3e-06	api:100167658	aspartyl-tRNA synthetase [EC:6.1.1.12]
Unigene10611_M population	K10421	4e-37	phu:Phum_PHUM291650	CAP-Gly domain-containing linker protein 1
Unigene10615_M population	K11471	8e-09	ssc:100518495	additional sex combs-like protein
Unigene10616_M population	K01369	1e-06	dre:406625	legumain [EC:3.4.22.34]
Unigene1062_M population	K04255	1e-21	cfa:611027	r-opsin
Unigene10620_M population	K01104	7e-178	ame:411227	protein-tyrosine phosphatase [EC:3.1.3.48]
Unigene10626_M population	K10601	9e-09	isc:IscW_ISCW008722	E3 ubiquitin-protein ligase synoviolin [EC:6.3.2.19]
Unigene10627_M population	K14300	6e-26	nvi:100120745	nuclear pore complex protein Nup133
Unigene10629_M population	K12275	9e-111	tca:661654	translocation protein SEC62
Unigene1063_M population	K00555	2e-40	spu:585741	tRNA (guanine-N2-)-methyltransferase [EC:2.1.1.32]
Unigene10631_M population	K09228	8e-58	mmu:233058	KRAB domain-containing zinc finger protein
Unigene10632_M population	K01053	2e-18	nvi:100113493	gluconolactonase [EC:3.1.1.17]
Unigene10633_M population	K00907	2e-19	der:Dere_GG25360	myosin-light-chain kinase [EC:2.7.11.18]
Unigene10635_M population	K01278	4e-17	ame:410337	dipeptidyl-peptidase 4 [EC:3.4.14.5]
Unigene10637_M population	K03678	1e-06	phu:Phum_PHUM006410	exosome complex component RRP45
Unigene10638_M population	K04347	5e-08	dre:406604	guanine nucleotide binding protein (G protein), gamma 12
Unigene10639_M population	K00030	2e-167	tca:658559	isocitrate dehydrogenase (NAD+) [EC:1.1.1.41]
Unigene10644_M population	K11449	7e-13	ame:408944	jumonji domain-containing protein 1 [EC:1.14.11.-]
Unigene10645_M population	K02223	4e-10	dwi:Dwil_GK10694	circadian locomoter output cycles kaput protein [EC:2.3.1.48]
Unigene10646_M population	K02223	3e-10	dwi:Dwil_GK10694	circadian locomoter output cycles kaput protein [EC:2.3.1.48]
Unigene10647_M population	K06095	1e-08	cin:100186631	multiple PDZ domain protein
Unigene10648_M population	K07375	0	spu:586940	tubulin beta
Unigene1065_M population	K14822	5e-29	tgu:100219403	rRNA-processing protein CGR1
Unigene10651_M population	K05955	1e-107	tca:661918	protein farnesyltransferase/geranylgeranyltransferase type-1 subunit alpha [EC:2.5.1.58 2.5.1.59]
Unigene10652_M population	K00030	2e-167	tca:658559	isocitrate dehydrogenase (NAD+) [EC:1.1.1.41]
Unigene10653_M population	K02211	4e-43	tca:660097	cyclin-dependent kinase 9 [EC:2.7.11.22]
Unigene10657_M population	K13247	1e-43	dan:Dana_GF19071	L-gulonate 3-dehydrogenase [EC:1.1.1.45]
Unigene1066_M population	K13485	1e-39	nvi:100116352	2-oxo-4-hydroxy-4-carboxy-5-ureidoimidazoline decarboxylase [EC:4.1.1.-]
Unigene10660_M population	K11155	0	ame:552377	diacylglycerol O-acyltransferase 1 [EC:2.3.1.20 2.3.1.75 2.3.1.76]
Unigene10661_M population	K11155	0	ame:552377	diacylglycerol O-acyltransferase 1 [EC:2.3.1.20 2.3.1.75 2.3.1.76]
Unigene10663_M population	K12460	4e-19	phu:Phum_PHUM300670	ankyrin repeat-rich membrane spanning protein
Unigene10665_M population	K12460	5e-19	phu:Phum_PHUM300670	ankyrin repeat-rich membrane spanning protein
Unigene10670_M population	K04448	5e-63	ame:726289	transcription factor AP-1
Unigene10673_M population	K14822	4e-36	tgu:100219403	rRNA-processing protein CGR1
Unigene10674_M population	K11306	1e-66	tca:659405	histone acetyltransferase MYST4 [EC:2.3.1.48]
Unigene10675_M population	K14822	3e-25	tgu:100219403	rRNA-processing protein CGR1
Unigene10679_M population	K05692	2e-69	smm:Smp_046590	actin beta/gamma 1
Unigene1068_M population	K02370	3e-41	tca:663383	alpha-1,4-N-acetylglucosaminyltransferase EXTL3 [EC:2.4.1.223 2.4.1.224]
Unigene10683_M population	K09313	0	nvi:100123387	homeobox protein cut-like
Unigene10684_M population	K06104	2e-14	tgu:100227292	angiomotin like 1
Unigene10686_M population	K02522	4e-52	ame:406129	inositol 1,4,5-triphosphate receptor, invertebrate
Unigene10688_M population	K02090	2e-138	aag:AaeL_AAEL008648	cyclin-dependent kinase 5 [EC:2.7.11.22]
Unigene10689_M population	K13339	9e-89	tca:659974	peroxin-6
Unigene1069_M population	K11972	9e-36	phu:Phum_PHUM127980	E3 ubiquitin-protein ligase RNF19A [EC:6.3.2.19]
Unigene10691_M population	K11321	1e-08	tca:661106	bromodomain-containing protein 8
Unigene10692_M population	K00327	0	phu:Phum_PHUM101680	NADPH-ferrihemoprotein reductase [EC:1.6.2.4]
Unigene107_M population	K01262	8e-20	aga:AgaP_AGAP004109	Xaa-Pro aminopeptidase [EC:3.4.11.9]
Unigene1070_M population	K08654	3e-62	hsa:5125	proprotein convertase subtilisin/kexin type 5 [EC:3.4.21.-]
Unigene10702_M population	K03260	4e-08	mdo:100031723	translation initiation factor 4G
Unigene10703_M population	K03239	8e-97	ame:409118	translation initiation factor eIF-2B subunit alpha
Unigene10708_M population	K07904	2e-115	ame:551603	Ras-related protein Rab-11A
Unigene10709_M population	K00820	0	ame:406107	glucosamine--fructose-6-phosphate aminotransferase (isomerizing) [EC:2.6.1.16]
Unigene10710_M population	K00820	0	ame:406107	glucosamine--fructose-6-phosphate aminotransferase (isomerizing) [EC:2.6.1.16]
Unigene10717_M population	K08266	4e-147	ame:409725	G protein beta subunit-like
Unigene10719_M population	K08860	5e-144	phu:Phum_PHUM002650	eukaryotic translation initiation factor 2-alpha kinase [EC:2.7.11.1]
Unigene1072_M population	K14764	6e-08	cbr:CBG22510	protein SHQ1
Unigene10720_M population	K09228	3e-42	bfo:BRAFLDRAFT_66688	KRAB domain-containing zinc finger protein
Unigene10722_M population	K14822	2e-10	tgu:100219403	rRNA-processing protein CGR1
Unigene10725_M population	K12826	3e-18	mdo:100014243	splicing factor 3A subunit 2
Unigene10727_M population	K11661	3e-13	xtr:733804	helicase SRCAP [EC:3.6.4.-]
Unigene10729_M population	K11653	9e-08	aga:AgaP_AGAP001786	AT-rich interactive domain-containing protein 1
Unigene10731_M population	K13337	2e-41	bfo:BRAFLDRAFT_121162	peroxin-19
Unigene10734_M population	K08469	9e-14	bfo:BRAFLDRAFT_66969	G protein-coupled receptor 158
Unigene10736_M population	K10360	7e-07	dre:100006612	myosin IX
Unigene10738_M population	K06883	4e-42	ame:725745
Unigene10739_M population	K10627	1e-26	ame:725208	E3 ubiquitin-protein ligase RAD18 [EC:6.3.2.19]
Unigene1074_M population	K10454	8e-118	dvi:Dvir_GJ21999	kelch-like protein 17 (actinfilin)
Unigene10742_M population	K11162	2e-36	tgu:100228466	retinol dehydrogenase 14 [EC:1.1.1.-]
Unigene10747_M population	K14611	4e-79	nvi:100123163	solute carrier family 23 (nucleobase transporter), member 1/2
Unigene10755_M population	K00253	2e-23	bfo:BRAFLDRAFT_84110	isovaleryl-CoA dehydrogenase [EC:1.3.99.10]
Unigene10756_M population	K00907	3e-30	spu:581963	myosin-light-chain kinase [EC:2.7.11.18]
Unigene10758_M population	K00161	7e-33	ame:551103	pyruvate dehydrogenase E1 component subunit alpha [EC:1.2.4.1]
Unigene10759_M population	K00907	7e-08	dvi:Dvir_GJ20094	myosin-light-chain kinase [EC:2.7.11.18]
Unigene10761_M population	K06765	1e-34	xtr:100486082	deleted in colorectal carcinoma
Unigene10762_M population	K15172	3e-16	mdo:100031345	transcription elongation factor SPT5
Unigene10764_M population	K14437	2e-07	dpe:Dper_GL25832	chromodomain-helicase-DNA-binding protein 7 [EC:3.6.4.12]
Unigene10767_M population	K14325	3e-75	ame:551707	RNA-binding protein with serine-rich domain 1
Unigene10770_M population	K01056	4e-10	tgu:100227249	peptidyl-tRNA hydrolase, PTH1 family [EC:3.1.1.29]
Unigene10773_M population	K07851	5e-47	tca:661889	Ras-like, family 10, member B
Unigene10775_M population	K13123	9e-31	nvi:100121346	G patch domain-containing protein 1
Unigene10776_M population	K02520	3e-29	aga:AgaP_AGAP012309	translation initiation factor IF-3
Unigene10780_M population	K15183	1e-09	hmg:100199756	RNA polymerase II elongation factor ELL
Unigene10784_M population	K00604	8e-21	xtr:100487891	methionyl-tRNA formyltransferase [EC:2.1.2.9]
Unigene10785_M population	K09378	0	phu:Phum_PHUM190870	AT-binding transcription factor 1
Unigene10786_M population	K13096	8e-07	dvi:Dvir_GJ22701	splicing factor 4
Unigene10787_M population	K05621	6e-47	oaa:100082527	transglutaminase 4 [EC:2.3.2.13]
Unigene10788_M population	K04952	2e-08	mmu:333329	cyclic nucleotide gated channel beta 1
Unigene10789_M population	K14563	2e-155	dmo:Dmoj_GI18675	rRNA 2'-O-methyltransferase fibrillarin [EC:2.1.1.-]
Unigene1079_M population	K13092	2e-06	spu:593795	nuclear protein NHN1
Unigene10790_M population	K00854	2e-166	ame:409884	xylulokinase [EC:2.7.1.17]
Unigene10793_M population	K14849	1e-45	ame:412480	ribosomal RNA-processing protein 1
Unigene10794_M population	K15224	4e-09	mmu:116848	bromodomain adjacent to zinc finger domain protein 2A
Unigene1080_M population	K13092	2e-06	spu:593795	nuclear protein NHN1
Unigene10802_M population	K11584	0	ame:408949	protein phosphatase 2 (formerly 2A), regulatory subunit B'
Unigene10803_M population	K06813	2e-15	dre:407978	cadherin 23
Unigene10809_M population	K12812	8e-94	ame:552515	ATP-dependent RNA helicase UAP56/SUB2 [EC:3.6.4.13]
Unigene10810_M population	K12812	0	ame:552515	ATP-dependent RNA helicase UAP56/SUB2 [EC:3.6.4.13]
Unigene10811_M population	K06768	2e-80	dpo:Dpse_GA14672	Down syndrome cell adhesion molecule like 1
Unigene10812_M population	K09610	2e-24	mmu:13599	endothelin-converting enzyme-like 1 [EC:3.4.24.-]
Unigene1082_M population	K01411	8e-08	dwi:Dwil_GK18555	nardilysin [EC:3.4.24.61]
Unigene10822_M population	K01443	1e-44	aag:AaeL_AAEL002430	N-acetylglucosamine-6-phosphate deacetylase [EC:3.5.1.25]
Unigene10824_M population	K05312	1e-157	ame:406082	nicotinic acetylcholine receptor, invertebrate
Unigene10825_M population	K11447	0	phu:Phum_PHUM617680	histone demethylase [EC:1.14.11.-]
Unigene10826_M population	K02144	0	nvi:100121857	V-type H+-transporting ATPase 54 kD subunit [EC:3.6.3.14]
Unigene1083_M population	K01411	2e-11	tca:655191	nardilysin [EC:3.4.24.61]
Unigene10838_M population	K12327	3e-19	gga:373965	caldesmon
Unigene10839_M population	K15157	5e-07	gga:416941	mediator of RNA polymerase II transcription subunit 15
Unigene1084_M population	K09594	2e-12	ame:552133	folliculin
Unigene10840_M population	K13858	0	gga:420658	solute carrier family 4 (sodium bicarbonate cotransporter), member 7
Unigene10841_M population	K05128	3e-44	nvi:100122409	RYK receptor-like tyrosine kinase [EC:2.7.10.1]
Unigene10842_M population	K08041	4e-89	tca:661438	adenylate cyclase 1 [EC:4.6.1.1]
Unigene10843_M population	K14437	3e-10	dpo:Dpse_GA17619	chromodomain-helicase-DNA-binding protein 7 [EC:3.6.4.12]
Unigene10844_M population	K04489	8e-37	nvi:100115867	caspase invertebrate, apoptosis-related cysteine protease [EC:3.4.22.-]
Unigene10845_M population	K13865	8e-69	mdo:100013702	solute carrier family 7 (cationic amino acid transporter), member 3
Unigene10846_M population	K00710	5e-51	cqu:CpipJ_CPIJ007696	polypeptide N-acetylgalactosaminyltransferase [EC:2.4.1.41]
Unigene10848_M population	K14966	1e-17	cqu:CpipJ_CPIJ014398	host cell factor
Unigene10851_M population	K14822	2e-08	tgu:100219403	rRNA-processing protein CGR1
Unigene10852_M population	K09411	3e-40	api:100167329	forkhead box protein, other
Unigene10853_M population	K06114	1e-87	phu:Phum_PHUM459030	spectrin alpha
Unigene10854_M population	K01107	3e-73	nvi:100122810	inositol polyphosphate 1-phosphatase [EC:3.1.3.57]
Unigene10857_M population	K12386	6e-54	nvi:100114326	cystinosin
Unigene1086_M population	K01411	3e-16	tca:655191	nardilysin [EC:3.4.24.61]
Unigene10861_M population	K09553	3e-15	bmy:Bm1_55560	stress-induced-phosphoprotein 1
Unigene10862_M population	K11348	1e-132	phu:Phum_PHUM529340	bromodomain and PHD finger-containing protein 1
Unigene10863_M population	K12825	0	ame:409883	splicing factor 3A subunit 1
Unigene10864_M population	K11853	3e-49	phu:Phum_PHUM227220	ubiquitin carboxyl-terminal hydrolase 34 [EC:3.1.2.15]
Unigene10865_M population	K09228	1e-12	ecb:100061541	KRAB domain-containing zinc finger protein
Unigene10867_M population	K00680	8e-15	dme:Dmel_CG33337	[EC:2.3.1.-]
Unigene10870_M population	K02374	3e-20	cfa:403662	protein tyrosin phosphatase, non-receptor type 13 (PTPN13)
Unigene10872_M population	K14358	6e-32	bfo:BRAFLDRAFT_90201	secernin
Unigene10874_M population	K05662	3e-93	ame:412749	ATP-binding cassette, subfamily B (MDR/TAP), member 7
Unigene10876_M population	K04506	3e-28	tca:660139	E3 ubiquitin-protein ligase SIAH1 [EC:6.3.2.19]
Unigene10878_M population	K06101	6e-09	cfa:480128	histone-lysine N-methyltransferase ASH1L [EC:2.1.1.43]
Unigene10879_M population	K00710	1e-139	aag:AaeL_AAEL012823	polypeptide N-acetylgalactosaminyltransferase [EC:2.4.1.41]
Unigene10881_M population	K14398	8e-15	xtr:548671	cleavage and polyadenylation specificity factor subunit 6/7
Unigene10883_M population	K15113	3e-118	tca:662563	solute carrier family 25 (mitochondrial iron transporter), member 28/37
Unigene10885_M population	K12377	5e-50	nvi:100118858	torso-like protein
Unigene10890_M population	K04533	8e-22	nvi:100120106	huntingtin
Unigene10891_M population	K00907	3e-76	dan:Dana_GF13333	myosin-light-chain kinase [EC:2.7.11.18]
Unigene10892_M population	K01312	1e-29	dmo:Dmoj_GI21243	trypsin [EC:3.4.21.4]
Unigene10894_M population	K08675	0	phu:Phum_PHUM244850	Lon-like ATP-dependent protease [EC:3.4.21.-]
Unigene10895_M population	K15173	7e-23	bta:531369	transcription termination factor 2 [EC:3.6.4.-]
Unigene10896_M population	K11188	1e-79	dpo:Dpse_GA15914	peroxiredoxin 6, 1-Cys peroxiredoxin [EC:1.11.1.7 1.11.1.15 3.1.1.-]
Unigene10897_M population	K05102	1e-07	mdo:100011941	Eph receptor A1 [EC:2.7.10.1]
Unigene10899_M population	K00680	2e-35	dme:Dmel_CG33337	[EC:2.3.1.-]
Unigene10904_M population	K06276	2e-116	nvi:100115534	3-phosphoinositide dependent protein kinase-1 [EC:2.7.11.1]
Unigene10906_M population	K14721	6e-26	aag:AaeL_AAEL011701	DNA-directed RNA polymerase III subunit RPC5
Unigene10907_M population	K06276	0	nvi:100115534	3-phosphoinositide dependent protein kinase-1 [EC:2.7.11.1]
Unigene10908_M population	K12047	7e-52	xtr:100379714	maltase-glucoamylase [EC:3.2.1.20 3.2.1.3]
Unigene10909_M population	K07524	1e-06	rno:54293	regulator of G-protein signalling 3
Unigene10910_M population	K01940	2e-69	spu:584034	argininosuccinate synthase [EC:6.3.4.5]
Unigene10912_M population	K00025	2e-127	dgr:Dgri_GH13357	malate dehydrogenase [EC:1.1.1.37]
Unigene10913_M population	K13172	3e-10	aml:100474834	serine/arginine repetitive matrix protein 2
Unigene10914_M population	K06685	4e-35	ame:409540	maintenance of ploidy protein MOB1 (MPS1 binder 1)
Unigene10918_M population	K03098	1e-06	hmg:100208577	outer membrane lipoprotein Blc
Unigene10926_M population	K13098	3e-131	phu:Phum_PHUM175000	RNA-binding protein FUS
Unigene10928_M population	K14856	0	nvi:100122148	protein SDA1
Unigene10930_M population	K08820	8e-150	api:100163682	PCTAIRE protein kinase [EC:2.7.11.22]
Unigene10934_M population	K09553	3e-06	smm:Smp_064860	stress-induced-phosphoprotein 1
Unigene10938_M population	K13765	5e-06	tgu:100218209	regulator of G-protein signaling 9
Unigene10942_M population	K08585	4e-22	tca:657371	calpain, invertebrate [EC:3.4.22.-]
Unigene10948_M population	K10807	2e-62	cqu:CpipJ_CPIJ005992	ribonucleoside-diphosphate reductase subunit M1 [EC:1.17.4.1]
Unigene10949_M population	K08469	1e-19	gga:420497	G protein-coupled receptor 158
Unigene10951_M population	K04574	5e-06	mdo:100030735	neurofilament heavy polypeptide
Unigene10952_M population	K11833	6e-104	phu:Phum_PHUM596050	ubiquitin carboxyl-terminal hydrolase 2/21 [EC:3.1.2.15]
Unigene10953_M population	K09666	2e-37	spu:575152	beta-1,2-N-acetylglucosaminyltransferase [EC:2.4.1.-]
Unigene10954_M population	K08809	1e-65	xtr:100486621	striated muscle-specific serine/threonine protein kinase [EC:2.7.11.1]
Unigene10957_M population	K04601	3e-24	xtr:100495786	cadherin EGF LAG seven-pass G-type receptor 2 (flamingo)
Unigene1096_M population	K01411	0	ame:552055	nardilysin [EC:3.4.24.61]
Unigene10961_M population	K14763	6e-06	mmu:234344	H/ACA ribonucleoprotein complex non-core subunit NAF1
Unigene10962_M population	K00019	4e-60	bfo:BRAFLDRAFT_290934	3-hydroxybutyrate dehydrogenase [EC:1.1.1.30]
Unigene10963_M population	K10955	8e-08	xtr:100493286	intestinal mucin-2
Unigene10964_M population	K06236	6e-24	xla:380515	collagen, type I/II/III/V/XI, alpha
Unigene10966_M population	K15133	2e-92	ame:411043	mediator of RNA polymerase II transcription subunit 17
Unigene10969_M population	K06497	2e-10	ame:552721	CD63 antigen
Unigene10970_M population	K14326	0	nvi:100120483	regulator of nonsense transcripts 1 [EC:3.6.4.-]
Unigene10971_M population	K04574	7e-17	xtr:100101753	neurofilament heavy polypeptide
Unigene10972_M population	K08601	8e-22	hmg:100208607	ubiquitin thioesterase CYLD [EC:3.1.2.15]
Unigene10974_M population	K12474	4e-06	xla:414519	low density lipoprotein receptor adapter protein 1
Unigene10980_M population	K14973	3e-18	api:100159465	PAXIP1-associated protein 1
Unigene10982_M population	K04574	1e-15	xtr:100101753	neurofilament heavy polypeptide
Unigene10984_M population	K04565	2e-48	tca:660957	Cu/Zn superoxide dismutase [EC:1.15.1.1]
Unigene10985_M population	K06772	3e-31	dre:664692	limbic system-associated membrane protein
Unigene10989_M population	K01104	1e-100	tca:663237	protein-tyrosine phosphatase [EC:3.1.3.48]
Unigene1099_M population	K05743	8e-25	ame:413152	LIM domain kinase 1 [EC:2.7.11.1]
Unigene11_M population	K14857	2e-120	api:100165454	AdoMet-dependent rRNA methyltransferase SPB1 [EC:2.1.1.-]
Unigene11003_M population	K06265	3e-51	phu:Phum_PHUM379620	dystroglycan 1
Unigene11004_M population	K08017	7e-11	hmg:100197999	advillin
Unigene11007_M population	K11653	6e-19	cel:C01G8.9	AT-rich interactive domain-containing protein 1
Unigene1101_M population	K01044	1e-33	dme:Dmel_CG1131	carboxylesterase [EC:3.1.1.1]
Unigene11010_M population	K11320	6e-22	phu:Phum_PHUM319290	E1A-binding protein p400 [EC:3.6.4.-]
Unigene11011_M population	K06252	3e-38	bfo:BRAFLDRAFT_124749	tenascin
Unigene11012_M population	K05293	1e-10	api:100160467	phosphatidylinositol glycan, class U
Unigene11013_M population	K04513	7e-107	nvi:100114100	Ras homolog gene family, member A
Unigene11017_M population	K14313	1e-16	ame:412835	nuclear pore complex protein Nup53
Unigene11019_M population	K13780	3e-51	phu:Phum_PHUM462600	solute carrier family 7 (L-type amino acid transporter), member 5
Unigene1102_M population	K11996	1e-93	cqu:CpipJ_CPIJ001621	adenylyltransferase and sulfurtransferase
Unigene11021_M population	K04577	5e-30	tca:656939	calcitonin receptor-like
Unigene11023_M population	K15168	1e-23	api:100162602	mediator of RNA polymerase II transcription subunit 25
Unigene11025_M population	K04574	2e-08	cfa:442940	neurofilament heavy polypeptide
Unigene11026_M population	K02272	1e-12	aag:AaeL_AAEL002737	cytochrome c oxidase subunit VIIc [EC:1.9.3.1]
Unigene11028_M population	K08181	2e-06	dre:567144	MFS transporter, MCP family, solute carrier family 16 (monocarboxylic acid transporters), member 4
Unigene11029_M population	K00922	0	ame:551500	phosphatidylinositol-4,5-bisphosphate 3-kinase [EC:2.7.1.153]
Unigene11030_M population	K11837	3e-12	hsa:9098	ubiquitin carboxyl-terminal hydrolase 6/32 [EC:3.1.2.15]
Unigene11034_M population	K11653	7e-09	gga:419540	AT-rich interactive domain-containing protein 1
Unigene11035_M population	K08283	6e-11	mmu:68018	Goodpasture-antigen-binding protein kinase [EC:2.7.11.9]
Unigene11036_M population	K08155	5e-19	oaa:100081376	MFS transporter, DHA1 family, solute carrier family 18 (vesicular amine transporter), member 1/2
Unigene11038_M population	K13142	1e-56	ame:413625	integrator complex subunit 5
Unigene1104_M population	K03247	4e-144	tca:663352	translation initiation factor 3 subunit H
Unigene11040_M population	K00907	2e-09	ecb:100070482	myosin-light-chain kinase [EC:2.7.11.18]
Unigene11042_M population	K11650	0	nvi:100116950	SWI/SNF-related matrix-associated actin-dependent regulator of chromatin subfamily D
Unigene11043_M population	K06546	1e-25	dan:Dana_GF24670	CD164 antigen
Unigene11044_M population	K01444	9e-95	ame:411392	N4-(beta-N-acetylglucosaminyl)-L-asparaginase [EC:3.5.1.26]
Unigene11045_M population	K02868	2e-80	nvi:100123320	large subunit ribosomal protein L11e
Unigene11048_M population	K09228	3e-36	mcc:713879	KRAB domain-containing zinc finger protein
Unigene11049_M population	K04530	4e-88	bta:514013	amyloid beta (A4) precursor protein-binding, family B, member 2 (Fe65-like)
Unigene11051_M population	K11294	1e-14	cbr:CBG01584	nucleolin
Unigene11052_M population	K01278	0	tca:660714	dipeptidyl-peptidase 4 [EC:3.4.14.5]
Unigene11054_M population	K10360	1e-19	tca:656579	myosin IX
Unigene11057_M population	K01593	2e-48	cqu:CpipJ_CPIJ010568	aromatic-L-amino-acid decarboxylase [EC:4.1.1.28]
Unigene11060_M population	K04511	4e-36	phu:Phum_PHUM142030	prickle
Unigene11062_M population	K04507	2e-51	nvi:100119737	calcyclin binding protein
Unigene11064_M population	K10773	5e-85	spu:588914	endonuclease III [EC:4.2.99.18]
Unigene11067_M population	K01312	2e-31	dpo:Dpse_GA18102	trypsin [EC:3.4.21.4]
Unigene11068_M population	K13708	6e-51	xtr:100497783	dedicator of cytokinesis 1
Unigene11070_M population	K05037	7e-156	dvi:Dvir_GJ20736	solute carrier family 6 (neurotransmitter transporter, serotonin) member 4
Unigene11072_M population	K01021	1e-101	phu:Phum_PHUM217150	protein-tyrosine sulfotransferase [EC:2.8.2.20]
Unigene11075_M population	K08212	1e-28	dre:557279	MFS transporter, OCT family, solute carrier family 22 (organic cation transporter), member 16
Unigene11082_M population	K04952	7e-16	rno:83686	cyclic nucleotide gated channel beta 1
Unigene11084_M population	K00106	0	ame:724718	xanthine dehydrogenase/oxidase [EC:1.17.1.4 1.17.3.2]
Unigene11085_M population	K05322	9e-58	phu:Phum_PHUM231400	potassium voltage-gated channel Eag-related subfamily H, invertebrate
Unigene11089_M population	K12580	7e-06	mcc:693292	CCR4-NOT transcription complex subunit 3
Unigene11090_M population	K12171	2e-17	tca:664345	E3 ubiquitin-protein ligase SH3RF1 [EC:6.3.2.19]
Unigene11093_M population	K10661	2e-94	tca:659835	E3 ubiquitin-protein ligase MARCH6 [EC:6.3.2.19]
Unigene11094_M population	K03511	2e-10	hmg:100197887	DNA polymerase kappa subunit [EC:2.7.7.7]
Unigene11095_M population	K07889	2e-95	spu:578627	Ras-related protein Rab-5C
Unigene11096_M population	K09569	4e-46	xla:379180	FK506-binding protein 2 [EC:5.2.1.8]
Unigene11099_M population	K05766	4e-12	spu:575378	slingshot
Unigene1110_M population	K04577	7e-27	nvi:100117395	calcitonin receptor-like
Unigene11102_M population	K13752	1e-40	dre:100334346	solute carrier family 24 (sodium/potassium/calcium exchanger), member 4
Unigene11103_M population	K12168	1e-16	nvi:100123221	E3 ubiquitin-protein ligase HECW2 [EC:6.3.2.19]
Unigene11106_M population	K13960	4e-47	ptr:457628	ubiquitin-conjugating enzyme E2 T [EC:6.3.2.19]
Unigene1111_M population	K05328	4e-91	ame:724608	transient receptor potential cation channel subfamily C, invertebrate
Unigene11112_M population	K11886	2e-25	phu:Phum_PHUM576420	proteasome component ECM29
Unigene11115_M population	K09880	8e-24	aag:AaeL_AAEL000109	enolase-phosphatase E1 [EC:3.1.3.77]
Unigene11118_M population	K11426	6e-66	api:100163492	SET and MYND domain-containing protein
Unigene11119_M population	K06839	0	tca:660980	slit 2
Unigene11122_M population	K01312	6e-19	nvi:100114919	trypsin [EC:3.4.21.4]
Unigene11123_M population	K00914	2e-148	api:100166620	phosphatidylinositol 3-kinase [EC:2.7.1.137]
Unigene11124_M population	K15001	1e-57	cqu:CpipJ_CPIJ017351	cytochrome P450, family 4 [EC:1.14.-.-]
Unigene11126_M population	K02184	2e-15	hsa:56776	formin 2
Unigene11127_M population	K14649	2e-78	ame:411742	transcription initiation factor TFIID subunit 8
Unigene11129_M population	K09054	2e-25	nvi:100122162	activating transcription factor 6
Unigene11130_M population	K09667	1e-11	dwi:Dwil_GK21381	polypeptide N-acetylglucosaminyltransferase [EC:2.4.1.-]
Unigene11131_M population	K08819	0	nvi:100122290	Cdc2-related kinase, arginine/serine-rich [EC:2.7.11.22]
Unigene11133_M population	K10319	2e-135	tca:662244	F-box protein 45
Unigene11134_M population	K11374	9e-63	tca:663191	elongator complex protein 2
Unigene11137_M population	K12839	2e-67	ame:410027	survival of motor neuron-related-splicing factor 30
Unigene11138_M population	K06850	9e-08	mcc:703950	slit 3
Unigene11139_M population	K13172	2e-13	der:Dere_GG14576	serine/arginine repetitive matrix protein 2
Unigene1114_M population	K06115	3e-07	spu:591796	spectrin beta
Unigene11144_M population	K05496	7e-21	ssc:100512974	bone morphogenetic protein 3/3B
Unigene11145_M population	K02133	0	api:100144918	F-type H+-transporting ATPase subunit beta [EC:3.6.3.14]
Unigene11151_M population	K04392	6e-100	nvi:100115463	Ras-related C3 botulinum toxin substrate 1
Unigene11152_M population	K02633	3e-14	dan:Dana_GF20905	period circadian protein
Unigene11153_M population	K01063	2e-78	aga:AgaP_AGAP005834	juvenile-hormone esterase [EC:3.1.1.59]
Unigene11157_M population	K06754	5e-18	mcc:719197	roundabout, axon guidance receptor 2
Unigene1116_M population	K10615	5e-25	dan:Dana_GF24453	E3 ubiquitin-protein ligase HERC4 [EC:6.3.2.19]
Unigene11161_M population	K01265	1e-37	ame:551771	methionyl aminopeptidase [EC:3.4.11.18]
Unigene11162_M population	K09880	3e-12	aag:AaeL_AAEL000109	enolase-phosphatase E1 [EC:3.1.3.77]
Unigene11163_M population	K02296	8e-49	tca:655516	aryl hydrocarbon receptor nuclear translocator-like protein 1
Unigene11166_M population	K15128	8e-91	phu:Phum_PHUM515150	mediator of RNA polymerase II transcription subunit 6
Unigene11167_M population	K00344	3e-71	gga:772289	NADPH2:quinone reductase [EC:1.6.5.5]
Unigene11168_M population	K08056	0	tca:660355	protein disulfide isomerase family A, member 3 [EC:5.3.4.1]
Unigene11171_M population	K14032	4e-11	nvi:100114206	nuclear receptor subfamily 2 group F member 3
Unigene11175_M population	K01063	2e-79	aga:AgaP_AGAP005834	juvenile-hormone esterase [EC:3.1.1.59]
Unigene11176_M population	K14459	4e-63	isc:IscW_ISCW007522	hexosaminidase [EC:3.2.1.52]
Unigene11177_M population	K00680	4e-11	dme:Dmel_CG33337	[EC:2.3.1.-]
Unigene11179_M population	K01227	5e-48	hmg:100206857	mannosyl-glycoprotein endo-beta-N-acetylglucosaminidase [EC:3.2.1.96]
Unigene11180_M population	K14049	6e-86	phu:Phum_PHUM286710	dopamine D2-like receptor
Unigene11181_M population	K02885	3e-93	tca:655723	large subunit ribosomal protein L19e
Unigene11182_M population	K04488	3e-58	xtr:394688	nitrogen fixation protein NifU and related proteins
Unigene11183_M population	K15105	4e-09	dre:337675	solute carrier family 25 (mitochondrial aspartate/glutamate transporter), member 12/13
Unigene11184_M population	K15105	6e-09	dre:337675	solute carrier family 25 (mitochondrial aspartate/glutamate transporter), member 12/13
Unigene11186_M population	K02427	2e-57	aag:AaeL_AAEL011303	ribosomal RNA large subunit methyltransferase E [EC:2.1.1.-]
Unigene11187_M population	K00965	3e-107	api:100168691	UDPglucose--hexose-1-phosphate uridylyltransferase [EC:2.7.7.12]
Unigene11189_M population	K04498	3e-39	hmg:100203474	E1A/CREB-binding protein [EC:2.3.1.48]
Unigene11191_M population	K01974	8e-59	bfo:BRAFLDRAFT_276703	RNA 3'-terminal phosphate cyclase [EC:6.5.1.4]
Unigene11192_M population	K11721	0	ame:551826	bromodomain-containing protein 3
Unigene11193_M population	K11721	0	ame:551826	bromodomain-containing protein 3
Unigene11196_M population	K04468	5e-68	phu:Phum_PHUM233790	nemo like kinase [EC:2.7.11.24]
Unigene11198_M population	K01183	7e-22	aga:AgaP_AGAP009022	chitinase [EC:3.2.1.14]
Unigene112_M population	K14258	0	api:100159441	facilitated trehalose transporter
Unigene1120_M population	K05750	0	phu:Phum_PHUM588610	NCK-associated protein 1
Unigene11200_M population	K08051	2e-09	bfo:BRAFLDRAFT_287605	pleckstrin homology domain containing, family A (phosphoinositide binding specific) member 8
Unigene11201_M population	K12504	8e-27	nvi:100118369	decaprenyl-diphosphate synthase subunit 1 [EC:2.5.1.91]
Unigene11202_M population	K01966	6e-76	xla:399045	propionyl-CoA carboxylase beta chain [EC:6.4.1.3]
Unigene11203_M population	K12839	5e-11	hmg:100210084	survival of motor neuron-related-splicing factor 30
Unigene11205_M population	K14018	1e-71	api:100168596	phospholipase A-2-activating protein
Unigene11207_M population	K05641	5e-66	tad:TRIADDRAFT_10137	ATP-binding cassette, subfamily A (ABC1), member 1
Unigene1121_M population	K10415	0	nvi:100122948	dynein intermediate chain, cytosolic
Unigene11211_M population	K07562	5e-109	tca:655503	nonsense-mediated mRNA decay protein 3
Unigene11212_M population	K05719	2e-52	dmo:Dmoj_GI15296	integrin beta 1
Unigene11217_M population	K00680	3e-15	dme:Dmel_CG33337	[EC:2.3.1.-]
Unigene11218_M population	K15043	2e-167	tca:664187	importin subunit alpha-2
Unigene11220_M population	K14209	9e-142	phu:Phum_PHUM540020	solute carrier family 36 (proton-coupled amino acid transporter)
Unigene11221_M population	K13163	5e-09	dan:Dana_GF14830	male-specific lethal 1
Unigene11224_M population	K14676	2e-180	nvi:100121490	lysophospholipid hydrolase [EC:3.1.1.5]
Unigene11225_M population	K10955	1e-08	hsa:4583	intestinal mucin-2
Unigene11226_M population	K10955	9e-09	tgu:100220116	intestinal mucin-2
Unigene11228_M population	K12886	1e-92	ame:409007	heterogeneous nuclear ribonucleoprotein K
Unigene11229_M population	K12886	4e-126	ame:409007	heterogeneous nuclear ribonucleoprotein K
Unigene11232_M population	K11802	2e-08	cqu:CpipJ_CPIJ005560	WD repeat-containing protein 32
Unigene11236_M population	K03115	2e-123	tca:658630	casein kinase II subunit beta
Unigene11237_M population	K03026	1e-24	ame:552353	DNA-directed RNA polymerase III subunit RPC4
Unigene1124_M population	K10415	0	nvi:100122948	dynein intermediate chain, cytosolic
Unigene11242_M population	K05747	1e-06	cin:100179781	Wiskott-Aldrich syndrome protein
Unigene11244_M population	K15172	2e-38	mdo:100031345	transcription elongation factor SPT5
Unigene11245_M population	K11427	0	aag:AaeL_AAEL006783	histone-lysine N-methyltransferase, H3 lysine-79 specific [EC:2.1.1.43]
Unigene1125_M population	K04952	2e-09	mmu:333329	cyclic nucleotide gated channel beta 1
Unigene11252_M population	K14313	6e-14	ame:412835	nuclear pore complex protein Nup53
Unigene11257_M population	K01298	3e-07	gga:416682	carboxypeptidase A2 [EC:3.4.17.15]
Unigene11258_M population	K03139	2e-115	ame:551470	transcription initiation factor TFIIF subunit beta [EC:3.6.4.12]
Unigene11259_M population	K03145	6e-121	tca:655130	transcription elongation factor S-II
Unigene1126_M population	K13024	4e-74	tca:663934	inositol hexakisphosphate/diphosphoinositol-pentakisphosphate kinase [EC:2.7.4.21 2.7.4.24]
Unigene11262_M population	K07914	1e-57	rno:100360253	Ras-related protein Rab-37
Unigene11264_M population	K14408	3e-179	ame:410390	cleavage stimulation factor subunit 3
Unigene11273_M population	K09517	1e-128	dmo:Dmoj_GI21690	DnaJ homolog subfamily B member 11
Unigene11274_M population	K14972	6e-10	aga:AgaP_AGAP004734	PAX-interacting protein 1
Unigene11276_M population	K10595	2e-50	phu:Phum_PHUM338390	E3 ubiquitin-protein ligase HERC2 [EC:6.3.2.19]
Unigene11277_M population	K14429	3e-58	cqu:CpipJ_CPIJ016577	solute carrier family 12 (potassium/chloride transporters), member 9
Unigene11281_M population	K03661	7e-82	nvi:100114758	V-type H+-transporting ATPase 21kDa proteolipid subunit [EC:3.6.3.14]
Unigene11283_M population	K08875	0	nvi:100123075	nuclear receptor-binding protein
Unigene11284_M population	K13184	0	nvi:100121353	ATP-dependent RNA helicase A [EC:3.6.4.13]
Unigene11287_M population	K10494	8e-10	ssc:100152137	zinc finger and BTB domain-containing protein 7
Unigene1129_M population	K08558	7e-33	phu:Phum_PHUM411130	nuclear receptor subfamily 4 group A member 2
Unigene11291_M population	K02174	3e-35	aga:AgaP_AGAP002165	broad
Unigene11293_M population	K04364	7e-13	phu:Phum_PHUM423150	growth factor receptor-binding protein 2
Unigene11294_M population	K14765	4e-66	api:100169126	U3 small nucleolar ribonucleoprotein protein LCP5
Unigene11296_M population	K02842	7e-49	phu:Phum_PHUM024690	frizzled 9/10
Unigene11297_M population	K06816	3e-08	aag:AaeL_AAEL006917	golgi apparatus protein 1
Unigene11299_M population	K06813	2e-12	bfo:BRAFLDRAFT_72456	cadherin 23
Unigene113_M population	K10433	2e-47	dre:563520	microtubule-associated protein 7
Unigene1130_M population	K13103	1e-90	api:100161374	tuftelin-interacting protein 11
Unigene11300_M population	K14360	3e-11	spu:760872	organic solute transporter subunit alpha
Unigene11301_M population	K04352	3e-11	dan:Dana_GF20186	Ras GTPase-activating protein 1
Unigene11303_M population	K07375	1e-164	dvi:Dvir_GJ21592	tubulin beta
Unigene11304_M population	K05723	7e-09	cin:778863	FYVE, RhoGEF and PH domain containing 4
Unigene11306_M population	K08408	1e-23	cfa:480418	G protein-coupled receptor 68
Unigene11307_M population	K09114	6e-79	ame:724047	MAX dimerization protein
Unigene11309_M population	K10865	4e-06	bmy:Bm1_21560	double-strand break repair protein MRE11
Unigene11310_M population	K06111	1e-89	nvi:100124272	exocyst complex component 4
Unigene11314_M population	K00540	2e-21	cel:F21D5.3	[EC:1.-.-.-]
Unigene11319_M population	K10436	6e-40	nvi:100116194	microtubule-associated protein, RP/EB family
Unigene11320_M population	K10436	4e-102	nvi:100116194	microtubule-associated protein, RP/EB family
Unigene11321_M population	K14544	4e-30	phu:Phum_PHUM209410	U3 small nucleolar RNA-associated protein 22
Unigene11322_M population	K00972	1e-178	api:100163539	UDP-N-acetylglucosamine pyrophosphorylase [EC:2.7.7.23]
Unigene11324_M population	K03995	3e-08	bfo:BRAFLDRAFT_76018	complement component 6
Unigene11325_M population	K10955	1e-07	hsa:4583	intestinal mucin-2
Unigene11326_M population	K03995	3e-08	bfo:BRAFLDRAFT_76018	complement component 6
Unigene11329_M population	K04574	5e-06	bta:528842	neurofilament heavy polypeptide
Unigene1133_M population	K10990	9e-07	cin:100186989	protein RMI1 homolog
Unigene11331_M population	K12666	2e-113	xtr:395031	oligosaccharyltransferase complex subunit alpha (ribophorin I)
Unigene11335_M population	K04153	7e-34	phu:Phum_PHUM559700	5-hydroxytryptamine receptor 1
Unigene11345_M population	K07196	6e-89	dre:492762	thyroid hormone receptor interactor 10
Unigene11349_M population	K14388	3e-51	ame:413556	solute carrier family 5 (sodium-coupled monocarboxylate transporter), member 8/12
Unigene1135_M population	K08498	9e-59	tca:655837	syntaxin 6
Unigene11350_M population	K00747	3e-39	phu:Phum_PHUM539580	chondroitin polymerizing factor [EC:2.4.1.175 2.4.1.226]
Unigene11353_M population	K13126	0	nvi:100113726	polyadenylate-binding protein
Unigene11356_M population	K06685	4e-06	mdo:100012951	maintenance of ploidy protein MOB1 (MPS1 binder 1)
Unigene11358_M population	K02187	2e-25	mmu:12367	caspase 3 [EC:3.4.22.56]
Unigene11359_M population	K13123	1e-25	nvi:100121346	G patch domain-containing protein 1
Unigene11361_M population	K12319	1e-135	tca:659006	guanylate cyclase soluble subunit beta [EC:4.6.1.2]
Unigene11362_M population	K11837	1e-33	tgu:100222334	ubiquitin carboxyl-terminal hydrolase 6/32 [EC:3.1.2.15]
Unigene11364_M population	K14209	4e-51	ame:410741	solute carrier family 36 (proton-coupled amino acid transporter)
Unigene11365_M population	K12397	3e-130	ame:552064	AP-3 complex subunit beta
Unigene11366_M population	K11446	4e-18	aga:AgaP_AGAP004854	histone demethylase JARID1 [EC:1.14.11.-]
Unigene11369_M population	K06694	2e-06	aag:AaeL_AAEL008403	26S proteasome non-ATPase regulatory subunit 10
Unigene11370_M population	K12482	2e-101	mdo:100029305	RUN and FYVE domain-containing protein 1
Unigene11371_M population	K10392	7e-17	gga:421260	kinesin family member 1/13/14
Unigene11372_M population	K11765	2e-06	tca:664298	AT-rich interactive domain-containing protein 2
Unigene11373_M population	K12482	4e-101	hsa:80230	RUN and FYVE domain-containing protein 1
Unigene11376_M population	K01867	6e-51	api:100161071	tryptophanyl-tRNA synthetase [EC:6.1.1.2]
Unigene11379_M population	K15190	2e-31	nvi:100122154	7SK snRNA methylphosphate capping enzyme [EC:2.1.1.-]
Unigene1138_M population	K12618	6e-30	tca:663618	5'-3' exoribonuclease 1 [EC:3.1.13.-]
Unigene11380_M population	K15121	1e-23	hmg:100203878	solute carrier family 25, member 44
Unigene11381_M population	K11824	0	tca:660011	AP-2 complex subunit alpha
Unigene11382_M population	K10955	4e-10	hsa:4583	intestinal mucin-2
Unigene11383_M population	K03016	2e-40	api:100169136	DNA-directed RNA polymerases I, II, and III subunit RPABC3
Unigene11384_M population	K03016	1e-69	phu:Phum_PHUM180020	DNA-directed RNA polymerases I, II, and III subunit RPABC3
Unigene11388_M population	K11324	1e-160	ame:408575	DNA methyltransferase 1-associated protein 1
Unigene11390_M population	K10356	9e-116	ame:552299	myosin I
Unigene11392_M population	K03859	5e-82	api:100169381	phosphatidylinositol glycan, class C
Unigene11397_M population	K13171	6e-09	oaa:100078424	serine/arginine repetitive matrix protein 1
Unigene11398_M population	K01613	2e-98	api:100167700	phosphatidylserine decarboxylase [EC:4.1.1.65]
Unigene1140_M population	K02541	1e-85	aga:AgaP_AGAP001135	minichromosome maintenance protein 3
Unigene11401_M population	K10571	2e-75	tca:663472	de-etiolated-1
Unigene11404_M population	K11279	6e-58	nvi:100117842	nucleosome assembly protein 1-like 1
Unigene11405_M population	K10955	1e-10	hsa:4583	intestinal mucin-2
Unigene11406_M population	K14000	5e-106	phu:Phum_PHUM172740	ribosome-binding protein 1
Unigene11409_M population	K03754	3e-113	api:100167423	translation initiation factor eIF-2B subunit beta
Unigene1141_M population	K02604	1e-13	dsi:Dsim_GD18940	origin recognition complex subunit 2
Unigene11411_M population	K14822	4e-15	tgu:100219403	rRNA-processing protein CGR1
Unigene11412_M population	K10380	1e-06	cel:B0350.2	ankyrin
Unigene11413_M population	K14000	7e-112	phu:Phum_PHUM172740	ribosome-binding protein 1
Unigene11415_M population	K06277	3e-21	ame:409856	Rap guanine nucleotide exchange factor (GEF) 1
Unigene11416_M population	K04134	3e-08	nvi:100122635	muscarinic acetylcholine receptor
Unigene11417_M population	K11853	4e-15	xtr:100490033	ubiquitin carboxyl-terminal hydrolase 34 [EC:3.1.2.15]
Unigene11419_M population	K05925	0	phu:Phum_PHUM423190	mRNA (2'-O-methyladenosine-N6-)-methyltransferase [EC:2.1.1.62]
Unigene1142_M population	K01099	3e-09	dre:337236	phosphatidylinositol-bisphosphatase [EC:3.1.3.36]
Unigene11420_M population	K08819	3e-13	ame:409965	Cdc2-related kinase, arginine/serine-rich [EC:2.7.11.22]
Unigene11421_M population	K05328	4e-98	aag:AaeL_AAEL005014	transient receptor potential cation channel subfamily C, invertebrate
Unigene11423_M population	K11294	9e-08	mcc:720965	nucleolin
Unigene11424_M population	K09072	3e-07	xtr:100124790	musculin (activated B-cell factor-1)
Unigene11425_M population	K06069	0	dgr:Dgri_GH20802	atypical protein kinase C [EC:2.7.11.13]
Unigene11426_M population	K14763	3e-13	api:100160607	H/ACA ribonucleoprotein complex non-core subunit NAF1
Unigene11428_M population	K04286	1e-29	mmu:244701	melatonin receptor 1B
Unigene11429_M population	K12366	3e-140	ame:412456	engulfment and cell motility protein 1
Unigene11431_M population	K08239	5e-21	nve:NEMVE_v1g107827	UDP-N-acetylglucosamine-lysosomal-enzyme [EC:2.7.8.17]
Unigene11435_M population	K11592	8e-49	dya:Dyak_GE24009	endoribonuclease Dicer [EC:3.1.26.-]
Unigene11439_M population	K09228	8e-15	dre:553302	KRAB domain-containing zinc finger protein
Unigene11442_M population	K08283	8e-18	tad:TRIADDRAFT_22163	Goodpasture-antigen-binding protein kinase [EC:2.7.11.9]
Unigene11444_M population	K12307	1e-164	ame:552144	MFS transporter, ceroid-lipofuscinosis neuronal protein 7
Unigene11447_M population	K12948	2e-85	tca:663120	signal peptidase complex subunit 3 [EC:3.4.-.-]
Unigene11448_M population	K11658	1e-06	spu:584643	bromodomain adjacent to zinc finger domain protein 1B
Unigene11449_M population	K09664	4e-47	dpo:Dpse_GA10945	beta-1,3-N-acetylglucosaminyltransferase 7 [EC:2.4.1.-]
Unigene11451_M population	K14073	3e-65	gga:423916	pancreatic triacylglycerol lipase [EC:3.1.1.3]
Unigene11453_M population	K05316	8e-97	phu:Phum_PHUM308330	voltage-dependent calcium channel alpha-2/delta, invertebrate
Unigene1146_M population	K04952	5e-08	rno:83686	cyclic nucleotide gated channel beta 1
Unigene11461_M population	K10146	2e-69	phu:Phum_PHUM598490	cyclin G2
Unigene11463_M population	K15121	3e-10	hmg:100203878	solute carrier family 25, member 44
Unigene11468_M population	K01330	1e-14	bta:507706	complement component 1, r subcomponent [EC:3.4.21.41]
Unigene1147_M population	K00326	4e-79	dre:553685	cytochrome-b5 reductase [EC:1.6.2.2]
Unigene11471_M population	K14943	2e-108	der:Dere_GG20672	muscleblind
Unigene11477_M population	K12493	2e-124	aga:AgaP_AGAP005609	ADP-ribosylation factor GTPase-activating protein 2/3
Unigene11478_M population	K14557	5e-25	ame:412410	U3 small nucleolar RNA-associated protein 6
Unigene11480_M population	K12597	7e-22	aml:100481808	protein AIR1/2
Unigene11481_M population	K00685	2e-55	ame:412018	arginine-tRNA-protein transferase [EC:2.3.2.8]
Unigene11485_M population	K05677	0	phu:Phum_PHUM308490	ATP-binding cassette, subfamily D (ALD), member 3
Unigene11487_M population	K01077	6e-139	tca:660063	alkaline phosphatase [EC:3.1.3.1]
Unigene11489_M population	K01044	2e-51	dme:Dmel_CG17148	carboxylesterase [EC:3.1.1.1]
Unigene1149_M population	K04497	2e-39	dpo:Dpse_GA21035	groucho
Unigene11490_M population	K09228	4e-38	cfa:484460	KRAB domain-containing zinc finger protein
Unigene11495_M population	K01885	5e-59	bfo:BRAFLDRAFT_265112	glutamyl-tRNA synthetase [EC:6.1.1.17]
Unigene11496_M population	K02987	5e-136	tca:657727	small subunit ribosomal protein S4e
Unigene11499_M population	K08184	7e-06	pon:100171480	MFS transporter, MCP family, solute carrier family 16 (monocarboxylic acid transporters), member 7
Unigene11504_M population	K10589	0	nvi:100124113	ubiquitin-protein ligase E3 C [EC:6.3.2.19]
Unigene11507_M population	K03593	3e-73	api:100169181	ATP-binding protein involved in chromosome partitioning
Unigene11509_M population	K10477	1e-06	ssc:100154013	BTB/POZ domain-containing protein 1/2
Unigene11511_M population	K00741	1e-51	tca:100141898	N-acetyllactosaminide beta-1,3-N-acetylglucosaminyltransferase [EC:2.4.1.149]
Unigene11512_M population	K02259	2e-146	aga:AgaP_AGAP001744	cytochrome c oxidase subunit XV assembly protein
Unigene11514_M population	K12165	3e-84	aag:AaeL_AAEL005968	ufm1-conjugating enzyme 1
Unigene11515_M population	K06835	3e-06	cin:100184481	disintegrin and metalloproteinase domain-containing protein 12 [EC:3.4.24.-]
Unigene11517_M population	K09478	2e-39	api:100161123	short/branched chain acyl-CoA dehydrogenase [EC:1.3.99.12]
Unigene1152_M population	K08810	0	phu:Phum_PHUM149600	triple functional domain protein [EC:2.7.11.1]
Unigene11521_M population	K05388	1e-120	nvi:100101930	voltage-gated sodium channel alpha, invertebrate
Unigene11522_M population	K01362	4e-51	dpo:Dpse_GA18526	[EC:3.4.21.-]
Unigene11528_M population	K03454	8e-38	aga:AgaP_AGAP002704	solute carrier family 25, member 46
Unigene11529_M population	K04523	7e-06	dpe:Dper_GL18264	ubiquilin
Unigene11537_M population	K09228	1e-36	ecb:100061107	KRAB domain-containing zinc finger protein
Unigene11538_M population	K05662	3e-92	tca:100142266	ATP-binding cassette, subfamily B (MDR/TAP), member 7
Unigene11539_M population	K03253	0	tca:661605	translation initiation factor 3 subunit B
Unigene11542_M population	K03514	7e-06	dan:Dana_GF21834	DNA polymerase sigma subunit [EC:2.7.7.7]
Unigene11547_M population	K12759	6e-23	phu:Phum_PHUM538960	myosin regulatory light chain, invertebrate
Unigene11549_M population	K00522	7e-08	nve:NEMVE_v1g123261	ferritin heavy chain [EC:1.16.3.1]
Unigene11550_M population	K10955	2e-11	gga:423101	intestinal mucin-2
Unigene11551_M population	K05629	2e-19	ecb:100056814	atrophin-1 interacting protein 1
Unigene11552_M population	K13114	7e-64	cqu:CpipJ_CPIJ003278	pinin
Unigene11553_M population	K10955	2e-11	gga:423101	intestinal mucin-2
Unigene11554_M population	K03254	6e-06	dvi:Dvir_GJ10729	translation initiation factor 3 subunit A
Unigene11555_M population	K09640	9e-56	api:100166365	transmembrane protease, serine 9 [EC:3.4.21.-]
Unigene11557_M population	K08823	6e-50	mcc:717671	CDC-like kinase [EC:2.7.12.1]
Unigene11560_M population	K12172	7e-08	nvi:100120774	E3 SUMO-protein ligase RanBP2
Unigene11562_M population	K14328	9e-41	nvi:100115521	regulator of nonsense transcripts 3
Unigene11568_M population	K02349	4e-18	smm:Smp_155500	DNA polymerase theta subunit [EC:2.7.7.7]
Unigene11569_M population	K11651	2e-130	ame:412077	SWI/SNF-related matrix-associated actin-dependent regulator of chromatin subfamily E, member 1
Unigene11574_M population	K06467	1e-08	aml:100472111	CD22 antigen
Unigene11575_M population	K10799	0	tca:655990	tankyrase [EC:2.4.2.30]
Unigene11576_M population	K06115	2e-170	api:100165619	spectrin beta
Unigene11577_M population	K10592	0	tca:657452	E3 ubiquitin-protein ligase HUWE1 [EC:6.3.2.19]
Unigene11580_M population	K09228	7e-49	mcc:719307	KRAB domain-containing zinc finger protein
Unigene11583_M population	K04532	0	nvi:100123828	amyloid beta precursor protein binding protein 1
Unigene11584_M population	K11306	5e-16	tca:659405	histone acetyltransferase MYST4 [EC:2.3.1.48]
Unigene11589_M population	K13963	3e-107	api:100163427	serpin B
Unigene11590_M population	K02184	7e-07	mmu:54418	formin 2
Unigene11592_M population	K02183	2e-24	bmy:Bm1_50415	calmodulin
Unigene11595_M population	K00907	7e-07	dme:Dmel_CG18255	myosin-light-chain kinase [EC:2.7.11.18]
Unigene11596_M population	K12327	5e-12	tgu:100222084	caldesmon
Unigene116_M population	K08273	3e-15	gga:425978	SH2 domain protein 2A
Unigene11602_M population	K11584	3e-96	tca:659798	protein phosphatase 2 (formerly 2A), regulatory subunit B'
Unigene11603_M population	K10693	5e-13	dpe:Dper_GL26848	E3 ubiquitin-protein ligase MYCBP2 [EC:6.3.2.19]
Unigene11604_M population	K14291	1e-61	nvi:100116713	phosphorylated adapter RNA export protein
Unigene11607_M population	K05631	1e-07	cfa:476565	atrophin-1 interacting protein 3 (BAI1-associated protein 1)
Unigene11609_M population	K08339	3e-115	phu:Phum_PHUM491030	autophagy-related protein 5
Unigene1161_M population	K06252	4e-22	bfo:BRAFLDRAFT_124749	tenascin
Unigene11612_M population	K02134	8e-56	api:100166122	F-type H+-transporting ATPase subunit delta [EC:3.6.3.14]
Unigene11613_M population	K09228	4e-34	bfo:BRAFLDRAFT_66688	KRAB domain-containing zinc finger protein
Unigene11615_M population	K00286	1e-47	tca:663647	pyrroline-5-carboxylate reductase [EC:1.5.1.2]
Unigene11616_M population	K10149	6e-35	phu:Phum_PHUM003140	tumor protein p73-like
Unigene11620_M population	K09068	1e-27	isc:IscW_ISCW010324	T-cell acute lymphocytic leukemia protein
Unigene11621_M population	K10604	7e-115	dre:553327	E3 ubiquitin-protein ligase MGRN1 [EC:6.3.2.19]
Unigene11623_M population	K06114	4e-164	phu:Phum_PHUM459030	spectrin alpha
Unigene11628_M population	K13136	2e-163	nvi:100114269	gem associated protein 8
Unigene11632_M population	K08827	2e-06	dwi:Dwil_GK16854	serine/threonine-protein kinase PRP4 [EC:2.7.11.1]
Unigene11633_M population	K09566	4e-95	dmo:Dmoj_GI22772	peptidyl-prolyl isomerase G (cyclophilin G) [EC:5.2.1.8]
Unigene11635_M population	K13509	4e-88	api:100168459	lysophosphatidate acyltransferase [EC:2.3.1.51]
Unigene11637_M population	K14822	4e-14	tgu:100219403	rRNA-processing protein CGR1
Unigene11638_M population	K04436	9e-119	bta:537598	mitogen-activated protein kinase 8 interacting protein 3
Unigene11642_M population	K04512	1e-74	ame:409001	dishevelled associated activator of morphogenesis
Unigene11643_M population	K04510	1e-49	ame:551508	vang-like
Unigene11645_M population	K10586	1e-84	nvi:100117554	baculoviral IAP repeat-containing protein 6 (apollon) [EC:6.3.2.19]
Unigene11647_M population	K10626	5e-56	phu:Phum_PHUM216980	E3 ubiquitin-protein ligase UBR2 [EC:6.3.2.19]
Unigene11651_M population	K12893	8e-09	xtr:407954	splicing factor, arginine/serine-rich 4/5/6
Unigene11659_M population	K13421	4e-134	cqu:CpipJ_CPIJ001337	uridine monophosphate synthetase [EC:2.4.2.10 4.1.1.23]
Unigene11663_M population	K12567	2e-19	bta:540561	titin [EC:2.7.11.1]
Unigene11664_M population	K10836	4e-133	dme:Dmel_CG11779	mitochondrial protein-transporting ATPase [EC:3.6.3.51]
Unigene11666_M population	K11857	2e-30	phu:Phum_PHUM580730	ubiquitin carboxyl-terminal hydrolase 47 [EC:3.1.2.15]
Unigene11667_M population	K12893	3e-06	ecb:100070608	splicing factor, arginine/serine-rich 4/5/6
Unigene11673_M population	K00413	5e-118	tca:660744	ubiquinol-cytochrome c reductase cytochrome c1 subunit [EC:1.10.2.2]
Unigene11674_M population	K01528	4e-25	aga:AgaP_AGAP003018	dynamin GTPase [EC:3.6.5.5]
Unigene11675_M population	K10052	5e-67	api:100162848	CCAAT/enhancer binding protein (C/EBP), invertebrate
Unigene11680_M population	K12811	8e-10	hmg:100202415	ATP-dependent RNA helicase DDX46/PRP5 [EC:3.6.4.13]
Unigene11687_M population	K11653	1e-06	dmo:Dmoj_GI23637	AT-rich interactive domain-containing protein 1
Unigene11688_M population	K10379	9e-07	ecb:100065124	beaded filament structural protein 2, phakinin
Unigene11690_M population	K04440	4e-156	api:100163276	c-Jun N-terminal kinase [EC:2.7.11.24]
Unigene11691_M population	K06225	2e-12	nvi:100120760	patched 1
Unigene11692_M population	K11853	1e-26	phu:Phum_PHUM227220	ubiquitin carboxyl-terminal hydrolase 34 [EC:3.1.2.15]
Unigene11698_M population	K11841	6e-06	cqu:CpipJ_CPIJ005440	ubiquitin carboxyl-terminal hydrolase 10 [EC:3.1.2.15]
Unigene117_M population	K03010	2e-19	hmg:100208869	DNA-directed RNA polymerase II subunit RPB2 [EC:2.7.7.6]
Unigene11703_M population	K08286	3e-47	dme:Dmel_CG5974	protein-serine/threonine kinase [EC:2.7.11.-]
Unigene11706_M population	K00627	6e-42	api:100167278	pyruvate dehydrogenase E2 component (dihydrolipoamide acetyltransferase) [EC:2.3.1.12]
Unigene11708_M population	K05754	2e-51	phu:Phum_PHUM137530	actin related protein 2/3 complex, subunit 5
Unigene11709_M population	K03649	7e-27	api:100164619	TDG/mug DNA glycosylase family protein [EC:3.2.2.-]
Unigene11713_M population	K00753	3e-154	phu:Phum_PHUM491860	glycoprotein 3-alpha-L-fucosyltransferase [EC:2.4.1.214]
Unigene11716_M population	K10800	4e-43	api:100164581	single-strand selective monofunctional uracil DNA glycosylase [EC:3.2.2.-]
Unigene11726_M population	K08342	2e-140	phu:Phum_PHUM151060	autophagy-related protein 4 [EC:3.4.22.-]
Unigene11727_M population	K01749	1e-106	ame:551872	hydroxymethylbilane synthase [EC:2.5.1.61]
Unigene11732_M population	K06497	2e-39	phu:Phum_PHUM438060	CD63 antigen
Unigene11733_M population	K06825	4e-109	ecb:100055741	fibrillin 1
Unigene11735_M population	K10226	4e-09	tgu:100222881	fatty acid desaturase 2 (delta-6 desaturase) [EC:1.14.19.-]
Unigene11736_M population	K00697	2e-150	phu:Phum_PHUM612040	alpha,alpha-trehalose-phosphate synthase (UDP-forming) [EC:2.4.1.15]
Unigene11740_M population	K10185	2e-65	phu:Phum_PHUM147770	T-box protein 20
Unigene11742_M population	K13136	3e-13	nvi:100114269	gem associated protein 8
Unigene11748_M population	K08658	8e-17	phu:Phum_PHUM444940	prenyl protein peptidase [EC:3.4.22.-]
Unigene11750_M population	K04863	5e-06	dre:795492	voltage-dependent calcium channel beta-2
Unigene11751_M population	K14809	5e-68	pon:100453862	ATP-dependent RNA helicase DDX55/SPB4 [EC:3.6.4.13]
Unigene11752_M population	K06233	4e-06	dwi:Dwil_GK25553	low density lipoprotein-related protein 2
Unigene11754_M population	K02318	8e-35	nve:NEMVE_v1g246895	phosphopantetheine adenylyltransferase / dephospho-CoA kinase [EC:2.7.7.3 2.7.1.24]
Unigene11755_M population	K06755	3e-15	ssc:100524637	roundabout, axon guidance receptor 3
Unigene11757_M population	K14299	3e-152	phu:Phum_PHUM200070	nucleoporin SEH1
Unigene11761_M population	K09214	1e-64	dme:Dmel_CG7672	glass
Unigene11763_M population	K13338	7e-59	ame:413666	peroxin-1
Unigene11767_M population	K08826	3e-37	api:100162408	homeodomain interacting protein kinase [EC:2.7.11.1]
Unigene11768_M population	K02370	3e-19	hmg:100212160	alpha-1,4-N-acetylglucosaminyltransferase EXTL3 [EC:2.4.1.223 2.4.1.224]
Unigene11773_M population	K05096	9e-133	api:100161206	FMS-like tyrosine kinase 1 [EC:2.7.10.1]
Unigene11774_M population	K06255	5e-16	ecb:100071701	heparan sulfate proteoglycan 2 (perlecan)
Unigene11775_M population	K06540	3e-26	tgu:100218432	disintegrin and metalloproteinase domain-containing protein 8 [EC:3.4.24.-]
Unigene11777_M population	K15196	4e-38	hmg:100202027	transcription factor IIIB 90 kDa subunit
Unigene11778_M population	K09636	4e-14	bta:615090	transmembrane protease, serine 5 (spinesin) [EC:3.4.21.-]
Unigene11780_M population	K10158	6e-31	api:100159562	galactosylgalactosylxylosylprotein 3-beta-glucuronosyltransferase 3 [EC:2.4.1.135]
Unigene11781_M population	K13100	4e-25	dan:Dana_GF14847	pre-mRNA-splicing factor CWC22
Unigene11785_M population	K08017	1e-07	hmg:100197999	advillin
Unigene11787_M population	K12754	5e-34	dre:30592	myosin regulatory light chain 7
Unigene11789_M population	K13191	2e-16	spu:578790	RNA-binding protein 16
Unigene11792_M population	K10594	4e-98	api:100160819	E3 ubiquitin-protein ligase HERC1 [EC:6.3.2.19]
Unigene11793_M population	K14972	2e-27	aga:AgaP_AGAP004734	PAX-interacting protein 1
Unigene11795_M population	K03511	2e-17	hmg:100197887	DNA polymerase kappa subunit [EC:2.7.7.7]
Unigene11796_M population	K04365	2e-06	hmg:100201878	B-Raf proto-oncogene serine/threonine-protein kinase [EC:2.7.11.1]
Unigene11797_M population	K13355	1e-26	bfo:BRAFLDRAFT_247381	nucleoside diphosphate-linked moiety X motif 19, mitochondrial [EC:3.6.1.-]
Unigene11800_M population	K09268	1e-65	ame:726914	transcription factor SOX4/11/12 (SOX group C)
Unigene11801_M population	K09228	1e-23	bfo:BRAFLDRAFT_66688	KRAB domain-containing zinc finger protein
Unigene11802_M population	K09228	4e-20	ptr:461944	KRAB domain-containing zinc finger protein
Unigene11804_M population	K06236	1e-23	mdo:100028423	collagen, type I/II/III/V/XI, alpha
Unigene11805_M population	K09225	5e-06	mdo:100018209	zinc finger protein ZIC 4
Unigene11808_M population	K13911	3e-23	spu:577326	basic salivary proline-rich protein 1/2
Unigene11810_M population	K01934	4e-18	dse:Dsec_GM16002	5-formyltetrahydrofolate cyclo-ligase [EC:6.3.3.2]
Unigene11811_M population	K10693	7e-20	dpe:Dper_GL26848	E3 ubiquitin-protein ligase MYCBP2 [EC:6.3.2.19]
Unigene11812_M population	K01080	3e-28	api:100164616	phosphatidate phosphatase [EC:3.1.3.4]
Unigene11813_M population	K06068	4e-07	aag:AaeL_AAEL000810	novel protein kinase C [EC:2.7.11.13]
Unigene11814_M population	K01090	4e-48	ame:552412	protein phosphatase [EC:3.1.3.16]
Unigene11815_M population	K03909	1e-20	pon:100171528	tissue factor pathway inhibitor
Unigene1182_M population	K12349	2e-15	tca:657315	neutral ceramidase [EC:3.5.1.23]
Unigene11822_M population	K07952	4e-100	nvi:100114035	ADP-ribosylation factor related protein 1
Unigene11825_M population	K01870	3e-21	cfa:484216	isoleucyl-tRNA synthetase [EC:6.1.1.5]
Unigene11826_M population	K12815	2e-67	phu:Phum_PHUM293490	pre-mRNA-splicing factor ATP-dependent RNA helicase PRP16 [EC:3.6.4.13]
Unigene11828_M population	K06496	8e-11	gga:424364	selectin, platele
Unigene11830_M population	K13092	2e-58	api:100162241	nuclear protein NHN1
Unigene11833_M population	K09257	2e-13	dre:492655	NF-kappa-B inhibitor-like protein 2
Unigene11837_M population	K01446	9e-07	mcc:718287	N-acetylmuramoyl-L-alanine amidase [EC:3.5.1.28]
Unigene11841_M population	K14787	2e-129	api:100159817	multiple RNA-binding domain-containing protein 1
Unigene11842_M population	K13963	9e-46	aag:AaeL_AAEL007765	serpin B
Unigene11844_M population	K01363	5e-101	dwi:Dwil_GK16352	cathepsin B [EC:3.4.22.1]
Unigene11845_M population	K00907	2e-09	dan:Dana_GF13333	myosin-light-chain kinase [EC:2.7.11.18]
Unigene11847_M population	K04459	1e-76	ame:408844	dual specificity phosphatase [EC:3.1.3.16 3.1.3.48]
Unigene11850_M population	K09649	1e-15	xtr:100124847	protease, serine, 16 (thymus) [EC:3.4.-.-]
Unigene11851_M population	K09649	5e-17	aml:100471221	protease, serine, 16 (thymus) [EC:3.4.-.-]
Unigene11852_M population	K09667	0	ame:551425	polypeptide N-acetylglucosaminyltransferase [EC:2.4.1.-]
Unigene11854_M population	K06583	1e-17	xtr:100494050	integrin alpha 7
Unigene11855_M population	K12741	6e-109	dme:Dmel_CG12749	heterogeneous nuclear ribonucleoprotein A1/A3
Unigene11856_M population	K10418	2e-46	api:100161925	dynein light chain LC8-type
Unigene11857_M population	K12741	5e-109	dme:Dmel_CG12749	heterogeneous nuclear ribonucleoprotein A1/A3
Unigene11860_M population	K12741	7e-109	dme:Dmel_CG12749	heterogeneous nuclear ribonucleoprotein A1/A3
Unigene11864_M population	K14316	2e-14	spu:758888	nuclear pore complex protein Nup121
Unigene11865_M population	K12898	9e-135	nvi:100115988	heterogeneous nuclear ribonucleoprotein F/H
Unigene11867_M population	K12185	8e-64	ame:726422	ESCRT-I complex subunit VPS37
Unigene11871_M population	K03238	7e-129	api:100163460	translation initiation factor 2 subunit 2
Unigene11876_M population	K05323	3e-16	cel:C52B9.6	potassium channel subfamily K, invertebrate
Unigene11880_M population	K13023	4e-19	mmu:71756	carboxypeptidase N regulatory subunit
Unigene11882_M population	K07427	3e-39	aga:AgaP_AGAP009246	cytochrome P450, family 4, subfamily V
Unigene11886_M population	K14799	0	ame:551781	pre-rRNA-processing protein TSR1
Unigene11890_M population	K12035	9e-132	aag:AaeL_AAEL003104	tripartite motif-containing protein 71
Unigene11894_M population	K13999	5e-06	hsa:10970	cytoskeleton-associated protein 4
Unigene11895_M population	K08790	0	ame:724929	serine/threonine kinase 38 [EC:2.7.11.1]
Unigene1190_M population	K00911	1e-124	api:100164481	1D-myo-inositol-triphosphate 3-kinase [EC:2.7.1.127]
Unigene11903_M population	K09201	9e-141	phu:Phum_PHUM284920	transcription factor YY
Unigene11905_M population	K02684	6e-33	api:100167905	DNA primase small subunit [EC:2.7.7.-]
Unigene11906_M population	K12835	2e-37	ame:551822	ATP-dependent RNA helicase DDX42 [EC:3.6.4.13]
Unigene11907_M population	K06580	2e-125	tca:664257	ammonium transporter Rh
Unigene11908_M population	K02136	2e-103	dya:Dyak_GE10430	F-type H+-transporting ATPase subunit gamma [EC:3.6.3.14]
Unigene11909_M population	K01148	4e-116	ame:408626	poly(A)-specific ribonuclease [EC:3.1.13.4]
Unigene11914_M population	K03949	1e-36	aag:AaeL_AAEL004829	NADH dehydrogenase (ubiquinone) 1 alpha subcomplex 5 [EC:1.6.5.3 1.6.99.3]
Unigene11917_M population	K10260	2e-59	tca:655954	F-box and WD-40 domain protein 7
Unigene1192_M population	K00911	2e-124	api:100164481	1D-myo-inositol-triphosphate 3-kinase [EC:2.7.1.127]
Unigene11924_M population	K12879	3e-53	cqu:CpipJ_CPIJ019403	THO complex subunit 2
Unigene11927_M population	K00264	4e-78	api:100158883	glutamate synthase (NADPH/NADH) [EC:1.4.1.13 1.4.1.14]
Unigene11929_M population	K11862	1e-11	ptr:450809	ubiquitin thioesterase ZRANB1 [EC:3.1.2.-]
Unigene1193_M population	K00432	3e-66	phu:Phum_PHUM414830	glutathione peroxidase [EC:1.11.1.9]
Unigene11930_M population	K15173	8e-11	bfo:BRAFLDRAFT_85516	transcription termination factor 2 [EC:3.6.4.-]
Unigene11931_M population	K11723	0	nvi:100116878	bromodomain-containing protein 7/9
Unigene11933_M population	K01063	1e-18	tca:658208	juvenile-hormone esterase [EC:3.1.1.59]
Unigene11934_M population	K13911	5e-22	spu:577326	basic salivary proline-rich protein 1/2
Unigene11935_M population	K10380	5e-09	spu:754357	ankyrin
Unigene11936_M population	K15108	1e-45	tca:659545	solute carrier family 25 (mitochondrial thiamine pyrophosphate transporter), member 19
Unigene11937_M population	K08059	3e-28	bfo:BRAFLDRAFT_126371	interferon, gamma-inducible protein 30
Unigene11939_M population	K11649	1e-06	dgr:Dgri_GH13267	SWI/SNF related-matrix-associated actin-dependent regulator of chromatin subfamily C
Unigene11943_M population	K15144	3e-17	dwi:Dwil_GK17134	mediator of RNA polymerase II transcription subunit 1
Unigene11946_M population	K09648	2e-63	tca:661039	mitochondrial inner membrane protease subunit 2 [EC:3.4.21.-]
Unigene11948_M population	K04362	4e-139	api:100161175	fibroblast growth factor receptor 1 [EC:2.7.10.1]
Unigene11949_M population	K11967	2e-20	tca:664247	ankyrin repeat and IBR domain-containing protein 1
Unigene11950_M population	K11087	1e-52	nvi:100114702	small nuclear ribonucleoprotein D1
Unigene11953_M population	K14411	6e-153	tca:656553	RNA-binding protein Musashi
Unigene11956_M population	K11448	4e-06	mmu:216850	histone demethylase JMJD3 [EC:1.14.11.-]
Unigene1196_M population	K10609	4e-33	api:100163374	cullin 4
Unigene11961_M population	K07525	2e-40	aag:AaeL_AAEL001398	neuronal guanine nucleotide exchange factor
Unigene11962_M population	K06669	0	api:100161857	structural maintenance of chromosome 3 (chondroitin sulfate proteoglycan 6)
Unigene11965_M population	K09233	1e-73	nvi:100121549	zinc finger protein GLIS2
Unigene11967_M population	K08517	1e-98	tca:663969	vesicle transport protein SEC22
Unigene11968_M population	K13667	2e-18	mdo:100016192	protein glucosyltransferase [EC:2.4.1.-]
Unigene11969_M population	K15225	7e-09	mgp:100542604	transcription termination factor 1
Unigene1197_M population	K00432	6e-66	phu:Phum_PHUM414830	glutathione peroxidase [EC:1.11.1.9]
Unigene11970_M population	K01080	6e-06	hmg:100199490	phosphatidate phosphatase [EC:3.1.3.4]
Unigene11973_M population	K15183	2e-12	hmg:100199756	RNA polymerase II elongation factor ELL
Unigene11976_M population	K02266	6e-24	tca:662858	cytochrome c oxidase subunit VIa [EC:1.9.3.1]
Unigene11977_M population	K08840	9e-06	tgu:100221130	TRAF2 and NCK interacting kinase [EC:2.7.11.1]
Unigene11979_M population	K12585	6e-24	spu:582280	exosome complex exonuclease DIS3/RRP44 [EC:3.1.13.-]
Unigene1198_M population	K11501	2e-10	nvi:100120447	centromere protein I
Unigene11981_M population	K13192	7e-79	nvi:100115800	RNA-binding protein 26
Unigene11982_M population	K14822	1e-32	tgu:100219403	rRNA-processing protein CGR1
Unigene11984_M population	K04936	0	nvi:100122182	potassium large conductance calcium-activated channel subfamily M alpha member 1
Unigene11986_M population	K06105	1e-21	gga:421455	tight junction protein 4 (peripheral)
Unigene11987_M population	K04707	2e-95	phu:Phum_PHUM394550	E3 ubiquitin-protein ligase CBL [EC:6.3.2.19]
Unigene11989_M population	K09220	8e-81	ame:412665	IKAROS family zinc finger protein
Unigene11990_M population	K14848	8e-111	tca:663796	ribosome assembly protein RRB1
Unigene11992_M population	K13499	1e-53	api:100158987	chondroitin sulfate synthase [EC:2.4.1.175 2.4.1.226]
Unigene11993_M population	K08516	1e-82	tca:659246	synaptobrevin homolog YKT6
Unigene11995_M population	K14782	9e-41	tca:655070	protein AATF/BFR2
Unigene11996_M population	K11292	0	phu:Phum_PHUM116720	transcription elongation factor SPT6
Unigene12_M population	K00286	1e-95	tca:664343	pyrroline-5-carboxylate reductase [EC:1.5.1.2]
Unigene120_M population	K12377	3e-51	nvi:100118858	torso-like protein
Unigene12007_M population	K09370	2e-82	phu:Phum_PHUM202210	insulin gene enhancer protein ISL
Unigene12008_M population	K05125	1e-154	api:100162767	discoidin domain receptor family member 2 [EC:2.7.10.1]
Unigene12009_M population	K05125	6e-155	api:100162767	discoidin domain receptor family member 2 [EC:2.7.10.1]
Unigene1201_M population	K00738	3e-133	tca:654917	alpha-1,3-mannosylglycoprotein beta-1,4-N-acetylglucosaminyltransferase A/B [EC:2.4.1.145]
Unigene12010_M population	K14711	4e-17	phu:Phum_PHUM436430	solute carrier family 39 (zinc transporter), member 5
Unigene12015_M population	K14297	3e-44	cqu:CpipJ_CPIJ002761	nuclear pore complex protein Nup98-Nup96
Unigene12016_M population	K12597	2e-09	aml:100481808	protein AIR1/2
Unigene12017_M population	K04497	6e-93	tca:656496	groucho
Unigene12018_M population	K01885	5e-56	api:100167128	glutamyl-tRNA synthetase [EC:6.1.1.17]
Unigene12019_M population	K01014	4e-49	dme:Dmel_CG16733	aryl sulfotransferase [EC:2.8.2.1]
Unigene12020_M population	K05725	0	ame:724973	PTK2 protein tyrosine kinase 2 [EC:2.7.10.2]
Unigene12023_M population	K12197	2e-86	api:100160376	charged multivesicular body protein 1
Unigene12024_M population	K04573	3e-12	xla:397994	neurofilament medium polypeptide (neurofilament 3)
Unigene12026_M population	K08018	5e-06	dvi:Dvir_GJ12795	Rap guanine nucleotide exchange factor (GEF) 2
Unigene12029_M population	K07604	1e-18	mmu:107656	type I keratin, acidic
Unigene1203_M population	K00432	5e-66	phu:Phum_PHUM414830	glutathione peroxidase [EC:1.11.1.9]
Unigene12030_M population	K09063	4e-71	api:100162653	transcription factor 3/4/12
Unigene12031_M population	K00022	1e-120	api:100169569	3-hydroxyacyl-CoA dehydrogenase [EC:1.1.1.35]
Unigene12033_M population	K14258	2e-55	api:100159441	facilitated trehalose transporter
Unigene12034_M population	K13026	1e-15	ame:725983	ATP-dependent RNA helicase DHX57 [EC:3.6.4.13]
Unigene12035_M population	K01053	3e-39	phu:Phum_PHUM584070	gluconolactonase [EC:3.1.1.17]
Unigene12036_M population	K14410	3e-76	phu:Phum_PHUM490660	acid phosphatase [EC:3.1.3.2]
Unigene12037_M population	K05612	2e-99	xtr:100498100	solute carrier family 1 (neuronal/epithelial high affinity glutamate transporter), member 1
Unigene12039_M population	K01312	1e-13	dpo:Dpse_GA11574	trypsin [EC:3.4.21.4]
Unigene12040_M population	K14537	0	aag:AaeL_AAEL003293	nuclear GTP-binding protein
Unigene12043_M population	K10385	4e-41	mmu:16939	loricrin
Unigene12045_M population	K02633	0	tca:659015	period circadian protein
Unigene12046_M population	K01109	2e-10	spu:579262	inositol polyphosphate-4-phosphatase [EC:3.1.3.66]
Unigene12049_M population	K04919	3e-14	xtr:100492337	potassium channel subfamily K member 9
Unigene12050_M population	K02633	9e-13	dan:Dana_GF20905	period circadian protein
Unigene12051_M population	K10395	5e-136	api:100165731	kinesin family member 4/7/21/27
Unigene12053_M population	K10260	2e-10	rno:100360914	F-box and WD-40 domain protein 7
Unigene12054_M population	K12326	2e-21	tad:TRIADDRAFT_22773	Ras-specific guanine nucleotide-releasing factor 2
Unigene12055_M population	K05681	1e-21	gga:423767	ATP-binding cassette, subfamily G (WHITE), member 2
Unigene12057_M population	K09216	8e-24	dvi:Dvir_GJ15791	ovo
Unigene12058_M population	K10395	0	api:100165731	kinesin family member 4/7/21/27
Unigene12059_M population	K03264	1e-117	phu:Phum_PHUM465340	translation initiation factor 6
Unigene12061_M population	K14822	9e-12	tgu:100219403	rRNA-processing protein CGR1
Unigene12062_M population	K14165	8e-51	nvi:100122180	dual specificity phosphatase [EC:3.1.3.16 3.1.3.48]
Unigene12064_M population	K11795	8e-65	ame:725546	nuclear receptor interaction protein
Unigene12066_M population	K06535	8e-15	ecb:100049616	basigin
Unigene12067_M population	K01194	1e-16	rno:60576	alpha,alpha-trehalase [EC:3.2.1.28]
Unigene12071_M population	K06268	7e-89	ame:408982	protein phosphatase 3, regulatory subunit
Unigene12073_M population	K01594	5e-128	dpo:Dpse_GA19009	sulfinoalanine decarboxylase [EC:4.1.1.29]
Unigene12074_M population	K08017	6e-21	hmg:100197999	advillin
Unigene12075_M population	K15142	1e-46	phu:Phum_PHUM298000	mediator of RNA polymerase II transcription subunit 29
Unigene12076_M population	K14544	1e-87	ame:551689	U3 small nucleolar RNA-associated protein 22
Unigene12083_M population	K09228	4e-46	aml:100484057	KRAB domain-containing zinc finger protein
Unigene12087_M population	K13098	1e-16	mcc:713433	RNA-binding protein FUS
Unigene12088_M population	K00273	2e-52	ame:551507	D-amino-acid oxidase [EC:1.4.3.3]
Unigene12089_M population	K02156	0	ame:412427	aubergine
Unigene1209_M population	K01937	1e-06	bmy:Bm1_27685	CTP synthase [EC:6.3.4.2]
Unigene12090_M population	K02156	0	ame:412427	aubergine
Unigene12091_M population	K00683	2e-86	nvi:100120528	glutaminyl-peptide cyclotransferase [EC:2.3.2.5]
Unigene12092_M population	K09528	1e-102	ame:410294	DnaJ homolog subfamily C member 8
Unigene12097_M population	K02156	0	ame:412427	aubergine
Unigene12098_M population	K07974	7e-69	dme:Dmel_CG5160	Ras family, other
Unigene12099_M population	K08268	8e-13	tca:655772	hypoxia-inducible factor 1 alpha
Unigene121_M population	K12735	9e-119	ame:725497	peptidyl-prolyl cis-trans isomerase-like 4 [EC:5.2.1.8]
Unigene12102_M population	K00088	0	api:100163263	IMP dehydrogenase [EC:1.1.1.205]
Unigene12103_M population	K14570	9e-07	ame:725324	RNA exonuclease 1 [EC:3.1.-.-]
Unigene12104_M population	K00088	0	api:100163263	IMP dehydrogenase [EC:1.1.1.205]
Unigene12105_M population	K10955	7e-07	xtr:100493286	intestinal mucin-2
Unigene12106_M population	K11322	2e-158	tca:660832	enhancer of polycomb-like protein
Unigene12107_M population	K14005	4e-164	tca:662488	protein transport protein SEC31
Unigene12109_M population	K03495	0	tca:655625	glucose inhibited division protein A
Unigene12111_M population	K14832	4e-58	phu:Phum_PHUM584880	ribosome biogenesis protein MAK21
Unigene12112_M population	K10955	2e-13	hsa:4583	intestinal mucin-2
Unigene12113_M population	K14001	3e-06	spu:584943	nucleotide exchange factor SIL1
Unigene12114_M population	K02599	8e-06	ame:413289	Notch
Unigene12118_M population	K11463	4e-70	ame:409170	polycomb protein SUZ12
Unigene12119_M population	K12812	2e-81	nvi:100120748	ATP-dependent RNA helicase UAP56/SUB2 [EC:3.6.4.13]
Unigene12121_M population	K09283	2e-10	spu:594110	high mobility group AT-hook protein 2
Unigene12125_M population	K15121	3e-14	hmg:100203878	solute carrier family 25, member 44
Unigene12127_M population	K10696	0	nvi:100117420	E3 ubiquitin-protein ligase BRE1 [EC:6.3.2.19]
Unigene12129_M population	K01104	2e-77	ame:409669	protein-tyrosine phosphatase [EC:3.1.3.48]
Unigene12130_M population	K01090	1e-136	dre:393980	protein phosphatase [EC:3.1.3.16]
Unigene12132_M population	K04630	7e-104	ame:411704	guanine nucleotide binding protein (G protein), alpha inhibiting activity polypeptide
Unigene12133_M population	K02209	5e-134	cqu:CpipJ_CPIJ008678	minichromosome maintenance protein 5 (cell division control protein 46)
Unigene12137_M population	K12852	0	phu:Phum_PHUM528630	116 kDa U5 small nuclear ribonucleoprotein component
Unigene12138_M population	K01187	4e-44	api:100161439	alpha-glucosidase [EC:3.2.1.20]
Unigene12140_M population	K00940	8e-73	tca:655847	nucleoside-diphosphate kinase [EC:2.7.4.6]
Unigene12144_M population	K07190	5e-116	nvi:100121239	phosphorylase kinase alpha/beta subunit
Unigene12149_M population	K08017	1e-10	hmg:100197999	advillin
Unigene12152_M population	K03231	8e-17	xla:494720	elongation factor 1-alpha
Unigene12153_M population	K14972	1e-24	aga:AgaP_AGAP004734	PAX-interacting protein 1
Unigene12157_M population	K14071	2e-88	phu:Phum_PHUM196020	leucokinin receptor
Unigene12158_M population	K03522	4e-138	dmo:Dmoj_GI18385	electron transfer flavoprotein alpha subunit
Unigene12161_M population	K01623	3e-150	der:Dere_GG12193	fructose-bisphosphate aldolase, class I [EC:4.1.2.13]
Unigene12165_M population	K01330	1e-06	bta:507706	complement component 1, r subcomponent [EC:3.4.21.41]
Unigene12167_M population	K09228	3e-42	hsa:7581	KRAB domain-containing zinc finger protein
Unigene12168_M population	K05527	2e-34	nvi:100122269	BolA protein
Unigene12169_M population	K04228	3e-06	dre:100151502	arginine vasopressin receptor 2
Unigene12170_M population	K04447	8e-62	ame:726002	Janus kinase 2 [EC:2.7.10.2]
Unigene12177_M population	K01106	2e-30	gga:771549	inositol-1,4,5-trisphosphate 5-phosphatase [EC:3.1.3.56]
Unigene12179_M population	K05336	2e-35	ame:409142	solute carrier family 6 (neurotransmitter transporter), invertebrate
Unigene1218_M population	K06238	1e-07	dre:564005	collagen, type VI, alpha
Unigene12180_M population	K13879	2e-58	rno:364973	bestrophin-2
Unigene12183_M population	K06238	3e-12	bta:530657	collagen, type VI, alpha
Unigene12185_M population	K14313	7e-82	ame:412835	nuclear pore complex protein Nup53
Unigene12188_M population	K05680	3e-25	mmu:192663	ATP-binding cassette, subfamily G (WHITE), member 4
Unigene12190_M population	K04573	3e-12	xtr:780230	neurofilament medium polypeptide (neurofilament 3)
Unigene12191_M population	K12848	4e-81	phu:Phum_PHUM117550	U4/U6.U5 tri-snRNP component SNU23
Unigene12192_M population	K10955	6e-22	tgu:100220116	intestinal mucin-2
Unigene12193_M population	K02917	1e-52	tca:657540	large subunit ribosomal protein L35Ae
Unigene12198_M population	K04237	2e-27	phu:Phum_PHUM257850	partitioning defective protein 3
Unigene12199_M population	K12567	1e-59	spu:590007	titin [EC:2.7.11.1]
Unigene122_M population	K09884	3e-80	phu:Phum_PHUM434530	aquaporin rerated protein, invertebrate
Unigene1220_M population	K06233	1e-26	cel:F29D11.1	low density lipoprotein-related protein 2
Unigene12200_M population	K15193	7e-15	cel:Y61A9LA.8	protein SPT2
Unigene12201_M population	K10585	3e-95	bfo:BRAFLDRAFT_115457	ubiquitin-conjugating enzyme E2 Z [EC:6.3.2.19]
Unigene12204_M population	K11841	4e-113	phu:Phum_PHUM349830	ubiquitin carboxyl-terminal hydrolase 10 [EC:3.1.2.15]
Unigene12207_M population	K07515	0	tca:662336	enoyl-CoA hydratase / long-chain 3-hydroxyacyl-CoA dehydrogenase [EC:4.2.1.17 1.1.1.211]
Unigene12209_M population	K05724	2e-81	api:100169219	FYVE, RhoGEF and PH domain containing 5/6
Unigene12210_M population	K05766	2e-13	spu:575378	slingshot
Unigene12212_M population	K04704	1e-53	tca:661922	sprouty
Unigene12214_M population	K05098	9e-70	hmg:100214305	kinase insert domain protein receptor [EC:2.7.10.1]
Unigene12217_M population	K03125	1e-109	tca:658493	transcription initiation factor TFIID subunit 1
Unigene12218_M population	K01104	9e-122	mcc:699032	protein-tyrosine phosphatase [EC:3.1.3.48]
Unigene12219_M population	K01183	3e-46	aga:AgaP_AGAP000436	chitinase [EC:3.2.1.14]
Unigene12223_M population	K15074	4e-08	mdo:100028501	BTB/POZ domain-containing adapter for CUL3-mediated RhoA degradation protein
Unigene12225_M population	K09880	4e-11	aag:AaeL_AAEL000109	enolase-phosphatase E1 [EC:3.1.3.77]
Unigene12227_M population	K03243	8e-07	tca:662115	translation initiation factor 5B
Unigene12228_M population	K06237	5e-165	tca:663310	collagen, type IV, alpha
Unigene12234_M population	K13885	2e-22	xtr:100490714	scavenger receptor class B, member 1
Unigene12239_M population	K14613	6e-20	hmg:100209983	MFS transporter, PCFT/HCP family, solute carrier family 46 (folate transporter), member 1/3
Unigene12240_M population	K10084	2e-41	isc:IscW_ISCW018514	ER degradation enhancer, mannosidase alpha-like 1
Unigene12241_M population	K12260	5e-41	nvi:100114376	sulfiredoxin [EC:1.8.98.2]
Unigene12244_M population	K00477	2e-105	phu:Phum_PHUM274820	phytanoyl-CoA hydroxylase [EC:1.14.11.18]
Unigene12245_M population	K11726	3e-51	nvi:100120530	nucleosome-remodeling factor 38 kDa subunit [EC:3.6.1.1]
Unigene12247_M population	K11584	9e-143	tca:659798	protein phosphatase 2 (formerly 2A), regulatory subunit B'
Unigene12249_M population	K10354	6e-97	dre:58114	actin, alpha skeletal muscle
Unigene1225_M population	K00699	2e-31	ssc:100515394	glucuronosyltransferase [EC:2.4.1.17]
Unigene12250_M population	K14383	8e-12	ptr:473978	solute carrier family 5 (sodium/myo-inositol cotransporter), member 3
Unigene12251_M population	K05730	0	phu:Phum_PHUM459000	vav oncogene
Unigene12254_M population	K11975	1e-134	api:100162226	E3 ubiquitin-protein ligase RNF144 [EC:6.3.2.19]
Unigene12256_M population	K09228	1e-58	bfo:BRAFLDRAFT_71028	KRAB domain-containing zinc finger protein
Unigene12258_M population	K15172	3e-07	mdo:100031345	transcription elongation factor SPT5
Unigene1226_M population	K13341	6e-12	tca:658377	peroxin-7
Unigene12261_M population	K08268	9e-33	api:100167974	hypoxia-inducible factor 1 alpha
Unigene12264_M population	K10495	4e-10	gga:419661	zinc finger and BTB domain-containing protein 8
Unigene12267_M population	K15048	1e-10	hmg:100200164	kalirin [EC:2.7.11.1]
Unigene12271_M population	K06091	1e-38	mdo:100023041	membrane protein, palmitoylated 5 (MAGUK p55 subfamily member 5)
Unigene12272_M population	K06240	1e-84	phu:Phum_PHUM537140	laminin, alpha 3/5
Unigene12273_M population	K13736	5e-14	dre:692277	Rho GTPase-activating protein 10
Unigene12274_M population	K08017	1e-12	hmg:100197999	advillin
Unigene12279_M population	K12824	0	tca:659146	transcription elongation regulator 1
Unigene12281_M population	K15198	2e-18	cqu:CpipJ_CPIJ001573	transcription factor TFIIIB component B''
Unigene12283_M population	K03937	1e-51	tca:664573	NADH dehydrogenase (ubiquinone) Fe-S protein 4 [EC:1.6.5.3 1.6.99.3]
Unigene12284_M population	K04459	2e-23	phu:Phum_PHUM490910	dual specificity phosphatase [EC:3.1.3.16 3.1.3.48]
Unigene12286_M population	K12114	4e-94	api:100168124	vrille
Unigene12287_M population	K08867	3e-09	dpo:Dpse_GA20157	WNK lysine deficient protein kinase [EC:2.7.11.1]
Unigene12288_M population	K08017	5e-14	hmg:100197999	advillin
Unigene12290_M population	K11728	7e-166	tca:100141790	nucleosome-remodeling factor subunit BPTF
Unigene12291_M population	K02738	4e-88	tca:662379	20S proteasome subunit beta 1 [EC:3.4.25.1]
Unigene12292_M population	K04536	0	api:100168225	guanine nucleotide binding protein (G protein), beta 1
Unigene12293_M population	K04536	0	api:100168225	guanine nucleotide binding protein (G protein), beta 1
Unigene12296_M population	K11306	3e-42	tca:659405	histone acetyltransferase MYST4 [EC:2.3.1.48]
Unigene12297_M population	K12886	8e-10	dvi:Dvir_GJ17213	heterogeneous nuclear ribonucleoprotein K
Unigene12298_M population	K13191	2e-09	dan:Dana_GF12972	RNA-binding protein 16
Unigene12299_M population	K04511	1e-44	mdo:100010176	prickle
Unigene123_M population	K12866	2e-24	ssc:100155493	WW domain-binding protein 11
Unigene1230_M population	K04467	5e-24	bfo:BRAFLDRAFT_80298	inhibitor of nuclear factor kappa-B kinase subunit alpha [EC:2.7.11.10]
Unigene12304_M population	K12397	1e-07	phu:Phum_PHUM307640	AP-3 complex subunit beta
Unigene12305_M population	K15076	8e-07	cqu:CpipJ_CPIJ003427	transcription elongation factor B, polypeptide 3
Unigene12308_M population	K09481	5e-40	nvi:100113628	protein transport protein SEC61 subunit beta
Unigene12310_M population	K12347	1e-141	tca:655866	natural resistance-associated macrophage protein
Unigene12312_M population	K14971	1e-15	dwi:Dwil_GK22572	nuclear receptor coactivator 6
Unigene12313_M population	K01446	2e-33	tca:658050	N-acetylmuramoyl-L-alanine amidase [EC:3.5.1.28]
Unigene12316_M population	K10270	2e-45	api:100165379	F-box and leucine-rich repeat protein 4
Unigene12317_M population	K04441	0	nvi:100114440	p38 MAP kinase [EC:2.7.11.24]
Unigene12320_M population	K06114	0	phu:Phum_PHUM459030	spectrin alpha
Unigene12322_M population	K11247	3e-134	tca:661913	endophilin-A
Unigene12325_M population	K04557	2e-69	xla:779425	peanut-like protein 1 (cell division control related protein 1)
Unigene12326_M population	K11643	2e-09	phu:Phum_PHUM578860	chromodomain-helicase-DNA-binding protein 4 [EC:3.6.4.12]
Unigene12327_M population	K12182	1e-10	bfo:BRAFLDRAFT_259935	hepatocyte growth factor-regulated tyrosine kinase substrate
Unigene12328_M population	K00139	8e-174	dpo:Dpse_GA18355	succinate-semialdehyde dehydrogenase [EC:1.2.1.24]
Unigene12330_M population	K07203	0	ame:409393	FKBP12-rapamycin complex-associated protein
Unigene12331_M population	K02256	0	dse:COX1	cytochrome c oxidase subunit I [EC:1.9.3.1]
Unigene12332_M population	K12302	1e-71	phu:Phum_PHUM611550	MFS transporter, ACS family, solute carrier family 17 (sodium-dependent inorganic phosphate cotransporter), member 6/7/8
Unigene12334_M population	K06767	2e-70	ecb:100058783	Down syndrome cell adhesion molecule
Unigene12335_M population	K12168	3e-138	ame:409385	E3 ubiquitin-protein ligase HECW2 [EC:6.3.2.19]
Unigene12336_M population	K09580	4e-06	smm:Smp_056760	protein disulfide-isomerase A1 [EC:5.3.4.1]
Unigene12337_M population	K13510	2e-127	ame:550970	lysophosphatidylcholine acyltransferase / lyso-PAF acetyltransferase [EC:2.3.1.23 2.3.1.67]
Unigene12338_M population	K12035	6e-59	api:100167755	tripartite motif-containing protein 71
Unigene12339_M population	K09409	5e-43	tca:657917	forkhead box protein P
Unigene12340_M population	K14800	5e-13	aga:AgaP_AGAP001167	pre-rRNA-processing protein TSR2
Unigene12347_M population	K05858	0	nvi:100120894	phospholipase C, beta [EC:3.1.4.11]
Unigene12348_M population	K00858	0	phu:Phum_PHUM127760	NAD+ kinase [EC:2.7.1.23]
Unigene12351_M population	K00858	0	phu:Phum_PHUM127760	NAD+ kinase [EC:2.7.1.23]
Unigene12352_M population	K10630	6e-150	tca:663202	RanBP-type and C3HC4-type zinc finger-containing protein 1
Unigene12353_M population	K06627	2e-42	nvi:100116491	cyclin A
Unigene12355_M population	K05696	4e-117	nvi:100120226	protein tyrosine phosphatase, non-receptor type 1 [EC:3.1.3.48]
Unigene12356_M population	K10413	0	tca:664489	dynein heavy chain 1, cytosolic
Unigene12357_M population	K12598	1e-97	phu:Phum_PHUM218140	ATP-dependent RNA helicase DOB1 [EC:3.6.4.13]
Unigene12358_M population	K11664	5e-85	aga:AgaP_AGAP001565	vacuolar protein sorting-associated protein 72
Unigene12359_M population	K01183	6e-26	api:100169480	chitinase [EC:3.2.1.14]
Unigene1236_M population	K03846	3e-64	tca:659725	alpha-1,2-mannosyltransferase [EC:2.4.1.259 2.4.1.261]
Unigene12367_M population	K10413	0	tca:664489	dynein heavy chain 1, cytosolic
Unigene12368_M population	K09640	3e-28	api:100166365	transmembrane protease, serine 9 [EC:3.4.21.-]
Unigene12373_M population	K01593	2e-69	cqu:CpipJ_CPIJ010568	aromatic-L-amino-acid decarboxylase [EC:4.1.1.28]
Unigene12375_M population	K08286	2e-148	dme:Dmel_CG7097	protein-serine/threonine kinase [EC:2.7.11.-]
Unigene12379_M population	K12656	1e-25	rno:362007	suppressor of IKK-epsilon
Unigene1238_M population	K13100	4e-17	tad:TRIADDRAFT_23262	pre-mRNA-splicing factor CWC22
Unigene12380_M population	K05753	2e-10	xla:444717	WAS protein family, member 1
Unigene12382_M population	K15001	2e-23	aag:AaeL_AAEL004054	cytochrome P450, family 4 [EC:1.14.-.-]
Unigene12385_M population	K15044	1e-49	ame:551909	Arf-GAP domain and FG repeats-containing protein 1
Unigene12388_M population	K08193	3e-102	aag:AaeL_AAEL001656	MFS transporter, ACS family, solute carrier family 17 (sodium-dependent inorganic phosphate cotransporter), other
Unigene12389_M population	K09503	1e-130	tca:659314	DnaJ homolog subfamily A member 2
Unigene1239_M population	K12373	9e-60	nvi:100115732	hexosaminidase [EC:3.2.1.52]
Unigene12392_M population	K10615	1e-10	dpe:Dper_GL16177	E3 ubiquitin-protein ligase HERC4 [EC:6.3.2.19]
Unigene12393_M population	K10349	1e-84	tca:664462	Fem-1 homolog b
Unigene12394_M population	K14721	0	phu:Phum_PHUM540970	DNA-directed RNA polymerase III subunit RPC5
Unigene12395_M population	K14327	3e-124	ame:413146	regulator of nonsense transcripts 2
Unigene12396_M population	K08252	3e-68	dme:Dmel_CG10244	receptor protein-tyrosine kinase [EC:2.7.10.1]
Unigene12403_M population	K12236	5e-61	ame:412455	transcriptional repressor NF-X1 [EC:6.3.2.-]
Unigene12405_M population	K00314	8e-87	ecb:100069193	sarcosine dehydrogenase [EC:1.5.99.1]
Unigene12407_M population	K12567	2e-10	bfo:BRAFLDRAFT_79792	titin [EC:2.7.11.1]
Unigene12409_M population	K01672	4e-96	api:100161162	carbonic anhydrase [EC:4.2.1.1]
Unigene1241_M population	K12385	3e-54	aag:AaeL_AAEL003325	Niemann-Pick C1 protein
Unigene12410_M population	K08492	2e-75	ame:551467	syntaxin 18
Unigene12413_M population	K11433	1e-12	hmg:100199829	histone-lysine N-methyltransferase SETMAR [EC:2.1.1.43]
Unigene12419_M population	K02882	2e-71	ame:409832	large subunit ribosomal protein L18Ae
Unigene12422_M population	K10381	2e-06	ssc:100156744	desmoplakin
Unigene12423_M population	K14411	6e-130	nvi:100123736	RNA-binding protein Musashi
Unigene12424_M population	K06126	2e-23	spu:576995	ubiquinone biosynthesis monooxygenase Coq6 [EC:1.14.13.-]
Unigene12425_M population	K01104	5e-07	xtr:100158581	protein-tyrosine phosphatase [EC:3.1.3.48]
Unigene12428_M population	K11978	2e-122	nvi:100121568	E3 ubiquitin-protein ligase UBR3 [EC:6.3.2.19]
Unigene12429_M population	K12393	0	tca:657059	AP-1 complex subunit mu
Unigene1243_M population	K02367	0	phu:Phum_PHUM488440	glucuronyl/N-acetylglucosaminyl transferase EXT2 [EC:2.4.1.224 2.4.1.225]
Unigene12432_M population	K02370	1e-13	hmg:100212160	alpha-1,4-N-acetylglucosaminyltransferase EXTL3 [EC:2.4.1.223 2.4.1.224]
Unigene12434_M population	K11657	1e-10	phu:Phum_PHUM269000	remodeling and spacing factor 1
Unigene12437_M population	K09228	1e-14	bfo:BRAFLDRAFT_66688	KRAB domain-containing zinc finger protein
Unigene12445_M population	K10394	2e-155	tgu:100228676	kinesin family member 3/17
Unigene12448_M population	K15153	4e-55	nvi:100118220	mediator of RNA polymerase II transcription subunit 31
Unigene1245_M population	K00670	2e-18	ame:411163	peptide alpha-N-acetyltransferase [EC:2.3.1.88]
Unigene12451_M population	K11422	3e-29	nvi:100121025	histone-lysine N-methyltransferase SETD1 [EC:2.1.1.43]
Unigene12453_M population	K08519	2e-09	xla:398769	syntaxin binding protein 6 (amisyn)
Unigene12458_M population	K15172	7e-21	mdo:100031345	transcription elongation factor SPT5
Unigene12459_M population	K13210	0	tca:660887	far upstream element-binding protein
Unigene12465_M population	K10693	6e-61	tca:660160	E3 ubiquitin-protein ligase MYCBP2 [EC:6.3.2.19]
Unigene12466_M population	K09582	3e-07	gga:420785	protein disulfide-isomerase A4 [EC:5.3.4.1]
Unigene12468_M population	K03469	4e-17	tca:659221	ribonuclease HI [EC:3.1.26.4]
Unigene12469_M population	K09216	7e-07	dpe:Dper_GL26817	ovo
Unigene1247_M population	K01104	1e-11	mcc:699032	protein-tyrosine phosphatase [EC:3.1.3.48]
Unigene12474_M population	K10863	1e-06	nvi:100115496	aprataxin [EC:3.-.-.-]
Unigene12475_M population	K13298	0	dmo:Dmoj_GI17200	dual 3',5'-cyclic-AMP and -GMP phosphodiesterase 11 [EC:3.1.4.17 3.1.4.35]
Unigene12476_M population	K09031	1e-81	phu:Phum_PHUM237480	fos-like antigen, invertebrate
Unigene12477_M population	K00234	0	aga:AgaP_AGAP010429	succinate dehydrogenase (ubiquinone) flavoprotein subunit [EC:1.3.5.1]
Unigene12478_M population	K13172	5e-06	tca:661905	serine/arginine repetitive matrix protein 2
Unigene12479_M population	K08077	3e-57	tca:664500	UDP-sugar diphosphatase [EC:3.6.1.45]
Unigene12482_M population	K05185	1e-26	mmu:14404	gamma-aminobutyric acid (GABA) A receptor epsilon
Unigene12484_M population	K10779	0	tgu:100229394	transcriptional regulator ATRX [EC:3.6.4.12]
Unigene12485_M population	K12591	2e-141	ame:413532	exosome complex exonuclease RRP6 [EC:3.1.13.-]
Unigene12486_M population	K13597	5e-65	api:100163334	activin receptor type-2, invertebrate
Unigene12488_M population	K05748	4e-10	mmu:242687	WAS protein family, member 2
Unigene12489_M population	K09031	1e-81	phu:Phum_PHUM237480	fos-like antigen, invertebrate
Unigene12490_M population	K00476	1e-17	cbr:CBG07728	aspartate beta-hydroxylase [EC:1.14.11.16]
Unigene12491_M population	K12826	5e-11	xtr:448002	splicing factor 3A subunit 2
Unigene12493_M population	K10421	2e-08	dgr:Dgri_GH11701	CAP-Gly domain-containing linker protein 1
Unigene12494_M population	K03626	6e-25	gga:396544	nascent polypeptide-associated complex subunit alpha
Unigene12495_M population	K14409	1e-75	nvi:100122190	protein SMG7
Unigene12496_M population	K08490	4e-111	cqu:CpipJ_CPIJ003088	syntaxin 5
Unigene12497_M population	K06508	1e-74	api:100164838	CD81 antigen
Unigene125_M population	K14319	3e-07	tca:659231	Ran GTPase-activating protein 1
Unigene1250_M population	K12882	5e-44	nvi:100113558	nuclear cap-binding protein subunit 1
Unigene12501_M population	K01866	0	api:100163888	tyrosyl-tRNA synthetase [EC:6.1.1.1]
Unigene12502_M population	K12191	5e-105	nvi:100117257	charged multivesicular body protein 2A
Unigene12503_M population	K00669	7e-19	dme:Dmel_CG3318	arylalkylamine N-acetyltransferase [EC:2.3.1.87]
Unigene12505_M population	K10590	0	tca:658915	E3 ubiquitin-protein ligase TRIP12 [EC:6.3.2.19]
Unigene12507_M population	K06103	0	tca:656749	calcium/calmodulin-dependent serine protein kinase [EC:2.7.11.1]
Unigene12508_M population	K01183	7e-07	dgr:Dgri_GH20466	chitinase [EC:3.2.1.14]
Unigene12509_M population	K05312	0	cqu:CpipJ_CPIJ011539	nicotinic acetylcholine receptor, invertebrate
Unigene12512_M population	K14972	4e-84	aga:AgaP_AGAP004734	PAX-interacting protein 1
Unigene12514_M population	K12075	4e-33	aga:AgaP_AGAP000255	discs large protein
Unigene12516_M population	K04514	3e-13	ecb:100072339	Rho-associated, coiled-coil containing protein kinase [EC:2.7.11.1]
Unigene12517_M population	K01768	5e-10	dme:Dmel_CG10255	adenylate cyclase [EC:4.6.1.1]
Unigene12518_M population	K05688	2e-80	tgu:100229816	PTEN induced putative kinase 1 [EC:2.7.11.1]
Unigene12519_M population	K10421	2e-09	ecb:100058794	CAP-Gly domain-containing linker protein 1
Unigene12521_M population	K14972	1e-20	aga:AgaP_AGAP004734	PAX-interacting protein 1
Unigene12523_M population	K15112	1e-65	api:100159031	solute carrier family 25 (mitochondrial uncoupling protein), member 27
Unigene12524_M population	K10420	8e-53	ame:551652	dynein light chain Tctex-type 1
Unigene12525_M population	K08017	2e-20	hmg:100197999	advillin
Unigene12526_M population	K11599	8e-37	ame:551411	proteasome maturation protein
Unigene12527_M population	K09542	4e-36	tca:663240	crystallin, alpha B
Unigene12528_M population	K01415	4e-08	cel:F18A12.8	endothelin-converting enzyme [EC:3.4.24.71]
Unigene12533_M population	K04228	7e-67	dre:100151502	arginine vasopressin receptor 2
Unigene12536_M population	K03130	1e-13	xla:100036804	transcription initiation factor TFIID subunit 5
Unigene12538_M population	K12813	6e-180	tca:659920	pre-mRNA-splicing factor ATP-dependent RNA helicase DHX16 [EC:3.6.4.13]
Unigene12539_M population	K00571	6e-26	hsa:29104	site-specific DNA-methyltransferase (adenine-specific) [EC:2.1.1.72]
Unigene12542_M population	K03256	6e-31	tgu:100223291	tRNA (adenine-N(1)-)-methyltransferase non-catalytic subunit
Unigene12543_M population	K11592	9e-19	bfo:BRAFLDRAFT_202604	endoribonuclease Dicer [EC:3.1.26.-]
Unigene12544_M population	K07369	1e-50	phu:Phum_PHUM197620	mucosa-associated lymphoid tissue lymphoma translocation protein 1 [EC:3.4.22.-]
Unigene12545_M population	K07441	1e-37	tca:660529	beta-1,4-N-acetylglucosaminyltransferase [EC:2.4.1.141]
Unigene12548_M population	K10086	2e-152	tca:660189	ER degradation enhancer, mannosidase alpha-like 3
Unigene12549_M population	K04832	2e-28	dpo:Dpse_GA17142	amiloride-sensitive cation channel 5, intestinal
Unigene1255_M population	K07378	3e-18	tca:659717	neuroligin
Unigene12553_M population	K10349	6e-46	tca:664462	Fem-1 homolog b
Unigene12554_M population	K05757	2e-166	tca:660264	actin related protein 2/3 complex, subunit 1A/1B
Unigene12555_M population	K10779	6e-11	bta:514473	transcriptional regulator ATRX [EC:3.6.4.12]
Unigene12556_M population	K00326	2e-110	nvi:100116753	cytochrome-b5 reductase [EC:1.6.2.2]
Unigene12558_M population	K01317	2e-27	hsa:49	acrosin [EC:3.4.21.10]
Unigene12567_M population	K05668	2e-33	ame:413947	ATP-binding cassette, subfamily C (CFTR/MRP), member 5
Unigene12571_M population	K10750	1e-10	aga:AgaP_AGAP001104	chromatin assembly factor 1 subunit A
Unigene12572_M population	K13024	0	tca:663934	inositol hexakisphosphate/diphosphoinositol-pentakisphosphate kinase [EC:2.7.4.21 2.7.4.24]
Unigene12577_M population	K15112	9e-51	api:100159031	solute carrier family 25 (mitochondrial uncoupling protein), member 27
Unigene12578_M population	K06883	3e-46	ame:725745
Unigene1258_M population	K14795	1e-44	ame:724432	ribosomal RNA-processing protein 36
Unigene12582_M population	K08814	2e-100	tca:659518	tribbles [EC:2.7.11.-]
Unigene12583_M population	K10352	2e-22	tgu:100230210	myosin heavy chain
Unigene12584_M population	K14810	0	nvi:100116447	ATP-dependent RNA helicase DDX56/DBP9 [EC:3.6.4.13]
Unigene12585_M population	K00797	2e-117	ame:725099	spermidine synthase [EC:2.5.1.16]
Unigene1259_M population	K10706	4e-53	xtr:100145435	senataxin [EC:3.6.4.-]
Unigene12590_M population	K12813	2e-105	tca:659920	pre-mRNA-splicing factor ATP-dependent RNA helicase DHX16 [EC:3.6.4.13]
Unigene12592_M population	K07956	2e-96	ame:552448	ADP-ribosylation factor-like 8B
Unigene12593_M population	K11795	4e-26	tca:658980	nuclear receptor interaction protein
Unigene12595_M population	K05043	2e-18	mmu:28253	solute carrier organic anion transporter family, member 1B
Unigene12596_M population	K14388	0	tca:662768	solute carrier family 5 (sodium-coupled monocarboxylate transporter), member 8/12
Unigene12597_M population	K06237	7e-08	dpo:Dpse_GA14182	collagen, type IV, alpha
Unigene12598_M population	K12870	1e-98	xtr:394618	pre-mRNA-splicing factor ISY1
Unigene12602_M population	K12562	4e-99	dme:Dmel_CG8604	amphiphysin
Unigene12603_M population	K08286	1e-05	rno:500120	protein-serine/threonine kinase [EC:2.7.11.-]
Unigene12604_M population	K10693	4e-08	dpe:Dper_GL26848	E3 ubiquitin-protein ligase MYCBP2 [EC:6.3.2.19]
Unigene12607_M population	K14803	9e-28	nve:NEMVE_v1g167304	protein phosphatase 2C homolog 2/3 [EC:3.1.3.16]
Unigene1261_M population	K01774	2e-71	dme:Dmel_CG3373	[EC:4.-.-.-]
Unigene12611_M population	K08799	5e-06	spu:576359	maternal embryonic leucine zipper kinase [EC:2.7.11.1]
Unigene12612_M population	K12384	8e-43	mmu:12492	lysosome membrane protein 2
Unigene12616_M population	K01581	3e-145	ame:410043	ornithine decarboxylase [EC:4.1.1.17]
Unigene12617_M population	K01581	3e-145	ame:410043	ornithine decarboxylase [EC:4.1.1.17]
Unigene12618_M population	K14030	5e-172	ame:409227	nuclear receptor subfamily 2 group B member 4
Unigene12621_M population	K12169	1e-14	dsi:Dsim_GD20379	Kip1 ubiquitination-promoting complex protein 1 [EC:6.3.2.19]
Unigene12622_M population	K12857	1e-08	hmg:100208671	Prp8 binding protein
Unigene12623_M population	K03386	3e-61	cin:100180219	peroxiredoxin (alkyl hydroperoxide reductase subunit C) [EC:1.11.1.15]
Unigene12625_M population	K05388	2e-96	spu:588616	voltage-gated sodium channel alpha, invertebrate
Unigene12626_M population	K12047	1e-18	xtr:100379714	maltase-glucoamylase [EC:3.2.1.20 3.2.1.3]
Unigene12629_M population	K15194	3e-06	oaa:100075957	AF4/FMR2 family member 2
Unigene1263_M population	K00710	1e-49	phu:Phum_PHUM590070	polypeptide N-acetylgalactosaminyltransferase [EC:2.4.1.41]
Unigene12632_M population	K04237	3e-44	api:100162138	partitioning defective protein 3
Unigene12636_M population	K08789	0	tca:661405	microtubule-associated serine/threonine kinase [EC:2.7.11.1]
Unigene12638_M population	K05746	2e-10	mmu:13800	enabled
Unigene12639_M population	K05746	2e-10	mmu:13800	enabled
Unigene1264_M population	K09650	7e-75	aga:AgaP_AGAP002626	rhomboid-like protein [EC:3.4.21.105]
Unigene12640_M population	K03968	7e-15	dpe:Dper_GL26532	NADH dehydrogenase (ubiquinone) 1 subcomplex unknown 2 [EC:1.6.5.3 1.6.99.3]
Unigene12642_M population	K08040	4e-21	dpo:Dpse_GA21247	class B basic helix-loop-helix protein 8
Unigene12644_M population	K02264	2e-39	tca:658699	cytochrome c oxidase subunit Va [EC:1.9.3.1]
Unigene12646_M population	K04802	8e-65	aag:AaeL_AAEL012545	proliferating cell nuclear antigen
Unigene12649_M population	K03120	3e-120	ame:550692	transcription initiation factor TFIID TATA-box-binding protein
Unigene1265_M population	K04700	1e-50	phu:Phum_PHUM164470	suppressor of cytokine signaling, invertebrate
Unigene12650_M population	K09592	5e-63	nvi:100119129	hypoxia-inducible factor prolyl hydroxylase [EC:1.14.11.-]
Unigene12652_M population	K10667	3e-18	spu:583203	E3 ubiquitin-protein ligase RNF8 [EC:6.3.2.19]
Unigene12654_M population	K14834	4e-164	ame:725755	nucleolar complex protein 3
Unigene12659_M population	K09485	0	phu:Phum_PHUM507200	heat shock protein 110kDa
Unigene12660_M population	K08051	4e-12	dpo:Dpse_GA19499	pleckstrin homology domain containing, family A (phosphoinositide binding specific) member 8
Unigene12662_M population	K01172	9e-60	dpo:Dpse_GA20886	[EC:3.1.27.-]
Unigene12663_M population	K15146	3e-103	tca:661537	mediator of RNA polymerase II transcription subunit 4
Unigene12664_M population	K03858	1e-19	api:100162188	phosphatidylinositol glycan, class H
Unigene12665_M population	K05692	9e-14	mcc:713687	actin beta/gamma 1
Unigene12667_M population	K14971	2e-46	dwi:Dwil_GK22572	nuclear receptor coactivator 6
Unigene1267_M population	K14822	7e-13	tgu:100219403	rRNA-processing protein CGR1
Unigene12670_M population	K03255	0	phu:Phum_PHUM438320	protein TIF31
Unigene12671_M population	K11305	9e-12	ecb:100050371	histone acetyltransferase MYST3 [EC:2.3.1.48]
Unigene12674_M population	K15004	7e-31	nvi:100121218	cytochrome P450, family 12 [EC:1.14.-.-]
Unigene12677_M population	K12590	4e-48	cqu:CpipJ_CPIJ018157	exosome complex component RRP46
Unigene12680_M population	K03138	3e-07	phu:Phum_PHUM493990	transcription initiation factor TFIIF subunit alpha
Unigene12683_M population	K10282	1e-05	dmo:Dmoj_GI11583	F-box and leucine-rich repeat protein 16
Unigene12684_M population	K10523	7e-08	dpo:Dpse_GA22127	speckle-type POZ protein
Unigene12687_M population	K03596	5e-98	nve:NEMVE_v1g106275	GTP-binding protein LepA
Unigene12688_M population	K02893	3e-83	tca:661617	large subunit ribosomal protein L23Ae
Unigene12691_M population	K01194	7e-127	dmo:Dmoj_GI20651	alpha,alpha-trehalase [EC:3.2.1.28]
Unigene12694_M population	K01873	2e-10	tca:662504	valyl-tRNA synthetase [EC:6.1.1.9]
Unigene12695_M population	K13628	8e-20	bmy:Bm1_53220	iron-sulfur cluster assembly protein
Unigene12697_M population	K04157	2e-27	ame:411323	5-hydroxytryptamine receptor 2
Unigene12698_M population	K10384	5e-18	ecb:100060612	filaggrin
Unigene12699_M population	K06760	2e-59	gga:419825	contactin 2
Unigene1270_M population	K11294	5e-06	bta:497013	nucleolin
Unigene12701_M population	K03352	4e-23	cqu:CpipJ_CPIJ019535	anaphase-promoting complex subunit 5
Unigene12703_M population	K07210	8e-23	bfo:BRAFLDRAFT_121138	inhibitor of nuclear factor kappa-B kinase subunit gamma
Unigene12705_M population	K14191	7e-12	bmy:Bm1_54155	18S rRNA (adenine1779-N6/adenine1780-N6)-dimethyltransferase [EC:2.1.1.183]
Unigene12707_M population	K11294	8e-07	aml:100465577	nucleolin
Unigene12708_M population	K10955	1e-16	hsa:4583	intestinal mucin-2
Unigene12709_M population	K10955	1e-24	hsa:4583	intestinal mucin-2
Unigene1271_M population	K11224	0	nvi:100121885	signal transducer and activator of transcription 5B
Unigene12710_M population	K11857	1e-08	aga:AgaP_AGAP007106	ubiquitin carboxyl-terminal hydrolase 47 [EC:3.1.2.15]
Unigene12711_M population	K14716	2e-29	ame:552697	solute carrier family 39 (zinc transporter), member 10
Unigene12714_M population	K12567	6e-17	bfo:BRAFLDRAFT_79792	titin [EC:2.7.11.1]
Unigene12716_M population	K08145	4e-68	bfo:BRAFLDRAFT_82927	MFS transporter, SP family, solute carrier family 2 (facilitated glucose transporter), member 8
Unigene12717_M population	K08145	4e-68	bfo:BRAFLDRAFT_82927	MFS transporter, SP family, solute carrier family 2 (facilitated glucose transporter), member 8
Unigene12719_M population	K02737	3e-111	tca:658739	20S proteasome subunit beta 5 [EC:3.4.25.1]
Unigene12720_M population	K04557	1e-96	tgu:100220874	peanut-like protein 1 (cell division control related protein 1)
Unigene12721_M population	K08825	0	phu:Phum_PHUM463810	dual-specificity tyrosine-(Y)-phosphorylation regulated kinase [EC:2.7.12.1]
Unigene12722_M population	K13217	0	phu:Phum_PHUM226810	pre-mRNA-processing factor 39
Unigene12725_M population	K03691	7e-44	phu:Phum_PHUM129460	peptide-O-fucosyltransferase [EC:2.4.1.221]
Unigene12726_M population	K06133	4e-52	phu:Phum_PHUM259610	4'-phosphopantetheinyl transferase [EC:2.7.8.-]
Unigene12727_M population	K14313	7e-11	ame:412835	nuclear pore complex protein Nup53
Unigene12729_M population	K10693	8e-13	dpe:Dper_GL26848	E3 ubiquitin-protein ligase MYCBP2 [EC:6.3.2.19]
Unigene1273_M population	K08878	2e-08	bta:789892	breakpoint cluster region protein [EC:2.7.11.1]
Unigene12732_M population	K10595	1e-09	bfo:BRAFLDRAFT_73255	E3 ubiquitin-protein ligase HERC2 [EC:6.3.2.19]
Unigene12737_M population	K12478	2e-06	cbr:CBG06689	early endosome antigen 1
Unigene12738_M population	K14289	4e-53	ame:413344	exportin-5
Unigene12741_M population	K01359	2e-143	phu:Phum_PHUM246240	proprotein convertase subtilisin/kexin type 1 [EC:3.4.21.93]
Unigene12742_M population	K13499	4e-90	phu:Phum_PHUM115050	chondroitin sulfate synthase [EC:2.4.1.175 2.4.1.226]
Unigene12743_M population	K09453	1e-28	mdo:100020490	snRNA-activating protein complex subunit 4
Unigene12745_M population	K04819	2e-23	ecb:100009690	5-hydroxytryptamine receptor 3
Unigene12746_M population	K09355	1e-10	bta:519770	pre-B-cell leukemia transcription factor
Unigene12750_M population	K12893	3e-25	ecb:100070608	splicing factor, arginine/serine-rich 4/5/6
Unigene12753_M population	K02327	3e-70	ame:551398	DNA polymerase delta subunit 1 [EC:2.7.7.7]
Unigene12754_M population	K04550	2e-18	phu:Phum_PHUM449100	low density lipoprotein-related protein 1 (alpha-2-macroglobulin receptor)
Unigene12758_M population	K04550	3e-19	api:100162957	low density lipoprotein-related protein 1 (alpha-2-macroglobulin receptor)
Unigene12760_M population	K00061	2e-16	mmu:19682	retinol dehydrogenase [EC:1.1.1.-]
Unigene12761_M population	K10338	8e-06	xtr:100487614	ankyrin repeat and SOCS box protein 16
Unigene12762_M population	K06103	2e-61	tca:656749	calcium/calmodulin-dependent serine protein kinase [EC:2.7.11.1]
Unigene12765_M population	K03094	4e-86	ame:409234	S-phase kinase-associated protein 1
Unigene12766_M population	K11787	0	tca:661737	phosphoribosylamine--glycine ligase / phosphoribosylglycinamide formyltransferase / phosphoribosylformylglycinamidine cyclo-ligase [EC:6.3.4.13 2.1.2.2 6.3.3.1]
Unigene12768_M population	K03130	4e-141	tca:662192	transcription initiation factor TFIID subunit 5
Unigene12769_M population	K14554	8e-81	tca:655179	U3 small nucleolar RNA-associated protein 21
Unigene1277_M population	K11224	0	nvi:100121885	signal transducer and activator of transcription 5B
Unigene12770_M population	K14972	1e-09	aga:AgaP_AGAP004734	PAX-interacting protein 1
Unigene12773_M population	K09374	1e-27	xla:397959	LIM homeobox protein 3/4
Unigene12775_M population	K01883	0	nvi:100117013	cysteinyl-tRNA synthetase [EC:6.1.1.16]
Unigene12779_M population	K04728	1e-12	mmu:11920	ataxia telangectasia mutated family protein [EC:2.7.11.1]
Unigene12781_M population	K15144	3e-18	nvi:100122399	mediator of RNA polymerase II transcription subunit 1
Unigene12782_M population	K04461	4e-145	nvi:100123349	protein phosphatase 1B (formerly 2C) [EC:3.1.3.16]
Unigene12783_M population	K05668	6e-160	ame:413947	ATP-binding cassette, subfamily C (CFTR/MRP), member 5
Unigene12785_M population	K10413	0	tca:664489	dynein heavy chain 1, cytosolic
Unigene12786_M population	K12386	7e-24	nvi:100114326	cystinosin
Unigene12787_M population	K05662	7e-52	nvi:100122061	ATP-binding cassette, subfamily B (MDR/TAP), member 7
Unigene12791_M population	K08145	8e-22	hmg:100203525	MFS transporter, SP family, solute carrier family 2 (facilitated glucose transporter), member 8
Unigene12792_M population	K15162	6e-60	phu:Phum_PHUM489830	mediator of RNA polymerase II transcription subunit 12
Unigene12793_M population	K02677	3e-13	cbr:CBG16150	classical protein kinase C [EC:2.7.11.13]
Unigene12796_M population	K07968	4e-48	dre:556544	beta-1,4-galactosyltransferase 3 [EC:2.4.1.90 2.4.1.38 2.4.1.-]
Unigene12797_M population	K14972	2e-40	aga:AgaP_AGAP004734	PAX-interacting protein 1
Unigene12798_M population	K08818	1e-14	dwi:Dwil_GK10511	cell division cycle 2-like [EC:2.7.11.22]
Unigene12799_M population	K14809	1e-12	ssc:100157342	ATP-dependent RNA helicase DDX55/SPB4 [EC:3.6.4.13]
Unigene128_M population	K01312	7e-34	hsa:5646	trypsin [EC:3.4.21.4]
Unigene12802_M population	K14462	4e-30	bta:494004	apolipoprotein B
Unigene12804_M population	K12347	8e-143	api:100168958	natural resistance-associated macrophage protein
Unigene12809_M population	K05724	3e-15	tgu:100223489	FYVE, RhoGEF and PH domain containing 5/6
Unigene1281_M population	K11536	1e-83	api:100162704	pyrimidine nucleoside transport protein
Unigene12810_M population	K10485	3e-90	tca:656141	BTB/POZ domain-containing protein 13 (germ cell-less protein-like 1)
Unigene12811_M population	K05016	3e-07	spu:753989	chloride channel 7
Unigene12813_M population	K02370	3e-24	hmg:100212160	alpha-1,4-N-acetylglucosaminyltransferase EXTL3 [EC:2.4.1.223 2.4.1.224]
Unigene12814_M population	K12486	7e-75	nvi:100120440	stromal membrane-associated protein
Unigene12816_M population	K09228	1e-43	bfo:BRAFLDRAFT_66688	KRAB domain-containing zinc finger protein
Unigene12817_M population	K04374	6e-32	nvi:100122826	activating transcription factor 4
Unigene12818_M population	K05747	1e-09	gga:417750	Wiskott-Aldrich syndrome protein
Unigene12819_M population	K04374	2e-38	ame:410226	activating transcription factor 4
Unigene12822_M population	K03134	1e-39	phu:Phum_PHUM179220	transcription initiation factor TFIID subunit 10
Unigene1283_M population	K08501	5e-52	aga:AgaP_AGAP006100	syntaxin 8
Unigene12832_M population	K01065	3e-59	mcc:706291	acyloxyacyl hydrolase [EC:3.1.1.77]
Unigene12834_M population	K12323	2e-131	nvi:100120090	atrial natriuretic peptide receptor A [EC:4.6.1.2]
Unigene12835_M population	K11321	2e-52	spu:576401	bromodomain-containing protein 8
Unigene12836_M population	K06115	1e-19	bfo:BRAFLDRAFT_93030	spectrin beta
Unigene12837_M population	K05289	1e-20	nvi:100123258	glycosylphosphatidylinositol transamidase
Unigene12838_M population	K13117	3e-40	ame:413147	ATP-dependent RNA helicase DDX35 [EC:3.6.4.13]
Unigene1284_M population	K14778	4e-50	nvi:100122947	ATP-dependent RNA helicase DDX49/DBP8 [EC:3.6.4.13]
Unigene12841_M population	K11414	2e-80	tca:661728	NAD-dependent deacetylase sirtuin 4 [EC:3.5.1.-]
Unigene12846_M population	K01692	2e-16	tca:663646	enoyl-CoA hydratase [EC:4.2.1.17]
Unigene12847_M population	K01358	2e-96	phu:Phum_PHUM379750	ATP-dependent Clp protease, protease subunit [EC:3.4.21.92]
Unigene12848_M population	K00476	5e-10	dre:373126	aspartate beta-hydroxylase [EC:1.14.11.16]
Unigene12849_M population	K14410	9e-41	phu:Phum_PHUM490660	acid phosphatase [EC:3.1.3.2]
Unigene12851_M population	K02677	1e-09	nve:NEMVE_v1g93932	classical protein kinase C [EC:2.7.11.13]
Unigene12853_M population	K12353	1e-48	ame:551484	sphingomyelin phosphodiesterase 4 [EC:3.1.4.12]
Unigene12854_M population	K01672	1e-34	isc:IscW_ISCW015100	carbonic anhydrase [EC:4.2.1.1]
Unigene12855_M population	K10758	1e-73	xtr:100158617	thiol oxidase [EC:1.8.3.2]
Unigene12856_M population	K04228	1e-23	dre:100151502	arginine vasopressin receptor 2
Unigene12857_M population	K01539	7e-92	tca:663833	sodium/potassium-transporting ATPase subunit alpha [EC:3.6.3.9]
Unigene12858_M population	K00910	3e-119	nvi:100121113	beta-adrenergic-receptor kinase [EC:2.7.11.15]
Unigene12859_M population	K08855	1e-82	phu:Phum_PHUM047670	cyclin G-associated kinase [EC:2.7.11.1]
Unigene12860_M population	K10768	9e-68	api:100164195	alkylated DNA repair protein alkB homolog 6
Unigene12862_M population	K01931	7e-68	tca:660865	protein neuralized
Unigene12863_M population	K14209	7e-36	aag:AaeL_AAEL007197	solute carrier family 36 (proton-coupled amino acid transporter)
Unigene12864_M population	K14527	8e-23	phu:Phum_PHUM397390	ribonuclease P/MRP protein subunit RPP20 [EC:3.1.26.5]
Unigene12866_M population	K10612	8e-113	bmy:Bm1_52205	cullin 5
Unigene12867_M population	K06515	8e-101	api:100160566	CDW92 antigen
Unigene12869_M population	K03857	5e-180	api:100161768	phosphatidylinositol glycan, class A [EC:2.4.1.198]
Unigene1287_M population	K06820	0	nvi:100118971	plexin A
Unigene12871_M population	K10594	0	nve:NEMVE_v1g240406	E3 ubiquitin-protein ligase HERC1 [EC:6.3.2.19]
Unigene12872_M population	K08738	4e-49	tca:659690	cytochrome c
Unigene12873_M population	K09409	4e-52	nvi:100115252	forkhead box protein P
Unigene12874_M population	K05270	2e-109	cel:F11H8.2	gamma-aminobutyric acid (GABA) receptor, invertebrate
Unigene12875_M population	K09530	6e-77	tca:660466	DnaJ homolog subfamily C member 10
Unigene12877_M population	K09172	8e-119	api:100169415	nuclear factor I, invertebrate
Unigene12878_M population	K11173	0	api:100169201	hydroxyacid-oxoacid transhydrogenase [EC:1.1.99.24]
Unigene12879_M population	K03243	5e-10	hmg:100198796	translation initiation factor 5B
Unigene1288_M population	K11968	0	ame:413468	ariadne-1
Unigene12882_M population	K10325	6e-26	spu:576514	ankyrin repeat and SOCS box protein 3
Unigene12885_M population	K01273	2e-52	phu:Phum_PHUM411080	membrane dipeptidase [EC:3.4.13.19]
Unigene12887_M population	K12828	2e-111	ame:551331	splicing factor 3B subunit 1
Unigene12888_M population	K10951	0	phu:Phum_PHUM399960	solute carrier family 12 (sodium/potassium/chloride transporter), member 2
Unigene12889_M population	K14570	9e-23	dan:Dana_GF16301	RNA exonuclease 1 [EC:3.1.-.-]
Unigene1289_M population	K01322	0	nvi:100121868	prolyl oligopeptidase [EC:3.4.21.26]
Unigene12895_M population	K05692	1e-117	smm:Smp_046590	actin beta/gamma 1
Unigene12899_M population	K08017	1e-21	hmg:100197999	advillin
Unigene129_M population	K09595	7e-127	tca:656200	minor histocompatibility antigen H13 [EC:3.4.23.-]
Unigene1290_M population	K12046	5e-146	api:100163274	troponin T, fast skeletal muscle
Unigene12900_M population	K12175	0	tca:657006	COP9 signalosome complex subunit 1
Unigene12901_M population	K02183	2e-56	mdo:100015722	calmodulin
Unigene12904_M population	K14844	4e-11	mmu:52874	pumilio homology domain family member 6
Unigene12905_M population	K04573	4e-06	ecb:100054129	neurofilament medium polypeptide (neurofilament 3)
Unigene12907_M population	K11125	2e-52	ame:727497	protein SMG5
Unigene12909_M population	K00328	2e-28	aml:100478367	inositol-polyphosphate multikinase [EC:2.7.1.151]
Unigene12910_M population	K01469	1e-97	oaa:100092416	5-oxoprolinase (ATP-hydrolysing) [EC:3.5.2.9]
Unigene12913_M population	K04994	3e-32	aml:100472258	mucolipin 3
Unigene12914_M population	K02324	1e-40	api:100164975	DNA polymerase epsilon subunit 1 [EC:2.7.7.7]
Unigene12915_M population	K05327	0	ame:408680	ryanodine receptor, invertebrate
Unigene12918_M population	K08775	4e-61	ame:725687	breast cancer 2 susceptibility protein
Unigene12919_M population	K10901	4e-66	api:100165064	bloom syndrome protein [EC:3.6.4.12]
Unigene12921_M population	K07126	4e-08	ame:724401
Unigene12922_M population	K13525	0	tca:661187	transitional endoplasmic reticulum ATPase
Unigene12925_M population	K13190	0	ame:552467	RNA-binding protein 15
Unigene12927_M population	K14571	4e-11	aag:AaeL_AAEL000081	ribosome biogenesis ATPase
Unigene12928_M population	K13211	3e-54	nvi:100114486	GC-rich sequence DNA-binding factor
Unigene12930_M population	K04585	3e-67	nvi:100122176	parathyroid hormone receptor 1
Unigene12932_M population	K08008	1e-11	tad:TRIADDRAFT_25818	NADPH oxidase
Unigene12933_M population	K10750	4e-08	dre:563212	chromatin assembly factor 1 subunit A
Unigene12935_M population	K00030	3e-80	smm:Smp_134590	isocitrate dehydrogenase (NAD+) [EC:1.1.1.41]
Unigene12937_M population	K04550	1e-22	spu:582052	low density lipoprotein-related protein 1 (alpha-2-macroglobulin receptor)
Unigene12938_M population	K04412	9e-98	phu:Phum_PHUM617080	serine/threonine kinase 3 [EC:2.7.11.5]
Unigene12940_M population	K10421	7e-06	phu:Phum_PHUM291650	CAP-Gly domain-containing linker protein 1
Unigene12941_M population	K13982	3e-43	nvi:100120300	probable ATP-dependent RNA helicase DDX4 [EC:3.6.4.13]
Unigene12944_M population	K08193	2e-116	cqu:CpipJ_CPIJ008812	MFS transporter, ACS family, solute carrier family 17 (sodium-dependent inorganic phosphate cotransporter), other
Unigene12948_M population	K11496	1e-08	rno:362217	centromere protein B
Unigene12953_M population	K02350	5e-16	spu:580974	DNA polymerase zeta subunit [EC:2.7.7.7]
Unigene12955_M population	K12600	6e-36	phu:Phum_PHUM210110	superkiller protein 3
Unigene12957_M population	K01495	3e-10	phu:Phum_PHUM249410	GTP cyclohydrolase I [EC:3.5.4.16]
Unigene12958_M population	K00888	4e-103	api:100160263	phosphatidylinositol 4-kinase [EC:2.7.1.67]
Unigene12961_M population	K09496	0	api:100162102	T-complex protein 1 subunit delta
Unigene12962_M population	K07541	3e-19	mdo:100022371	phosphatidylinositol glycan, class X
Unigene12965_M population	K09534	1e-112	ame:409594	DnaJ homolog subfamily C member 14
Unigene12966_M population	K06236	2e-30	rno:84032	collagen, type I/II/III/V/XI, alpha
Unigene12969_M population	K04585	2e-84	nvi:100122176	parathyroid hormone receptor 1
Unigene12970_M population	K14376	2e-28	ame:409704	poly(A) polymerase [EC:2.7.7.19]
Unigene12972_M population	K06101	5e-10	phu:Phum_PHUM244720	histone-lysine N-methyltransferase ASH1L [EC:2.1.1.43]
Unigene12973_M population	K11981	1e-94	tca:661626	E3 ubiquitin-protein ligase NRDP1 [EC:6.3.2.19]
Unigene12975_M population	K05291	2e-12	dvi:Dvir_GJ10453	phosphatidylinositol glycan, class S
Unigene12976_M population	K00799	3e-07	tca:659819	glutathione S-transferase [EC:2.5.1.18]
Unigene12978_M population	K06236	2e-34	rno:84032	collagen, type I/II/III/V/XI, alpha
Unigene1298_M population	K12047	9e-11	xtr:100379714	maltase-glucoamylase [EC:3.2.1.20 3.2.1.3]
Unigene12980_M population	K12047	9e-24	xtr:100379714	maltase-glucoamylase [EC:3.2.1.20 3.2.1.3]
Unigene12981_M population	K10429	5e-11	mmu:17755	microtubule-associated protein 1
Unigene12983_M population	K10356	7e-94	phu:Phum_PHUM104070	myosin I
Unigene12987_M population	K05315	5e-47	phu:Phum_PHUM422550	voltage-dependent calcium channel alpha 1, invertebrate
Unigene12989_M population	K15001	2e-148	nvi:100120501	cytochrome P450, family 4 [EC:1.14.-.-]
Unigene1299_M population	K09228	6e-71	mmu:380850	KRAB domain-containing zinc finger protein
Unigene12990_M population	K13171	2e-07	spu:588572	serine/arginine repetitive matrix protein 1
Unigene12991_M population	K10951	0	phu:Phum_PHUM399390	solute carrier family 12 (sodium/potassium/chloride transporter), member 2
Unigene12992_M population	K05330	4e-57	cel:M02A10.2	potassium inwardly-rectifying channel subfamily J, invertebrate
Unigene12995_M population	K05690	1e-34	dre:556726	catenin (cadherin-associated protein), delta 1
Unigene12996_M population	K11279	1e-50	phu:Phum_PHUM006700	nucleosome assembly protein 1-like 1
Unigene12997_M population	K05629	2e-37	gga:417729	atrophin-1 interacting protein 1
Unigene12998_M population	K00272	1e-104	phu:Phum_PHUM521090	D-aspartate oxidase [EC:1.4.3.1]
Unigene1300_M population	K09228	8e-82	mmu:380850	KRAB domain-containing zinc finger protein
Unigene13000_M population	K10366	2e-34	spu:373242	dystrophin
Unigene13001_M population	K09215	2e-13	spu:575703	odd-skipped
Unigene13002_M population	K00106	1e-61	nvi:100122636	xanthine dehydrogenase/oxidase [EC:1.17.1.4 1.17.3.2]
Unigene13003_M population	K09372	3e-153	api:100158984	LIM homeobox protein 1/5
Unigene13005_M population	K08585	1e-24	nvi:100119123	calpain, invertebrate [EC:3.4.22.-]
Unigene13007_M population	K06772	1e-15	xla:444610	limbic system-associated membrane protein
Unigene13008_M population	K08582	7e-122	nvi:100123237	calpain-15 [EC:3.4.22.-]
Unigene13010_M population	K03685	1e-08	nve:NEMVE_v1g10066	ribonuclease III [EC:3.1.26.3]
Unigene13011_M population	K03103	4e-57	ame:725931	multiple inositol-polyphosphate phosphatase [EC:3.1.3.62]
Unigene13012_M population	K13348	2e-28	tgu:100229975	protein Mpv17
Unigene13017_M population	K01081	2e-46	dme:Dmel_CG42249	5'-nucleotidase [EC:3.1.3.5]
Unigene13018_M population	K07523	2e-40	dme:Dmel_CG4192	netrin-G1 ligand
Unigene13019_M population	K04422	1e-22	ame:410119	mitogen-activated protein kinase kinase kinase 13 [EC:2.7.11.25]
Unigene13020_M population	K12231	7e-132	phu:Phum_PHUM154190	E3 ubiquitin-protein ligase HECTD1 [EC:6.3.2.19]
Unigene13021_M population	K10808	1e-157	cqu:CpipJ_CPIJ002337	ribonucleoside-diphosphate reductase subunit M2 [EC:1.17.4.1]
Unigene13022_M population	K01648	3e-128	ame:550686	ATP citrate (pro-S)-lyase [EC:2.3.3.8]
Unigene13023_M population	K12597	2e-12	aml:100481808	protein AIR1/2
Unigene13025_M population	K11255	7e-78	tca:656017	nuclear receptor coactivator 2
Unigene13027_M population	K06269	6e-138	tca:656485	protein phosphatase 1, catalytic subunit [EC:3.1.3.16]
Unigene13028_M population	K13024	1e-100	tca:663934	inositol hexakisphosphate/diphosphoinositol-pentakisphosphate kinase [EC:2.7.4.21 2.7.4.24]
Unigene13029_M population	K13024	2e-51	tca:663934	inositol hexakisphosphate/diphosphoinositol-pentakisphosphate kinase [EC:2.7.4.21 2.7.4.24]
Unigene13030_M population	K10955	3e-08	xtr:100493286	intestinal mucin-2
Unigene13035_M population	K03511	5e-28	hmg:100197887	DNA polymerase kappa subunit [EC:2.7.7.7]
Unigene13039_M population	K14079	2e-23	dwi:Dwil_GK25423	poly(A) RNA polymerase GLD2 [EC:2.7.7.19]
Unigene13040_M population	K03352	5e-35	tca:655746	anaphase-promoting complex subunit 5
Unigene13041_M population	K15173	4e-08	bfo:BRAFLDRAFT_85516	transcription termination factor 2 [EC:3.6.4.-]
Unigene13043_M population	K12337	1e-24	xtr:100488966	inositol 1,4,5-triphosphate receptor-associated cGMP kinase substrate
Unigene13044_M population	K12792	4e-84	hsa:7205	thyroid receptor-interacting protein 6
Unigene13045_M population	K01090	4e-77	xla:447713	protein phosphatase [EC:3.1.3.16]
Unigene13046_M population	K05731	1e-131	tca:662876	T-cell lymphoma invasion and metastasis
Unigene13049_M population	K13201	4e-12	bfo:BRAFLDRAFT_124262	nucleolysin TIA-1/TIAR
Unigene13051_M population	K13210	1e-18	nve:NEMVE_v1g244532	far upstream element-binding protein
Unigene13052_M population	K11664	3e-55	ame:724519	vacuolar protein sorting-associated protein 72
Unigene13054_M population	K11805	9e-179	ame:411901	WD repeat-containing protein 68
Unigene13055_M population	K08873	7e-37	api:100169587	PI-3-kinase-related kinase SMG-1
Unigene13059_M population	K00540	5e-45	cel:F21D5.3	[EC:1.-.-.-]
Unigene1306_M population	K08878	2e-09	nve:NEMVE_v1g239294	breakpoint cluster region protein [EC:2.7.11.1]
Unigene13061_M population	K10586	1e-44	nvi:100117554	baculoviral IAP repeat-containing protein 6 (apollon) [EC:6.3.2.19]
Unigene13062_M population	K01196	0	api:100159564	glycogen debranching enzyme [EC:2.4.1.25 3.2.1.33]
Unigene13064_M population	K00431	9e-56	bfo:BRAFLDRAFT_67515	thyroid peroxidase [EC:1.11.1.8]
Unigene13065_M population	K05324	0	tca:660459	potassium voltage-gated channel KQT-like subfamily, invertebrate
Unigene13068_M population	K14380	2e-67	aml:100474940	four and a half LIM domains protein 2
Unigene13071_M population	K03254	4e-25	phu:Phum_PHUM457140	translation initiation factor 3 subunit A
Unigene13072_M population	K10413	1e-119	aag:AaeL_AAEL007132	dynein heavy chain 1, cytosolic
Unigene13073_M population	K14380	1e-110	bfo:BRAFLDRAFT_123597	four and a half LIM domains protein 2
Unigene13074_M population	K15173	3e-07	bfo:BRAFLDRAFT_85516	transcription termination factor 2 [EC:3.6.4.-]
Unigene13075_M population	K03126	2e-49	aag:AaeL_AAEL008363	transcription initiation factor TFIID subunit 12
Unigene13077_M population	K01053	3e-22	phu:Phum_PHUM479620	gluconolactonase [EC:3.1.1.17]
Unigene13079_M population	K03364	1e-20	spu:578716	cell division cycle 20-like protein 1, cofactor of APC complex
Unigene13081_M population	K00868	2e-91	tca:661714	pyridoxine kinase [EC:2.7.1.35]
Unigene13082_M population	K10339	1e-41	dan:Dana_GF16597	ankyrin repeat and SOCS box protein 17
Unigene13085_M population	K00417	7e-27	dvi:Dvir_GJ18506	ubiquinol-cytochrome c reductase subunit 7 [EC:1.10.2.2]
Unigene13086_M population	K11204	2e-129	tca:656567	glutamate--cysteine ligase catalytic subunit [EC:6.3.2.2]
Unigene13087_M population	K01251	0	phu:Phum_PHUM326020	adenosylhomocysteinase [EC:3.3.1.1]
Unigene13088_M population	K08869	2e-48	mmu:268822	aarF domain-containing kinase
Unigene13089_M population	K08849	3e-19	tca:660034	mixed lineage kinase domain-like [EC:2.7.11.1]
Unigene1309_M population	K11271	1e-22	dre:447872	sister chromatid cohesion protein DCC1
Unigene13090_M population	K14802	1e-141	ame:552074	phospholipid-transporting ATPase [EC:3.6.3.1]
Unigene13091_M population	K14802	3e-113	ame:552074	phospholipid-transporting ATPase [EC:3.6.3.1]
Unigene13092_M population	K14301	5e-116	ame:413675	nuclear pore complex protein Nup107
Unigene13096_M population	K00699	4e-46	dpo:Dpse_GA18094	glucuronosyltransferase [EC:2.4.1.17]
Unigene13099_M population	K06775	1e-08	oaa:100077955	neuronal growth regulator 1
Unigene131_M population	K15177	9e-174	phu:Phum_PHUM449610	RNA polymerase-associated protein LEO1
Unigene13100_M population	K03954	1e-98	dwi:Dwil_GK14239	NADH dehydrogenase (ubiquinone) 1 alpha subcomplex 10 [EC:1.6.5.3 1.6.99.3]
Unigene13101_M population	K06051	2e-68	bfo:BRAFLDRAFT_123438	delta
Unigene13102_M population	K12818	0	api:100167184	ATP-dependent RNA helicase DHX8/PRP22 [EC:3.6.4.13]
Unigene13103_M population	K10306	1e-104	phu:Phum_PHUM259800	F-box protein 28
Unigene13104_M population	K15156	2e-84	phu:Phum_PHUM128490	mediator of RNA polymerase II transcription subunit 14
Unigene13106_M population	K05869	1e-53	gga:427267	calcium/calmodulin-dependent protein kinase IV [EC:2.7.11.17]
Unigene13107_M population	K00308	6e-34	gga:395580	N1-acetylpolyamine oxidase [EC:1.5.3.13]
Unigene13108_M population	K11306	3e-12	aml:100466171	histone acetyltransferase MYST4 [EC:2.3.1.48]
Unigene13109_M population	K00736	2e-117	tca:658173	alpha-1,6-mannosyl-glycoprotein beta-1,2-N-acetylglucosaminyltransferase [EC:2.4.1.143]
Unigene1311_M population	K02184	9e-17	gga:775973	formin 2
Unigene13110_M population	K08017	2e-160	phu:Phum_PHUM507400	advillin
Unigene13111_M population	K10603	5e-12	cfa:487796	autoimmune regulator
Unigene13116_M population	K12826	2e-11	xla:100101277	splicing factor 3A subunit 2
Unigene13118_M population	K10414	6e-68	dmo:Dmoj_GI22290	dynein heavy chain 2, cytosolic
Unigene13119_M population	K12581	6e-76	nvi:100114003	CCR4-NOT transcription complex subunit 7/8
Unigene1312_M population	K02184	8e-17	gga:775973	formin 2
Unigene13121_M population	K13348	1e-40	nvi:100114316	protein Mpv17
Unigene13122_M population	K12478	3e-08	cin:751565	early endosome antigen 1
Unigene13125_M population	K13250	1e-66	phu:Phum_PHUM390500	translocon-associated protein subunit beta
Unigene13128_M population	K01183	1e-09	cqu:CpipJ_CPIJ012317	chitinase [EC:3.2.1.14]
Unigene13129_M population	K08625	9e-31	tgu:100227178	a disintegrin and metalloproteinase with thrombospondin motifs 10 [EC:3.4.24.-]
Unigene13130_M population	K11980	1e-28	isc:IscW_ISCW020105	E3 ubiquitin-protein ligase RNF11
Unigene13131_M population	K04511	6e-21	phu:Phum_PHUM142030	prickle
Unigene13136_M population	K03849	4e-36	dre:327601	alpha-1,3-glucosyltransferase [EC:2.4.1.-]
Unigene13137_M population	K08066	4e-92	ame:408615	nuclear transcription factor Y, gamma
Unigene13138_M population	K06084	4e-21	bfo:BRAFLDRAFT_117217	F-box protein 20
Unigene13139_M population	K05766	1e-07	spu:575378	slingshot
Unigene13140_M population	K02995	3e-103	nvi:100117715	small subunit ribosomal protein S8e
Unigene13141_M population	K15255	3e-65	dwi:Dwil_GK23961	ATP-dependent DNA helicase PIF1 [EC:3.6.4.12]
Unigene13142_M population	K11465	9e-62	aga:AgaP_AGAP003268	sex comb on midleg-like protein 2
Unigene13144_M population	K02295	5e-137	aga:AgaP_AGAP001958	cryptochrome
Unigene13145_M population	K11422	3e-08	spu:586687	histone-lysine N-methyltransferase SETD1 [EC:2.1.1.43]
Unigene13146_M population	K15180	0	api:100168033	negative elongation factor B
Unigene13147_M population	K05751	9e-97	gga:424108	abl interactor 2
Unigene13149_M population	K08134	1e-08	xtr:100036679	leucine proline-enriched proteoglycan (leprecan)
Unigene13152_M population	K13172	3e-06	mdo:100018249	serine/arginine repetitive matrix protein 2
Unigene13153_M population	K04237	8e-16	ame:726759	partitioning defective protein 3
Unigene13156_M population	K05666	1e-66	dre:393561	ATP-binding cassette, subfamily C (CFTR/MRP), member 2
Unigene13157_M population	K11147	6e-94	aga:AgaP_AGAP007475	dehydrogenase/reductase SDR family member 4 [EC:1.1.-.-]
Unigene13158_M population	K01046	1e-78	dme:Dmel_CG8093	triacylglycerol lipase [EC:3.1.1.3]
Unigene13159_M population	K01338	9e-52	spu:580609	ATP-dependent Lon protease [EC:3.4.21.53]
Unigene1316_M population	K09380	2e-09	mmu:80892	zinc finger homeobox protein 4
Unigene13160_M population	K10345	7e-22	tca:663365	SPRY domain-containing SOCS box protein 3
Unigene13163_M population	K06704	1e-69	api:100163716	disintegrin and metalloproteinase domain-containing protein 10 [EC:3.4.24.81]
Unigene13165_M population	K03258	4e-27	tad:TRIADDRAFT_53556	translation initiation factor 4B
Unigene13167_M population	K03627	3e-59	phu:Phum_PHUM132170	putative transcription factor
Unigene13168_M population	K03961	1e-42	api:100160116	NADH dehydrogenase (ubiquinone) 1 beta subcomplex 5 [EC:1.6.5.3 1.6.99.3]
Unigene13169_M population	K11407	0	phu:Phum_PHUM538580	histone deacetylase 6/10 [EC:3.5.1.98]
Unigene13170_M population	K11840	0	ame:411981	ubiquitin carboxyl-terminal hydrolase 9/24 [EC:3.1.2.15]
Unigene13171_M population	K14313	3e-23	ame:412835	nuclear pore complex protein Nup53
Unigene13173_M population	K11499	9e-13	spu:592172	centromere protein F
Unigene13174_M population	K13177	4e-08	spu:585381	ATP-dependent RNA helicase DDX1 [EC:3.6.4.13]
Unigene13175_M population	K10779	1e-28	xtr:100380046	transcriptional regulator ATRX [EC:3.6.4.12]
Unigene13176_M population	K07874	3e-57	ame:409456	Ras-related protein Rab-1A
Unigene13177_M population	K03217	1e-90	cqu:CpipJ_CPIJ011912	preprotein translocase subunit YidC
Unigene13179_M population	K11433	9e-47	nvi:100121175	histone-lysine N-methyltransferase SETMAR [EC:2.1.1.43]
Unigene13180_M population	K04436	2e-09	mcc:702388	mitogen-activated protein kinase 8 interacting protein 3
Unigene13182_M population	K10306	9e-58	nvi:100120486	F-box protein 28
Unigene13184_M population	K00993	8e-106	nvi:100118853	ethanolaminephosphotransferase [EC:2.7.8.1]
Unigene13188_M population	K01079	6e-44	api:100158884	phosphoserine phosphatase [EC:3.1.3.3]
Unigene13191_M population	K03511	5e-18	hmg:100197887	DNA polymerase kappa subunit [EC:2.7.7.7]
Unigene13192_M population	K02137	1e-60	cqu:CpipJ_CPIJ019321	F-type H+-transporting ATPase oligomycin sensitivity conferral protein [EC:3.6.3.14]
Unigene13193_M population	K13885	1e-77	mmu:20778	scavenger receptor class B, member 1
Unigene13195_M population	K13211	5e-114	ame:411955	GC-rich sequence DNA-binding factor
Unigene13196_M population	K08834	8e-09	dre:402814	myosin III [EC:2.7.11.1]
Unigene13199_M population	K00237	6e-25	phu:Phum_PHUM459220	succinate dehydrogenase (ubiquinone) membrane anchor subunit [EC:1.3.5.1]
Unigene132_M population	K14963	2e-25	phu:Phum_PHUM339800	COMPASS component SWD3
Unigene1320_M population	K10744	2e-96	tca:656434	ribonuclease H2 subunit B
Unigene13200_M population	K12619	0	ame:408840	5'-3' exoribonuclease 2 [EC:3.1.13.-]
Unigene13206_M population	K00207	2e-82	phu:Phum_PHUM424200	dihydropyrimidine dehydrogenase (NADP+) [EC:1.3.1.2]
Unigene13207_M population	K04623	9e-48	api:100160726	bride of sevenless protein
Unigene13208_M population	K09267	1e-104	tca:663351	transcription factor SOX1/2/3/14/21 (SOX group B)
Unigene1321_M population	K09521	5e-23	nvi:100123032	DnaJ homolog subfamily C member 1
Unigene13211_M population	K11320	1e-76	ame:413341	E1A-binding protein p400 [EC:3.6.4.-]
Unigene13212_M population	K08836	2e-131	nvi:100119808	STE20-like kinase [EC:2.7.11.1]
Unigene13213_M population	K05635	8e-07	smm:Smp_163810	laminin, gamma 1
Unigene13214_M population	K15078	9e-08	phu:Phum_PHUM609030	structure-specific endonuclease subunit SLX1 [EC:3.6.1.-]
Unigene13218_M population	K10693	6e-19	dpe:Dper_GL26848	E3 ubiquitin-protein ligase MYCBP2 [EC:6.3.2.19]
Unigene13220_M population	K15183	3e-12	hmg:100199756	RNA polymerase II elongation factor ELL
Unigene13221_M population	K10955	1e-17	xtr:100493286	intestinal mucin-2
Unigene13225_M population	K07752	5e-61	cqu:CpipJ_CPIJ009464	carboxypeptidase D [EC:3.4.17.22]
Unigene13230_M population	K01870	5e-58	nvi:100121513	isoleucyl-tRNA synthetase [EC:6.1.1.5]
Unigene13231_M population	K00784	4e-63	tca:657121	ribonuclease Z [EC:3.1.26.11]
Unigene13232_M population	K15187	2e-11	mcc:711732	YEATS domain-containing protein 1/3
Unigene13234_M population	K12605	2e-40	nvi:100121141	CCR4-NOT transcription complex subunit 2
Unigene13243_M population	K07190	7e-86	tca:100142267	phosphorylase kinase alpha/beta subunit
Unigene13244_M population	K06271	1e-06	spu:580010	talin
Unigene13245_M population	K08498	1e-29	dwi:Dwil_GK20954	syntaxin 6
Unigene13247_M population	K01415	6e-20	rno:94204	endothelin-converting enzyme [EC:3.4.24.71]
Unigene13248_M population	K05309	5e-110	tca:662467	prostaglandin-E synthase [EC:5.3.99.3]
Unigene13250_M population	K04195	3e-32	bfo:BRAFLDRAFT_156093	cholecystokinin B receptor
Unigene13253_M population	K10352	6e-11	aml:100466547	myosin heavy chain
Unigene13255_M population	K14157	0	dme:Dmel_CG7144	alpha-aminoadipic semialdehyde synthase [EC:1.5.1.8 1.5.1.9]
Unigene13256_M population	K05724	2e-27	mcc:712132	FYVE, RhoGEF and PH domain containing 5/6
Unigene13257_M population	K08592	3e-100	ame:413926	sentrin-specific protease 1 [EC:3.4.22.-]
Unigene13258_M population	K11367	4e-11	nvi:100118712	chromodomain-helicase-DNA-binding protein 1 [EC:3.6.4.12]
Unigene1326_M population	K12897	6e-70	ame:725195	transformer-2 protein
Unigene13260_M population	K10901	7e-12	api:100165064	bloom syndrome protein [EC:3.6.4.12]
Unigene13262_M population	K06271	1e-10	ptr:453494	talin
Unigene13263_M population	K05701	2e-46	bfo:BRAFLDRAFT_93411	tight junction protein 1
Unigene13264_M population	K10707	5e-15	xla:495400	vesicle-associated membrane protein-associated protein B
Unigene13266_M population	K01273	1e-36	dsi:Dsim_GD21841	membrane dipeptidase [EC:3.4.13.19]
Unigene13268_M population	K04498	4e-20	tca:664565	E1A/CREB-binding protein [EC:2.3.1.48]
Unigene13270_M population	K12587	2e-11	bfo:BRAFLDRAFT_124886	exosome complex component MTR3, animal type
Unigene13271_M population	K03350	1e-07	tgu:100223686	anaphase-promoting complex subunit 3
Unigene13272_M population	K11653	1e-08	api:100165557	AT-rich interactive domain-containing protein 1
Unigene13276_M population	K10481	8e-13	dwi:Dwil_GK16320	BTB/POZ domain-containing protein 9
Unigene13277_M population	K06619	8e-45	tca:657095	proto-oncogene tyrosine-protein kinase ABL1 [EC:2.7.10.2]
Unigene13278_M population	K07378	1e-28	tca:659852	neuroligin
Unigene13279_M population	K15156	2e-92	ame:552794	mediator of RNA polymerase II transcription subunit 14
Unigene1328_M population	K10360	3e-98	nvi:100121553	myosin IX
Unigene13280_M population	K11093	7e-12	spu:575726	U1 small nuclear ribonucleoprotein 70kDa
Unigene13281_M population	K10572	3e-12	tca:657223	inositol-pentakisphosphate 2-kinase [EC:2.7.1.158]
Unigene13282_M population	K04727	0	tca:661587	programmed cell death 8 (apoptosis-inducing factor) [EC:1.-.-.-]
Unigene13283_M population	K01104	8e-111	bfo:BRAFLDRAFT_219160	protein-tyrosine phosphatase [EC:3.1.3.48]
Unigene13285_M population	K10366	4e-10	spu:373242	dystrophin
Unigene13286_M population	K01487	7e-40	phu:Phum_PHUM018350	guanine deaminase [EC:3.5.4.3]
Unigene13287_M population	K08867	3e-13	dsi:Dsim_GD12108	WNK lysine deficient protein kinase [EC:2.7.11.1]
Unigene13288_M population	K01897	0	tca:659029	long-chain acyl-CoA synthetase [EC:6.2.1.3]
Unigene13289_M population	K15177	3e-06	dse:Dsec_GM10820	RNA polymerase-associated protein LEO1
Unigene13290_M population	K00031	0	tca:657289	isocitrate dehydrogenase [EC:1.1.1.42]
Unigene13291_M population	K06772	9e-08	rno:29561	limbic system-associated membrane protein
Unigene13293_M population	K14410	4e-100	ame:551618	acid phosphatase [EC:3.1.3.2]
Unigene13295_M population	K11147	6e-37	cel:F36H9.3	dehydrogenase/reductase SDR family member 4 [EC:1.1.-.-]
Unigene13296_M population	K14050	5e-29	phu:Phum_PHUM589050	geranylgeranyl transferase type-2 subunit alpha [EC:2.5.1.60]
Unigene13297_M population	K05336	4e-93	nvi:100118351	solute carrier family 6 (neurotransmitter transporter), invertebrate
Unigene13299_M population	K10359	1e-12	ssc:397373	myosin VII
Unigene13300_M population	K05762	0	bfo:BRAFLDRAFT_219565	radixin
Unigene13301_M population	K05940	1e-135	rno:83842	carnitine O-octanoyltransferase [EC:2.3.1.137]
Unigene13302_M population	K04458	7e-48	tgu:100230601	protein-tyrosine phosphatase [EC:3.1.3.48]
Unigene13303_M population	K11320	1e-173	phu:Phum_PHUM319290	E1A-binding protein p400 [EC:3.6.4.-]
Unigene13304_M population	K11320	0	ame:413341	E1A-binding protein p400 [EC:3.6.4.-]
Unigene13308_M population	K13098	1e-26	nvi:100122794	RNA-binding protein FUS
Unigene13309_M population	K08670	8e-42	oaa:100075025	suppressor of tumorigenicity protein 14 [EC:3.4.21.109]
Unigene13312_M population	K00011	6e-34	cin:100176226	aldehyde reductase [EC:1.1.1.21]
Unigene13314_M population	K11841	2e-06	dvi:Dvir_GJ13624	ubiquitin carboxyl-terminal hydrolase 10 [EC:3.1.2.15]
Unigene13316_M population	K04952	2e-11	rno:83686	cyclic nucleotide gated channel beta 1
Unigene13317_M population	K11653	8e-12	api:100165557	AT-rich interactive domain-containing protein 1
Unigene13318_M population	K11447	4e-73	phu:Phum_PHUM617680	histone demethylase [EC:1.14.11.-]
Unigene13319_M population	K13173	3e-93	nvi:100121964	arginine and glutamate-rich protein 1
Unigene13320_M population	K02138	7e-37	tca:657326	F-type H+-transporting ATPase subunit d [EC:3.6.3.14]
Unigene13321_M population	K02211	3e-61	nvi:100113574	cyclin-dependent kinase 9 [EC:2.7.11.22]
Unigene13323_M population	K13511	1e-103	tca:660672	monolysocardiolipin acyltransferase [EC:2.3.1.-]
Unigene13325_M population	K07565	4e-79	tca:660211	60S ribosome subunit biogenesis protein NIP7
Unigene13326_M population	K08333	2e-91	phu:Phum_PHUM456680	phosphoinositide-3-kinase, regulatory subunit 4, p150 [EC:2.7.11.1]
Unigene13328_M population	K01691	4e-34	ecb:100057139	WNT inhibitory factor 1
Unigene13329_M population	K14169	1e-60	api:100163580	cytoplasmic tRNA 2-thiolation protein 2
Unigene13332_M population	K00654	1e-07	ssc:100158010	serine palmitoyltransferase [EC:2.3.1.50]
Unigene13333_M population	K00565	5e-47	nvi:100118581	mRNA (guanine-N7-)-methyltransferase [EC:2.1.1.56]
Unigene13334_M population	K13023	2e-07	bta:614562	carboxypeptidase N regulatory subunit
Unigene13335_M population	K02883	6e-88	tca:656416	large subunit ribosomal protein L18e
Unigene13337_M population	K14972	1e-29	aga:AgaP_AGAP004734	PAX-interacting protein 1
Unigene13338_M population	K14303	2e-88	tca:656625	nuclear pore complex protein Nup160
Unigene13342_M population	K13166	7e-06	ecb:100071102	splicing factor, arginine/serine-rich 14
Unigene13344_M population	K05727	2e-112	dpo:Dpse_GA10288	dedicator of cytokinesis 3/4/5
Unigene13350_M population	K01047	3e-27	dwi:Dwil_GK11034	phospholipase A2 [EC:3.1.1.4]
Unigene13354_M population	K13911	7e-07	rno:257651	basic salivary proline-rich protein 1/2
Unigene13355_M population	K09048	5e-47	aga:AgaP_AGAP001464	cAMP response element-binding protein 3
Unigene13357_M population	K02350	3e-13	spu:580974	DNA polymerase zeta subunit [EC:2.7.7.7]
Unigene1336_M population	K09228	6e-19	bfo:BRAFLDRAFT_71028	KRAB domain-containing zinc finger protein
Unigene13360_M population	K12473	0	oaa:100079454	low-density lipoprotein receptor
Unigene13361_M population	K15183	1e-07	hmg:100199756	RNA polymerase II elongation factor ELL
Unigene13364_M population	K06269	5e-114	cbr:CBG09676	protein phosphatase 1, catalytic subunit [EC:3.1.3.16]
Unigene13366_M population	K09427	2e-08	spu:578387	Adh transcription factor 1
Unigene13368_M population	K02522	5e-115	nvi:100123596	inositol 1,4,5-triphosphate receptor, invertebrate
Unigene13369_M population	K11653	0	phu:Phum_PHUM080380	AT-rich interactive domain-containing protein 1
Unigene13371_M population	K10595	1e-179	phu:Phum_PHUM338390	E3 ubiquitin-protein ligase HERC2 [EC:6.3.2.19]
Unigene13372_M population	K12567	5e-06	dre:317731	titin [EC:2.7.11.1]
Unigene13374_M population	K15033	7e-47	api:100163783	peptidyl-tRNA hydrolase ICT1 [EC:3.1.1.29]
Unigene13376_M population	K14209	8e-85	cqu:CpipJ_CPIJ011439	solute carrier family 36 (proton-coupled amino acid transporter)
Unigene13377_M population	K09215	5e-08	phu:Phum_PHUM125080	odd-skipped
Unigene13378_M population	K05635	3e-08	smm:Smp_163810	laminin, gamma 1
Unigene13381_M population	K11514	8e-11	spu:591636	Borealin
Unigene13382_M population	K13577	2e-22	pon:100445654	solute carrier family 25 (mitochondrial dicarboxylate transporter), member 10
Unigene13384_M population	K06095	3e-77	nve:NEMVE_v1g216282	multiple PDZ domain protein
Unigene13386_M population	K10955	2e-13	hsa:4583	intestinal mucin-2
Unigene13387_M population	K10632	4e-84	nvi:100119615	BRCA1-associated protein [EC:6.3.2.19]
Unigene13388_M population	K00968	2e-47	nvi:100121773	choline-phosphate cytidylyltransferase [EC:2.7.7.15]
Unigene1339_M population	K14258	1e-50	nvi:100115449	facilitated trehalose transporter
Unigene13390_M population	K11364	4e-95	ame:408702	SAGA-associated factor 29
Unigene13391_M population	K09373	1e-24	nve:NEMVE_v1g98128	LIM homeobox protein 2/9
Unigene13392_M population	K03018	5e-138	nvi:100118656	DNA-directed RNA polymerase III subunit RPC1 [EC:2.7.7.6]
Unigene13393_M population	K09531	1e-147	tca:654989	DnaJ homolog subfamily C member 11
Unigene13395_M population	K00803	6e-76	isc:IscW_ISCW016253	alkyldihydroxyacetonephosphate synthase [EC:2.5.1.26]
Unigene13397_M population	K12186	7e-75	api:100164562	ESCRT-I complex subunit MVB12
Unigene13398_M population	K14825	9e-77	nvi:100117519	protein ERP2
Unigene13401_M population	K02126	1e-60	xtr:3283497	F-type H+-transporting ATPase subunit a [EC:3.6.3.14]
Unigene13403_M population	K10779	4e-143	mmu:22589	transcriptional regulator ATRX [EC:3.6.4.12]
Unigene13404_M population	K03248	2e-100	ame:408386	translation initiation factor 3 subunit G
Unigene13405_M population	K00863	1e-49	nvi:100123547	dihydroxyacetone kinase [EC:2.7.1.29]
Unigene13406_M population	K02606	3e-49	ame:552652	origin recognition complex subunit 4
Unigene13407_M population	K04574	3e-06	xtr:100101753	neurofilament heavy polypeptide
Unigene13412_M population	K09228	2e-37	ecb:100061107	KRAB domain-containing zinc finger protein
Unigene13413_M population	K11445	3e-102	ame:410796	JmjC domain-containing histone demethylation protein 1D/E/F
Unigene13414_M population	K11091	3e-87	bfo:BRAFLDRAFT_124249	U1 small nuclear ribonucleoprotein A
Unigene13415_M population	K01529	3e-106	cel:C28H8.3	[EC:3.6.1.-]
Unigene13417_M population	K08779	2e-15	xla:379614	carboxypeptidase A1 [EC:3.4.17.1]
Unigene13419_M population	K04569	1e-83	ame:552629	copper chaperone for superoxide dismutase
Unigene1342_M population	K14319	6e-19	bfo:BRAFLDRAFT_126584	Ran GTPase-activating protein 1
Unigene13422_M population	K00254	2e-54	aga:AgaP_AGAP002037	dihydroorotate dehydrogenase [EC:1.3.5.2]
Unigene13425_M population	K08734	6e-67	ssc:100337665	DNA mismatch repair protein MLH1
Unigene13426_M population	K14311	8e-07	cqu:CpipJ_CPIJ006573	nuclear pore complex protein Nup188
Unigene13427_M population	K07874	2e-104	tca:664036	Ras-related protein Rab-1A
Unigene13429_M population	K09533	9e-59	ame:411060	DnaJ homolog subfamily C member 13
Unigene1343_M population	K11853	0	phu:Phum_PHUM227220	ubiquitin carboxyl-terminal hydrolase 34 [EC:3.1.2.15]
Unigene13433_M population	K07604	2e-13	mmu:107656	type I keratin, acidic
Unigene13434_M population	K07376	3e-141	mcc:696308	protein kinase, cGMP-dependent [EC:2.7.11.12]
Unigene13435_M population	K01070	2e-108	rno:290401	S-formylglutathione hydrolase [EC:3.1.2.12]
Unigene13438_M population	K12597	1e-12	aml:100481808	protein AIR1/2
Unigene13440_M population	K03125	0	ame:412176	transcription initiation factor TFIID subunit 1
Unigene13441_M population	K00680	1e-18	dme:Dmel_CG33337	[EC:2.3.1.-]
Unigene13442_M population	K05326	2e-137	cel:F36F2.5	cyclic nucleotide gated channel, invertebrate
Unigene13444_M population	K09315	3e-06	xla:399265	homeobox protein DLX2/3/5
Unigene13445_M population	K10359	9e-63	dwi:Dwil_GK18067	myosin VII
Unigene13448_M population	K13356	1e-94	nvi:100118893	fatty acyl-CoA reductase [EC:1.2.1.-]
Unigene13449_M population	K12386	6e-58	nvi:100114326	cystinosin
Unigene13450_M population	K14565	0	nvi:100117102	nucleolar protein 58
Unigene13451_M population	K13909	6e-07	pon:100457429	mucin-7
Unigene13454_M population	K00889	5e-87	tca:663424	1-phosphatidylinositol-4-phosphate 5-kinase [EC:2.7.1.68]
Unigene13455_M population	K10297	0	tca:656278	F-box protein 11
Unigene13456_M population	K10801	3e-08	isc:IscW_ISCW020043	methyl-CpG-binding domain protein 4 [EC:3.2.2.-]
Unigene13457_M population	K14403	2e-151	nvi:100121469	cleavage and polyadenylation specificity factor subunit 3 [EC:3.1.27.-]
Unigene13458_M population	K11141	1e-60	ame:412263	glutamyl aminopeptidase [EC:3.4.11.7]
Unigene1346_M population	K06233	5e-23	tca:655980	low density lipoprotein-related protein 2
Unigene13460_M population	K01017	7e-24	nvi:100119726	chondroitin 4-sulfotransferase 11 [EC:2.8.2.5]
Unigene13463_M population	K15121	7e-14	hmg:100203878	solute carrier family 25, member 44
Unigene13466_M population	K04512	2e-17	aml:100470657	dishevelled associated activator of morphogenesis
Unigene13469_M population	K10413	6e-82	aag:AaeL_AAEL007132	dynein heavy chain 1, cytosolic
Unigene13471_M population	K05702	7e-14	dmo:Dmoj_GI10219	afadin
Unigene13473_M population	K10370	1e-167	ame:409024	tropomodulin
Unigene13474_M population	K09486	0	nvi:100122605	hypoxia up-regulated 1
Unigene13475_M population	K10955	7e-13	hsa:4583	intestinal mucin-2
Unigene13476_M population	K13130	4e-27	xtr:100124782	survival of motor neuron protein-interacting protein 1
Unigene13477_M population	K09231	4e-17	aga:AgaP_AGAP011655	krueppel-like family, other
Unigene13479_M population	K08017	3e-20	hmg:100197999	advillin
Unigene13481_M population	K12074	4e-50	dsi:Dsim_GD22753	timeless
Unigene13483_M population	K10693	1e-68	phu:Phum_PHUM483780	E3 ubiquitin-protein ligase MYCBP2 [EC:6.3.2.19]
Unigene13485_M population	K12597	1e-34	aml:100481808	protein AIR1/2
Unigene13487_M population	K00599	4e-42	mcc:702050	[EC:2.1.1.-]
Unigene13489_M population	K14570	3e-12	isc:IscW_ISCW008155	RNA exonuclease 1 [EC:3.1.-.-]
Unigene1349_M population	K11578	2e-25	ame:725793	centromere/kinetochore protein ZW10
Unigene13491_M population	K05668	5e-67	bfo:BRAFLDRAFT_256206	ATP-binding cassette, subfamily C (CFTR/MRP), member 5
Unigene13493_M population	K00665	2e-09	api:100167255	fatty acid synthase, animal type [EC:2.3.1.85]
Unigene13495_M population	K00623	6e-45	phu:Phum_PHUM569800	choline O-acetyltransferase [EC:2.3.1.6]
Unigene13497_M population	K02358	3e-145	cqu:CpipJ_CPIJ002279	elongation factor Tu
Unigene13500_M population	K07059	1e-27	hsa:79752
Unigene13501_M population	K04679	0	api:100162129	MAD, mothers against decapentaplegic interacting protein
Unigene13505_M population	K01066	2e-74	dme:Dmel_CG7279	esterase / lipase [EC:3.1.1.-]
Unigene13506_M population	K09237	1e-29	dse:Dsec_GM16442	Cys2His2 zinc finger developmental/cell cycle regulator, other
Unigene13507_M population	K09228	1e-11	mmu:666584	KRAB domain-containing zinc finger protein
Unigene13508_M population	K11463	4e-62	ame:409170	polycomb protein SUZ12
Unigene13509_M population	K02977	5e-78	tca:657472	small subunit ribosomal protein S27Ae
Unigene13511_M population	K08964	5e-89	tca:657217	methylthioribulose-1-phosphate dehydratase [EC:4.2.1.109]
Unigene13512_M population	K14794	8e-161	tca:660503	ribosomal RNA-processing protein 12
Unigene13514_M population	K06916	3e-152	ame:552015
Unigene13516_M population	K06210	5e-92	tca:662389	nicotinamide mononucleotide adenylyltransferase [EC:2.7.7.1 2.7.7.18]
Unigene13519_M population	K03680	4e-123	nvi:100122371	translation initiation factor eIF-2B subunit delta
Unigene1352_M population	K12759	4e-91	phu:Phum_PHUM538960	myosin regulatory light chain, invertebrate
Unigene13521_M population	K04559	2e-177	phu:Phum_PHUM138710	huntingtin interacting protein 1
Unigene13522_M population	K05312	0	phu:Phum_PHUM352270	nicotinic acetylcholine receptor, invertebrate
Unigene13523_M population	K11373	3e-25	tgu:100229335	elongator complex protein 1
Unigene13524_M population	K11837	7e-19	hsa:9098	ubiquitin carboxyl-terminal hydrolase 6/32 [EC:3.1.2.15]
Unigene13525_M population	K11539	6e-22	dre:402954	carbonyl reductase 4 [EC:1.1.1.-]
Unigene13526_M population	K09536	3e-63	aag:AaeL_AAEL002502	DnaJ homolog subfamily C member 16
Unigene13528_M population	K15129	6e-95	tca:662164	mediator of RNA polymerase II transcription subunit 8
Unigene13529_M population	K13502	4e-22	dre:323735	syntaxin 4
Unigene1353_M population	K11643	3e-146	nvi:100122046	chromodomain-helicase-DNA-binding protein 4 [EC:3.6.4.12]
Unigene13531_M population	K00344	3e-31	nve:NEMVE_v1g238856	NADPH2:quinone reductase [EC:1.6.5.5]
Unigene13533_M population	K07376	0	phu:Phum_PHUM596920	protein kinase, cGMP-dependent [EC:2.7.11.12]
Unigene13534_M population	K14570	3e-08	dmo:Dmoj_GI22024	RNA exonuclease 1 [EC:3.1.-.-]
Unigene13536_M population	K09228	3e-42	mmu:78251	KRAB domain-containing zinc finger protein
Unigene13538_M population	K12075	1e-22	dvi:Dvir_GJ15244	discs large protein
Unigene13539_M population	K05328	0	ame:724608	transient receptor potential cation channel subfamily C, invertebrate
Unigene13540_M population	K01099	3e-149	ame:412731	phosphatidylinositol-bisphosphatase [EC:3.1.3.36]
Unigene13542_M population	K14572	5e-06	ecb:100071075	midasin
Unigene13543_M population	K09228	2e-32	bfo:BRAFLDRAFT_65388	KRAB domain-containing zinc finger protein
Unigene13544_M population	K10092	9e-17	ecb:100066370	galectin-7
Unigene13545_M population	K05747	1e-12	hsa:7454	Wiskott-Aldrich syndrome protein
Unigene13546_M population	K10838	2e-99	phu:Phum_PHUM467580	xeroderma pigmentosum group C-complementing protein
Unigene13547_M population	K08765	0	nvi:100121693	carnitine O-palmitoyltransferase 1 [EC:2.3.1.21]
Unigene13549_M population	K00486	8e-109	cqu:CpipJ_CPIJ017147	kynurenine 3-monooxygenase [EC:1.14.13.9]
Unigene13550_M population	K03671	4e-42	phu:Phum_PHUM468080	thioredoxin 1
Unigene13551_M population	K08791	3e-19	dvi:Dvir_GJ22984	LATS, large tumor suppressor [EC:2.7.11.1]
Unigene13552_M population	K08834	0	nvi:100119443	myosin III [EC:2.7.11.1]
Unigene13554_M population	K04082	3e-39	aga:AgaP_AGAP004722	molecular chaperone HscB
Unigene13555_M population	K11841	1e-07	cqu:CpipJ_CPIJ005440	ubiquitin carboxyl-terminal hydrolase 10 [EC:3.1.2.15]
Unigene13556_M population	K00953	5e-37	mmu:319945	FAD synthetase [EC:2.7.7.2]
Unigene13558_M population	K08815	8e-42	ame:411575	tau tubulin kinase [EC:2.7.11.26]
Unigene13559_M population	K14966	5e-85	nvi:100122420	host cell factor
Unigene1356_M population	K11861	7e-33	isc:IscW_ISCW003412	deubiquitinating protein VCIP135 [EC:3.4.22.-]
Unigene13560_M population	K13763	2e-70	ame:410630	cGMP-specific 3',5'-cyclic phosphodiesterase, invertebrate [EC:3.1.4.35]
Unigene13561_M population	K12820	0	tca:654855	pre-mRNA-splicing factor ATP-dependent RNA helicase DHX15/PRP43 [EC:3.6.4.13]
Unigene13563_M population	K13191	1e-116	ame:409283	RNA-binding protein 16
Unigene13564_M population	K12351	4e-99	tca:663944	sphingomyelin phosphodiesterase 2 [EC:3.1.4.12]
Unigene13565_M population	K03010	1e-09	hmg:100208869	DNA-directed RNA polymerase II subunit RPB2 [EC:2.7.7.6]
Unigene13566_M population	K11429	3e-16	dpe:Dper_GL13360	histone-lysine N-methyltransferase SUV420H [EC:2.1.1.43]
Unigene13567_M population	K12795	8e-55	aml:100481572	suppressor of G2 allele of SKP1
Unigene13569_M population	K00888	1e-64	ame:551182	phosphatidylinositol 4-kinase [EC:2.7.1.67]
Unigene13570_M population	K07767	0	phu:Phum_PHUM080400	microtubule-severing ATPase [EC:3.6.4.3]
Unigene13572_M population	K14972	4e-18	aga:AgaP_AGAP004734	PAX-interacting protein 1
Unigene13573_M population	K12856	0	ame:551620	pre-mRNA-processing factor 8
Unigene13575_M population	K09188	2e-22	dmo:Dmoj_GI21761	histone-lysine N-methyltransferase MLL3 [EC:2.1.1.43]
Unigene13579_M population	K09577	7e-88	api:100162324	FK506-binding protein 14 [EC:5.2.1.8]
Unigene13581_M population	K12471	4e-88	isc:IscW_ISCW008441	epsin
Unigene13584_M population	K13095	2e-07	pon:100443175	splicing factor 1
Unigene13586_M population	K05767	2e-55	nvi:100119792	IQ motif containing GTPase activating protein
Unigene13587_M population	K12486	3e-22	bfo:BRAFLDRAFT_141545	stromal membrane-associated protein
Unigene13589_M population	K03232	3e-81	phu:Phum_PHUM128420	elongation factor 1-beta
Unigene13590_M population	K14003	5e-140	dgr:Dgri_GH10932	prolactin regulatory element-binding protein
Unigene13591_M population	K02725	4e-114	phu:Phum_PHUM005720	20S proteasome subunit alpha 6 [EC:3.4.25.1]
Unigene13592_M population	K14951	1e-82	tca:662155	cation-transporting ATPase 13A3/4/5 [EC:3.6.3.-]
Unigene13594_M population	K01099	5e-47	ame:411705	phosphatidylinositol-bisphosphatase [EC:3.1.3.36]
Unigene13598_M population	K03006	2e-06	spu:583794	DNA-directed RNA polymerase II subunit RPB1 [EC:2.7.7.6]
Unigene13599_M population	K14168	3e-09	bmy:Bm1_38855	cytoplasmic tRNA 2-thiolation protein 1 [EC:2.7.7.-]
Unigene136_M population	K10955	2e-24	hsa:4583	intestinal mucin-2
Unigene1360_M population	K10587	0	phu:Phum_PHUM588800	ubiquitin-protein ligase E3 A [EC:6.3.2.19]
Unigene13600_M population	K03019	2e-11	dpe:Dper_GL17434	DNA-directed RNA polymerase III subunit RPC10
Unigene13601_M population	K10359	6e-101	tca:663995	myosin VII
Unigene13602_M population	K03252	0	tca:655651	translation initiation factor 3 subunit C
Unigene13604_M population	K14855	4e-08	phu:Phum_PHUM233630	ribosome assembly protein 4
Unigene13605_M population	K02898	1e-70	tca:660748	large subunit ribosomal protein L26e
Unigene13607_M population	K13856	0	spu:587119	solute carrier family 4 (anion exchanger), member 3
Unigene13608_M population	K02432	5e-132	ame:551124	frizzled 1/7
Unigene13610_M population	K09500	3e-81	phu:Phum_PHUM212280	T-complex protein 1 subunit theta
Unigene13611_M population	K06813	5e-10	bfo:BRAFLDRAFT_72456	cadherin 23
Unigene13612_M population	K14399	6e-29	tca:663900	polyribonucleotide 5'-hydroxyl-kinase [EC:2.7.1.78]
Unigene13614_M population	K02350	1e-10	spu:580974	DNA polymerase zeta subunit [EC:2.7.7.7]
Unigene13615_M population	K04659	1e-73	phu:Phum_PHUM370970	thrombospondin
Unigene13617_M population	K03456	0	nvi:100117468	protein phosphatase 2 (formerly 2A), regulatory subunit A
Unigene1362_M population	K02984	3e-88	ame:413296	small subunit ribosomal protein S3Ae
Unigene13620_M population	K10392	3e-09	aml:100483437	kinesin family member 1/13/14
Unigene13621_M population	K03593	7e-44	aml:100473780	ATP-binding protein involved in chromosome partitioning
Unigene13623_M population	K04632	0	api:100159067	guanine nucleotide binding protein (G protein), alpha stimulating activity polypeptide
Unigene13625_M population	K13108	2e-07	aag:AaeL_AAEL014585	smad nuclear-interacting protein 1
Unigene13626_M population	K06775	2e-24	bta:781106	neuronal growth regulator 1
Unigene13630_M population	K00626	3e-141	nvi:100123392	acetyl-CoA C-acetyltransferase [EC:2.3.1.9]
Unigene13631_M population	K04228	2e-30	dre:100151502	arginine vasopressin receptor 2
Unigene13634_M population	K08956	0	tca:657563	AFG3 family protein [EC:3.4.24.-]
Unigene13637_M population	K11653	7e-39	tca:100141527	AT-rich interactive domain-containing protein 1
Unigene13638_M population	K14972	1e-43	aga:AgaP_AGAP004734	PAX-interacting protein 1
Unigene13639_M population	K11366	2e-08	hmg:100197916	ubiquitin carboxyl-terminal hydrolase 22/27/51 [EC:3.1.2.15]
Unigene1364_M population	K11404	5e-151	tca:657899	histone deacetylase 3 [EC:3.5.1.98]
Unigene13640_M population	K07739	0	dya:Dyak_GE18291	elongator complex protein 3 [EC:2.3.1.48]
Unigene13641_M population	K12854	4e-156	tca:659129	pre-mRNA-splicing helicase BRR2 [EC:3.6.4.13]
Unigene13643_M population	K13982	2e-13	dgr:Dgri_GH10918	probable ATP-dependent RNA helicase DDX4 [EC:3.6.4.13]
Unigene13644_M population	K15118	5e-93	tca:662655	solute carrier family 25, member 38
Unigene13647_M population	K06560	2e-22	smm:Smp_169560	mannose receptor, C type
Unigene13648_M population	K06672	2e-62	phu:Phum_PHUM035670	cohesin loading factor subunit SCC2
Unigene13650_M population	K01099	0	ame:411705	phosphatidylinositol-bisphosphatase [EC:3.1.3.36]
Unigene13653_M population	K14556	1e-51	tca:658568	U3 small nucleolar RNA-associated protein 12
Unigene13654_M population	K13172	2e-12	hsa:23524	serine/arginine repetitive matrix protein 2
Unigene13656_M population	K10586	3e-51	nvi:100117554	baculoviral IAP repeat-containing protein 6 (apollon) [EC:6.3.2.19]
Unigene13660_M population	K02180	2e-99	api:100168338	cell cycle arrest protein BUB3
Unigene13662_M population	K15121	3e-125	api:100158932	solute carrier family 25, member 44
Unigene13663_M population	K11810	2e-33	xtr:394932	MFS transporter, MCP family, solute carrier family 16 (monocarboxylic acid transporters), member 12
Unigene13665_M population	K14966	2e-91	aga:AgaP_AGAP004774	host cell factor
Unigene13666_M population	K03163	5e-17	dan:Dana_GF21232	DNA topoisomerase I [EC:5.99.1.2]
Unigene13667_M population	K12171	1e-33	api:100160014	E3 ubiquitin-protein ligase SH3RF1 [EC:6.3.2.19]
Unigene13669_M population	K01968	0	nvi:100117061	3-methylcrotonyl-CoA carboxylase alpha subunit [EC:6.4.1.4]
Unigene13670_M population	K09568	1e-49	tca:658057	FK506-binding protein 1 [EC:5.2.1.8]
Unigene13672_M population	K14833	1e-97	tca:657042	nucleolar complex protein 2
Unigene13676_M population	K06126	8e-46	aml:100479717	ubiquinone biosynthesis monooxygenase Coq6 [EC:1.14.13.-]
Unigene13677_M population	K08017	4e-10	hmg:100197999	advillin
Unigene13681_M population	K08789	1e-138	dmo:Dmoj_GI13121	microtubule-associated serine/threonine kinase [EC:2.7.11.1]
Unigene13685_M population	K09108	2e-76	tca:656093	transcription factor AP-4
Unigene13686_M population	K11412	3e-50	tca:657506	NAD-dependent deacetylase sirtuin 2 [EC:3.5.1.-]
Unigene13687_M population	K08282	3e-87	dre:393513	non-specific serine/threonine protein kinase [EC:2.7.11.1]
Unigene13688_M population	K01529	7e-40	mmu:75686	[EC:3.6.1.-]
Unigene13689_M population	K12839	1e-12	hmg:100210084	survival of motor neuron-related-splicing factor 30
Unigene13690_M population	K08852	1e-08	tca:658142	serine/threonine-protein kinase/endoribonuclease IRE1 [EC:2.7.11.1 3.1.26.-]
Unigene13691_M population	K00680	2e-35	dre:550325	[EC:2.3.1.-]
Unigene13692_M population	K08017	5e-16	hmg:100197999	advillin
Unigene13693_M population	K10416	8e-175	ame:411816	dynein light intermediate chain 1, cytosolic
Unigene13694_M population	K00505	3e-107	dme:Dmel_CG42640	tyrosinase [EC:1.14.18.1]
Unigene13696_M population	K14808	0	nvi:100116065	ATP-dependent RNA helicase DDX54/DBP10 [EC:3.6.4.13]
Unigene13697_M population	K04153	5e-149	tca:658844	5-hydroxytryptamine receptor 1
Unigene13699_M population	K05327	0	aga:AgaP_AGAP010750	ryanodine receptor, invertebrate
Unigene137_M population	K06110	0	ame:412036	exocyst complex component 3
Unigene13700_M population	K09326	4e-48	phu:Phum_PHUM363310	homeobox protein OTX
Unigene13701_M population	K12947	3e-65	phu:Phum_PHUM150930	signal peptidase complex subunit 2 [EC:3.4.-.-]
Unigene13703_M population	K14292	7e-60	aga:AgaP_AGAP010425	trimethylguanosine synthase [EC:2.1.1.-]
Unigene13704_M population	K13098	3e-07	hsa:2521	RNA-binding protein FUS
Unigene13705_M population	K01784	9e-157	ame:409499	UDP-glucose 4-epimerase [EC:5.1.3.2]
Unigene13706_M population	K14452	1e-22	ecb:100062284	gastric triacylglycerol lipase [EC:3.1.1.3]
Unigene13707_M population	K09212	2e-48	nvi:100115031	krueppel-like factor, other
Unigene13709_M population	K05628	3e-177	phu:Phum_PHUM418040	arginine-glutamic acid dipeptide (RE) repeats
Unigene13712_M population	K09228	2e-24	api:100159445	KRAB domain-containing zinc finger protein
Unigene13715_M population	K15026	0	nvi:100120837	translation initiation factor 2A
Unigene13716_M population	K08518	2e-10	dan:Dana_GF21382	syntaxin binding protein 5 (tomosyn)
Unigene13717_M population	K14209	5e-167	phu:Phum_PHUM539910	solute carrier family 36 (proton-coupled amino acid transporter)
Unigene13718_M population	K12567	2e-26	dre:317731	titin [EC:2.7.11.1]
Unigene1372_M population	K09640	5e-07	api:100166365	transmembrane protease, serine 9 [EC:3.4.21.-]
Unigene13720_M population	K03511	2e-17	hmg:100197887	DNA polymerase kappa subunit [EC:2.7.7.7]
Unigene13721_M population	K14972	2e-08	aga:AgaP_AGAP004734	PAX-interacting protein 1
Unigene13722_M population	K07232	2e-45	dpo:Dpse_GA10276	cation transport protein ChaC
Unigene13723_M population	K14191	6e-09	hmg:100215880	18S rRNA (adenine1779-N6/adenine1780-N6)-dimethyltransferase [EC:2.1.1.183]
Unigene13725_M population	K11088	9e-51	dan:Dana_GF12297	small nuclear ribonucleoprotein D3
Unigene13729_M population	K14648	3e-61	tca:656443	poly(U)-specific endoribonuclease [EC:3.1.-.-]
Unigene13730_M population	K06491	2e-11	cin:100183448	neural cell adhesion molecule
Unigene13733_M population	K11446	2e-55	nvi:100120294	histone demethylase JARID1 [EC:1.14.11.-]
Unigene13734_M population	K09578	1e-71	phu:Phum_PHUM581480	peptidyl-prolyl cis-trans isomerase NIMA-interacting 1 [EC:5.2.1.8]
Unigene13735_M population	K00864	0	ame:409261	glycerol kinase [EC:2.7.1.30]
Unigene13737_M population	K06071	5e-64	nvi:100114442	protein kinase N [EC:2.7.11.13]
Unigene13738_M population	K14213	8e-157	nvi:100114560	Xaa-Pro dipeptidase [EC:3.4.13.9]
Unigene1374_M population	K11848	2e-08	dsi:Dsim_GD11032	ubiquitin carboxyl-terminal hydrolase 20/33 [EC:3.1.2.15]
[truncated: 9,504 more rows]
