# Supplementary material for: Comparative Transcriptome Analysis of Salivary Glands of Two Populations of Rice Brown Planthopper, Nilaparvata lugens, That Differ in Virulence
Source: PLoS One. 2013 Nov 14;8(11):e79612. doi: 10.1371/journal.pone.0079612 (PMC3828371; doi:10.1371/journal.pone.0079612)
Supplement: Table S4 — Genes encoding putative secreted proteins. Based on the coding sequences of translated unigenes, the presence of a signal peptide was predicted using SignalP v. 4.0, and cleavage position was calculated, resulting in 464 proteins with putative secretion signals. Transmembrane domains in these proteins were predicted with the TMHMM Server v. 2.0. After removing sequences for proteins that were likely embedded in cell membranes, 352 predicted secretory proteins were retained. They were annotated by searching against the nr, Swiss-Prot, and COG databases. (XLSX) [file pone.0079612.s005.xlsx]

## Sheet: Sheet1
Table S4. Genes encoding putative secreted proteins.
geneID	cleavage_site	Signal_peptide_probability	Number of predicted TMHs	TN1 population_FPKM	M population_FPKM	log2(TN1 population_FPKM/M population_FPKM)	Nr-ID	Nr-Evalue	Nr-annotation	Swissprot-ID	Swissprot-Score	Swissprot-Evalue	Swissprot-annotation	COG-Protein-or-Domain	COG-Score	COG-Evalue	COG-ID	COG-Function-Description	KO_id	KEGG-Evalue	KEGG-Score	KEGG-Gene	ko_definition	GO-BiologicalProcess	GO-MolecularFunction	Go-CellularComponent
Unigene10015_All	14	0.635	0	138.498	115.492	0.2621	gi|170063951|ref|XP_001867326.1|	1e-139	lysosomal aspartic protease [Culex quinquefasciatus] >gi|167881401|gb|EDS44784.1| lysosomal aspartic protease [Culex quinquefasciatus]	sp|Q03168|ASPP_AEDAE	483	3e-135	Lysosomal aspartic protease OS=Aedes aegypti GN=AAEL006169 PE=1 SV=2	--	--	--	--	--	K01379	6e-140	498	cqu:CpipJ_CPIJ017185	cathepsin D [EC:3.4.23.5]	-	-	-
Unigene10019_All	14	0.617	0	16.423	7.1675	1.1962	gi|193690721|ref|XP_001948117.1|	1e-115	PREDICTED: UDP-glucuronosyltransferase 2B10-like [Acyrthosiphon pisum]	sp|Q6ZQM8|UD17C_MOUSE	224	1e-57	UDP-glucuronosyltransferase 1-7C OS=Mus musculus GN=Ugt1a7c PE=2 SV=1	CAP0045	75.1	4e-13	COG1819	Glycosyl transferases, related to UDP-glucuronosyltransferase	K00699	1e-116	420	api:100160380	glucuronosyltransferase [EC:2.4.1.17]	-	-	-
Unigene1006_All	23	0.87	1	3.8653	7.6884	-0.9921	gi|332026351|gb|EGI66480.1|	8e-06	hypothetical protein G5I_04953 [Acromyrmex echinatior]	--	--	--	--	--	--	--	--	--	--	--	--	--	--	-	-	-
Unigene10762	30	0.919	0	2.5483	2.509	0.0224	gi|156891041|gb|ABU96697.1|	1e-56	beta-1,3-glucanase[Rhodnius prolixus]	sp|Q8ISB6|BGBP2_MANSE	204	5e-51	Beta-1,3-glucan-binding protein 2 OS=Manduca sexta PE=1 SV=1	--	--	--	--	--	K00771	1e-17	92.8	tca:657929	protein xylosyltransferase [EC:2.4.2.26]	-	-	-
Unigene10774_All	28	0.594	0	24.4467	18.4891	0.403	gi|327271155|ref|XP_003220353.1|	9e-40	PREDICTED: thioredoxin domain-containing protein 12-like [Anolis carolinensis]	sp|Q498E0|TXD12_RAT	160	1e-38	Thioredoxin domain-containing protein 12 OS=Rattus norvegicus GN=Txndc12 PE=2 SV=2	--	--	--	--	--	K05360	2e-40	167	dre:324900	protein-disulfide reductase (glutathione) [EC:1.8.4.2]	-	-	-
Unigene10776_All	15	0.553	0	16.9816	31.7079	-0.9009	gi|195381619|ref|XP_002049545.1|	1e-34	GJ21652 [Drosophila virilis] >gi|194144342|gb|EDW60738.1| GJ21652 [Drosophila virilis]	--	--	--	--	--	--	--	--	--	K06846	8e-07	55.8	dpo:Dpse_GA19698	lymphocyte antigen 6 complex	-	-	-
Unigene1110_All	23	0.551	0	5.753	5.4007	0.0912	gi|70907198|gb|AAZ15240.1|	7e-06	reverse transcriptase [Aedes aegypti]	--	--	--	--	--	--	--	--	--	--	--	--	--	--	-	-	-
Unigene12009_All	31	0.605	0	4.811	6.3853	-0.4084	gi|189233611|ref|XP_969598.2|	8e-64	PREDICTED: similar to AGAP004915-PA [Tribolium castaneum]	sp|Q13449|LSAMP_HUMAN	65.5	2e-10	Limbic system-associated membrane protein OS=Homo sapiens GN=LSAMP PE=1 SV=2	--	--	--	--	--	K06774	1e-10	66.2	xla:444598	neurotrimin	-	-	-
Unigene12351_All	28	0.522	0	4.4116	3.1261	0.4969	gi|70907198|gb|AAZ15240.1|	2e-39	reverse transcriptase [Aedes aegypti]	sp|Q9NBX4|RTXE_DROME	80.1	2e-14	Probable RNA-directed DNA polymerase from transposon X-element OS=Drosophila melanogaster GN=ORF2 PE=3 SV=1	--	--	--	--	--	K15121	1e-21	103	hmg:100203878	solute carrier family 25, member 44	-	-	-
Unigene12616_All	15	0.489	1	6.4191	6.6735	-0.0561	gi|157117142|ref|XP_001652955.1|	0	f-spondin [Aedes aegypti] >gi|108876156|gb|EAT40381.1| f-spondin [Aedes aegypti]	sp|Q9W770|SPON1_CHICK	369	5e-101	Spondin-1 OS=Gallus gallus GN=SPON1 PE=2 SV=1	--	--	--	--	--	K06841	7e-18	93.6	der:Dere_GG13858	semaphorin 5	-	-	-
Unigene12659_All	19	0.736	0	286.716	250.657	0.1939	gi|91079082|ref|XP_975256.1|	3e-90	PREDICTED: similar to translocon-associated protein subunit alpha [Tribolium castaneum]	sp|A6QLP7|SSRA_BOVIN	246	3e-64	Translocon-associated protein subunit alpha OS=Bos taurus GN=SSR1 PE=2 SV=1	--	--	--	--	--	K13249	4e-91	335	tca:664149	translocon-associated protein subunit alpha	-	-	-
Unigene12700_All	16	0.721	0	15.4086	4.5127	1.7717	gi|223587727|emb|CAR40196.1|	2e-09	putative 19 kDa protein [Chelonus inanitus]	--	--	--	--	--	--	--	--	--	--	--	--	--	--	-	-	-
Unigene12778_All	21	0.532	0	14.2129	5.0478	1.4935	gi|291461565|dbj|BAI83417.1|	0	sugar transporter 3 [Nilaparvata lugens]	sp|P17809|GTR1_MOUSE	385	1e-105	Solute carrier family 2, facilitated glucose transporter member 1 OS=Mus musculus GN=Slc2a1 PE=1 SV=4	BS_araE	186	2e-46	COG0477	Permeases of the major facilitator superfamily	K07299	9e-112	405	spu:590274	MFS transporter, SP family, solute carrier family 2 (facilitated glucose transporter), member 1	-	-	-
Unigene12939_All	16	0.562	0	409.51	916.303	-1.1619	gi|268607710|ref|NP_001161313.1|	6e-54	cuticular protein [Tribolium castaneum]	sp|P82119|CUO6_BLACR	107	2e-22	Cuticle protein 6 OS=Blaberus craniifer PE=1 SV=1	RSp0884	73.9	7e-13	COG1674	DNA segregation ATPase FtsK/SpoIIIE and related proteins	K10955	8e-21	102	hsa:4583	intestinal mucin-2	-	-	-
Unigene12962_All	25	0.849	0	801.481	1160.08	-0.5335	gi|11761909|gb|AAG40239.1|AF302777_1	0	carboxylesterase precursor [Nilaparvata lugens]	sp|P35501|ESTE_MYZPE	291	3e-77	Esterase E4 OS=Myzus persicae PE=1 SV=1	DR2626	173	2e-42	COG2272	Carboxylesterase type B	K01063	4e-79	297	aga:AgaP_AGAP005834	juvenile-hormone esterase [EC:3.1.1.59]	-	GO:0003824//catalytic activity	-
Unigene1347_All	15	0.723	0	4.4778	19.9403	-2.1548	gi|333468114|gb|EAL40879.3|	3e-49	AGAP002621-PA [Anopheles gambiae str. PEST]	sp|Q9V7U0|RESIL_DROME	72.8	3e-12	Pro-resilin OS=Drosophila melanogaster GN=resilin PE=1 SV=1	XF0818	55.5	1e-07	COG2730	Endoglucanase	K10385	5e-13	75.1	rno:502541	loricrin	-	-	-
Unigene13629_All	18	0.752	0	7.2558	4.8109	0.5928	gi|345486320|ref|XP_003425446.1|	4e-42	PREDICTED: voltage-dependent calcium channel type D subunit alpha-1-like [Nasonia vitripennis]	sp|Q24270|CAC1D_DROME	155	1e-37	Voltage-dependent calcium channel type D subunit alpha-1 OS=Drosophila melanogaster GN=Ca-alpha1D PE=1 SV=2	--	--	--	--	--	K05315	1e-42	171	tca:659557	voltage-dependent calcium channel alpha 1, invertebrate	-	-	-
Unigene13728_All	16	0.841	0	4.8972	28.7473	-2.5534	gi|194767137|ref|XP_001965675.1|	8e-19	GF22329 [Drosophila ananassae] >gi|190619666|gb|EDV35190.1| GF22329 [Drosophila ananassae]	sp|O70133|DHX9_MOUSE	90.5	1e-17	ATP-dependent RNA helicase A OS=Mus musculus GN=Dhx9 PE=1 SV=2	XF0818	86.3	6e-17	COG2730	Endoglucanase	K13184	9e-18	90.9	mmu:13211	ATP-dependent RNA helicase A [EC:3.6.4.13]	-	-	-
Unigene13746_All	26	0.61	0	17.1595	24.4355	-0.51	gi|291224930|ref|XP_002732456.1|	3e-17	PREDICTED: cytochrome P450, family 3, subfamily A, polypeptide 4-like [Saccoglossus kowalevskii]	sp|O94952|FBX21_HUMAN	55.5	3e-07	F-box only protein 21 OS=Homo sapiens GN=FBXO21 PE=2 SV=2	--	--	--	--	--	K11940	1e-09	63.5	mdo:100023179	heat shock protein HspQ	-	-	-
Unigene13760_All	14	0.638	0	98.2562	313.639	-1.6745	gi|270297230|ref|NP_001161908.1|	4e-91	cuticular protein analogous to peritrophins 3-D1 [Tribolium castaneum] >gi|268309022|gb|ACY95477.1| cuticular protein analogous to peritrophins 3-D1 [Tribolium castaneum]	sp|P98088|MUC5A_HUMAN	67	2e-10	Mucin-5AC (Fragments) OS=Homo sapiens GN=MUC5AC PE=1 SV=3	--	--	--	--	--	K10955	3e-09	62.8	tgu:100220116	intestinal mucin-2	-	-	-
Unigene13783_All	24	0.812	0	38.2876	58.997	-0.6238	gi|313667162|gb|ADR73024.1|	0	carboxylesterase [Laodelphax striatellus] >gi|313667164|gb|ADR73025.1| carboxylesterase [Laodelphax striatellus]	sp|P33438|GLT_DROME	220	4e-56	Glutactin OS=Drosophila melanogaster GN=Glt PE=1 SV=2	BS_pnbA	164	6e-40	COG2272	Carboxylesterase type B	K01063	9e-60	232	dmo:Dmoj_GI19155	juvenile-hormone esterase [EC:3.1.1.59]	-	-	-
Unigene13816_All	18	0.629	0	35.8663	9.0292	1.99	gi|332023153|gb|EGI63409.1|	2e-77	Vanin-like protein 1 [Acromyrmex echinatior]	sp|Q9NFP1|VNNL1_DROME	241	1e-62	Vanin-like protein 1 OS=Drosophila melanogaster GN=CG32754 PE=1 SV=1	AGpA799	56.2	2e-07	COG0388	Predicted amidohydrolase	K01435	1e-62	241	dme:Dmel_CG32754	biotinidase [EC:3.5.1.12]	-	-	-
Unigene13828_All	24	0.504	0	9.0381	9.5282	-0.0762	gi|296228230|ref|XP_002759709.1|	1e-116	PREDICTED: peptide-N(4)-(N-acetyl-beta-glucosaminyl)asparagine amidase-like isoform 1 [Callithrix jacchus]	sp|Q96IV0|NGLY1_HUMAN	415	7e-115	Peptide-N(4)-(N-acetyl-beta-glucosaminyl)asparagine amidase OS=Homo sapiens GN=NGLY1 PE=1 SV=1	--	--	--	--	--	K01456	5e-115	416	ssc:100522951	peptide-N4-(N-acetyl-beta-glucosaminyl)asparagine amidase [EC:3.5.1.52]	-	-	-
Unigene13861_All	23	0.855	0	158.437	161.597	-0.0285	gi|193573549|ref|XP_001947462.1|	4e-25	PREDICTED: orcokinin peptides type A-like [Acyrthosiphon pisum]	sp|B6DT16|ORCK_RHOPR	89.4	1e-16	Orcokinin peptides OS=Rhodnius prolixus PE=1 SV=1	--	--	--	--	--	--	--	--	--	--	GO:0007186//G-protein coupled receptor protein signaling pathway	-	-
Unigene13991_All	30	0.515	0	4.5544	5.7073	-0.3255	gi|18034641|gb|AAL57609.1|AF456125_1	1e-17	reverse transcriptase [Drosophila melanogaster]	sp|Q95SX7|RTBS_DROME	68.9	5e-11	Probable RNA-directed DNA polymerase from transposon BS OS=Drosophila melanogaster GN=RTase PE=2 SV=1	--	--	--	--	--	K08017	1e-10	67.8	hmg:100197999	advillin	-	-	-
Unigene140_All	23	0.561	1	5.9063	6.8985	-0.224	gi|328782544|ref|XP_394870.4|	0	PREDICTED: endothelin-converting enzyme 1 [Apis mellifera]	sp|Q4PZA2|ECE1_MOUSE	524	2e-147	Endothelin-converting enzyme 1 OS=Mus musculus GN=Ece1 PE=1 SV=1	XF0576	319	1e-86	COG3590	Predicted metalloendopeptidase	K08635	3e-171	602	tca:660501	membrane metallo-endopeptidase-like 1	-	-	-
Unigene14079_All	19	0.453	0	4.6718	5.1701	-0.1462	gi|156547149|ref|XP_001603415.1|	1e-106	PREDICTED: abhydrolase domain-containing protein 3-like [Nasonia vitripennis]	sp|Q91ZH7|ABHD3_MOUSE	295	5e-79	Abhydrolase domain-containing protein 3 OS=Mus musculus GN=Abhd3 PE=2 SV=1	PA0368	143	5e-34	COG0429	Predicted hydrolase of the alpha/beta-hydrolase fold	K13696	1e-108	393	aag:AaeL_AAEL015298	abhydrolase domain-containing protein 1/3	-	-	-
Unigene14084_All	24	0.74	0	1.6293	1.1932	0.4494	gi|345486218|ref|XP_003425424.1|	7e-86	PREDICTED: beta-1,3-galactosyltransferase 1-like isoform 2 [Nasonia vitripennis]	sp|Q9MYM7|B3GT1_PONPY	188	6e-47	Beta-1,3-galactosyltransferase 1 OS=Pongo pygmaeus GN=B3GALT1 PE=3 SV=1	--	--	--	--	--	K07819	9e-85	314	nvi:100118799	beta-1,3-galactosyltransferase 1 [EC:2.4.1.-]	-	GO:0016757//transferase activity, transferring glycosyl groups	GO:0044464//cell part
Unigene14132_All	22	0.831	0	169.078	44.2571	1.9337	gi|22535410|emb|CAC87119.1|	3e-70	trypsin-like protease [Nilaparvata lugens]	sp|O97370|EURM3_EURMA	84.3	3e-16	Mite allergen Eur m 3 OS=Euroglyphus maynei GN=EURM3 PE=1 SV=1	VC1200	62.4	3e-10	COG5640	Secreted trypsin-like serine protease	K11997	8e-14	76.3	ame:409206	tripartite motif-containing protein 2/3	GO:0019538//protein metabolic process	GO:0004175//endopeptidase activity	-
Unigene14160_All	15	0.637	0	4.546	4.5998	-0.017	gi|313667168|gb|ADR73027.1|	7e-26	carboxylesterase [Laodelphax striatellus]	sp|P35502|ESTF_MYZPE	60.1	6e-09	Esterase FE4 OS=Myzus persicae PE=1 SV=1	--	--	--	--	--	K01049	9e-09	59.3	ecb:100069149	acetylcholinesterase [EC:3.1.1.7]	-	-	-
Unigene1417_All	27	0.719	0	9.6137	9.6379	-0.0036	gi|195447274|ref|XP_002071141.1|	2e-35	GK18854 [Drosophila willistoni] >gi|194167226|gb|EDW82127.1| GK18854 [Drosophila willistoni]	--	--	--	--	--	--	--	--	--	--	--	--	--	--	-	-	-
Unigene14248_All	17	0.78	0	3.8601	2.797	0.4648	gi|158296219|ref|XP_316671.4|	1e-10	AGAP006643-PA [Anopheles gambiae str. PEST] >gi|157016407|gb|EAA11654.4| AGAP006643-PA [Anopheles gambiae str. PEST]	sp|Q6P7C4|LRC26_RAT	63.2	8e-10	Leucine-rich repeat-containing protein 26 OS=Rattus norvegicus GN=Lrrc26 PE=2 SV=1	MA2301_1	49.7	2e-06	COG4886	Leucine-rich repeat (LRR) protein	K04308	8e-10	63.2	aml:100473167	leucine-rich repeat-containing G protein-coupled receptor 5	-	-	-
Unigene1426_All	17	0.624	0	21.7863	9.6972	1.1678	gi|307181592|gb|EFN69132.1|	5e-16	Apolipoprotein D [Camponotus floridanus]	sp|P05090|APOD_HUMAN	71.6	5e-12	Apolipoprotein D OS=Homo sapiens GN=APOD PE=1 SV=1	--	--	--	--	--	--	--	--	--	--	-	-	-
Unigene14323_All	20	0.662	0	24.1148	26.0962	-0.1139	gi|345481544|ref|XP_001606663.2|	1e-133	PREDICTED: neurotrimin-like [Nasonia vitripennis]	sp|Q24372|LACH_DROME	140	4e-32	Lachesin OS=Drosophila melanogaster GN=Lac PE=1 SV=2	--	--	--	--	--	K06772	6e-30	132	ecb:100061094	limbic system-associated membrane protein	-	-	-
Unigene1435_All	24	0.499	0	101.617	74.4085	0.4496	gi|195431214|ref|XP_002063642.1|	3e-27	GK22026 [Drosophila willistoni] >gi|194159727|gb|EDW74628.1| GK22026 [Drosophila willistoni]	sp|Q6L6Q6|LYS_CRAGI	65.1	4e-10	Lysozyme OS=Crassostrea gigas GN=lysoz PE=2 SV=1	--	--	--	--	--	--	--	--	--	--	-	-	-
Unigene14356_All	16	0.505	0	8.6163	0.4537	4.2473	gi|221106023|ref|XP_002170655.1|	2e-06	PREDICTED: similar to hepatopancreas kazal-type proteinase inhibitor, partial [Hydra magnipapillata]	--	--	--	--	--	--	--	--	--	--	--	--	--	--	-	-	-
Unigene14408_All	18	0.868	0	1.2159	2.1767	-0.8401	gi|195335029|ref|XP_002034179.1|	1e-57	GM21722 [Drosophila sechellia] >gi|194126149|gb|EDW48192.1| GM21722 [Drosophila sechellia]	sp|Q9V7U0|RESIL_DROME	221	9e-57	Pro-resilin OS=Drosophila melanogaster GN=resilin PE=1 SV=1	SPBC28F2.12	84	5e-16	COG0086	DNA-directed RNA polymerase, beta' subunit/160 kD subunit	K03006	5e-25	115	nve:NEMVE_v1g229643	DNA-directed RNA polymerase II subunit RPB1 [EC:2.7.7.6]	-	-	-
Unigene14895_All	29	0.525	0	4.4573	2.0791	1.1002	gi|115920122|ref|XP_001177577.1|	1e-30	PREDICTED: similar to endonuclease/reverse transcriptase [Strongylocentrotus purpuratus] >gi|115954242|ref|XP_001197163.1| PREDICTED: similar to endonuclease/reverse transcriptase [Strongylocentrotus purpuratus]	sp|Q95SX7|RTBS_DROME	60.5	7e-09	Probable RNA-directed DNA polymerase from transposon BS OS=Drosophila melanogaster GN=RTase PE=2 SV=1	--	--	--	--	--	K15121	9e-20	88.2	hmg:100203878	solute carrier family 25, member 44	-	GO:0005488//binding	-
Unigene14896_All	23	0.618	0	0	0.1818	-7.5062	gi|195124239|ref|XP_002006601.1|	2e-28	GI21148 [Drosophila mojavensis] >gi|193911669|gb|EDW10536.1| GI21148 [Drosophila mojavensis]	sp|Q27289|CTR1_ANOGA	101	8e-21	Chymotrypsin-1 OS=Anopheles gambiae GN=CHYM1 PE=1 SV=3	mlr3307	72	1e-12	COG5640	Secreted trypsin-like serine protease	K09633	3e-22	105	oaa:100080302	transmembrane protease, serine 2	-	GO:0003824//catalytic activity	-
Unigene14909_All	18	0.911	0	7.9817	11.9774	-0.5855	gi|25005162|emb|CAD56616.1|	2e-21	C. elegans protein Y69H2.3c, confirmed by transcript evidence [Caenorhabditis elegans]	sp|Q07008|NOTC1_RAT	76.3	2e-13	Neurogenic locus notch homolog protein 1 OS=Rattus norvegicus GN=Notch1 PE=2 SV=2	--	--	--	--	--	K02599	1e-13	77	rno:25496	Notch	-	-	-
Unigene14980_All	17	0.649	0	48.8909	53.7698	-0.1372	gi|151564696|gb|ABS17680.1|	8e-11	CAP2b/CAPA prepropeptide [Rhodnius prolixus]	sp|Q29CA0|CP2B_DROPS	64.3	1e-09	Cardio acceleratory peptide 2b OS=Drosophila pseudoobscura pseudoobscura GN=capa PE=3 SV=2	--	--	--	--	--	--	--	--	--	--	-	GO:0005179//hormone activity	GO:0044421//extracellular region part
Unigene15095_All	18	0.622	0	0.1142	0.6132	-2.4248	gi|307181592|gb|EFN69132.1|	5e-31	Apolipoprotein D [Camponotus floridanus]	sp|P05090|APOD_HUMAN	130	1e-29	Apolipoprotein D OS=Homo sapiens GN=APOD PE=1 SV=1	VCA0350	59.3	7e-09	COG3040	Bacterial lipocalin	--	--	--	--	--	-	GO:0005488//binding;GO:0005215//transporter activity	GO:0044421//extracellular region part
Unigene15126_All	22	0.944	0	103.58	116.34	-0.1676	gi|46019615|emb|CAF04070.1|	7e-27	leucomyosuppressin precursor [Blattella germanica]	sp|P85527|NEMS_APIME	95.5	4e-19	Myosuppressin OS=Apis mellifera PE=1 SV=1	--	--	--	--	--	--	--	--	--	--	GO:0007186//G-protein coupled receptor protein signaling pathway;GO:0008016//regulation of heart contraction	GO:0005179//hormone activity	-
Unigene15189_All	18	0.587	0	9.5844	14.6047	-0.6077	gi|170054953|ref|XP_001863364.1|	1e-05	conserved hypothetical protein [Culex quinquefasciatus] >gi|167875108|gb|EDS38491.1| conserved hypothetical protein [Culex quinquefasciatus]	--	--	--	--	--	--	--	--	--	--	--	--	--	--	-	-	-
Unigene15453_All	19	0.587	0	2.8944	5.1815	-0.8401	gi|328724695|ref|XP_003248224.1|	0	PREDICTED: matrix metalloproteinase-16-like isoform 3 [Acyrthosiphon pisum]	sp|Q10739|MMP14_RAT	217	5e-87	Matrix metalloproteinase-14 OS=Rattus norvegicus GN=Mmp14 PE=2 SV=2	--	--	--	--	--	K07763	0	425	dpo:Dpse_GA18484	matrix metalloproteinase-14 (membrane-inserted) [EC:3.4.24.80]	GO:0019538//protein metabolic process	GO:0046914//transition metal ion binding;GO:0004175//endopeptidase activity	GO:0044421//extracellular region part
Unigene15455_All	19	0.607	0	8.9649	6.6156	0.4384	gi|328724695|ref|XP_003248224.1|	5e-50	PREDICTED: matrix metalloproteinase-16-like isoform 3 [Acyrthosiphon pisum]	sp|Q9Y5R2|MMP24_HUMAN	101	1e-20	Matrix metalloproteinase-24 OS=Homo sapiens GN=MMP24 PE=1 SV=1	--	--	--	--	--	K07763	3e-41	169	dpo:Dpse_GA18484	matrix metalloproteinase-14 (membrane-inserted) [EC:3.4.24.80]	GO:0019538//protein metabolic process	GO:0046914//transition metal ion binding;GO:0004175//endopeptidase activity	GO:0044421//extracellular region part
Unigene15456_All	19	0.587	0	4.9049	4.4984	0.1248	gi|328724695|ref|XP_003248224.1|	0	PREDICTED: matrix metalloproteinase-16-like isoform 3 [Acyrthosiphon pisum]	sp|Q10739|MMP14_RAT	338	8e-92	Matrix metalloproteinase-14 OS=Rattus norvegicus GN=Mmp14 PE=2 SV=2	--	--	--	--	--	K07763	0	690	dpo:Dpse_GA18484	matrix metalloproteinase-14 (membrane-inserted) [EC:3.4.24.80]	GO:0019538//protein metabolic process	GO:0046914//transition metal ion binding;GO:0004175//endopeptidase activity	GO:0044421//extracellular region part
Unigene15559_All	14	0.458	0	1.8711	1.7147	0.1259	gi|91081545|ref|XP_974976.1|	1e-127	PREDICTED: similar to reticulocalbin [Tribolium castaneum]	sp|Q6XLQ7|CALU_RABIT	357	2e-97	Calumenin OS=Oryctolagus cuniculus GN=CALU PE=1 SV=2	--	--	--	--	--	--	--	--	--	--	-	-	-
Unigene15569_All	17	0.501	0	23.0323	39.2137	-0.7677	gi|1177619|emb|CAA63800.1|	4e-59	REGA-1 protein [Schistocerca americana]	sp|Q98892|OBCAM_CHICK	117	5e-25	Opioid-binding protein/cell adhesion molecule homolog OS=Gallus gallus GN=OPCML PE=1 SV=2	--	--	--	--	--	K06773	5e-25	117	gga:395422	opioid binding protein/cell adhesion molecule-like	GO:0007613//memory;GO:0001751//compound eye photoreceptor cell differentiation	-	-
Unigene15607_All	22	0.87	0	8.1068	15.8358	-0.966	gi|113951719|ref|NP_001039289.1|	1e-19	chemosensory protein 7 [Tribolium castaneum] >gi|112031740|gb|ABH88180.1| chemosensory protein 7 [Tribolium castaneum] >gi|270011118|gb|EFA07566.1| chemosensory protein 12 [Tribolium castaneum]	sp|Q9W1C9|PEB3_DROME	86.7	6e-16	Ejaculatory bulb-specific protein 3 OS=Drosophila melanogaster GN=PebIII PE=1 SV=2	--	--	--	--	--	K11321	3e-11	71.2	tca:661106	bromodomain-containing protein 8	-	-	-
Unigene15626_All	21	0.538	0	13.1718	7.8978	0.7379	gi|167518081|ref|XP_001743381.1|	4e-07	hypothetical protein [Monosiga brevicollis MX1] >gi|163778480|gb|EDQ92095.1| predicted protein [Monosiga brevicollis MX1]	--	--	--	--	--	--	--	--	--	--	--	--	--	--	GO:0009987//cellular process	GO:0005488//binding;GO:0003824//catalytic activity	-
Unigene15628_All	17	0.467	0	19.111	32.7334	-0.7764	gi|332022549|gb|EGI62852.1|	7e-54	Neuroblastoma suppressor of tumorigenicity 1 [Acromyrmex echinatior]	sp|Q6NZ13|NBL1_DANRE	101	3e-20	Neuroblastoma suppressor of tumorigenicity 1 OS=Danio rerio GN=nbl1 PE=2 SV=1	--	--	--	--	--	K01645	2e-07	58.9	xla:398060	cerberus 1	-	-	-
Unigene15655_All	16	0.501	0	8.4195	9.7224	-0.2076	gi|328776401|ref|XP_003249160.1|	1e-109	PREDICTED: cystinosin homolog [Apis mellifera]	sp|Q9VCR7|CTNS_DROME	209	9e-97	Cystinosin homolog OS=Drosophila melanogaster GN=CG17119 PE=1 SV=2	--	--	--	--	--	K12386	3e-103	222	nvi:100114326	cystinosin	GO:0006865//amino acid transport	-	-
Unigene15709_All	17	0.698	0	75.71	50.1578	0.594	gi|91084115|ref|XP_967137.1|	1e-118	PREDICTED: similar to juvenile hormone esterase [Tribolium castaneum]	sp|B2D0J5|EST6_APIME	265	2e-82	Venom carboxylesterase-6 OS=Apis mellifera PE=2 SV=1	DR2626	177	5e-44	COG2272	Carboxylesterase type B	K01063	5e-77	264	dwi:Dwil_GK21864	juvenile-hormone esterase [EC:3.1.1.59]	-	-	-
Unigene15898_All	18	0.879	0	428.44	531.809	-0.3118	gi|340727787|ref|XP_003402217.1|	1e-133	PREDICTED: cathepsin L-like [Bombus terrestris]	sp|Q26636|CATL_SARPE	469	2e-131	Cathepsin L OS=Sarcophaga peregrina PE=1 SV=1	AF1946_2	86.3	1e-16	COG4870	Cysteine protease	K01365	4e-142	504	nvi:100120611	cathepsin L [EC:3.4.22.15]	-	-	-
Unigene15935_All	18	0.893	0	6.4314	7.7066	-0.261	gi|195554767|ref|XP_002076958.1|	2e-29	GD24538 [Drosophila simulans] >gi|194202976|gb|EDX16552.1| GD24538 [Drosophila simulans]	--	--	--	--	--	--	--	--	--	--	--	--	--	--	-	-	-
Unigene15939_All	19	0.711	0	28.4442	40.027	-0.4928	gi|269838648|gb|ACZ48687.1|	1e-113	CYP4 [Fenneropenaeus chinensis]	sp|Q9VA27|CP4C3_DROME	388	1e-106	Cytochrome P450 4c3 OS=Drosophila melanogaster GN=Cyp4c3 PE=2 SV=1	BH0579	152	2e-36	COG2124	Cytochrome P450	K07427	2e-109	397	dre:562008	cytochrome P450, family 4, subfamily V	-	-	-
Unigene15945_All	26	0.475	0	12.1583	13.532	-0.1544	gi|193627205|ref|XP_001952587.1|	1e-163	PREDICTED: rap guanine nucleotide exchange factor 2-like [Acyrthosiphon pisum]	sp|Q9Y4G8|RPGF2_HUMAN	400	1e-110	Rap guanine nucleotide exchange factor 2 OS=Homo sapiens GN=RAPGEF2 PE=1 SV=1	--	--	--	--	--	K08018	7e-164	577	api:100162402	Rap guanine nucleotide exchange factor (GEF) 2	-	-	-
Unigene15997_All	25	0.8	0	26.4131	26.265	0.0081	gi|91088863|ref|XP_971818.1|	1e-21	PREDICTED: similar to CG14275 CG14275-PA [Tribolium castaneum]	--	--	--	--	--	--	--	--	--	--	--	--	--	--	-	-	-
Unigene16059_All	18	0.69	0	16.766	21.9032	-0.3856	gi|193629645|ref|XP_001950955.1|	0	PREDICTED: platelet glycoprotein V-like [Acyrthosiphon pisum]	sp|Q80X72|LRC15_MOUSE	143	6e-33	Leucine-rich repeat-containing protein 15 OS=Mus musculus GN=Lrrc15 PE=2 SV=1	alr0124_1	98.6	5e-20	COG4886	Leucine-rich repeat (LRR) protein	K13023	2e-34	148	ecb:100069043	carboxypeptidase N regulatory subunit	-	-	-
Unigene16070_All	19	0.797	0	277.855	169.804	0.7105	gi|342837520|emb|CCD17769.1|	3e-08	PSTI [Locusta migratoria]	--	--	--	--	--	--	--	--	--	--	--	--	--	--	-	-	-
Unigene16129_All	19	0.732	0	70.7456	64.7509	0.1277	gi|193645781|ref|XP_001950724.1|	4e-35	PREDICTED: protein takeout-like [Acyrthosiphon pisum]	sp|Q9VBV3|TAKT_DROME	119	5e-26	Protein takeout OS=Drosophila melanogaster GN=to PE=2 SV=1	--	--	--	--	--	K07936	1e-07	57.8	phu:Phum_PHUM095420	GTP-binding nuclear protein Ran	-	-	-
Unigene16272_All	21	0.826	0	6.5556	9.3197	-0.5076	gi|340724022|ref|XP_003400384.1|	1e-32	PREDICTED: cell adhesion molecule 2-like [Bombus terrestris]	--	--	--	--	--	--	--	--	--	K14313	5e-22	104	ame:412835	nuclear pore complex protein Nup53	-	-	-
Unigene16643_All	34	0.553	1	65.5619	44.8233	0.5486	gi|195568651|ref|XP_002102327.1|	3e-06	GD19840 [Drosophila simulans] >gi|194198254|gb|EDX11830.1| GD19840 [Drosophila simulans]	--	--	--	--	--	--	--	--	--	--	--	--	--	--	-	-	-
Unigene16716_All	16	0.812	0	1281.77	3905.6	-1.6074	gi|239788425|dbj|BAH70896.1|	2e-06	ACYPI001038 [Acyrthosiphon pisum]	--	--	--	--	--	--	--	--	--	--	--	--	--	--	-	-	-
Unigene16808_All	14	0.615	0	128.653	157.49	-0.2918	gi|194899953|ref|XP_001979522.1|	1e-24	GG15930 [Drosophila erecta] >gi|190651225|gb|EDV48480.1| GG15930 [Drosophila erecta]	sp|P11733|CU07_LOCMI	112	5e-24	Cuticle protein 7 OS=Locusta migratoria PE=1 SV=2	--	--	--	--	--	K10955	2e-09	63.5	bta:789571	intestinal mucin-2	-	-	-
Unigene16822_All	20	0.857	0	151.695	167.655	-0.1443	gi|307211154|gb|EFN87372.1|	3e-40	Larval cuticle protein A3A [Harpegnathos saltator]	sp|P82166|CU198_LOCMI	149	2e-35	Cuticle protein 19.8 OS=Locusta migratoria PE=1 SV=1	YPO2725	84	3e-16	COG3501	Uncharacterized protein conserved in bacteria	K10955	1e-22	107	hsa:4583	intestinal mucin-2	-	-	-
Unigene16844_All	20	0.602	0	6.5952	4.4751	0.5595	gi|189235424|ref|XP_001812491.1|	1e-119	PREDICTED: similar to membrane-bound transcription factor protease, site 1 [Tribolium castaneum]	sp|Q9WTZ2|MBTP1_MOUSE	425	2e-118	Membrane-bound transcription factor site-1 protease OS=Mus musculus GN=Mbtps1 PE=1 SV=1	--	--	--	--	--	K08653	2e-120	432	phu:Phum_PHUM379790	membrane-bound transcription factor site-1 protease [EC:3.4.21.112]	-	-	-
Unigene16927_All	21	0.592	0	11.0959	10.2442	0.1152	gi|345480036|ref|XP_001605810.2|	3e-91	PREDICTED: tetratricopeptide repeat protein 19 homolog, mitochondrial-like [Nasonia vitripennis]	sp|Q8SYD0|TTC19_DROME	219	5e-56	Tetratricopeptide repeat protein 19 homolog, mitochondrial OS=Drosophila melanogaster GN=CG15173 PE=2 SV=1	sll0499_1	50.1	9e-06	COG0457	FOG: TPR repeat	K09553	9e-06	52	dre:493606	stress-induced-phosphoprotein 1	-	-	-
Unigene16942_All	22	0.832	0	72.6296	67.6595	0.1023	gi|91084939|ref|XP_971157.1|	4e-32	PREDICTED: similar to GA22042-PA [Tribolium castaneum]	sp|P13284|GILT_HUMAN	91.3	1e-17	Gamma-interferon-inducible lysosomal thiol reductase OS=Homo sapiens GN=IFI30 PE=1 SV=3	--	--	--	--	--	K08059	1e-28	127	nve:NEMVE_v1g246231	interferon, gamma-inducible protein 30	-	-	-
Unigene17008_All	21	0.535	0	4.489	7.7719	-0.7919	gi|328715694|ref|XP_003245697.1|	4e-69	PREDICTED: lipoma HMGIC fusion partner homolog [Acyrthosiphon pisum]	sp|Q5PRC1|LHFP_DANRE	175	7e-43	Lipoma HMGIC fusion partner homolog OS=Danio rerio GN=lhfp PE=2 SV=1	--	--	--	--	--	--	--	--	--	--	-	-	-
Unigene17012_All	24	0.677	1	32.1959	50.2737	-0.6429	gi|345480830|ref|XP_003424224.1|	2e-15	PREDICTED: U8-agatoxin-Ao1a-like isoform 1 [Nasonia vitripennis]	sp|Q5Y4U4|TXAG8_AGEOR	50.8	7e-06	U8-agatoxin-Ao1a OS=Agelena orientalis PE=2 SV=1	--	--	--	--	--	--	--	--	--	--	GO:0051704//multi-organism process	GO:0016248//channel inhibitor activity	-
Unigene17037_All	17	0.758	0	12.1866	9.0902	0.4229	gi|195117920|ref|XP_002003493.1|	4e-50	GI17943 [Drosophila mojavensis] >gi|193914068|gb|EDW12935.1| GI17943 [Drosophila mojavensis]	--	--	--	--	--	--	--	--	--	--	--	--	--	--	-	-	-
Unigene17038_All	15	0.696	0	7.7964	19.4594	-1.3196	gi|239791662|dbj|BAH72268.1|	3e-14	ACYPI001065 [Acyrthosiphon pisum] >gi|239792957|dbj|BAH72753.1| ACYPI001065 [Acyrthosiphon pisum]	sp|Q9BYR5|KRA42_HUMAN	66.2	2e-10	Keratin-associated protein 4-2 OS=Homo sapiens GN=KRTAP4-2 PE=2 SV=2	--	--	--	--	--	--	--	--	--	--	-	-	-
Unigene17236_All	25	0.607	0	1.0353	1.4929	-0.5281	gi|322495303|emb|CBZ30607.1|	4e-13	proteophosphoglycan ppg1 [Leishmania mexicana MHOM/GT/2001/U1103]	sp|Q75JC9|Y8484_DICDI	79.7	6e-14	Uncharacterized protein DDB_G0271670 OS=Dictyostelium discoideum GN=DDB_G0271670 PE=4 SV=1	XF1267	54.7	5e-07	COG5297	Cellobiohydrolase A (1,4-beta-cellobiosidase A)	K04572	6e-10	66.2	dre:664698	neurofilament light polypeptide	-	-	-
Unigene17402_All	17	0.749	0	190.459	167.01	0.1895	gi|260908014|gb|ACX53806.1|	2e-22	chemosensory protein [Heliothis virescens]	sp|Q9W1C9|PEB3_DROME	84.7	7e-16	Ejaculatory bulb-specific protein 3 OS=Drosophila melanogaster GN=PebIII PE=1 SV=2	--	--	--	--	--	K11321	2e-11	69.7	tca:661106	bromodomain-containing protein 8	-	-	-
Unigene17440_All	18	0.455	0	2.7683	1.9823	0.4818	gi|328707557|ref|XP_001947777.2|	3e-07	PREDICTED: 1-phosphatidylinositol-3-phosphate 5-kinase-like [Acyrthosiphon pisum]	--	--	--	--	--	--	--	--	--	K00921	4e-08	56.6	api:100161846	1-phosphatidylinositol-3-phosphate 5-kinase [EC:2.7.1.150]	-	-	-
Unigene17743_All	18	0.711	0	18.2238	28.5069	-0.6455	gi|193610547|ref|XP_001945652.1|	1e-134	PREDICTED: uncharacterized protein CG3556-like [Acyrthosiphon pisum]	sp|Q9W4K2|Y3556_DROME	380	3e-104	Uncharacterized protein CG3556 OS=Drosophila melanogaster GN=CG3556 PE=2 SV=1	--	--	--	--	--	K14615	9e-135	481	api:100163627	gastric intrinsic factor	-	-	-
Unigene17938_All	21	0.609	0	19.3798	23.2167	-0.2606	gi|111379875|gb|ABH09417.1|	2e-10	salivary protein MYS2 precursor [Triatoma brasiliensis]	--	--	--	--	--	--	--	--	--	--	--	--	--	--	-	-	-
Unigene17958_All	17	0.897	0	7.7174	10.4664	-0.4396	gi|340720369|ref|XP_003398613.1|	6e-08	PREDICTED: carbonic anhydrase 6-like [Bombus terrestris]	--	--	--	--	--	--	--	--	--	K01672	1e-08	58.5	bmy:Bm1_34100	carbonic anhydrase [EC:4.2.1.1]	-	-	-
Unigene17982_All	17	0.718	0	12.901	19.8728	-0.6233	gi|345486039|ref|XP_001605921.2|	1e-116	PREDICTED: neurotrimin-like [Nasonia vitripennis]	sp|Q62718|NTRI_RAT	59.7	3e-08	Neurotrimin OS=Rattus norvegicus GN=Ntm PE=1 SV=1	--	--	--	--	--	K06774	2e-08	60.1	aml:100465968	neurotrimin	-	-	-
Unigene1801_All	21	0.925	1	5.0571	13.7766	-1.4458	gi|270002925|gb|EEZ99372.1|	1e-26	eclosion hormone [Tribolium castaneum]	sp|P11919|ECLH_MANSE	94.7	2e-19	Eclosion hormone OS=Manduca sexta PE=1 SV=2	--	--	--	--	--	--	--	--	--	--	-	-	-
Unigene18106_All	32	0.569	0	9.6131	15.3841	-0.6784	gi|307188357|gb|EFN73132.1|	5e-08	Rap1 GTPase-GDP dissociation stimulator 1-B [Camponotus floridanus]	--	--	--	--	--	--	--	--	--	--	--	--	--	--	-	-	-
Unigene18144_All	27	0.793	1	8.5435	9.3853	-0.1356	gi|170595123|ref|XP_001902255.1|	1e-45	U88 [Brugia malayi]	sp|Q69566|U88_HHV6U	154	4e-37	Uncharacterized protein U88 OS=Human herpesvirus 6A (strain Uganda-1102) GN=U88 PE=4 SV=1	YBR112c	92	8e-19	COG0457	FOG: TPR repeat	K14972	2e-40	166	aga:AgaP_AGAP004734	PAX-interacting protein 1	GO:0009987//cellular process	-	-
Unigene18169_All	22	0.81	0	19.3751	37.3532	-0.947	gi|51701330|sp|Q75UG5.1|CCAP_PERAM	1e-35	RecName: Full=Cardioactive peptide; AltName: Full=Cardioacceleratory peptide 2a; AltName: Full=Crustacean cardioactive peptide; Short=CCAP; Flags: Precursor >gi|47115492|dbj|BAD18887.1| crustacean cardioactive peptide [Periplaneta americana]	sp|Q75UG5|CCAP_PERAM	150	2e-36	Cardioactive peptide OS=Periplaneta americana GN=CCAP PE=2 SV=1	--	--	--	--	--	--	--	--	--	--	GO:0007186//G-protein coupled receptor protein signaling pathway;GO:0008016//regulation of heart contraction	GO:0005179//hormone activity	-
Unigene18439_All	20	0.683	0	3.7179	4.7922	-0.3662	gi|189234391|ref|XP_974849.2|	2e-78	PREDICTED: similar to GA16498-PA [Tribolium castaneum]	sp|Q62718|NTRI_RAT	85.1	3e-16	Neurotrimin OS=Rattus norvegicus GN=Ntm PE=1 SV=1	--	--	--	--	--	K06774	1e-16	86.3	xla:444598	neurotrimin	-	-	-
Unigene18445_All	17	0.536	0	3.5206	4.1465	-0.2361	gi|189235262|ref|XP_001814462.1|	4e-42	PREDICTED: similar to AGAP005356-PA [Tribolium castaneum]	sp|Q98982|NK1R_RANCA	51.2	3e-06	Substance-P receptor OS=Rana catesbeiana GN=TACR1 PE=2 SV=1	--	--	--	--	--	K14072	3e-07	54.7	aag:AaeL_AAEL008296	neuropeptide Y receptor	GO:0007166//cell surface receptor linked signal transduction	GO:0004871//signal transducer activity	GO:0016020//membrane
Unigene18571_All	19	0.562	1	6.8299	4.5249	0.594	gi|91090214|ref|XP_967924.1|	1e-87	PREDICTED: similar to glucosyl/glucuronosyl transferases [Tribolium castaneum]	sp|P09875|UD2B1_RAT	229	6e-59	UDP-glucuronosyltransferase 2B1 OS=Rattus norvegicus GN=Ugt2b1 PE=2 SV=1	CAC2716	65.9	2e-10	COG1819	Glycosyl transferases, related to UDP-glucuronosyltransferase	K00699	8e-80	298	api:100160380	glucuronosyltransferase [EC:2.4.1.17]	-	-	-
Unigene18615_All	21	0.633	0	8.6845	11.1939	-0.3662	gi|9369279|emb|CAB99192.1|	2e-09	endonuclease/reverse transcriptase [Drosophila melanogaster]	--	--	--	--	--	--	--	--	--	--	--	--	--	--	-	GO:0005488//binding	-
Unigene18623_All	17	0.62	0	23.0144	43.974	-0.9341	gi|328700272|ref|XP_003241200.1|	1e-105	PREDICTED: lipase 1-like [Acyrthosiphon pisum]	sp|O46108|LIP3_DROME	285	2e-75	Lipase 3 OS=Drosophila melanogaster GN=Lip3 PE=2 SV=1	SPBC16A3.12c	147	1e-34	COG0596	Predicted hydrolases or acyltransferases (alpha/beta hydrolase superfamily)	K01066	2e-74	281	dme:Dmel_CG7279	esterase / lipase [EC:3.1.1.-]	-	-	-
Unigene18634_All	21	0.885	0	1.7061	7.8681	-2.2053	gi|170784826|ref|NP_001116303.1|	0	chitin deacetylase 2 isoform B [Tribolium castaneum] >gi|155675834|gb|ABU25225.1| chitin deacetylase 2B [Tribolium castaneum]	sp|P08640|MUC1_YEAST	94.4	4e-18	Flocculation protein FLO11 OS=Saccharomyces cerevisiae (strain ATCC 204508 / S288c) GN=MUC1 PE=1 SV=2	--	--	--	--	--	K10955	2e-18	95.1	xtr:100493286	intestinal mucin-2	GO:0009887//organ morphogenesis;GO:0060560;GO:0035151//regulation of tube size, open tracheal system;GO:0006022;GO:0007610//behavior	GO:0016811//hydrolase activity, acting on carbon-nitrogen (but not peptide) bonds, in linear amides;GO:0004871//signal transducer activity;GO:0030247//polysaccharide binding	-
Unigene18635_All	21	0.885	0	1.9178	7.3845	-1.945	gi|156564242|ref|NP_001096047.1|	0	chitin deacetylase 2 isoform A [Tribolium castaneum] >gi|155675832|gb|ABU25224.1| chitin deacetylase 2A [Tribolium castaneum]	sp|P08640|MUC1_YEAST	95.1	2e-18	Flocculation protein FLO11 OS=Saccharomyces cerevisiae (strain ATCC 204508 / S288c) GN=MUC1 PE=1 SV=2	--	--	--	--	--	K10955	8e-18	93.2	xtr:100493286	intestinal mucin-2	GO:0009887//organ morphogenesis;GO:0060560;GO:0035151//regulation of tube size, open tracheal system;GO:0006022;GO:0007610//behavior	GO:0016811//hydrolase activity, acting on carbon-nitrogen (but not peptide) bonds, in linear amides;GO:0004871//signal transducer activity;GO:0030247//polysaccharide binding	-
Unigene18695_All	22	0.771	0	36.2918	43.0986	-0.248	gi|328704370|ref|XP_001944081.2|	1e-153	PREDICTED: alpha-N-acetylgalactosaminidase-like [Acyrthosiphon pisum]	sp|Q90744|NAGAB_CHICK	409	6e-113	Alpha-N-acetylgalactosaminidase OS=Gallus gallus GN=NAGA PE=1 SV=1	--	--	--	--	--	K01189	2e-154	546	api:100168844	alpha-galactosidase [EC:3.2.1.22]	-	-	-
Unigene18718_All	19	0.917	0	125.023	159.85	-0.3545	gi|3551193|dbj|BAA32795.1|	4e-41	Rsp60 [Periplaneta americana]	sp|P12036|NFH_HUMAN	155	8e-37	Neurofilament heavy polypeptide OS=Homo sapiens GN=NEFH PE=1 SV=4	aq_2032	98.6	3e-20	COG0532	Translation initiation factor 2 (IF-2; GTPase)	K04574	3e-38	160	bta:528842	neurofilament heavy polypeptide	-	-	GO:0044464//cell part
Unigene18760_All	18	0.772	0	47.7692	347.59	-2.8632	gi|158289373|ref|XP_311111.4|	6e-55	cuticular protein 130, RR-1 family (AGAP000047-PA) [Anopheles gambiae str. PEST] >gi|157019024|gb|EAA06220.4| AGAP000047-PA [Anopheles gambiae str. PEST]	sp|Q02817|MUC2_HUMAN	99.8	8e-20	Mucin-2 OS=Homo sapiens GN=MUC2 PE=1 SV=2	YPO2725	57.4	1e-07	COG3501	Uncharacterized protein conserved in bacteria	K10955	1e-20	102	hsa:4583	intestinal mucin-2	-	-	-
Unigene18832_All	21	0.629	0	4.8665	6.4718	-0.4113	gi|91080889|ref|XP_973062.1|	0	PREDICTED: similar to mannosyl-oligosaccharide 1,2-alpha-mannosidase IB [Tribolium castaneum]	sp|Q9BV94|EDEM2_HUMAN	645	0	ER degradation-enhancing alpha-mannosidase-like 2 OS=Homo sapiens GN=EDEM2 PE=1 SV=2	--	--	--	--	--	K10085	0	768	tca:661836	ER degradation enhancer, mannosidase alpha-like 2	-	GO:0046872//metal ion binding;GO:0015924	GO:0044464//cell part
Unigene18852_All	17	0.808	0	4.8665	6.4718	-0.4113	gi|195390321|ref|XP_002053817.1|	3e-91	GJ24093 [Drosophila virilis] >gi|194151903|gb|EDW67337.1| GJ24093 [Drosophila virilis]	sp|Q9C5S0|AGP9_ARATH	67	4e-10	Classical arabinogalactan protein 9 OS=Arabidopsis thaliana GN=AGP9 PE=1 SV=2	PA3796	53.5	1e-06	COG3753	Uncharacterized protein conserved in bacteria	K05748	1e-09	65.1	mdo:100017633	WAS protein family, member 2	-	-	-
Unigene18968_All	27	0.481	0	6.3706	3.7552	0.7625	gi|70907198|gb|AAZ15240.1|	3e-36	reverse transcriptase [Aedes aegypti]	sp|P21329|RTJK_DROFU	68.6	9e-11	RNA-directed DNA polymerase from mobile element jockey OS=Drosophila funebris GN=pol PE=1 SV=1	--	--	--	--	--	K08017	2e-16	82	hmg:100197999	advillin	-	GO:0005488//binding	-
Unigene19025_All	19	0.811	0	8415.56	3384.49	1.3141	gi|154799937|dbj|BAF75351.1|	0	vitellogenin [Nilaparvata lugens]	sp|Q868N5|VIT_APIME	240	3e-62	Vitellogenin OS=Apis mellifera GN=Vg PE=2 SV=1	YPR104c	60.1	2e-08	COG5025	Transcription factor of the Forkhead/HNF3 family	K05628	6e-13	77	phu:Phum_PHUM418040	arginine-glutamic acid dipeptide (RE) repeats	GO:0006810//transport	GO:0022892	-
Unigene19108_All	22	0.882	0	4.9027	2.6668	0.8785	gi|340728217|ref|XP_003402424.1|	3e-55	PREDICTED: protein FAM151B-like isoform 2 [Bombus terrestris]	sp|Q6UXP7|F151B_HUMAN	147	5e-34	Protein FAM151B OS=Homo sapiens GN=FAM151B PE=2 SV=2	--	--	--	--	--	K04951	2e-08	62	dre:568123	cyclic nucleotide gated channel alpha 4	-	-	-
Unigene19112_All	21	0.748	0	49.6772	60.9679	-0.2955	gi|307196325|gb|EFN77938.1|	1e-57	ARMET-like protein [Harpegnathos saltator]	sp|B4JT39|ARMET_DROGR	226	2e-58	Mesencephalic astrocyte-derived neurotrophic factor homolog OS=Drosophila grimshawi GN=Manf PE=3 SV=1	--	--	--	--	--	--	--	--	--	--	GO:0032501//multicellular organismal process;GO:0030030//cell projection organization;GO:0019725//cellular homeostasis	-	-
Unigene19131_All	21	0.522	0	71.1307	110.586	-0.6366	gi|194865618|ref|XP_001971519.1|	3e-98	GG14395 [Drosophila erecta] >gi|190653302|gb|EDV50545.1| GG14395 [Drosophila erecta]	sp|Q9QXE5|TSSP_MOUSE	231	9e-60	Thymus-specific serine protease OS=Mus musculus GN=Prss16 PE=2 SV=1	--	--	--	--	--	K09649	2e-73	276	xla:734265	protease, serine, 16 (thymus) [EC:3.4.-.-]	-	-	-
Unigene19277_All	15	0.761	0	71.1307	110.586	-0.6366	gi|160333785|ref|NP_001103903.1|	0	chitin deacetylase 4 [Tribolium castaneum] >gi|158562480|gb|ABW74146.1| chitin deacetylase 4 [Tribolium castaneum]	--	--	--	--	--	--	--	--	--	K01183	7e-07	56.2	dgr:Dgri_GH20466	chitinase [EC:3.2.1.14]	GO:0006022	GO:0030247//polysaccharide binding;GO:0016787//hydrolase activity	-
Unigene19324_All	18	0.788	0	123.213	28.2147	2.1266	gi|22535408|emb|CAC87118.1|	0	cathepsin B-like protease [Nilaparvata lugens]	sp|P07688|CATB_BOVIN	174	1e-79	Cathepsin B OS=Bos taurus GN=CTSB PE=1 SV=5	AF1946_2	62.4	2e-09	COG4870	Cysteine protease	K01363	3e-85	188	dre:406645	cathepsin B [EC:3.4.22.1]	GO:0019222//regulation of metabolic process;GO:0019538//protein metabolic process	GO:0004175//endopeptidase activity	-
Unigene19339_All	17	0.739	0	8.7168	19.9226	-1.1925	gi|193636528|ref|XP_001947537.1|	7e-84	PREDICTED: protein takeout-like [Acyrthosiphon pisum]	sp|Q9VBV3|TAKT_DROME	116	3e-25	Protein takeout OS=Drosophila melanogaster GN=to PE=2 SV=1	--	--	--	--	--	K07936	3e-11	69.7	phu:Phum_PHUM095420	GTP-binding nuclear protein Ran	-	-	-
Unigene19366_All	22	0.789	0	149.411	176.697	-0.242	gi|111572533|gb|ABH10623.1|	2e-44	selenium-dependent glutathione peroxidase [Unio tumidus]	sp|P23764|GPX3_RAT	160	3e-38	Glutathione peroxidase 3 OS=Rattus norvegicus GN=Gpx3 PE=2 SV=2	slr1171	108	4e-23	COG0386	Glutathione peroxidase	K00432	8e-40	166	gga:427638	glutathione peroxidase [EC:1.11.1.9]	-	GO:0016491//oxidoreductase activity	-
Unigene19380_All	20	0.857	0	6.8888	5.2638	0.3881	gi|307173003|gb|EFN64145.1|	3e-38	DnaJ-like protein subfamily C member 16 [Camponotus floridanus]	sp|Q5RCM7|DJC16_PONAB	110	7e-24	DnaJ homolog subfamily C member 16 OS=Pongo abelii GN=DNAJC16 PE=2 SV=1	lin1509	88.2	8e-18	COG0484	DnaJ-class molecular chaperone with C-terminal Zn finger domain	K09536	7e-39	159	ame:412118	DnaJ homolog subfamily C member 16	-	-	-
Unigene19570_All	20	0.749	0	2.2803	7.1883	-1.6564	gi|270297174|ref|NP_001161914.1|	1e-38	cuticular protein analogous to peritrophins 1-E [Tribolium castaneum] >gi|268309008|gb|ACY95470.1| cuticular protein analogous to peritrophins 1-E [Tribolium castaneum]	--	--	--	--	--	--	--	--	--	--	--	--	--	--	GO:0006022	GO:0030247//polysaccharide binding	-
Unigene1963_All	29	0.709	0	82.4609	85.8732	-0.0585	gi|223951437|gb|ACN29683.1|	0	alakaline phosphatase 2 [Nilaparvata lugens]	sp|P29523|PPB_BOMMO	431	1e-119	Membrane-bound alkaline phosphatase OS=Bombyx mori GN=Alp-m PE=1 SV=3	XF0657	314	4e-85	COG1785	Alkaline phosphatase	K01077	6e-139	495	tca:660063	alkaline phosphatase [EC:3.1.3.1]	-	-	-
Unigene19815_All	21	0.524	0	8.6447	10.2833	-0.2504	gi|328702969|ref|XP_001952811.2|	4e-74	PREDICTED: probable O-sialoglycoprotein endopeptidase 2-like [Acyrthosiphon pisum]	sp|Q9H4B0|OSGP2_HUMAN	233	9e-61	Probable tRNA threonylcarbamoyladenosine biosynthesis protein OSGEPL1 OS=Homo sapiens GN=OSGEPL1 PE=2 SV=2	mlr4224	130	3e-30	COG0533	Metal-dependent proteases with possible chaperone activity	K01409	9e-74	276	nvi:100118784	O-sialoglycoprotein endopeptidase [EC:3.4.24.57]	-	GO:0008233//peptidase activity	-
Unigene19998_All	20	0.881	0	39.8384	420.101	-3.3985	gi|240848893|ref|NP_001155471.1|	1e-102	cuticular protein CPG12-like [Acyrthosiphon pisum] >gi|239790880|dbj|BAH71974.1| ACYPI002333 [Acyrthosiphon pisum]	sp|P12347|PER_ACEAT	104	1e-21	Period clock protein OS=Acetabularia acetabulum PE=4 SV=2	Rv3876	53.1	1e-06	COG0455	ATPases involved in chromosome partitioning	K05185	4e-17	89.7	mmu:14404	gamma-aminobutyric acid (GABA) A receptor epsilon	-	-	-
Unigene20256_All	20	0.769	0	0.7211	2.2884	-1.6661	gi|118789422|ref|XP_317405.3|	5e-25	AGAP008054-PA [Anopheles gambiae str. PEST] >gi|116123211|gb|EAA12338.3| AGAP008054-PA [Anopheles gambiae str. PEST]	sp|Q9W1C9|PEB3_DROME	103	2e-21	Ejaculatory bulb-specific protein 3 OS=Drosophila melanogaster GN=PebIII PE=1 SV=2	--	--	--	--	--	K11321	5e-08	59.7	tca:661106	bromodomain-containing protein 8	-	-	-
Unigene20395_All	28	0.726	0	32.8365	43.0769	-0.3916	gi|134270323|emb|CAL48349.1|	3e-17	preprosulfakinin [Gryllus bimaculatus]	sp|Q295C6|DSK_DROPS	67.4	5e-11	Drosulfakinins OS=Drosophila pseudoobscura pseudoobscura GN=Dsk PE=3 SV=2	--	--	--	--	--	--	--	--	--	--	GO:0007186//G-protein coupled receptor protein signaling pathway;GO:0006937//regulation of muscle contraction	GO:0005179//hormone activity	-
Unigene20509_All	21	0.916	0	3.6127	14.2284	-1.9776	gi|306850729|gb|ADN06872.1|	7e-71	chemosensory protein [Nilaparvata lugens]	sp|Q9W1C9|PEB3_DROME	129	2e-29	Ejaculatory bulb-specific protein 3 OS=Drosophila melanogaster GN=PebIII PE=1 SV=2	--	--	--	--	--	K04352	4e-11	68.2	dan:Dana_GF20186	Ras GTPase-activating protein 1	GO:0051707//response to other organism	-	-
Unigene20661_All	19	0.866	0	50.778	7.0263	2.8534	gi|336169691|gb|AEI25516.1|	1e-155	trypsin-like serine protein [Nilaparvata lugens]	sp|P35039|TRY5_ANOGA	84	2e-15	Trypsin-5 OS=Anopheles gambiae GN=TRYP5 PE=2 SV=2	VC1649	53.1	8e-07	COG5640	Secreted trypsin-like serine protease	K01312	9e-18	91.7	ame:413645	trypsin [EC:3.4.21.4]	-	-	-
Unigene2092_All	27	0.814	0	0	0.0674	-6.0747	gi|307192555|gb|EFN75743.1|	3e-38	Serine protease easter [Harpegnathos saltator]	sp|P13582|EAST_DROME	118	1e-25	Serine protease easter OS=Drosophila melanogaster GN=ea PE=1 SV=3	VC1649	52.8	1e-06	COG5640	Secreted trypsin-like serine protease	K01362	2e-25	117	dme:Dmel_CG4920	[EC:3.4.21.-]	-	-	-
Unigene21166_All	18	0.738	0	143.439	145.828	-0.0238	gi|260678430|gb|ACX48433.1|	1e-19	short neuropeptide F [Rhodnius prolixus]	sp|A0SIF1|SNPF_ANOGA	55.1	2e-07	Short neuropeptide F OS=Anopheles gambiae GN=sNPF PE=2 SV=1	--	--	--	--	--	--	--	--	--	--	-	-	-
Unigene21170_All	19	0.704	0	0.1264	14.2579	-6.8176	gi|183979324|dbj|BAG30750.1|	2e-34	cuticular protein CPR71A [Papilio xuthus]	sp|P83995|CU18B_LOCMI	137	1e-31	Cuticle protein 18.6, isoform B OS=Locusta migratoria PE=1 SV=1	SPBC28F2.12	61.6	1e-09	COG0086	DNA-directed RNA polymerase, beta' subunit/160 kD subunit	K10955	1e-15	78.6	bta:789571	intestinal mucin-2	-	-	-
Unigene21377_All	16	0.679	0	4.6243	5.9501	-0.3637	gi|340718730|ref|XP_003397816.1|	5e-26	PREDICTED: neuroligin-4, X-linked-like [Bombus terrestris]	sp|Q8NFZ3|NLGNY_HUMAN	78.6	1e-14	Neuroligin-4, Y-linked OS=Homo sapiens GN=NLGN4Y PE=2 SV=1	CAP0050	48.9	2e-06	COG2272	Carboxylesterase type B	K07378	5e-30	129	phu:Phum_PHUM165950	neuroligin	-	GO:0005515//protein binding	-
Unigene21642_All	23	0.881	0	20.1866	27.5434	-0.4483	gi|209571429|dbj|BAG75121.1|	0	lipophorin precursor [Nilaparvata lugens]	sp|Q9U943|APLP_LOCMI	1377	0	Apolipophorins OS=Locusta migratoria PE=1 SV=2	--	--	--	--	--	K14462	1e-35	154	gga:396535	apolipoprotein B	GO:0006810//transport	GO:0022892	-
Unigene21643_All	23	0.881	0	12.4942	12.4039	0.0105	gi|209571429|dbj|BAG75121.1|	0	lipophorin precursor [Nilaparvata lugens]	sp|Q9U943|APLP_LOCMI	958	0	Apolipophorins OS=Locusta migratoria PE=1 SV=2	--	--	--	--	--	K14462	5e-36	154	gga:396535	apolipoprotein B	GO:0006810//transport	GO:0022892	-
Unigene21716_All	27	0.514	0	27.6869	52.5222	-0.9237	gi|307209901|gb|EFN86680.1|	1e-178	Peroxidase [Harpegnathos saltator]	sp|Q9VEG6|PERC_DROME	418	1e-115	Chorion peroxidase OS=Drosophila melanogaster GN=Pxt PE=2 SV=3	--	--	--	--	--	K14971	6e-82	306	dwi:Dwil_GK22572	nuclear receptor coactivator 6	-	-	-
Unigene21974_All	23	0.764	0	6.9098	5.7194	0.2728	gi|170595123|ref|XP_001902255.1|	2e-51	U88 [Brugia malayi]	sp|Q55F68|CYAD_DICDI	152	5e-36	Adenylate cyclase, terminal-differentiation specific OS=Dictyostelium discoideum GN=acrA PE=1 SV=1	YBR112c	98.6	2e-20	COG0457	FOG: TPR repeat	K14972	5e-41	169	aga:AgaP_AGAP004734	PAX-interacting protein 1	GO:0009987//cellular process	-	-
Unigene21983_All	19	0.491	0	13.8379	11.4109	0.2782	gi|332025561|gb|EGI65724.1|	1e-135	Putative dolichyl pyrophosphate Man9GlcNAc2 alpha-1,3-glucosyltransferase [Acromyrmex echinatior]	sp|Q9Y672|ALG6_HUMAN	470	2e-131	Dolichyl pyrophosphate Man9GlcNAc2 alpha-1,3-glucosyltransferase OS=Homo sapiens GN=ALG6 PE=1 SV=1	--	--	--	--	--	K03848	2e-134	479	bfo:BRAFLDRAFT_227830	alpha-1,3-glucosyltransferase [EC:2.4.1.-]	-	-	-
Unigene21993_All	23	0.647	0	16.203	15.7855	0.0377	gi|195489925|ref|XP_002092945.1|	1e-128	GE11380 [Drosophila yakuba] >gi|194179046|gb|EDW92657.1| GE11380 [Drosophila yakuba]	sp|Q96PD5|PGRP2_HUMAN	54.3	7e-06	N-acetylmuramoyl-L-alanine amidase OS=Homo sapiens GN=PGLYRP2 PE=1 SV=1	--	--	--	--	--	K01446	1e-06	57	mcc:718287	N-acetylmuramoyl-L-alanine amidase [EC:3.5.1.28]	-	-	-
Unigene22059_All	24	0.51	0	3.6835	3.5383	0.058	gi|332030658|gb|EGI70346.1|	1e-104	UHRF1-binding protein 1-like protein [Acromyrmex echinatior]	sp|Q6BDS2|URFB1_HUMAN	174	9e-43	UHRF1-binding protein 1 OS=Homo sapiens GN=UHRF1BP1 PE=1 SV=1	--	--	--	--	--	--	--	--	--	--	-	-	-
Unigene22063_All	22	0.771	0	72.2191	153.07	-1.0837	gi|158289373|ref|XP_311111.4|	3e-27	cuticular protein 130, RR-1 family (AGAP000047-PA) [Anopheles gambiae str. PEST] >gi|157019024|gb|EAA06220.4| AGAP000047-PA [Anopheles gambiae str. PEST]	sp|Q02817|MUC2_HUMAN	70.5	2e-11	Mucin-2 OS=Homo sapiens GN=MUC2 PE=1 SV=2	Rv0312	55.1	2e-07	COG0443	Molecular chaperone	K10955	2e-11	70.5	bta:789571	intestinal mucin-2	-	-	-
Unigene22274_All	22	0.654	0	4.9375	2.9674	0.7346	gi|28571535|ref|NP_731093.2|	1e-15	PFTAIRE-interacting factor 2 [Drosophila melanogaster] >gi|17104826|gb|AAL35411.1|AF273708_1 PFTAIRE-interacting factor 2 [Drosophila melanogaster] >gi|28381164|gb|AAF54113.3| PFTAIRE-interacting factor 2 [Drosophila melanogaster]	sp|Q54R73|Y5465_DICDI	71.6	1e-11	Uncharacterized protein DDB_G0283357 OS=Dictyostelium discoideum GN=DDB_G0283357 PE=4 SV=1	ZftsK	55.8	2e-07	COG1674	DNA segregation ATPase FtsK/SpoIIIE and related proteins	K14972	2e-10	67.4	xtr:100494109	PAX-interacting protein 1	-	GO:0005488//binding	-
Unigene22299_All	23	0.793	0	18.2249	21.217	-0.2193	gi|195151191|ref|XP_002016531.1|	1e-32	GL11629 [Drosophila persimilis] >gi|194110378|gb|EDW32421.1| GL11629 [Drosophila persimilis]	sp|Q7M4E9|CUD3_SCHGR	119	3e-26	Endocuticle structural glycoprotein SgAbd-3 OS=Schistocerca gregaria PE=1 SV=1	--	--	--	--	--	--	--	--	--	--	-	-	-
Unigene22301_All	20	0.451	0	10.5927	14.2223	-0.4251	gi|158286675|ref|XP_308860.3|	1e-109	AGAP006894-PA [Anopheles gambiae str. PEST] >gi|157020582|gb|EAA03964.3| AGAP006894-PA [Anopheles gambiae str. PEST]	sp|P56966|GGPPS_BOVIN	177	2e-85	Geranylgeranyl pyrophosphate synthase OS=Bos taurus GN=GGPS1 PE=1 SV=2	YPL069c	106	1e-44	COG0142	Geranylgeranyl pyrophosphate synthase	K00804	7e-110	233	aga:AgaP_AGAP006894	geranylgeranyl diphosphate synthase, type III [EC:2.5.1.1 2.5.1.10 2.5.1.29]	GO:0006720//isoprenoid metabolic process	GO:0003824//catalytic activity	-
Unigene22397_All	21	0.655	0	5.2374	7.599	-0.537	gi|91077584|ref|XP_973097.1|	0	PREDICTED: similar to ADAM metalloprotease CG1964 [Tribolium castaneum]	sp|Q10741|ADA10_BOVIN	407	2e-112	Disintegrin and metalloproteinase domain-containing protein 10 OS=Bos taurus GN=ADAM10 PE=1 SV=1	--	--	--	--	--	K06704	0	932	tca:661872	disintegrin and metalloproteinase domain-containing protein 10 [EC:3.4.24.81]	-	-	-
Unigene22475_All	25	0.59	0	4.7813	2.8532	0.7448	gi|91076338|ref|XP_971007.1|	1e-13	PREDICTED: similar to AGAP002775-PA [Tribolium castaneum]	--	--	--	--	--	--	--	--	--	--	--	--	--	--	-	-	-
Unigene22500_All	22	0.529	0	39.6387	28.8714	0.4573	gi|91091676|ref|XP_971840.1|	3e-16	PREDICTED: similar to AGAP010573-PA [Tribolium castaneum]	--	--	--	--	--	--	--	--	--	--	--	--	--	--	-	-	-
Unigene22917_All	16	0.516	0	5220.52	4676.28	0.1588	gi|222446330|dbj|BAH20875.1|	9e-09	apolipophorin-III precursor [Lethocerus deyrollei]	--	--	--	--	--	--	--	--	--	--	--	--	--	--	-	-	-
Unigene22978_All	17	0.49	0	10.0889	18.6117	-0.8834	gi|91076512|ref|XP_973316.1|	4e-57	PREDICTED: similar to CG9849 CG9849-PA [Tribolium castaneum]	sp|Q9W1W9|PADC1_DROME	178	4e-44	PRADC1-like protein OS=Drosophila melanogaster GN=CG9849 PE=2 SV=1	--	--	--	--	--	K10086	6e-10	64.7	tad:TRIADDRAFT_20429	ER degradation enhancer, mannosidase alpha-like 3	GO:0001709//cell fate determination	-	-
Unigene22980_All	27	0.77	0	23.2344	24.0754	-0.0513	gi|170595123|ref|XP_001902255.1|	1e-28	U88 [Brugia malayi]	sp|Q55F68|CYAD_DICDI	109	3e-23	Adenylate cyclase, terminal-differentiation specific OS=Dictyostelium discoideum GN=acrA PE=1 SV=1	YBR112c	66.2	6e-11	COG0457	FOG: TPR repeat	K11647	5e-24	111	dmo:Dmoj_GI13420	SWI/SNF-related matrix-associated actin-dependent regulator of chromatin subfamily A member 2/4 [EC:3.6.4.-]	-	GO:0005488//binding	-
Unigene23029_All	28	0.715	0	57.6504	74.6301	-0.3724	gi|208972541|gb|ACI32831.1|	6e-52	beta-1,3-glucanase [Colias eurytheme]	sp|Q9NJ98|BGBP1_MANSE	175	8e-43	Beta-1,3-glucan-binding protein 1 OS=Manduca sexta PE=1 SV=1	--	--	--	--	--	--	--	--	--	--	-	-	-
Unigene23030_All	17	0.501	0	2.45	2.0744	0.2401	gi|332017035|gb|EGI57834.1|	1e-142	Abhydrolase domain-containing protein 4 [Acromyrmex echinatior]	sp|Q8VD66|ABHD4_MOUSE	341	7e-93	Abhydrolase domain-containing protein 4 OS=Mus musculus GN=Abhd4 PE=2 SV=1	SPAC6G10.03c	115	1e-25	COG0596	Predicted hydrolases or acyltransferases (alpha/beta hydrolase superfamily)	K13698	2e-95	349	xtr:550041	abhydrolase domain-containing protein 4	-	-	-
Unigene23059_All	18	0.521	0	38.4331	49.3087	-0.3595	gi|345480240|ref|XP_003424114.1|	2e-74	PREDICTED: plancitoxin-1-like isoform 2 [Nasonia vitripennis]	sp|Q75WF2|DNA2_ACAPL	246	3e-64	Plancitoxin-1 OS=Acanthaster planci PE=1 SV=1	--	--	--	--	--	K01158	2e-75	283	nvi:100123791	deoxyribonuclease II [EC:3.1.22.1]	GO:0006259//DNA metabolic process;GO:0007275//multicellular organismal development	GO:0005488//binding;GO:0004520//endodeoxyribonuclease activity	-
Unigene23067_All	21	0.799	0	1.8197	0.6247	1.5425	gi|345487544|ref|XP_001601754.2|	0	PREDICTED: LOW QUALITY PROTEIN: baculoviral IAP repeat-containing protein 6 [Nasonia vitripennis]	sp|Q9NR09|BIRC6_HUMAN	501	2e-140	Baculoviral IAP repeat-containing protein 6 OS=Homo sapiens GN=BIRC6 PE=1 SV=2	--	--	--	--	--	K10586	0	771	nvi:100117554	baculoviral IAP repeat-containing protein 6 (apollon) [EC:6.3.2.19]	-	-	-
Unigene23176_All	17	0.551	0	75.7427	82.5417	-0.124	gi|239792577|dbj|BAH72616.1|	3e-32	ACYPI31162 [Acyrthosiphon pisum]	sp|Q5IJ48|CRUM2_HUMAN	56.6	1e-07	Crumbs homolog 2 OS=Homo sapiens GN=CRB2 PE=1 SV=2	--	--	--	--	--	K02599	2e-06	52.8	rno:29492	Notch	-	-	-
Unigene23178_All	21	0.474	0	29.0091	27.6647	0.0685	gi|91080473|ref|XP_970438.1|	1e-49	PREDICTED: similar to IMP1 inner mitochondrial membrane peptidase-like [Tribolium castaneum]	sp|Q96LU5|IMP1L_HUMAN	155	2e-37	Mitochondrial inner membrane protease subunit 1 OS=Homo sapiens GN=IMMP1L PE=2 SV=1	SPBC2D10.07c	99.4	5e-21	COG0681	Signal peptidase I	K09647	2e-50	198	tca:659005	mitochondrial inner membrane protease subunit 1 [EC:3.4.21.-]	-	GO:0008233//peptidase activity	GO:0043231//intracellular membrane-bounded organelle;GO:0016020//membrane
Unigene23184_All	20	0.469	0	8.0284	8.956	-0.1577	gi|189233611|ref|XP_969598.2|	1e-157	PREDICTED: similar to AGAP004915-PA [Tribolium castaneum]	sp|Q26474|LACH_SCHAM	163	3e-39	Lachesin OS=Schistocerca americana GN=LAC PE=1 SV=1	--	--	--	--	--	K06774	3e-29	130	aml:100465968	neurotrimin	-	-	-
Unigene23219_All	15	0.539	0	24.8305	21.7627	0.1903	gi|306850727|gb|ADN06871.1|	4e-42	chemosensory protein [Nilaparvata lugens]	sp|Q9W1C9|PEB3_DROME	133	6e-31	Ejaculatory bulb-specific protein 3 OS=Drosophila melanogaster GN=PebIII PE=1 SV=2	--	--	--	--	--	K04352	5e-10	63.9	dan:Dana_GF20186	Ras GTPase-activating protein 1	-	-	-
Unigene23237_All	21	0.476	0	3.7323	5.9855	-0.6814	gi|190360165|sp|A1A4L4.1|F188B_BOVIN	8e-50	RecName: Full=Protein FAM188B >gi|119224081|gb|AAI26672.1| UPF0526 protein [Bos taurus]	sp|A1A4L4|F188B_BOVIN	199	1e-50	Protein FAM188B OS=Bos taurus GN=FAM188B PE=2 SV=1	--	--	--	--	--	--	--	--	--	--	-	-	-
Unigene23241_All	15	0.508	0	0.4242	3.6703	-3.1131	gi|345482661|ref|XP_001608039.2|	3e-57	PREDICTED: sushi, von Willebrand factor type A, EGF and pentraxin domain-containing protein 1-like [Nasonia vitripennis]	sp|Q7SIC1|FUCL_ANGAN	58.9	3e-08	Fucolectin OS=Anguilla anguilla PE=1 SV=1	--	--	--	--	--	K06942	6e-11	67.8	bfo:BRAFLDRAFT_74841		GO:0009987//cellular process	GO:0030246//carbohydrate binding	-
Unigene2328_All	15	0.743	0	1.1753	4.208	-1.8401	gi|193579936|ref|XP_001950765.1|	1e-15	PREDICTED: venom carboxylesterase-6-like [Acyrthosiphon pisum]	sp|Q86GC8|ACES_CULPI	73.9	3e-13	Acetylcholinesterase OS=Culex pipiens GN=ACHE1 PE=2 SV=2	BS_pnbA	52.4	2e-07	COG2272	Carboxylesterase type B	K01049	2e-13	74.3	aag:AaeL_AAEL000511	acetylcholinesterase [EC:3.1.1.7]	-	-	-
Unigene23303_All	20	0.834	0	2.3147	31.4439	-3.7639	gi|195426922|ref|XP_002061533.1|	2e-10	GK20951 [Drosophila willistoni] >gi|194157618|gb|EDW72519.1| GK20951 [Drosophila willistoni]	sp|Q94804|CU23_TENMO	61.6	4e-09	Cuticle protein LPCP-23 OS=Tenebrio molitor GN=LPCP-23 PE=3 SV=2	--	--	--	--	--	--	--	--	--	--	-	-	-
Unigene23364_All	24	0.835	0	19.5369	28.1428	-0.5266	gi|307207787|gb|EFN85405.1|	1e-171	Protein disulfide-isomerase [Harpegnathos saltator]	sp|P54399|PDI_DROME	553	2e-156	Protein disulfide-isomerase OS=Drosophila melanogaster GN=Pdi PE=2 SV=1	SPAC1F5.02	261	6e-69	COG0526	Thiol-disulfide isomerase and thioredoxins	K09580	6e-170	598	nvi:100121753	protein disulfide-isomerase A1 [EC:5.3.4.1]	-	-	-
Unigene23483_All	17	0.861	0	12.649	16.2605	-0.3623	gi|195590731|ref|XP_002085098.1|	2e-11	GD12490 [Drosophila simulans] >gi|194197107|gb|EDX10683.1| GD12490 [Drosophila simulans]	sp|P83990|CU125_LOCMI	63.5	1e-09	Cuticle protein 12.5 OS=Locusta migratoria PE=1 SV=1	--	--	--	--	--	K04632	8e-06	50.8	ecb:100056464	guanine nucleotide binding protein (G protein), alpha stimulating activity polypeptide	-	GO:0042302//structural constituent of cuticle	-
Unigene23547_All	22	0.473	0	2.6191	4.0494	-0.6286	gi|340708858|ref|XP_003393035.1|	4e-45	PREDICTED: group XV phospholipase A2-like [Bombus terrestris]	sp|Q8NCC3|PAG15_HUMAN	145	6e-35	Group XV phospholipase A2 OS=Homo sapiens GN=PLA2G15 PE=1 SV=2	--	--	--	--	--	K06129	5e-46	182	ame:552091	lysophospholipase III [EC:3.1.1.5]	GO:0044238//primary metabolic process	GO:0008374//O-acyltransferase activity	-
Unigene23893_All	15	0.5	0	3.0332	3.2581	-0.1032	gi|307189803|gb|EFN74075.1|	4e-13	Myosin-XVIIIa [Camponotus floridanus]	sp|Q92614|MY18A_HUMAN	66.6	5e-11	Myosin-XVIIIa OS=Homo sapiens GN=MYO18A PE=1 SV=3	--	--	--	--	--	K10362	3e-14	77	phu:Phum_PHUM607810	myosin XVIII	-	GO:0005515//protein binding	GO:0044446;GO:0005634//nucleus
Unigene24214_All	24	0.515	1	2.0059	4.4887	-1.162	gi|48124377|ref|XP_393262.1|	5e-57	PREDICTED: EF-hand domain-containing protein KIAA0494-like [Apis mellifera]	sp|O75071|K0494_HUMAN	67.4	2e-10	EF-hand domain-containing protein KIAA0494 OS=Homo sapiens GN=KIAA0494 PE=1 SV=1	--	--	--	--	--	K14570	3e-12	73.2	isc:IscW_ISCW008155	RNA exonuclease 1 [EC:3.1.-.-]	-	-	-
Unigene24261_All	21	0.504	0	2.3609	2.5661	-0.1202	gi|328719802|ref|XP_001944411.2|	1e-09	PREDICTED: serine-protein kinase ATM-like [Acyrthosiphon pisum]	--	--	--	--	--	--	--	--	--	K04728	3e-12	71.2	phu:Phum_PHUM472530	ataxia telangectasia mutated family protein [EC:2.7.11.1]	-	-	-
Unigene24362_All	19	0.747	0	3.5975	5.5969	-0.6376	gi|328702680|ref|XP_003241980.1|	2e-76	PREDICTED: neural-cadherin-like [Acyrthosiphon pisum]	sp|O15943|CADN_DROME	263	2e-69	Neural-cadherin OS=Drosophila melanogaster GN=CadN PE=1 SV=2	--	--	--	--	--	K06813	2e-12	73.6	bfo:BRAFLDRAFT_72456	cadherin 23	GO:0007411//axon guidance;GO:0016337//cell-cell adhesion;GO:0007389//pattern specification process;GO:0007154//cell communication;GO:0042051//compound eye photoreceptor development;GO:0030516//regulation of axon extension;GO:0031345//negative regulation of cell projection organization	GO:0005515//protein binding	GO:0016021//integral to membrane
Unigene24368_All	19	0.786	0	94.3517	129.088	-0.4522	gi|325303218|tpg|DAA34695.1|	4e-08	TPA: TPA_inf: salivary mucin [Amblyomma variegatum]	sp|O76217|PE1_ANOGA	54.7	7e-07	Peritrophin-1 OS=Anopheles gambiae GN=Aper1 PE=2 SV=2	--	--	--	--	--	--	--	--	--	--	-	-	-
Unigene24570_All	28	0.533	0	3.6073	3.9308	-0.1239	gi|119614375|gb|EAW93969.1|	1e-12	hCG2042891, isoform CRA_b [Homo sapiens]	sp|Q4G0A6|F188B_HUMAN	58.9	2e-13	Protein FAM188B OS=Homo sapiens GN=FAM188B PE=2 SV=2	--	--	--	--	--	--	--	--	--	--	-	-	-
Unigene24585_All	16	0.452	0	13.8754	4.9187	1.4962	gi|296235130|ref|XP_002762771.1|	1e-103	PREDICTED: peroxiredoxin-4-like [Callithrix jacchus]	sp|Q13162|PRDX4_HUMAN	376	2e-103	Peroxiredoxin-4 OS=Homo sapiens GN=PRDX4 PE=1 SV=1	SPCC576.03c	236	9e-62	COG0450	Peroxiredoxin	K03386	1e-103	377	dre:570477	peroxiredoxin (alkyl hydroperoxide reductase subunit C) [EC:1.11.1.15]	-	-	-
Unigene24784_All	17	0.801	0	2.1814	7.9208	-1.8604	gi|189240981|ref|XP_001808745.1|	0	PREDICTED: similar to knickkopf CG6217-PA, partial [Tribolium castaneum]	sp|Q9VGY6|DOMON_DROME	278	9e-74	DOMON domain-containing protein CG14681 OS=Drosophila melanogaster GN=CG14681 PE=2 SV=2	--	--	--	--	--	--	--	--	--	--	GO:0035151//regulation of tube size, open tracheal system;GO:0016331//morphogenesis of embryonic epithelium;GO:0040003//chitin-based cuticle development;GO:0006031//chitin biosynthetic process;GO:0007169//transmembrane receptor protein tyrosine kinase signaling pathway;GO:0006547//histidine metabolic process	GO:0016715	-
Unigene24811_All	28	0.452	0	6.5719	3.6655	0.8423	gi|328713142|ref|XP_001951374.2|	0	PREDICTED: nipped-B-like protein [Acyrthosiphon pisum]	sp|Q6KCD5|NIPBL_MOUSE	583	2e-165	Nipped-B-like protein OS=Mus musculus GN=Nipbl PE=1 SV=1	--	--	--	--	--	K06672	0	922	phu:Phum_PHUM035670	cohesin loading factor subunit SCC2	-	-	-
Unigene25002_All	22	0.796	0	24.4021	31.428	-0.365	gi|91076646|ref|XP_970569.1|	0	PREDICTED: similar to heat shock 70 kD protein cognate [Tribolium castaneum]	sp|P29844|HSP7C_DROME	839	0	Heat shock 70 kDa protein cognate 3 OS=Drosophila melanogaster GN=Hsc70-3 PE=2 SV=2	SPAC22A12.15c	644	0	COG0443	Molecular chaperone	K09490	0	848	tca:659147	heat shock 70kDa protein 5	GO:0035194//posttranscriptional gene silencing by RNA;GO:0006950//response to stress;GO:0007610//behavior	GO:0017111//nucleoside-triphosphatase activity;GO:0032559//adenyl ribonucleotide binding	GO:0043231//intracellular membrane-bounded organelle;GO:0044444//cytoplasmic part;GO:0015630//microtubule cytoskeleton
Unigene25038_All	26	0.713	0	12.4781	11.2192	0.1534	gi|328703499|ref|XP_001948385.2|	0	PREDICTED: protein RIC1 homolog [Acyrthosiphon pisum]	sp|Q9V3C5|RIC1_DROME	777	0	Protein RIC1 homolog OS=Drosophila melanogaster GN=CG9063 PE=1 SV=1	--	--	--	--	--	--	--	--	--	--	-	-	-
Unigene25176_All	19	0.826	0	255.167	181.208	0.4938	gi|6688879|emb|CAB65309.1|	1e-133	ferritin subunit (glycosylated) [Nilaparvata lugens]	sp|P29036|FRI1_MAIZE	55.5	1e-06	Ferritin-1, chloroplastic OS=Zea mays GN=FER1 PE=1 SV=2	--	--	--	--	--	K00522	9e-08	58.9	nve:NEMVE_v1g123261	ferritin heavy chain [EC:1.16.3.1]	-	GO:0005488//binding	-
Unigene25223_All	18	0.879	0	165.456	236.177	-0.5134	gi|113951719|ref|NP_001039289.1|	2e-35	chemosensory protein 7 [Tribolium castaneum] >gi|112031740|gb|ABH88180.1| chemosensory protein 7 [Tribolium castaneum] >gi|270011118|gb|EFA07566.1| chemosensory protein 12 [Tribolium castaneum]	sp|Q9W1C9|PEB3_DROME	123	2e-27	Ejaculatory bulb-specific protein 3 OS=Drosophila melanogaster GN=PebIII PE=1 SV=2	--	--	--	--	--	K11321	3e-11	69.3	tca:661106	bromodomain-containing protein 8	-	-	-
Unigene25228_All	18	0.486	0	17.2802	17.5912	-0.0257	gi|328719811|ref|XP_003246866.1|	4e-64	PREDICTED: serine protease snake-like [Acyrthosiphon pisum]	sp|P05049|SNAK_DROME	158	1e-37	Serine protease snake OS=Drosophila melanogaster GN=snk PE=1 SV=2	VC1649	80.1	1e-14	COG5640	Secreted trypsin-like serine protease	K09640	3e-51	204	api:100166365	transmembrane protease, serine 9 [EC:3.4.21.-]	-	-	-
Unigene25232_All	15	0.47	0	5.9462	5.3582	0.1502	gi|110751164|ref|XP_392759.3|	2e-94	PREDICTED: hemicentin-1-like [Apis mellifera]	sp|Q90773|CEPU1_CHICK	117	5e-25	Protein CEPU-1 OS=Gallus gallus PE=1 SV=1	--	--	--	--	--	K06774	3e-25	117	tgu:100226286	neurotrimin	-	-	-
Unigene25332_All	17	0.556	0	0.6174	0.4737	0.3822	gi|156537576|ref|XP_001607680.1|	1e-98	PREDICTED: acyl-CoA synthetase family member 3, mitochondrial-like isoform 1 [Nasonia vitripennis] >gi|345479629|ref|XP_003423995.1| PREDICTED: acyl-CoA synthetase family member 3, mitochondrial-like isoform 2 [Nasonia vitripennis] >gi|345479632|ref|XP_003423996.1| PREDICTED: acyl-CoA synthetase family member 3, mitochondrial-like isoform 3 [Nasonia vitripennis]	sp|Q58DN7|ACSF3_BOVIN	341	5e-93	Acyl-CoA synthetase family member 3, mitochondrial OS=Bos taurus GN=ACSF3 PE=2 SV=1	SMa0150	189	7e-48	COG0318	Acyl-CoA synthetases (AMP-forming)/AMP-acid ligases II	K01904	5e-23	108	spu:581911	4-coumarate--CoA ligase [EC:6.2.1.12]	-	-	-
Unigene25408_All	19	0.648	0	3.9382	7.5789	-0.9445	gi|157112536|ref|XP_001651825.1|	1e-119	amidase [Aedes aegypti] >gi|108878046|gb|EAT42271.1| amidase [Aedes aegypti]	sp|Q6DH69|FAH2A_DANRE	352	5e-96	Fatty-acid amide hydrolase 2-A OS=Danio rerio GN=faah2a PE=2 SV=1	all7525	150	6e-36	COG0154	Asp-tRNAAsn/Glu-tRNAGln amidotransferase A subunit and related amidases	K01426	6e-89	328	dpo:Dpse_GA20671	amidase [EC:3.5.1.4]	-	-	-
Unigene25432_All	18	0.873	0	7.7544	6.2311	0.3155	gi|189242073|ref|XP_970555.2|	7e-41	PREDICTED: similar to beaten path IIa CG14334-PA [Tribolium castaneum]	--	--	--	--	--	--	--	--	--	K14313	2e-28	126	ame:412835	nuclear pore complex protein Nup53	-	-	-
Unigene25452_All	21	0.771	0	5.1095	27.0409	-2.4039	gi|193603540|ref|XP_001948479.1|	1e-148	PREDICTED: protein yellow-like [Acyrthosiphon pisum]	sp|Q9BI17|YELL_DROYA	142	1e-32	Protein yellow OS=Drosophila yakuba GN=y PE=3 SV=1	DR1790	66.6	2e-10	COG3386	Gluconolactonase	--	--	--	--	--	-	-	-
Unigene25617_All	36		0	29.2973	329.064	-3.4895	gi|118784988|ref|XP_314230.3|	1e-15	cuticular protein 4 from Low Complexity family (AGAP003334-PA) [Anopheles gambiae str. PEST] >gi|116128139|gb|EAA09600.3| AGAP003334-PA [Anopheles gambiae str. PEST]	sp|Q9TXD9|CUF1_TENMO	63.5	1e-09	Larval cuticle protein F1 OS=Tenebrio molitor PE=1 SV=1	--	--	--	--	--	--	--	--	--	--	-	-	-
Unigene25707_All	22	0.651	1	5.1822	5.4571	-0.0746	gi|307203927|gb|EFN82834.1|	6e-21	Putative polypeptide N-acetylgalactosaminyltransferase 9 [Harpegnathos saltator]	sp|Q95ZJ1|GALT5_CAEEL	51.6	4e-06	Polypeptide N-acetylgalactosaminyltransferase 5 OS=Caenorhabditis elegans GN=gly-5 PE=1 SV=2	--	--	--	--	--	K00710	3e-23	108	nvi:100121727	polypeptide N-acetylgalactosaminyltransferase [EC:2.4.1.41]	-	-	-
Unigene26038_All	14	0.617	0	518.503	1872.14	-1.8523	gi|158289373|ref|XP_311111.4|	2e-29	cuticular protein 130, RR-1 family (AGAP000047-PA) [Anopheles gambiae str. PEST] >gi|157019024|gb|EAA06220.4| AGAP000047-PA [Anopheles gambiae str. PEST]	sp|Q02817|MUC2_HUMAN	99.8	5e-20	Mucin-2 OS=Homo sapiens GN=MUC2 PE=1 SV=2	Rv3876	71.2	4e-12	COG0455	ATPases involved in chromosome partitioning	K10955	6e-20	99.4	hsa:4583	intestinal mucin-2	-	-	-
Unigene26096_All	22	0.721	0	56.3567	54.9907	0.0354	gi|208658339|gb|ACI30680.1|	4e-73	odorant-binding protein [Nilaparvata lugens]	sp|Q9VR94|OB19A_DROME	53.1	1e-06	General odorant-binding protein 19a OS=Drosophila melanogaster GN=Obp19a PE=2 SV=1	--	--	--	--	--	--	--	--	--	--	GO:0051234//establishment of localization	GO:0005488//binding	-
Unigene26098_All	21	0.916	0	58.9083	89.535	-0.604	gi|306850727|gb|ADN06871.1|	1e-47	chemosensory protein [Nilaparvata lugens]	sp|Q9W1C9|PEB3_DROME	145	2e-34	Ejaculatory bulb-specific protein 3 OS=Drosophila melanogaster GN=PebIII PE=1 SV=2	--	--	--	--	--	K04352	4e-11	68.6	dan:Dana_GF20186	Ras GTPase-activating protein 1	GO:0051707//response to other organism	-	-
Unigene26172_All	24	0.791	0	9.8279	12.9054	-0.393	gi|291293226|gb|ADD92156.1|	1e-139	beta-glucosidase [Odontotermes formosanus]	sp|Q95X01|MYRO1_BREBR	469	4e-131	Myrosinase 1 OS=Brevicoryne brassicae PE=1 SV=1	BH1923	301	2e-81	COG2723	Beta-glucosidase/6-phospho-beta-glucosidase/beta-galactosidase	K01229	2e-122	440	aag:AaeL_AAEL009246	lactase-phlorizin hydrolase [EC:3.2.1.108 3.2.1.62]	-	-	-
Unigene26183_All	22	0.829	0	60.0892	59.6145	0.0114	gi|189233829|ref|XP_972053.2|	0	PREDICTED: similar to protein disulfide-isomerase A6 [Tribolium castaneum]	sp|Q922R8|PDIA6_MOUSE	547	8e-155	Protein disulfide-isomerase A6 OS=Mus musculus GN=Pdia6 PE=1 SV=3	SPAC17H9.14c	118	4e-26	COG0526	Thiol-disulfide isomerase and thioredoxins	K09584	0	650	tca:660754	protein disulfide-isomerase A6 [EC:5.3.4.1]	GO:0019725//cellular homeostasis	GO:0003824//catalytic activity	-
Unigene26225_All	15	0.501	0	39.1803	55.4733	-0.5017	gi|307209868|gb|EFN86647.1|	5e-47	Endoplasmic reticulum protein ERp29 [Harpegnathos saltator]	sp|P30040|ERP29_HUMAN	136	2e-31	Endoplasmic reticulum resident protein 29 OS=Homo sapiens GN=ERP29 PE=1 SV=4	SPAC17H9.14c	52	2e-06	COG0526	Thiol-disulfide isomerase and thioredoxins	K09586	8e-53	207	phu:Phum_PHUM260550	endoplasmic reticulum protein 29	-	-	-
Unigene26505_All	20	0.826	0	99.7574	148.426	-0.5733	gi|91086241|ref|XP_972593.1|	0	PREDICTED: similar to AGAP002176-PA [Tribolium castaneum]	sp|P21661|NEC2_MOUSE	788	0	Neuroendocrine convertase 2 OS=Mus musculus GN=Pcsk2 PE=2 SV=1	YNL238w_1	290	5e-78	COG1404	Subtilisin-like serine proteases	K01360	0	1089	tca:661336	proprotein convertase subtilisin/kexin type 2 [EC:3.4.21.94]	GO:0019538//protein metabolic process	GO:0004175//endopeptidase activity	-
Unigene26567_All	15	0.592	0	2.9926	3.6321	-0.2794	gi|328785476|ref|XP_623872.3|	4e-95	PREDICTED: tudor and KH domain-containing protein-like isoform 2 [Apis mellifera]	sp|Q9Y2W6|TDRKH_HUMAN	232	6e-60	Tudor and KH domain-containing protein OS=Homo sapiens GN=TDRKH PE=1 SV=2	--	--	--	--	--	K13210	1e-18	95.1	nve:NEMVE_v1g244532	far upstream element-binding protein	-	-	-
Unigene26701_All	16	0.459	0	2.4901	19.4521	-2.9657	gi|307171865|gb|EFN63520.1|	7e-31	Chitinase-3-like protein 1 [Camponotus floridanus]	--	--	--	--	--	--	--	--	--	--	--	--	--	--	-	-	-
Unigene26705_All	18	0.875	0	8.6371	11.3653	-0.396	gi|195395184|ref|XP_002056216.1|	3e-35	GJ10816 [Drosophila virilis] >gi|194142925|gb|EDW59328.1| GJ10816 [Drosophila virilis]	sp|P06731|CEAM5_HUMAN	53.1	4e-06	Carcinoembryonic antigen-related cell adhesion molecule 5 OS=Homo sapiens GN=CEACAM5 PE=1 SV=3	--	--	--	--	--	K14313	2e-32	140	ame:412835	nuclear pore complex protein Nup53	-	-	-
Unigene26708_All	21	0.744	0	4.2015	3.0556	0.4594	gi|197245357|ref|NP_001127782.1|	4e-24	transmembrane and tetratricopeptide repeat containing 4 [Nasonia vitripennis]	sp|Q8BG19|TMTC4_MOUSE	103	4e-22	Transmembrane and TPR repeat-containing protein 4 OS=Mus musculus GN=Tmtc4 PE=2 SV=1	CC0119_1	49.3	2e-06	COG0457	FOG: TPR repeat	--	--	--	--	--	-	-	-
Unigene26856_All	15	0.674	0	6.1786	7.6044	-0.2996	gi|328776977|ref|XP_625128.3|	2e-36	PREDICTED: x-ray repair cross-complementing protein 5-like [Apis mellifera]	--	--	--	--	--	--	--	--	--	K10885	2e-37	156	ame:552750	ATP-dependent DNA helicase 2 subunit 2	-	-	-
Unigene2717_All	16	0.668	0	127.04	143.808	-0.1789	gi|195390893|ref|XP_002054102.1|	1e-96	GJ22975 [Drosophila virilis] >gi|194152188|gb|EDW67622.1| GJ22975 [Drosophila virilis]	sp|P10960|SAP_RAT	170	8e-41	Sulfated glycoprotein 1 OS=Rattus norvegicus GN=Psap PE=1 SV=1	--	--	--	--	--	K12382	8e-120	432	nvi:100119722	saposin	-	-	-
Unigene27237_All	24	0.617	0	6.6225	14.0243	-1.0825	gi|328707512|ref|XP_001951244.2|	1e-130	PREDICTED: slowpoke-binding protein-like [Acyrthosiphon pisum]	sp|Q8IPH9|SLOB_DROME	315	9e-85	Slowpoke-binding protein OS=Drosophila melanogaster GN=Slob PE=1 SV=2	--	--	--	--	--	K11322	8e-21	102	tca:660832	enhancer of polycomb-like protein	-	-	-
Unigene27298_All	18	0.68	0	4.1434	2.6298	0.6559	gi|195055147|ref|XP_001994482.1|	7e-54	GH15949 [Drosophila grimshawi] >gi|193892245|gb|EDV91111.1| GH15949 [Drosophila grimshawi]	sp|Q75BI6|MED15_ASHGO	89.7	4e-17	Mediator of RNA polymerase II transcription subunit 15 OS=Ashbya gossypii (strain ATCC 10895 / CBS 109.51 / FGSC 9923 / NRRL Y-1056) GN=GAL11 PE=3 SV=1	YKL032c	66.6	8e-11	COG5648	Chromatin-associated proteins containing the HMG domain	K14972	2e-16	87	aga:AgaP_AGAP004734	PAX-interacting protein 1	-	-	-
Unigene27465_All	17	0.764	0	5.8222	9.8645	-0.7607	gi|328711497|ref|XP_003244554.1|	1e-12	PREDICTED: protein FAM3C-like [Acyrthosiphon pisum]	--	--	--	--	--	--	--	--	--	K09666	4e-08	57	bmy:Bm1_54625	beta-1,2-N-acetylglucosaminyltransferase [EC:2.4.1.-]	-	-	-
Unigene27588_All	23	0.878	0	4.5288	8.8227	-0.9621	gi|195401106|ref|XP_002059155.1|	2e-24	GJ16239 [Drosophila virilis] >gi|194156029|gb|EDW71213.1| GJ16239 [Drosophila virilis]	--	--	--	--	--	--	--	--	--	K14313	8e-16	82	ame:412835	nuclear pore complex protein Nup53	-	-	GO:0044464//cell part
Unigene277_All	15	0.755	0	15.5557	8.431	0.8837	gi|193579936|ref|XP_001950765.1|	1e-119	PREDICTED: venom carboxylesterase-6-like [Acyrthosiphon pisum]	sp|B2D0J5|EST6_APIME	387	2e-106	Venom carboxylesterase-6 OS=Apis mellifera PE=2 SV=1	BS_pnbA	167	6e-41	COG2272	Carboxylesterase type B	K01063	8e-74	278	tca:658208	juvenile-hormone esterase [EC:3.1.1.59]	-	-	-
Unigene2780_All	16	0.513	0	64.6097	92.6758	-0.5204	gi|345487237|ref|XP_001601730.2|	2e-13	PREDICTED: LIRP-like [Nasonia vitripennis]	sp|P15131|LIRP_LOCMI	68.2	3e-11	LIRP OS=Locusta migratoria PE=1 SV=2	--	--	--	--	--	--	--	--	--	--	-	-	-
Unigene27893_All	20	0.555	0	48.8215	6.0912	3.0027	gi|91081361|ref|XP_971457.1|	1e-65	PREDICTED: similar to small GTP-binding protein [Tribolium castaneum]	sp|Q8N442|GUF1_HUMAN	240	6e-62	Translation factor GUF1, mitochondrial OS=Homo sapiens GN=GUF1 PE=1 SV=1	AGc411	209	3e-53	COG0481	Membrane GTPase LepA	K03596	9e-59	230	nve:NEMVE_v1g106275	GTP-binding protein LepA	-	GO:0000166//nucleotide binding	-
Unigene28015_All	17	0.683	0	10.9328	80.0078	-2.8715	gi|118787681|ref|XP_316209.3|	4e-35	cuticular protein 17 from Low Complexity family (AGAP006149-PA) [Anopheles gambiae str. PEST] >gi|116126918|gb|EAA11236.4| AGAP006149-PA [Anopheles gambiae str. PEST]	sp|P83992|CU16A_LOCMI	130	1e-29	Cuticle protein 16.5, isoform A OS=Locusta migratoria PE=1 SV=1	YPO2725	99.8	4e-21	COG3501	Uncharacterized protein conserved in bacteria	K10955	4e-27	121	hsa:4583	intestinal mucin-2	-	-	-
Unigene28119_All	20	0.507	0	7.5138	9.977	-0.4091	gi|328786842|ref|XP_624656.2|	0	PREDICTED: RNA pseudouridylate synthase domain-containing protein 2-like [Apis mellifera]	sp|Q8IZ73|RUSD2_HUMAN	424	1e-117	RNA pseudouridylate synthase domain-containing protein 2 OS=Homo sapiens GN=RPUSD2 PE=1 SV=2	SPAC18B11.02c	245	2e-64	COG0564	Pseudouridylate synthases, 23S RNA-specific	K01718	9e-117	421	gga:428833	pseudouridylate synthase [EC:4.2.1.70]	GO:0006771;GO:0009451//RNA modification	GO:0016866//intramolecular transferase activity;GO:0003676//nucleic acid binding	-
Unigene28232_All	14	0.58	0	223.257	235.873	-0.0793	gi|66545506|ref|XP_392689.2|	0	PREDICTED: calreticulin isoform 1 [Apis mellifera]	sp|P29413|CALR_DROME	607	2e-172	Calreticulin OS=Drosophila melanogaster GN=Crc PE=1 SV=2	--	--	--	--	--	K08057	0	649	ame:409165	calreticulin	-	-	-
Unigene28253_All	16	0.571	0	14.0979	16.89	-0.2607	gi|328721536|ref|XP_003247331.1|	2e-31	PREDICTED: serine protease snake-like isoform 1 [Acyrthosiphon pisum] >gi|328721538|ref|XP_003247332.1| PREDICTED: serine protease snake-like isoform 2 [Acyrthosiphon pisum]	sp|P05049|SNAK_DROME	94	3e-18	Serine protease snake OS=Drosophila melanogaster GN=snk PE=1 SV=2	--	--	--	--	--	K09640	8e-30	132	api:100166365	transmembrane protease, serine 9 [EC:3.4.21.-]	-	-	-
Unigene28274_All	17	0.772	0	270.596	239.443	0.1765	gi|193716193|ref|XP_001949775.1|	1e-133	PREDICTED: gelsolin-like isoform 1 [Acyrthosiphon pisum]	sp|Q07171|GELS_DROME	449	8e-125	Gelsolin OS=Drosophila melanogaster GN=Gel PE=1 SV=2	--	--	--	--	--	K05768	3e-134	480	api:100167359	gelsolin	-	-	-
Unigene28316_All	21	0.69	0	4.4655	5.2325	-0.2287	gi|345483345|ref|XP_001599568.2|	1e-102	PREDICTED: uncharacterized glycosyltransferase AER61-like [Nasonia vitripennis]	sp|Q5NDL2|AER61_HUMAN	220	1e-56	Uncharacterized glycosyltransferase AER61 OS=Homo sapiens GN=AER61 PE=2 SV=1	--	--	--	--	--	--	--	--	--	--	-	-	-
Unigene28337_All	21	0.869	0	6.478	11.8386	-0.8699	gi|91085703|ref|XP_972591.1|	1e-108	PREDICTED: similar to AGAP005350-PA [Tribolium castaneum]	--	--	--	--	--	--	--	--	--	--	--	--	--	--	-	-	-
Unigene28388_All	35	0.56	0	6.2595	4.5096	0.473	gi|328700770|ref|XP_003241377.1|	4e-17	PREDICTED: hypothetical protein LOC100573066 [Acyrthosiphon pisum]	--	--	--	--	--	--	--	--	--	--	--	--	--	--	-	-	-
Unigene28450_All	21	0.554	0	27.5848	31.1185	-0.1739	gi|193580067|ref|XP_001946748.1|	0	PREDICTED: lysosomal alpha-mannosidase-like [Acyrthosiphon pisum]	sp|Q29451|MA2B1_BOVIN	776	0	Lysosomal alpha-mannosidase OS=Bos taurus GN=MAN2B1 PE=1 SV=3	TM1851	64.3	1e-09	COG0383	Alpha-mannosidase	K12311	0	1131	api:100158954	lysosomal alpha-mannosidase [EC:3.2.1.24]	-	-	-
Unigene28617_All	18	0.665	0	12.2353	24.0686	-0.9761	gi|21898673|gb|AAM77025.1|	1e-33	chemosensory protein [Rhyparobia maderae]	sp|Q9W1C9|PEB3_DROME	127	6e-29	Ejaculatory bulb-specific protein 3 OS=Drosophila melanogaster GN=PebIII PE=1 SV=2	--	--	--	--	--	K11321	5e-10	64.7	tca:661106	bromodomain-containing protein 8	-	-	-
Unigene28655_All	17	0.766	0	16.0086	17.9878	-0.1682	gi|193579936|ref|XP_001950765.1|	1e-120	PREDICTED: venom carboxylesterase-6-like [Acyrthosiphon pisum]	sp|B2D0J5|EST6_APIME	392	4e-108	Venom carboxylesterase-6 OS=Apis mellifera PE=2 SV=1	BS_pnbA	158	3e-38	COG2272	Carboxylesterase type B	K01063	3e-75	283	aga:AgaP_AGAP005834	juvenile-hormone esterase [EC:3.1.1.59]	-	-	-
Unigene28756_All	18	0.892	1	4.1566	41.9598	-3.3355	gi|170031270|ref|XP_001843509.1|	7e-19	cuticle protein [Culex quinquefasciatus] >gi|167869536|gb|EDS32919.1| cuticle protein [Culex quinquefasciatus]	sp|P81225|CU21_LOCMI	72.8	6e-13	Cuticle protein 21 OS=Locusta migratoria GN=ACP21 PE=1 SV=1	--	--	--	--	--	K07605	3e-06	50.4	ssc:100049665	type II keratin, basic	-	-	-
Unigene28781_All	15	0.722	0	9.9761	6.2697	0.6701	--	--	--	sp|P84843|VASOT_HYBBI	51.6	2e-06	Vasotab OS=Hybomitra bimaculata PE=1 SV=1	--	--	--	--	--	--	--	--	--	--	-	-	-
Unigene28890_All	16	0.859	0	337.734	420.046	-0.3147	gi|290561593|gb|ADD38196.1|	1e-07	Neuroparsin-A [Lepeophtheirus salmonis]	sp|P10776|NPAB_LOCMI	53.1	1e-06	Neuroparsin-A OS=Locusta migratoria PE=1 SV=3	--	--	--	--	--	--	--	--	--	--	-	-	-
Unigene28912_All	23	0.512	0	3.8166	0.9233	2.0474	gi|328718149|ref|XP_001947112.2|	1e-104	PREDICTED: protein FAM116B-like [Acyrthosiphon pisum]	sp|Q5F3L4|F116A_CHICK	333	1e-90	Protein FAM116A OS=Gallus gallus GN=FAM116A PE=2 SV=1	--	--	--	--	--	--	--	--	--	--	-	-	-
Unigene29109_All	24	0.835	0	81.6289	66.3812	0.2983	gi|307207787|gb|EFN85405.1|	1e-164	Protein disulfide-isomerase [Harpegnathos saltator]	sp|P54399|PDI_DROME	533	5e-150	Protein disulfide-isomerase OS=Drosophila melanogaster GN=Pdi PE=2 SV=1	SPAC1F5.02	239	3e-62	COG0526	Thiol-disulfide isomerase and thioredoxins	K09580	1e-163	578	nvi:100121753	protein disulfide-isomerase A1 [EC:5.3.4.1]	-	-	-
Unigene29118_All	18	0.592	0	7.4243	42.3934	-2.5135	gi|189234381|ref|XP_967474.2|	5e-46	PREDICTED: similar to Larval cuticle protein A3A (TM-A3A) (TM-LCP A3A) [Tribolium castaneum]	sp|P83995|CU18B_LOCMI	180	7e-45	Cuticle protein 18.6, isoform B OS=Locusta migratoria PE=1 SV=1	YPO2725	68.6	1e-11	COG3501	Uncharacterized protein conserved in bacteria	K10955	1e-16	86.7	hsa:4583	intestinal mucin-2	-	-	-
Unigene29123_All	18	0.888	0	3685.63	3702.59	-0.0066	gi|306850727|gb|ADN06871.1|	2e-70	chemosensory protein [Nilaparvata lugens]	sp|Q9W1C9|PEB3_DROME	146	2e-34	Ejaculatory bulb-specific protein 3 OS=Drosophila melanogaster GN=PebIII PE=1 SV=2	--	--	--	--	--	K04352	2e-12	73.2	dan:Dana_GF20186	Ras GTPase-activating protein 1	-	-	-
Unigene29194_All	15	0.765	0	1044.93	1810.1	-0.7927	gi|91084853|ref|XP_967519.1|	4e-50	PREDICTED: similar to CG31997 CG31997-PA [Tribolium castaneum]	--	--	--	--	--	--	--	--	--	--	--	--	--	--	-	-	-
Unigene29322_All	18	0.764	0	13.6728	16.9457	-0.3096	gi|194755351|ref|XP_001959955.1|	8e-72	GF13130 [Drosophila ananassae] >gi|190621253|gb|EDV36777.1| GF13130 [Drosophila ananassae]	sp|Q02817|MUC2_HUMAN	39.7	3e-07	Mucin-2 OS=Homo sapiens GN=MUC2 PE=1 SV=2	--	--	--	--	--	K10955	5e-07	39.7	hsa:4583	intestinal mucin-2	-	-	-
Unigene29389_All	18	0.583	1	4.9531	16.0099	-1.6926	gi|240849314|ref|NP_001155507.1|	4e-40	cuticular protein 58 [Acyrthosiphon pisum] >gi|239792554|dbj|BAH72607.1| ACYPI003073 [Acyrthosiphon pisum]	sp|P45583|CU19_LOCMI	157	6e-38	Cuticle protein 19 OS=Locusta migratoria PE=1 SV=1	--	--	--	--	--	--	--	--	--	--	-	-	-
Unigene29405_All	15	0.682	0	57.6469	106.799	-0.8896	gi|158298842|ref|XP_318996.4|	1e-21	cuticular protein 78, RR-1 family (AGAP009876-PA) [Anopheles gambiae str. PEST] >gi|157014081|gb|EAA14379.5| AGAP009876-PA [Anopheles gambiae str. PEST]	sp|O02443|CULP1_HELAM	95.1	3e-19	Larval cuticle protein 1 OS=Helicoverpa armigera GN=LCP1 PE=4 SV=1	--	--	--	--	--	--	--	--	--	--	-	-	-
Unigene29410_All	16	0.84	0	1063.56	941.314	0.1762	gi|208657834|gb|ACI30205.1|	9e-10	Kazal domain-containing peptide [Anopheles darlingi]	--	--	--	--	--	--	--	--	--	--	--	--	--	--	-	-	-
Unigene29437_All	16	0.756	0	3.9882	7.9418	-0.9937	gi|189241037|ref|XP_971821.2|	0	PREDICTED: similar to neprilysin [Tribolium castaneum]	sp|O60344|ECE2_HUMAN	551	7e-156	Endothelin-converting enzyme 2 OS=Homo sapiens GN=ECE2 PE=1 SV=4	MA2001	316	9e-86	COG3590	Predicted metalloendopeptidase	K08635	0	946	tca:660501	membrane metallo-endopeptidase-like 1	-	-	-
Unigene296_All	20	0.935	1	386	506.752	-0.3927	gi|91078696|ref|XP_971390.1|	7e-45	PREDICTED: similar to Pleiotrophin-like protein [Tribolium castaneum]	--	--	--	--	--	--	--	--	--	--	--	--	--	--	-	-	-
Unigene29647_All	21	0.74	0	3.5199	1.4003	1.3298	gi|345480606|ref|XP_003424179.1|	9e-13	PREDICTED: midasin-like [Nasonia vitripennis]	--	--	--	--	--	--	--	--	--	K14572	1e-13	76.6	ame:551016	midasin	-	-	-
Unigene29654_All	15	0.844	0	35.3082	17.362	1.0241	gi|91082695|ref|XP_971685.1|	0	PREDICTED: similar to AGAP007393-PB [Tribolium castaneum]	sp|Q5RDG4|PDIA3_PONAB	438	1e-121	Protein disulfide-isomerase A3 OS=Pongo abelii GN=PDIA3 PE=2 SV=1	SPAC1F5.02	244	5e-64	COG0526	Thiol-disulfide isomerase and thioredoxins	K08056	0	707	tca:660355	protein disulfide isomerase family A, member 3 [EC:5.3.4.1]	-	-	-
Unigene29725_All	18	0.467	0	4.9264	3.3072	0.5749	gi|156537181|ref|XP_001604447.1|	8e-42	PREDICTED: similar to ENSANGP00000026284 [Nasonia vitripennis]	sp|P21329|RTJK_DROFU	71.2	4e-12	RNA-directed DNA polymerase from mobile element jockey OS=Drosophila funebris GN=pol PE=1 SV=1	BH0611	53.1	3e-07	COG3344	Retron-type reverse transcriptase	K08017	5e-27	120	hmg:100197999	advillin	-	-	-
Unigene29844_All	22	0.527	0	1.5719	5.8761	-1.9023	gi|189234922|ref|XP_970841.2|	4e-37	PREDICTED: similar to myosin light chain kinase [Tribolium castaneum]	sp|P11799|MYLK_CHICK	117	1e-25	Myosin light chain kinase, smooth muscle OS=Gallus gallus PE=1 SV=2	SPAC14C4.03	60.8	3e-09	COG0515	Serine/threonine protein kinase	K00907	3e-39	162	phu:Phum_PHUM123630	myosin-light-chain kinase [EC:2.7.11.18]	-	-	-
Unigene29857_All	18	0.745	0	5.887	8.8086	-0.5814	gi|91081769|ref|XP_973294.1|	1e-114	PREDICTED: similar to kek1 [Tribolium castaneum]	sp|O75094|SLIT3_HUMAN	122	6e-27	Slit homolog 3 protein OS=Homo sapiens GN=SLIT3 PE=2 SV=3	SPy1798	58.5	2e-08	COG4886	Leucine-rich repeat (LRR) protein	K07523	3e-63	242	dme:Dmel_CG4192	netrin-G1 ligand	-	-	-
Unigene29879_All	22	0.628	0	2.2895	5.8552	-1.3547	gi|195427749|ref|XP_002061939.1|	9e-08	GK16920 [Drosophila willistoni] >gi|194158024|gb|EDW72925.1| GK16920 [Drosophila willistoni]	sp|Q7M4E8|CUD6_SCHGR	58.5	3e-08	Endocuticle structural protein SgAbd-6 OS=Schistocerca gregaria PE=1 SV=1	--	--	--	--	--	--	--	--	--	--	-	-	-
Unigene29939_All	18	0.735	0	2.9501	2.6406	0.1599	gi|189236185|ref|XP_968886.2|	2e-46	PREDICTED: similar to scavenger receptor class A-like, C-type lectin (AGAP009143-PA) [Tribolium castaneum]	--	--	--	--	--	--	--	--	--	--	--	--	--	--	-	-	-
Unigene30336_All	20	0.655	0	14.3816	16.2923	-0.18	gi|110757368|ref|XP_001120504.1|	4e-30	PREDICTED: transmembrane and TPR repeat-containing protein 3-like [Apis mellifera]	sp|Q3UV71|TMTC1_MOUSE	94	3e-19	Transmembrane and TPR repeat-containing protein 1 OS=Mus musculus GN=Tmtc1 PE=2 SV=2	--	--	--	--	--	--	--	--	--	--	-	-	GO:0043231//intracellular membrane-bounded organelle
Unigene30342_All	15	0.76	0	6.863	12.3374	-0.8461	gi|242247393|ref|NP_001156153.1|	8e-58	superoxide dismutase [Cu-Zn]-like [Acyrthosiphon pisum] >gi|239789311|dbj|BAH71286.1| ACYPI003921 [Acyrthosiphon pisum]	sp|P80566|SODC_CHICK	187	1e-46	Superoxide dismutase [Cu-Zn] OS=Gallus gallus GN=SOD1 PE=1 SV=3	YJR104c	156	1e-37	COG2032	Cu/Zn superoxide dismutase	K04565	1e-58	228	api:100162795	Cu/Zn superoxide dismutase [EC:1.15.1.1]	GO:0048468//cell development;GO:0048609//reproductive process in a multicellular organism;GO:0044093;GO:0060249//anatomical structure homeostasis;GO:0042391//regulation of membrane potential;GO:0019226//transmission of nerve impulse;GO:0006259//DNA metabolic process;GO:0048513//organ development;GO:0022008//neurogenesis;GO:0010033//response to organic substance;GO:0007568//aging;GO:0006801//super…	GO:0016209//antioxidant activity;GO:0003824//catalytic activity;GO:0005515//protein binding;GO:0046914//transition metal ion binding	GO:0043231//intracellular membrane-bounded organelle;GO:0044421//extracellular region part
Unigene30773_All	19	0.453	0	5.2397	8.7463	-0.7392	gi|189234926|ref|XP_971077.2|	8e-57	PREDICTED: similar to unconventional myosin 95e [Tribolium castaneum]	sp|Q05096|MYO1B_RAT	57	1e-07	Myosin-Ib OS=Rattus norvegicus GN=Myo1b PE=2 SV=1	--	--	--	--	--	K10356	1e-57	222	tca:659706	myosin I	-	GO:0017111//nucleoside-triphosphatase activity;GO:0032559//adenyl ribonucleotide binding	GO:0015629//actin cytoskeleton
Unigene3085_All	25	0.849	0	39.8683	60.2609	-0.596	gi|11761909|gb|AAG40239.1|AF302777_1	0	carboxylesterase precursor [Nilaparvata lugens]	sp|P35501|ESTE_MYZPE	259	6e-68	Esterase E4 OS=Myzus persicae PE=1 SV=1	DR2626	173	1e-42	COG2272	Carboxylesterase type B	K01063	1e-69	265	aga:AgaP_AGAP005834	juvenile-hormone esterase [EC:3.1.1.59]	-	GO:0003824//catalytic activity	-
Unigene30927_All	18	0.68	0	1.2541	2.1649	-0.7876	gi|195055147|ref|XP_001994482.1|	2e-47	GH15949 [Drosophila grimshawi] >gi|193892245|gb|EDV91111.1| GH15949 [Drosophila grimshawi]	sp|Q75BI6|MED15_ASHGO	89.7	3e-17	Mediator of RNA polymerase II transcription subunit 15 OS=Ashbya gossypii (strain ATCC 10895 / CBS 109.51 / FGSC 9923 / NRRL Y-1056) GN=GAL11 PE=3 SV=1	YKL032c	66.6	7e-11	COG5648	Chromatin-associated proteins containing the HMG domain	K14972	2e-16	87	aga:AgaP_AGAP004734	PAX-interacting protein 1	-	-	-
Unigene30951_All	17	0.72	0	13.3167	24.8166	-0.8981	gi|270015120|gb|EFA11568.1|	6e-10	pyrokinin [Tribolium castaneum]	sp|Q16N80|PBAN_AEDAE	55.5	5e-07	PBAN-type neuropeptides OS=Aedes aegypti GN=PBAN PE=3 SV=1	--	--	--	--	--	--	--	--	--	--	-	-	-
Unigene31392_All	19	0.916	0	2.3332	7.5365	-1.6916	gi|239789881|dbj|BAH71537.1|	3e-46	ACYPI007022 [Acyrthosiphon pisum]	--	--	--	--	--	--	--	--	--	K10885	7e-41	167	ame:552750	ATP-dependent DNA helicase 2 subunit 2	-	-	-
Unigene31393_All	17	0.861	0	1.3403	2.228	-0.7332	gi|195590731|ref|XP_002085098.1|	6e-12	GD12490 [Drosophila simulans] >gi|194197107|gb|EDX10683.1| GD12490 [Drosophila simulans]	sp|P83990|CU125_LOCMI	63.5	6e-10	Cuticle protein 12.5 OS=Locusta migratoria PE=1 SV=1	--	--	--	--	--	K04632	4e-06	50.8	ecb:100056464	guanine nucleotide binding protein (G protein), alpha stimulating activity polypeptide	-	GO:0042302//structural constituent of cuticle	-
Unigene31563_All	28	0.603	1	0.6584	1.5322	-1.2186	gi|326430083|gb|EGD75653.1|	5e-06	NOTCH2 protein [Salpingoeca sp. ATCC 50818]	--	--	--	--	--	--	--	--	--	--	--	--	--	--	-	-	-
Unigene31675_All	17	0.749	0	0.4527	0	8.8224	gi|260908014|gb|ACX53806.1|	1e-22	chemosensory protein [Heliothis virescens]	sp|Q9W1C9|PEB3_DROME	84.7	4e-16	Ejaculatory bulb-specific protein 3 OS=Drosophila melanogaster GN=PebIII PE=1 SV=2	--	--	--	--	--	K11321	1e-11	69.7	tca:661106	bromodomain-containing protein 8	-	-	-
Unigene31919_All	18	0.612	0	3.8001	4.6613	-0.2947	gi|221119676|ref|XP_002155414.1|	2e-27	PREDICTED: similar to ORF2-encoded protein, partial [Hydra magnipapillata]	sp|Q95SX7|RTBS_DROME	68.6	3e-11	Probable RNA-directed DNA polymerase from transposon BS OS=Drosophila melanogaster GN=RTase PE=2 SV=1	--	--	--	--	--	K08017	8e-10	63.9	hmg:100197999	advillin	-	-	-
Unigene32014_All	19	0.456	0	0.7966	0.8467	-0.088	gi|91090902|ref|XP_973711.1|	0	PREDICTED: similar to NSD1 [Tribolium castaneum]	sp|O96028|NSD2_HUMAN	476	2e-169	Probable histone-lysine N-methyltransferase NSD2 OS=Homo sapiens GN=WHSC1 PE=1 SV=1	YJL168c	162	1e-39	COG2940	Proteins containing SET domain	K11424	0	553	tca:662527	histone-lysine N-methyltransferase NSD1/2 [EC:2.1.1.43]	-	GO:0046872//metal ion binding;GO:0008168//methyltransferase activity	-
Unigene32180_All	18	0.911	0	10.5071	14.8101	-0.4952	gi|25005162|emb|CAD56616.1|	3e-21	C. elegans protein Y69H2.3c, confirmed by transcript evidence [Caenorhabditis elegans]	sp|P54643|SP87_DICDI	73.2	2e-12	Spore coat protein SP87 OS=Dictyostelium discoideum GN=pspD PE=2 SV=1	--	--	--	--	--	K02599	5e-12	71.6	spu:575027	Notch	-	-	-
Unigene32185_All	25	0.68	0	0.9145	2.1828	-1.2551	gi|338720819|ref|XP_003364255.1|	9e-07	PREDICTED: keratin-associated protein 10-8-like [Equus caballus]	sp|P60411|KR109_HUMAN	52.8	2e-06	Keratin-associated protein 10-9 OS=Homo sapiens GN=KRTAP10-9 PE=1 SV=2	--	--	--	--	--	--	--	--	--	--	-	-	-
Unigene32387_All	25	0.635	0	1.0346	2.6239	-1.3426	gi|195487239|ref|XP_002091825.1|	5e-22	GE12018 [Drosophila yakuba] >gi|194177926|gb|EDW91537.1| GE12018 [Drosophila yakuba]	sp|Q25190|5HTR_HELVI	101	2e-21	5-hydroxytryptamine receptor OS=Heliothis virescens PE=2 SV=1	--	--	--	--	--	K04153	9e-23	97.1	dya:Dyak_GE12018	5-hydroxytryptamine receptor 1	-	-	-
Unigene32512_All	17	0.455	0	2.502	3.2847	-0.3927	gi|323387790|gb|ADX60044.1|	4e-24	R2 protein [Reticulitermes urbis]	sp|Q03274|PO22_POPJA	51.2	4e-06	Retrovirus-related Pol polyprotein from type-1 retrotransposable element R2 (Fragment) OS=Popillia japonica PE=4 SV=1	--	--	--	--	--	--	--	--	--	--	-	-	-
Unigene32605_All	22	0.918	1	0.7839	1.4033	-0.8401	gi|189235591|ref|XP_968043.2|	4e-28	PREDICTED: similar to CG13532 CG13532-PA [Tribolium castaneum]	--	--	--	--	--	--	--	--	--	--	--	--	--	--	-	-	-
Unigene32665_All	24	0.74	0	0	0.1317	-7.0411	gi|345486218|ref|XP_003425424.1|	4e-84	PREDICTED: beta-1,3-galactosyltransferase 1-like isoform 2 [Nasonia vitripennis]	sp|Q9MYM7|B3GT1_PONPY	183	3e-45	Beta-1,3-galactosyltransferase 1 OS=Pongo pygmaeus GN=B3GALT1 PE=3 SV=1	--	--	--	--	--	K07819	5e-83	308	nvi:100118799	beta-1,3-galactosyltransferase 1 [EC:2.4.1.-]	-	-	-
Unigene32755_All	17	0.832	0	1.5046	3.8159	-1.3426	gi|253735765|ref|NP_001156673.1|	2e-17	cuticle protein [Acyrthosiphon pisum] >gi|239791853|dbj|BAH72338.1| ACYPI001681 [Acyrthosiphon pisum]	sp|Q9V7U0|RESIL_DROME	52	4e-06	Pro-resilin OS=Drosophila melanogaster GN=resilin PE=1 SV=1	--	--	--	--	--	--	--	--	--	--	-	-	-
Unigene32758_All	15	0.844	0	15.1173	23.4277	-0.632	gi|91082695|ref|XP_971685.1|	0	PREDICTED: similar to AGAP007393-PB [Tribolium castaneum]	sp|Q5RDG4|PDIA3_PONAB	438	1e-121	Protein disulfide-isomerase A3 OS=Pongo abelii GN=PDIA3 PE=2 SV=1	SPAC1F5.02	244	5e-64	COG0526	Thiol-disulfide isomerase and thioredoxins	K08056	0	707	tca:660355	protein disulfide isomerase family A, member 3 [EC:5.3.4.1]	-	-	-
Unigene32796_All	20	0.776	0	2.4171	5.5634	-1.2027	gi|54792420|emb|CAH65684.1|	1e-138	trypsin-like protein precursor [Nilaparvata lugens]	sp|P21902|PCE_TACTR	232	7e-60	Proclotting enzyme OS=Tachypleus tridentatus PE=1 SV=1	VC1200	99.4	2e-20	COG5640	Secreted trypsin-like serine protease	K01362	4e-51	202	dpo:Dpse_GA18526	[EC:3.4.21.-]	-	-	-
Unigene32847_All	15	0.713	0	0.5829	3.7684	-2.6926	gi|91081901|ref|XP_967043.1|	1e-113	PREDICTED: similar to CG3244 CG3244-PA isoform 1 [Tribolium castaneum] >gi|91081903|ref|XP_976065.1| PREDICTED: similar to CG3244 CG3244-PA isoform 2 [Tribolium castaneum]	--	--	--	--	--	--	--	--	--	K10955	7e-07	55.8	xtr:100493286	intestinal mucin-2	-	-	-
Unigene33028_All	24	0.828	0	0.5829	3.7684	-2.6926	gi|158296827|ref|XP_555160.3|	1e-34	AGAP008302-PA [Anopheles gambiae str. PEST] >gi|157014899|gb|EAL39598.3| AGAP008302-PA [Anopheles gambiae str. PEST]	sp|Q812B2|GPHB5_MOUSE	58.9	9e-08	Glycoprotein hormone beta-5 OS=Mus musculus GN=Gphb5 PE=2 SV=1	--	--	--	--	--	--	--	--	--	--	-	-	-
Unigene3416_All	15	0.713	0	4.199	9.9333	-1.2422	gi|91081901|ref|XP_967043.1|	1e-113	PREDICTED: similar to CG3244 CG3244-PA isoform 1 [Tribolium castaneum] >gi|91081903|ref|XP_976065.1| PREDICTED: similar to CG3244 CG3244-PA isoform 2 [Tribolium castaneum]	--	--	--	--	--	--	--	--	--	--	--	--	--	--	-	-	-
Unigene3470_All	22	0.779	0	53.1505	44.9084	0.2431	gi|18858077|ref|NP_572427.1|	1e-152	lethal (1) G0193, isoform A [Drosophila melanogaster] >gi|7290859|gb|AAF46301.1| lethal (1) G0193, isoform A [Drosophila melanogaster] >gi|16197997|gb|AAL13770.1| LD24308p [Drosophila melanogaster]	--	--	--	--	--	--	--	--	--	K11978	9e-09	63.5	cqu:CpipJ_CPIJ009489	E3 ubiquitin-protein ligase UBR3 [EC:6.3.2.19]	-	-	-
Unigene3509_All	16	0.545	0	53.1505	44.9084	0.2431	gi|195114172|ref|XP_002001641.1|	5e-51	GI15820 [Drosophila mojavensis] >gi|193912216|gb|EDW11083.1| GI15820 [Drosophila mojavensis]	--	--	--	--	--	--	--	--	--	--	--	--	--	--	-	-	-
Unigene3527_All	19	0.628	0	14.9775	13.5688	0.1425	gi|118784830|ref|XP_313960.3|	4e-69	AGAP005081-PA [Anopheles gambiae str. PEST] >gi|116128232|gb|EAA09378.3| AGAP005081-PA [Anopheles gambiae str. PEST]	sp|Q8T9B6|MESD_DROME	263	4e-69	LDLR chaperone boca OS=Drosophila melanogaster GN=boca PE=1 SV=2	DR0472	92.8	2e-18	COG0477	Permeases of the major facilitator superfamily	K08214	5e-15	83.6	hmg:100197202	MFS transporter, OCT family, solute carrier family 22 (organic cation transporter), member 18	-	-	-
Unigene35363_All	24	0.453	0	3.7105	4.0878	-0.1397	gi|308482738|ref|XP_003103572.1|	2e-15	CRE-CLEC-202 protein [Caenorhabditis remanei] >gi|308259993|gb|EFP03946.1| CRE-CLEC-202 protein [Caenorhabditis remanei]	sp|P13728|SGS3_DROYA	75.5	1e-13	Salivary glue protein Sgs-3 OS=Drosophila yakuba GN=Sgs3 PE=2 SV=3	Rv0312	50.8	6e-07	COG0443	Molecular chaperone	K10955	1e-13	74.7	bta:789571	intestinal mucin-2	-	-	-
Unigene35441_All	21	0.603	0	3.5349	15.0902	-2.0939	gi|193592091|ref|XP_001946298.1|	5e-31	PREDICTED: partner of bursicon-like [Acyrthosiphon pisum]	sp|Q566B3|PBURS_ANOGA	132	5e-31	Partner of bursicon OS=Anopheles gambiae GN=pburs PE=2 SV=1	--	--	--	--	--	--	--	--	--	--	GO:0007166//cell surface receptor linked signal transduction	GO:0005179//hormone activity	GO:0005615//extracellular space
Unigene35443_All	22	0.863	1	26.3758	27.9899	-0.0857	gi|253757013|gb|ACT35307.1|	7e-18	SIFamide [Rhodnius prolixus]	sp|Q867W1|FRP1_PROCL	72.8	6e-13	FMRFamide-related neuropeptides OS=Procambarus clarkii PE=1 SV=1	--	--	--	--	--	--	--	--	--	--	-	-	-
Unigene35534_All	15	0.711	0	1.7341	4.4348	-1.3547	gi|307210196|gb|EFN86869.1|	4e-08	Netrin receptor UNC5C [Harpegnathos saltator]	--	--	--	--	--	--	--	--	--	K07521	2e-06	51.2	ame:408264	netrin receptor unc-5	-	-	-
Unigene35703_All	18	0.809	0	15.4666	36.0746	-1.2218	gi|345487237|ref|XP_001601730.2|	3e-17	PREDICTED: LIRP-like [Nasonia vitripennis]	sp|P15131|LIRP_LOCMI	88.6	3e-17	LIRP OS=Locusta migratoria PE=1 SV=2	--	--	--	--	--	--	--	--	--	--	-	-	-
Unigene35759_All	19	0.847	0	0	0.584	-9.1898	gi|332021981|gb|EGI62307.1|	9e-44	Neurofilament heavy polypeptide [Acromyrmex echinatior]	sp|P27483|GRP1_ARATH	126	3e-28	Glycine-rich cell wall structural protein OS=Arabidopsis thaliana GN=At3g17050 PE=2 SV=2	XF0818	108	2e-23	COG2730	Endoglucanase	K07604	2e-26	120	oaa:100082561	type I keratin, acidic	-	-	-
Unigene35765_All	19	0.916	0	3.0999	6.8993	-1.1542	gi|239789881|dbj|BAH71537.1|	1e-41	ACYPI007022 [Acyrthosiphon pisum]	--	--	--	--	--	--	--	--	--	K10885	2e-36	153	ame:552750	ATP-dependent DNA helicase 2 subunit 2	-	-	-
Unigene35777_All	15	0.545	0	1.699	31.1394	-4.196	gi|239788722|dbj|BAH71029.1|	4e-50	ACYPI004087 [Acyrthosiphon pisum]	sp|P12347|PER_ACEAT	106	4e-22	Period clock protein OS=Acetabularia acetabulum PE=4 SV=2	PA5531	55.5	2e-07	COG0810	Periplasmic protein TonB, links inner and outer membranes	K13184	6e-11	68.9	ecb:100055171	ATP-dependent RNA helicase A [EC:3.6.4.13]	-	-	-
Unigene35902_All	25	0.849	0	18.8015	25.4228	-0.4353	gi|11761909|gb|AAG40239.1|AF302777_1	0	carboxylesterase precursor [Nilaparvata lugens]	sp|P35501|ESTE_MYZPE	259	5e-68	Esterase E4 OS=Myzus persicae PE=1 SV=1	DR2626	173	1e-42	COG2272	Carboxylesterase type B	K01063	8e-70	265	aga:AgaP_AGAP005834	juvenile-hormone esterase [EC:3.1.1.59]	-	GO:0003824//catalytic activity	-
Unigene3598_All	18	0.595	0	24.2729	20.7271	0.2278	gi|229577142|ref|NP_001153434.1|	0	alpha glucosidase II alpha subunit-like [Nasonia vitripennis]	sp|Q8BHN3|GANAB_MOUSE	956	0	Neutral alpha-glucosidase AB OS=Mus musculus GN=Ganab PE=1 SV=1	SPAC1002.03c	660	0	COG1501	Alpha-glucosidases, family 31 of glycosyl hydrolases	K05546	0	1117	nvi:100121937	alpha 1,3-glucosidase [EC:3.2.1.84]	-	-	-
Unigene36_All	21	0.687	0	9.3648	12.4623	-0.4123	gi|208658337|gb|ACI30679.1|	3e-86	odorant-binding protein [Nilaparvata lugens]	sp|P28675|PGS2_CHICK	75.9	1e-12	Decorin OS=Gallus gallus GN=DCN PE=1 SV=1	CAC3279_2	51.2	7e-06	COG4886	Leucine-rich repeat (LRR) protein	K04660	1e-12	75.9	gga:417892	decorin	GO:0051234//establishment of localization	GO:0005488//binding	-
Unigene3603_All	15	0.614	0	43.2988	47.8419	-0.1439	gi|307212600|gb|EFN88315.1|	1e-129	Thioredoxin domain-containing protein 5 [Harpegnathos saltator]	sp|Q91W90|TXND5_MOUSE	363	4e-99	Thioredoxin domain-containing protein 5 OS=Mus musculus GN=Txndc5 PE=1 SV=2	SPAC17H9.14c	125	4e-28	COG0526	Thiol-disulfide isomerase and thioredoxins	K13984	5e-129	462	tca:660338	thioredoxin domain-containing protein 5	-	-	-
Unigene36125_All	23	0.514	0	1.0838	2.5223	-1.2186	gi|156539768|ref|XP_001598998.1|	1e-20	PREDICTED: similar to ORF2-encoded protein [Nasonia vitripennis]	--	--	--	--	--	--	--	--	--	K08017	2e-07	44.3	hmg:100197999	advillin	-	-	-
Unigene3618_All	16	0.496	0	26.2757	2.7204	3.2718	gi|328720435|ref|XP_001951217.2|	1e-116	PREDICTED: peroxidase-like [Acyrthosiphon pisum]	sp|Q01603|PERO_DROME	345	7e-94	Peroxidase OS=Drosophila melanogaster GN=Pxd PE=2 SV=2	--	--	--	--	--	K10789	2e-63	244	gga:417467	myeloperoxidase [EC:1.11.1.7]	-	-	-
Unigene3623_All	20	0.727	0	52.0481	53.8617	-0.0494	gi|332018807|gb|EGI59366.1|	1e-162	Dolichyl-diphosphooligosaccharide--protein glycosyltransferase 48 kDa subunit [Acromyrmex echinatior]	sp|Q24319|OST48_DROME	395	6e-141	Dolichyl-diphosphooligosaccharide--protein glycosyltransferase 48 kDa subunit OS=Drosophila melanogaster GN=Ost48 PE=2 SV=2	--	--	--	--	--	K12670	6e-160	461	ame:552051	oligosaccharyltransferase complex subunit beta	-	-	-
Unigene3628_All	28	0.634	0	8.8676	6.9956	0.3421	gi|193702289|ref|XP_001952301.1|	5e-91	PREDICTED: serine proteinase stubble-like [Acyrthosiphon pisum]	sp|P27435|TRYB1_RAT	123	2e-27	Tryptase OS=Rattus norvegicus GN=Tpsab1 PE=1 SV=2	VC1649	90.1	7e-18	COG5640	Secreted trypsin-like serine protease	K01312	8e-30	131	nve:NEMVE_v1g170524	trypsin [EC:3.4.21.4]	-	-	-
Unigene36282_All	18	0.853	0	0.3684	1.4013	-1.9274	gi|189234381|ref|XP_967474.2|	2e-41	PREDICTED: similar to Larval cuticle protein A3A (TM-A3A) (TM-LCP A3A) [Tribolium castaneum]	sp|P81225|CU21_LOCMI	144	8e-34	Cuticle protein 21 OS=Locusta migratoria GN=ACP21 PE=1 SV=1	--	--	--	--	--	K10955	1e-10	67.4	hsa:4583	intestinal mucin-2	-	-	-
Unigene3651_All	19	0.607	0	13.0929	13.4812	-0.0422	gi|156554024|ref|XP_001603817.1|	1e-92	PREDICTED: out at first protein-like [Nasonia vitripennis]	sp|O18638|OAF_DROVI	330	1e-89	Out at first protein OS=Drosophila virilis GN=oaf PE=3 SV=1	--	--	--	--	--	--	--	--	--	--	-	-	-
Unigene36881_All	25	0.488	0	0.1724	0.9261	-2.4254	gi|307192830|gb|EFN75890.1|	2e-57	Dynein heavy chain 7, axonemal [Harpegnathos saltator]	sp|Q8WXX0|DYH7_HUMAN	204	2e-52	Dynein heavy chain 7, axonemal OS=Homo sapiens GN=DNAH7 PE=1 SV=2	--	--	--	--	--	K10408	1e-45	182	cin:100181862	dynein heavy chain, axonemal	-	GO:0017111//nucleoside-triphosphatase activity	-
Unigene36883_All	15	0.648	0	1.7123	2.5268	-0.5614	gi|195437746|ref|XP_002066801.1|	7e-18	GK24359 [Drosophila willistoni] >gi|194162886|gb|EDW77787.1| GK24359 [Drosophila willistoni]	sp|O88280|SLIT3_RAT	85.1	2e-15	Slit homolog 3 protein OS=Rattus norvegicus GN=Slit3 PE=2 SV=1	YJL005w_1	54.7	6e-07	COG4886	Leucine-rich repeat (LRR) protein	K06850	2e-16	88.6	xtr:780195	slit 3	-	-	-
Unigene36924_All	17	0.501	0	0.1349	0.1207	0.1605	gi|332017035|gb|EGI57834.1|	1e-142	Abhydrolase domain-containing protein 4 [Acromyrmex echinatior]	sp|Q8VD66|ABHD4_MOUSE	341	6e-93	Abhydrolase domain-containing protein 4 OS=Mus musculus GN=Abhd4 PE=2 SV=1	SPAC6G10.03c	115	1e-25	COG0596	Predicted hydrolases or acyltransferases (alpha/beta hydrolase superfamily)	K13699	4e-95	348	nve:NEMVE_v1g125604	abhydrolase domain-containing protein 5 [EC:2.3.1.51]	-	-	-
Unigene37092_All	16	0.452	0	0.6127	0.5484	0.16	gi|296235130|ref|XP_002762771.1|	1e-103	PREDICTED: peroxiredoxin-4-like [Callithrix jacchus]	sp|Q13162|PRDX4_HUMAN	376	2e-103	Peroxiredoxin-4 OS=Homo sapiens GN=PRDX4 PE=1 SV=1	SPCC576.03c	236	6e-62	COG0450	Peroxiredoxin	K03386	9e-104	377	dre:570477	peroxiredoxin (alkyl hydroperoxide reductase subunit C) [EC:1.11.1.15]	-	-	-
Unigene37109_All	16	0.814	0	2.0019	11.0774	-2.4682	gi|6688881|emb|CAB65310.1|	1e-32	ferritin subunit (non-glycosylated) [Nilaparvata lugens]	--	--	--	--	--	--	--	--	--	--	--	--	--	--	GO:0008152//metabolic process;GO:0000041//transition metal ion transport	GO:0005506//iron ion binding;GO:0003824//catalytic activity	-
Unigene37111_All	21	0.908	1	0.0787	0.1056	-0.4242	gi|170317966|gb|ACB14344.1|	0	juvenile hormone esterase [Nilaparvata lugens]	sp|B2D0J5|EST6_APIME	196	7e-49	Venom carboxylesterase-6 OS=Apis mellifera PE=2 SV=1	BS_pnbA	108	5e-23	COG2272	Carboxylesterase type B	K01063	1e-38	162	tca:658208	juvenile-hormone esterase [EC:3.1.1.59]	-	-	-
Unigene37142_All	34	0.46	0	0	0.0818	-6.354	gi|322495303|emb|CBZ30607.1|	8e-06	proteophosphoglycan ppg1 [Leishmania mexicana MHOM/GT/2001/U1103]	sp|Q8T6B4|ABCF4_DICDI	52.4	5e-06	ABC transporter F family member 4 OS=Dictyostelium discoideum GN=abcF4 PE=3 SV=1	--	--	--	--	--	--	--	--	--	--	-	-	-
Unigene37162_All	15	0.76	0	1.4732	2.7388	-0.8946	gi|242247393|ref|NP_001156153.1|	8e-57	superoxide dismutase [Cu-Zn]-like [Acyrthosiphon pisum] >gi|239789311|dbj|BAH71286.1| ACYPI003921 [Acyrthosiphon pisum]	sp|P80566|SODC_CHICK	187	6e-47	Superoxide dismutase [Cu-Zn] OS=Gallus gallus GN=SOD1 PE=1 SV=3	YJR104c	156	4e-38	COG2032	Cu/Zn superoxide dismutase	K04565	1e-57	223	api:100162795	Cu/Zn superoxide dismutase [EC:1.15.1.1]	GO:0001894//tissue homeostasis;GO:0045986//negative regulation of smooth muscle contraction;GO:0006281//DNA repair;GO:0045104//intermediate filament cytoskeleton organization;GO:0044093;GO:0022011//myelination in the peripheral nervous system;GO:0050954//sensory perception of mechanical stimulus;GO:0048232//male gamete generation;GO:0035264//multicellular organism growth;GO:0000737//DNA catabolic…	GO:0016209//antioxidant activity;GO:0003824//catalytic activity;GO:0019903//protein phosphatase binding;GO:0046914//transition metal ion binding	GO:0042579//microbody;GO:0032991;GO:0031982//vesicle;GO:0030425//dendrite;GO:0044297;GO:0016020//membrane;GO:0044421//extracellular region part
Unigene37217_All	30	0.605	0	1.1838	2.1193	-0.8402	gi|3135759|emb|CAA70117.1|	1e-09	s18 chorion protein [Ceratitis capitata]	--	--	--	--	--	--	--	--	--	--	--	--	--	--	-	-	-
Unigene3724_All	20	0.581	0	9.858	5.0907	0.9534	gi|340709519|ref|XP_003393353.1|	5e-39	PREDICTED: hypothetical protein LOC100644509 [Bombus terrestris]	--	--	--	--	--	--	--	--	--	K05122	6e-14	79	api:100163146	receptor tyrosine kinase-like orphan receptor 1 [EC:2.7.10.1]	-	-	-
Unigene37267_All	16	0.59	0	0.8463	0.909	-0.1031	gi|340716045|ref|XP_003396514.1|	2e-51	PREDICTED: sodium/hydrogen exchanger 8-like [Bombus terrestris]	sp|Q4L208|SL9A8_RAT	112	1e-24	Sodium/hydrogen exchanger 8 OS=Rattus norvegicus GN=Slc9a8 PE=2 SV=1	--	--	--	--	--	K14724	6e-52	203	ame:414012	solute carrier family 9 (sodium/hydrogen exchanger), member 8	GO:0055067;GO:0030001//metal ion transport	GO:0005451//monovalent cation:hydrogen antiporter activity	GO:0031224//intrinsic to membrane
Unigene3763_All	18	0.645	0	17.3254	13.7356	0.335	gi|291231541|ref|XP_002735723.1|	7e-57	PREDICTED: surfeit 1-like [Saccoglossus kowalevskii]	sp|Q15526|SURF1_HUMAN	215	5e-55	Surfeit locus protein 1 OS=Homo sapiens GN=SURF1 PE=1 SV=1	SPBC1215.01	141	2e-33	COG3346	Uncharacterized conserved protein	K14998	3e-57	222	api:100162700	surfeit locus 1 family protein	-	-	-
Unigene3772_All	19	0.907	0	3.955	5.7317	-0.5353	gi|340712339|ref|XP_003394719.1|	2e-09	PREDICTED: hypothetical protein LOC100647415 isoform 1 [Bombus terrestris]	--	--	--	--	--	--	--	--	--	--	--	--	--	--	-	-	-
Unigene38679_All	20	0.662	0	3.9827	9.1864	-1.2058	gi|345481544|ref|XP_001606663.2|	1e-133	PREDICTED: neurotrimin-like [Nasonia vitripennis]	sp|Q24372|LACH_DROME	140	2e-32	Lachesin OS=Drosophila melanogaster GN=Lac PE=1 SV=2	--	--	--	--	--	K06772	4e-30	132	ecb:100061094	limbic system-associated membrane protein	-	-	-
Unigene39377_All	21	0.908	1	0	0.0682	-6.0917	gi|170317966|gb|ACB14344.1|	0	juvenile hormone esterase [Nilaparvata lugens]	sp|B2D0J5|EST6_APIME	195	1e-48	Venom carboxylesterase-6 OS=Apis mellifera PE=2 SV=1	BS_pnbA	109	2e-23	COG2272	Carboxylesterase type B	K01063	6e-39	163	tca:658208	juvenile-hormone esterase [EC:3.1.1.59]	-	-	-
Unigene39552_All	15	0.713	0	0.328	1.5267	-2.2186	gi|91081901|ref|XP_967043.1|	1e-113	PREDICTED: similar to CG3244 CG3244-PA isoform 1 [Tribolium castaneum] >gi|91081903|ref|XP_976065.1| PREDICTED: similar to CG3244 CG3244-PA isoform 2 [Tribolium castaneum]	--	--	--	--	--	--	--	--	--	--	--	--	--	--	-	GO:0030246//carbohydrate binding	-
Unigene39566_All	19	0.858	0	4.9489	4.4297	0.1599	gi|198453508|ref|XP_001359223.2|	8e-31	GA15354 [Drosophila pseudoobscura pseudoobscura] >gi|198132387|gb|EAL28368.2| GA15354 [Drosophila pseudoobscura pseudoobscura]	sp|P81225|CU21_LOCMI	130	6e-30	Cuticle protein 21 OS=Locusta migratoria GN=ACP21 PE=1 SV=1	--	--	--	--	--	K01774	1e-06	52.4	dme:Dmel_CG3373	[EC:4.-.-.-]	-	GO:0042302//structural constituent of cuticle	-
Unigene39701_All	21	0.799	0	0.8503	0.2076	2.0342	gi|345487544|ref|XP_001601754.2|	3e-67	PREDICTED: LOW QUALITY PROTEIN: baculoviral IAP repeat-containing protein 6 [Nasonia vitripennis]	sp|Q9NR09|BIRC6_HUMAN	125	5e-28	Baculoviral IAP repeat-containing protein 6 OS=Homo sapiens GN=BIRC6 PE=1 SV=2	--	--	--	--	--	K10586	3e-68	259	nvi:100117554	baculoviral IAP repeat-containing protein 6 (apollon) [EC:6.3.2.19]	-	-	-
Unigene3971_All	16	0.628	0	7.8296	15.8494	-1.0174	gi|91085773|ref|XP_974282.1|	1e-133	PREDICTED: similar to AGAP007051-PA [Tribolium castaneum]	sp|Q03755|CUT1_CAEEL	108	8e-23	Cuticlin-1 OS=Caenorhabditis elegans GN=cut-1 PE=2 SV=2	--	--	--	--	--	--	--	--	--	--	-	-	-
Unigene39737_All	19	0.721	0	0.2579	0	8.0107	gi|326786513|gb|AEA07500.1|	7e-07	chorismate mutase precursor protein [Globodera pallida]	--	--	--	--	XF1141	74.7	3e-13	COG1605	Chorismate mutase	--	--	--	--	--	-	-	-
Unigene39872_All	22	0.919	0	0.2287	0.6552	-1.5185	gi|71834556|ref|NP_001025379.1|	1e-124	N-acetylglucosamine-6-sulfatase [Danio rerio] >gi|66910454|gb|AAH97128.1| Zgc:114066 [Danio rerio]	sp|P50426|GNS_CAPHI	416	3e-115	N-acetylglucosamine-6-sulfatase OS=Capra hircus GN=GNS PE=2 SV=1	yidJ	111	4e-24	COG3119	Arylsulfatase A and related enzymes	K01137	6e-127	455	nve:NEMVE_v1g80221	N-acetylglucosamine-6-sulfatase [EC:3.1.6.14]	-	-	-
Unigene39970_All	19	0.748	0	4.1923	0.1924	4.4456	gi|91089117|ref|XP_972346.1|	9e-27	PREDICTED: similar to pickpocket [Tribolium castaneum]	--	--	--	--	--	--	--	--	--	K04832	1e-06	50.1	dpo:Dpse_GA17142	amiloride-sensitive cation channel 5, intestinal	-	-	-
Unigene40014_All	17	0.752	0	12.2411	9.5355	0.3604	gi|195436070|ref|XP_002066001.1|	1e-137	GK21183 [Drosophila willistoni] >gi|194162086|gb|EDW76987.1| GK21183 [Drosophila willistoni]	sp|P80303|NUCB2_HUMAN	313	1e-84	Nucleobindin-2 OS=Homo sapiens GN=NUCB2 PE=1 SV=2	MJ1322	52.8	1e-06	COG0419	ATPase involved in DNA repair	K12822	3e-09	63.9	api:100162888	RNA-binding protein 25	-	-	-
Unigene4067_All	19	0.784	0	1.9503	4.0006	-1.0365	gi|328711115|ref|XP_001949722.2|	3e-61	PREDICTED: integrin beta-PS-like [Acyrthosiphon pisum]	sp|P11584|ITBX_DROME	216	3e-55	Integrin beta-PS OS=Drosophila melanogaster GN=mys PE=1 SV=3	--	--	--	--	--	K05719	1e-60	234	api:100167912	integrin beta 1	-	-	-
Unigene4071_All	20	0.855	0	7.447	4.5523	0.7101	gi|91083861|ref|XP_974125.1|	8e-17	PREDICTED: similar to cuticular protein 80, RR-1 family (AGAP009878-PA) [Tribolium castaneum]	sp|P21799|CUD4_LOCMI	78.6	2e-14	Endocuticle structural glycoprotein ABD-4 OS=Locusta migratoria PE=1 SV=3	--	--	--	--	--	--	--	--	--	--	-	-	-
Unigene41670_All	25	0.705	0	1.4361	0.2571	2.4818	gi|193702289|ref|XP_001952301.1|	8e-08	PREDICTED: serine proteinase stubble-like [Acyrthosiphon pisum]	--	--	--	--	--	--	--	--	--	--	--	--	--	--	-	-	-
Unigene41792_All	19	0.505	0	1.4666	0.6564	1.1598	gi|328709209|ref|XP_003243898.1|	2e-20	PREDICTED: pancreatic lipase-related protein 2-like isoform 2 [Acyrthosiphon pisum]	--	--	--	--	--	--	--	--	--	K14073	9e-07	52	nvi:100119257	pancreatic triacylglycerol lipase [EC:3.1.1.3]	-	-	-
Unigene41955_All	21	0.744	0	35.6005	50.5627	-0.5062	gi|195126042|ref|XP_002007483.1|	2e-24	GI12975 [Drosophila mojavensis] >gi|193919092|gb|EDW17959.1| GI12975 [Drosophila mojavensis]	sp|Q9QXE5|TSSP_MOUSE	59.3	1e-08	Thymus-specific serine protease OS=Mus musculus GN=Prss16 PE=2 SV=1	--	--	--	--	--	K09649	1e-12	72.8	xla:734265	protease, serine, 16 (thymus) [EC:3.4.-.-]	-	-	-
Unigene42589_All	27	0.903	0	28.2572	22.0356	0.3588	gi|345487237|ref|XP_001601730.2|	9e-17	PREDICTED: LIRP-like [Nasonia vitripennis]	sp|P15131|LIRP_LOCMI	88.6	9e-17	LIRP OS=Locusta migratoria PE=1 SV=2	--	--	--	--	--	--	--	--	--	--	-	-	-
Unigene42595_All	23	0.695	1	0	0.3538	-8.4668	gi|7657283|ref|NP_056623.1|	6e-09	keratin-associated protein 5-1 [Mus musculus] >gi|81872174|sp|Q64507.1|KRA51_MOUSE RecName: Full=Keratin-associated protein 5-1; AltName: Full=Ultra high sulfur serine protein 1; Short=UHS-Ser-1 >gi|200962|gb|AAA40106.1| serine 1 ultra high sulfur protein [Mus musculus] >gi|148686192|gb|EDL18139.1| mCG11070 [Mus musculus]	sp|Q64507|KRA51_MOUSE	62.4	1e-09	Keratin-associated protein 5-1 OS=Mus musculus GN=Krtap5-1 PE=2 SV=1	--	--	--	--	--	--	--	--	--	--	-	-	-
Unigene42900_All	22	0.918	1	2.8161	2.0624	0.4494	gi|189235591|ref|XP_968043.2|	9e-21	PREDICTED: similar to CG13532 CG13532-PA [Tribolium castaneum]	--	--	--	--	--	--	--	--	--	--	--	--	--	--	-	-	-
Unigene43029_All	17	0.72	0	15.697	14.0504	0.1599	gi|270015120|gb|EFA11568.1|	5e-10	pyrokinin [Tribolium castaneum]	sp|Q16N80|PBAN_AEDAE	55.5	4e-07	PBAN-type neuropeptides OS=Aedes aegypti GN=PBAN PE=3 SV=1	--	--	--	--	--	--	--	--	--	--	-	-	-
Unigene43041_All	23	0.735	0	2.2806	2.1434	0.0895	gi|209361485|gb|ACI43363.1|	1e-107	voltage-sensitive sodium channel alpha-subunit [Cimex lectularius]	sp|P35500|SCNA_DROME	297	7e-80	Sodium channel protein para OS=Drosophila melanogaster GN=para PE=2 SV=3	--	--	--	--	--	K05388	3e-86	318	phu:Phum_PHUM306900	voltage-gated sodium channel alpha, invertebrate	GO:0006811//ion transport	GO:0005272//sodium channel activity	GO:0016021//integral to membrane
Unigene43123_All	22	0.532	0	0.707	1.1074	-0.6474	gi|170595123|ref|XP_001902255.1|	5e-11	U88 [Brugia malayi]	sp|Q9Y0C9|RIP3_DICDI	66.6	8e-11	Ras-interacting protein RIP3 OS=Dictyostelium discoideum GN=ripA PE=1 SV=1	YGL181w	52.4	4e-07	COG5347	GTPase-activating protein that regulates ARFs (ADP-ribosylation factors), involved in ARF-mediated vesicular transport	K12580	9e-12	69.7	dvi:Dvir_GJ13081	CCR4-NOT transcription complex subunit 3	-	-	-
Unigene43168_All	15	0.588	0	4.2465	1.629	1.3823	gi|328785476|ref|XP_623872.3|	4e-89	PREDICTED: tudor and KH domain-containing protein-like isoform 2 [Apis mellifera]	sp|Q9Y2W6|TDRKH_HUMAN	210	3e-53	Tudor and KH domain-containing protein OS=Homo sapiens GN=TDRKH PE=1 SV=2	--	--	--	--	--	K13210	1e-11	72	nve:NEMVE_v1g244532	far upstream element-binding protein	-	-	-
Unigene4421_All	21	0.605	0	30.861	15.5545	0.9885	gi|328785302|ref|XP_623644.3|	0	PREDICTED: microsomal triglyceride transfer protein large subunit [Apis mellifera]	sp|Q865F1|MTP_PIG	293	5e-78	Microsomal triglyceride transfer protein large subunit OS=Sus scrofa GN=MTTP PE=2 SV=1	--	--	--	--	--	K14463	0	746	phu:Phum_PHUM189990	microsomal triglyceride transfer protein large subunit	-	-	-
Unigene42534_All	22	0.863	1	8.3094	0.2254	5.2042	gi|253757013|gb|ACT35307.1|	7e-18	SIFamide [Rhodnius prolixus]	sp|Q867W1|FRP1_PROCL	72.8	6e-13	FMRFamide-related neuropeptides OS=Procambarus clarkii PE=1 SV=1	--	--	--	--	--	--	--	--	--	--	-	-	-
Unigene42593_All	19	0.917	1	6.3455	0.7329	3.114	gi|223587721|emb|CAR40193.1|	8e-06	putative per os infectivity factor PIF-1 [Chelonus inanitus]	--	--	--	--	--	--	--	--	--	--	--	--	--	--	-	-	-
Unigene4658_All	16	0.706	0	11.2892	12.8392	-0.1856	gi|170061455|ref|XP_001866240.1|	2e-95	beat protein [Culex quinquefasciatus] >gi|167879667|gb|EDS43050.1| beat protein [Culex quinquefasciatus]	--	--	--	--	--	--	--	--	--	K14313	7e-82	305	ame:412835	nuclear pore complex protein Nup53	-	-	GO:0044464//cell part
Unigene4777_All	19	0.629	0	3.3189	3.542	-0.0939	gi|195353883|ref|XP_002043431.1|	5e-67	GM23156 [Drosophila sechellia] >gi|194127572|gb|EDW49615.1| GM23156 [Drosophila sechellia]	sp|Q8K5B2|MCFD2_MOUSE	94.7	1e-18	Multiple coagulation factor deficiency protein 2 homolog OS=Mus musculus GN=Mcfd2 PE=2 SV=1	YKL032c	66.6	1e-10	COG5648	Chromatin-associated proteins containing the HMG domain	K14972	3e-16	87	aga:AgaP_AGAP004734	PAX-interacting protein 1	-	-	-
Unigene4791_All	17	0.78	0	93.8077	125.1	-0.4153	gi|327359416|gb|AEA51302.1|	1e-29	calcitonin-like diuretic hormone prepropeptide variant A [Rhodnius prolixus]	sp|Q9VLK4|DIUX_DROME	102	1e-20	Diuretic hormone class 2 OS=Drosophila melanogaster GN=Dh31 PE=3 SV=1	--	--	--	--	--	--	--	--	--	--	GO:0007186//G-protein coupled receptor protein signaling pathway;GO:0046903//secretion	GO:0005179//hormone activity	-
Unigene4899_All	21	0.49	0	11.9083	15.5331	-0.3834	gi|340719241|ref|XP_003398064.1|	1e-163	PREDICTED: dnaJ homolog subfamily C member 3-like [Bombus terrestris]	sp|Q91YW3|DNJC3_MOUSE	459	3e-128	DnaJ homolog subfamily C member 3 OS=Mus musculus GN=Dnajc3 PE=1 SV=1	FN1787	94	8e-19	COG0457	FOG: TPR repeat	K09523	6e-158	558	ame:413441	DnaJ homolog subfamily C member 3	-	-	-
Unigene4919_All	20	0.776	0	5.8363	3.8546	0.5985	gi|54792420|emb|CAH65684.1|	1e-138	trypsin-like protein precursor [Nilaparvata lugens]	sp|P21902|PCE_TACTR	232	7e-60	Proclotting enzyme OS=Tachypleus tridentatus PE=1 SV=1	VC1200	99.4	2e-20	COG5640	Secreted trypsin-like serine protease	K01362	4e-51	202	dpo:Dpse_GA18526	[EC:3.4.21.-]	-	GO:0016787//hydrolase activity	-
Unigene5099_All	23	0.461	0	4.9759	0.6113	3.025	gi|72547036|ref|XP_843163.1|	7e-13	proteophosphoglycan 5 [Leishmania major strain Friedlin] >gi|323363677|emb|CBZ12682.1| proteophosphoglycan 5 [Leishmania major strain Friedlin]	sp|Q4WLB9|YA090_ASPFU	76.3	3e-13	Uncharacterized protein AFUA_6G14090 OS=Neosartorya fumigata (strain ATCC MYA-4609 / Af293 / CBS 101355 / FGSC A1100) GN=AFUA_6G14090 PE=1 SV=1	XF1267	68.2	2e-11	COG5297	Cellobiohydrolase A (1,4-beta-cellobiosidase A)	K03626	2e-10	67	gga:396544	nascent polypeptide-associated complex subunit alpha	-	-	-
Unigene5128_All	19	0.474	0	10.8335	17.3025	-0.6755	gi|91083367|ref|XP_966553.1|	6e-98	PREDICTED: similar to phosphatidylcholine-sterol acyltransferase (lecithin-cholesterol acyltransferase) [Tribolium castaneum]	sp|Q8NCC3|PAG15_HUMAN	258	9e-68	Group XV phospholipase A2 OS=Homo sapiens GN=PLA2G15 PE=1 SV=2	--	--	--	--	--	K06129	9e-99	360	tca:654991	lysophospholipase III [EC:3.1.1.5]	-	GO:0016740//transferase activity	-
Unigene5129_All	22	0.692	0	15.8671	0.5463	4.8602	gi|340719427|ref|XP_003398155.1|	1e-14	PREDICTED: apolipoprotein D-like [Bombus terrestris]	sp|P51910|APOD_MOUSE	60.5	1e-08	Apolipoprotein D OS=Mus musculus GN=Apod PE=2 SV=1	--	--	--	--	--	--	--	--	--	--	-	-	-
Unigene5165_All	15	0.605	0	11.9044	19.1343	-0.6847	gi|340713542|ref|XP_003395301.1|	1e-120	PREDICTED: pikachurin-like [Bombus terrestris]	sp|A3KN33|EGFLA_BOVIN	175	9e-43	Pikachurin OS=Bos taurus GN=EGFLAM PE=2 SV=1	DR2133	54.7	4e-07	COG4372	Uncharacterized protein conserved in bacteria with the myosin-like domain	K06254	3e-31	136	xtr:100492176	agrin	-	-	-
Unigene5549_All	15	0.55	0	3.4491	5.6297	-0.7068	gi|167466192|ref|NP_001107841.1|	2e-54	Down syndrome cell adhesion molecule [Tribolium castaneum] >gi|270014311|gb|EFA10759.1| down syndrome cell adhesion molecule [Tribolium castaneum]	sp|Q9VS29|DSCL_DROME	124	2e-28	Down syndrome cell adhesion molecule-like protein CG42256 OS=Drosophila melanogaster GN=CG42256 PE=2 SV=3	--	--	--	--	--	K06768	2e-46	184	dpo:Dpse_GA14672	Down syndrome cell adhesion molecule like 1	-	-	-
Unigene5574_All	23	0.85	0	66.6244	76.1487	-0.1928	gi|91089871|ref|XP_971540.1|	0	PREDICTED: similar to Glycoprotein 93 CG5520-PA [Tribolium castaneum]	sp|Q95M18|ENPL_BOVIN	846	0	Endoplasmin OS=Bos taurus GN=HSP90B1 PE=2 SV=1	YPL240c	546	5e-155	COG0326	Molecular chaperone, HSP90 family	K09487	0	964	tca:660193	heat shock protein 90kDa beta	-	-	-
Unigene5660_All	19	0.46	0	51.9229	49.6989	0.0632	gi|295293118|ref|NP_001159497.2|	9e-06	AKH/corazonin-related peptide preproprotein [Tribolium castaneum] >gi|294661949|gb|ADF28807.1| ACP preprohormone [Tribolium castaneum]	--	--	--	--	--	--	--	--	--	--	--	--	--	--	-	-	-
Unigene5675_All	15	0.675	0	19.8623	25.6687	-0.37	gi|332030223|gb|EGI70006.1|	5e-24	Replicase polyprotein 1a [Acromyrmex echinatior]	sp|A9AUT1|TIG_HERA2	92.8	2e-18	Trigger factor OS=Herpetosiphon aurantiacus (strain ATCC 23779 / DSM 785) GN=tig PE=3 SV=1	YOR054c	87.8	2e-17	COG0452	Phosphopantothenoylcysteine synthetase/decarboxylase	K11429	3e-16	85.9	dpe:Dper_GL13360	histone-lysine N-methyltransferase SUV420H [EC:2.1.1.43]	-	GO:0046872//metal ion binding	-
Unigene5715_All	16	0.452	0	2.7952	5.123	-0.874	gi|296235130|ref|XP_002762771.1|	1e-103	PREDICTED: peroxiredoxin-4-like [Callithrix jacchus]	sp|Q13162|PRDX4_HUMAN	376	2e-103	Peroxiredoxin-4 OS=Homo sapiens GN=PRDX4 PE=1 SV=1	SPCC576.03c	236	9e-62	COG0450	Peroxiredoxin	K03386	1e-103	377	dre:570477	peroxiredoxin (alkyl hydroperoxide reductase subunit C) [EC:1.11.1.15]	-	-	-
Unigene578_All	22	0.602	0	6.84	3.6594	0.9024	gi|221104126|ref|XP_002164653.1|	2e-19	PREDICTED: similar to transposase domain-containing protein [Hydra magnipapillata]	--	--	--	--	--	--	--	--	--	--	--	--	--	--	-	-	-
Unigene5882_All	19	0.759	0	82.404	103.308	-0.3262	gi|340722966|ref|XP_003399870.1|	8e-07	PREDICTED: hypothetical protein LOC100644221 [Bombus terrestris]	--	--	--	--	--	--	--	--	--	--	--	--	--	--	-	-	-
Unigene6354_All	20	0.893	0	4.7145	8.213	-0.8008	gi|328706983|ref|XP_001948462.2|	1e-144	PREDICTED: thrombospondin-3-like [Acyrthosiphon pisum]	sp|Q8JHW2|TSP3A_DANRE	189	8e-47	Thrombospondin-3a OS=Danio rerio GN=thbs3a PE=2 SV=2	--	--	--	--	--	K04659	2e-171	603	phu:Phum_PHUM370970	thrombospondin	-	-	-
Unigene651_All	21	0.864	0	122.264	168.552	-0.4632	gi|56412194|gb|AAV88596.1|	1e-104	Sparc [Schistocerca gregaria]	sp|P34714|SPRC_CAEEL	196	3e-49	SPARC OS=Caenorhabditis elegans GN=ost-1 PE=1 SV=1	--	--	--	--	--	K08136	1e-11	71.6	bfo:BRAFLDRAFT_222452	sparc/osteonectin, cwcv and kazal-like domains proteoglycan (testican)	GO:0007417//central nervous system development;GO:0048598//embryonic morphogenesis;GO:0032940//secretion by cell;GO:0009888//tissue development;GO:0048513//organ development	-	GO:0031012//extracellular matrix
Unigene6558_All	17	0.859	0	8.1149	11.3907	-0.4892	gi|193688350|ref|XP_001946416.1|	2e-55	PREDICTED: plasminogen activator inhibitor 1-like [Acyrthosiphon pisum]	sp|Q8PTN8|Y2678_METMA	144	2e-33	Uncharacterized serpin-like protein MM_2675 OS=Methanosarcina mazei (strain ATCC BAA-159 / DSM 3647 / Goe1 / Go1 / JCM 11833 / OCM 88) GN=MM_2675 PE=3 SV=1	MA2613	131	3e-30	COG4826	Serine protease inhibitor	K13963	1e-34	147	aag:AaeL_AAEL014138	serpin B	-	-	-
Unigene6588_All	27	0.555	0	3.5376	0.9624	1.8781	gi|244790458|ref|NP_001156471.1|	6e-43	folliculin-interacting protein 2 [Mus musculus] >gi|172046118|sp|Q80TD3.2|FNIP2_MOUSE RecName: Full=Folliculin-interacting protein 2; AltName: Full=FNIP1-like protein; AltName: Full=O6-methylguanine-induced apoptosis 1 protein	sp|Q80TD3|FNIP2_MOUSE	153	9e-44	Folliculin-interacting protein 2 OS=Mus musculus GN=Fnip2 PE=2 SV=2	--	--	--	--	--	--	--	--	--	--	-	-	-
Unigene6590_All	18	0.894	0	25.2446	23.6035	0.097	gi|195156958|ref|XP_002019363.1|	1e-92	GL12279 [Drosophila persimilis] >gi|296439794|sp|B4GMC3.1|TMEDE_DROPE RecName: Full=Transmembrane emp24 domain-containing protein eca; Flags: Precursor >gi|194115954|gb|EDW37997.1| GL12279 [Drosophila persimilis]	sp|B4GMC3|TMEDE_DROPE	343	2e-93	Transmembrane emp24 domain-containing protein eca OS=Drosophila persimilis GN=eca PE=3 SV=1	--	--	--	--	--	K14825	5e-13	76.3	tca:658261	protein ERP2	-	-	-
Unigene6622_All	18	0.583	0	10.6113	16.3919	-0.6274	gi|307177066|gb|EFN66334.1|	2e-74	Apolipoprotein D [Camponotus floridanus]	sp|P23593|APOD_RAT	69.3	5e-11	Apolipoprotein D OS=Rattus norvegicus GN=Apod PE=1 SV=1	--	--	--	--	--	--	--	--	--	--	-	-	-
Unigene6666_All	28	0.712	0	1.2131	3.1024	-1.3547	gi|240848975|ref|NP_001155379.1|	4e-63	serine protease-like [Acyrthosiphon pisum] >gi|239790654|dbj|BAH71875.1| ACYPI000297 [Acyrthosiphon pisum]	sp|P05049|SNAK_DROME	176	4e-43	Serine protease snake OS=Drosophila melanogaster GN=snk PE=1 SV=2	mlr3307	93.2	1e-18	COG5640	Secreted trypsin-like serine protease	K09640	2e-55	217	api:100166365	transmembrane protease, serine 9 [EC:3.4.21.-]	-	-	-
Unigene6701_All	14	0.612	0	5.2977	7.9123	-0.5787	gi|189235170|ref|XP_968793.2|	1e-166	PREDICTED: similar to CG34380 CG34380-PC [Tribolium castaneum]	sp|Q16832|DDR2_HUMAN	228	1e-60	Discoidin domain-containing receptor 2 OS=Homo sapiens GN=DDR2 PE=1 SV=2	--	--	--	--	--	K05125	7e-99	362	dwi:Dwil_GK14750	discoidin domain receptor family member 2 [EC:2.7.10.1]	-	-	-
Unigene6705_All	20	0.705	0	39.9152	54.2333	-0.4422	gi|195500717|ref|XP_002097493.1|	2e-36	GE24462 [Drosophila yakuba] >gi|194183594|gb|EDW97205.1| GE24462 [Drosophila yakuba]	sp|Q9ET66|PI16_MOUSE	121	1e-26	Peptidase inhibitor 16 OS=Mus musculus GN=Pi16 PE=2 SV=1	YJL078c_1	76.6	9e-14	COG2340	Uncharacterized protein with SCP/PR1 domains	--	--	--	--	--	-	-	-
Unigene6787_All	20	0.913	0	129.837	125.133	0.0532	gi|6688881|emb|CAB65310.1|	1e-126	ferritin subunit (non-glycosylated) [Nilaparvata lugens]	sp|P41822|FRI_AEDAE	156	6e-37	Ferritin subunit OS=Aedes aegypti GN=FERH PE=1 SV=2	TM1128	53.1	2e-06	COG1528	Ferritin-like protein	K00522	1e-49	198	tca:655420	ferritin heavy chain [EC:1.16.3.1]	-	-	-
Unigene6819_All	15	0.555	0	4.8631	2.4455	0.9917	gi|91087383|ref|XP_975651.1|	2e-90	PREDICTED: similar to Glucosylceramidase precursor (Beta-glucocerebrosidase) (Acid beta-glucosidase) (D-glucosyl-N-acylsphingosine glucohydrolase) [Tribolium castaneum]	sp|Q9BDT0|GLCM_PANTR	280	2e-74	Glucosylceramidase OS=Pan troglodytes GN=GBA PE=3 SV=1	STM4426	145	2e-34	COG5520	O-Glycosyl hydrolase	K01201	3e-91	336	tca:664564	glucosylceramidase [EC:3.2.1.45]	-	-	-
Unigene6877_All	24	0.453	0	7.4895	4.98	0.5887	gi|189234951|ref|XP_973059.2|	4e-55	PREDICTED: similar to mutagen-sensitive 301 CG7972-PA [Tribolium castaneum]	sp|Q2VPA6|HELQ_MOUSE	179	2e-44	Helicase POLQ-like OS=Mus musculus GN=Helq PE=2 SV=2	PH1280	55.5	1e-07	COG1204	Superfamily II helicase	K02349	2e-18	93.2	smm:Smp_155500	DNA polymerase theta subunit [EC:2.7.7.7]	-	-	-
Unigene715_All	14	0.505	0	12.2248	29.8222	-1.2866	gi|239984504|dbj|BAH79159.1|	1e-37	odorant binding protein [Bombyx mori]	sp|Q9VBV3|TAKT_DROME	90.1	4e-17	Protein takeout OS=Drosophila melanogaster GN=to PE=2 SV=1	--	--	--	--	--	--	--	--	--	--	-	-	-
Unigene7631_All	29	0.482	0	12.307	12.3803	-0.0086	gi|91092520|ref|XP_971182.1|	1e-169	PREDICTED: similar to CG9911 CG9911-PA [Tribolium castaneum]	sp|Q9BS26|ERP44_HUMAN	382	3e-105	Endoplasmic reticulum resident protein 44 OS=Homo sapiens GN=ERP44 PE=1 SV=1	SPAC1F5.02	97.4	6e-20	COG0526	Thiol-disulfide isomerase and thioredoxins	K09582	1e-28	128	cel:C14B9.2	protein disulfide-isomerase A4 [EC:5.3.4.1]	-	-	-
Unigene7636_All	16	0.556	0	11.8939	9.6396	0.3032	gi|149588608|ref|NP_001092298.1|	1e-175	beta-N-acetylglucosaminidase NAG2 [Tribolium castaneum] >gi|148611478|gb|ABQ95983.1| beta-N-acetylglucosaminidase NAG2 [Tribolium castaneum]	sp|P49010|HEXC_BOMMO	428	7e-119	Chitooligosaccharidolytic beta-N-acetylglucosaminidase OS=Bombyx mori PE=1 SV=1	VC0613	107	1e-22	COG3525	N-acetyl-beta-hexosaminidase	K12373	6e-176	618	tca:658249	hexosaminidase [EC:3.2.1.52]	-	-	-
Unigene7703_All	19	0.898	0	27.1663	34.3361	-0.3379	gi|54792420|emb|CAH65684.1|	0	trypsin-like protein precursor [Nilaparvata lugens]	sp|P21902|PCE_TACTR	231	1e-59	Proclotting enzyme OS=Tachypleus tridentatus PE=1 SV=1	VC1200	92.8	1e-18	COG5640	Secreted trypsin-like serine protease	K01362	2e-54	214	dme:Dmel_CG4920	[EC:3.4.21.-]	-	-	-
Unigene8043_All	28	0.602	0	6.4895	0.7987	3.0224	gi|328702366|ref|XP_001943582.2|	1e-173	sucrase [Acyrthosiphon pisum]	sp|O16099|MAL2_DROVI	488	6e-137	Maltase 2 OS=Drosophila virilis GN=Mal-B2 PE=3 SV=2	DR1375	360	6e-99	COG0366	Glycosidases	K01187	2e-174	613	api:100161439	alpha-glucosidase [EC:3.2.1.20]	-	-	-
Unigene8441_All	18	0.712	0	22.6311	25.0587	-0.147	gi|328701975|ref|XP_003241763.1|	2e-94	PREDICTED: neural cell adhesion molecule 1-like isoform 2 [Acyrthosiphon pisum]	sp|P15364|AMAL_DROME	124	2e-27	Protein amalgam OS=Drosophila melanogaster GN=Ama PE=1 SV=2	--	--	--	--	--	K06772	1e-28	129	tgu:100229373	limbic system-associated membrane protein	GO:0007613//memory;GO:0001752//compound eye photoreceptor fate commitment;GO:0008306//associative learning	-	-
Unigene8786_All	21	0.853	0	2.9955	4.5094	-0.5901	gi|333469384|gb|EAA44083.5|	9e-52	AGAP005806-PA [Anopheles gambiae str. PEST]	sp|Q3ZC91|ASM3A_BOVIN	115	2e-25	Acid sphingomyelinase-like phosphodiesterase 3a OS=Bos taurus GN=SMPDL3A PE=2 SV=1	--	--	--	--	--	K01128	1e-50	199	dme:Dmel_CG32052	[EC:3.1.4.-]	-	-	-
Unigene8922_All	24	0.48	0	8.9952	13.1276	-0.5454	gi|219524769|gb|ACL14949.1|	1e-75	nicotinic acetylcholine receptor Nla6 subunit [Nilaparvata lugens]	sp|Q866A2|ACHA7_MACMU	157	2e-38	Neuronal acetylcholine receptor subunit alpha-7 OS=Macaca mulatta GN=CHRNA7 PE=2 SV=1	--	--	--	--	--	K05312	5e-58	223	dme:Dmel_CG32975	nicotinic acetylcholine receptor, invertebrate	GO:0006810//transport;GO:0007267//cell-cell signaling;GO:0051899//membrane depolarization;GO:0007610//behavior	GO:0004871//signal transducer activity;GO:0005231//excitatory extracellular ligand-gated ion channel activity	GO:0030425//dendrite;GO:0005887//integral to plasma membrane
Unigene9142_All	29	0.476	0	3.0582	6.1952	-1.0185	gi|332017813|gb|EGI58474.1|	3e-67	Collagen alpha-1(XV) chain [Acromyrmex echinatior]	sp|P39059|COFA1_HUMAN	126	1e-28	Collagen alpha-1(XV) chain OS=Homo sapiens GN=COL15A1 PE=1 SV=2	--	--	--	--	--	K08135	3e-29	128	ecb:100063829	collagen, type XV, alpha	-	-	-
Unigene9322_All	23	0.666	0	11.9467	10.4106	0.1986	gi|149727692|ref|XP_001502594.1|	2e-62	PREDICTED: ketohexokinase-like isoform 2 [Equus caballus]	sp|Q02974|KHK_RAT	239	3e-62	Ketohexokinase OS=Rattus norvegicus GN=Khk PE=1 SV=1	ydjH	67.4	6e-11	COG0524	Sugar kinases, ribokinase family	K00846	2e-62	240	mmu:16548	ketohexokinase [EC:2.7.1.3]	-	-	-
Unigene9364_All	18	0.744	0	6.7979	9.33	-0.4568	gi|195375203|ref|XP_002046391.1|	0	GJ12529 [Drosophila virilis] >gi|194153549|gb|EDW68733.1| GJ12529 [Drosophila virilis]	sp|A6BM72|MEG11_HUMAN	632	0	Multiple epidermal growth factor-like domains protein 11 OS=Homo sapiens GN=MEGF11 PE=2 SV=3	--	--	--	--	--	K02599	1e-65	195	dan:Dana_GF19599	Notch	-	-	-
Unigene9399_All	23	0.496	0	6.1107	8.5636	-0.4869	gi|301619771|ref|XP_002939257.1|	5e-65	PREDICTED: tRNA wybutosine-synthesizing protein 2 homolog [Xenopus (Silurana) tropicalis]	sp|Q4R3U8|TYW2_MACFA	243	3e-63	tRNA wybutosine-synthesizing protein 2 homolog OS=Macaca fascicularis GN=TRMT12 PE=2 SV=2	MA2064	117	5e-26	COG2520	Predicted methyltransferase	K00599	3e-63	243	dre:564925	[EC:2.1.1.-]	-	-	-
Unigene9457_All	23	0.661	0	191.77	36.4275	2.3963	gi|193709215|ref|XP_001943317.1|	1e-161	alpha-amylase [Aedes aegypti]	sp|O16099|MAL2_DROVI	485	7e-136	Maltase 2 OS=Drosophila virilis GN=Mal-B2 PE=3 SV=2	DR1375	381	2e-105	COG0366	Glycosidases	K01187	9e-162	571	api:100159394	alpha-glucosidase [EC:3.2.1.20]	-	-	-
Unigene9579_All	25	0.797	0	6.8716	8.7563	-0.3497	gi|156891041|gb|ABU96697.1|	3e-88	beta-GRP [Rhodnius prolixus]	sp|Q76DI2|BGBP_TENMO	266	5e-70	Beta-1,3-glucan-binding protein OS=Tenebrio molitor GN=GRP PE=1 SV=1	TM0024	70.1	1e-11	COG2273	Beta-glucanase/Beta-glucan synthetase	--	--	--	--	--	-	-	-
Unigene974_All	23	0.519	0	17.3552	12.4277	0.4818	gi|156548360|ref|XP_001603724.1|	1e-36	PREDICTED: DNA-directed RNA polymerase I subunit RPA12-like [Nasonia vitripennis]	sp|Q5TM50|RPA12_MACMU	103	6e-22	DNA-directed RNA polymerase I subunit RPA12 OS=Macaca mulatta GN=ZNRD1 PE=3 SV=1	YJR063w	89	5e-18	COG1594	DNA-directed RNA polymerase, subunit M/Transcription elongation factor TFIIS	K03000	2e-37	155	nvi:100120042	DNA-directed RNA polymerase I subunit RPA12	GO:0006351//transcription, DNA-dependent	GO:0005488//binding;GO:0034062//RNA polymerase activity	GO:0044452//nucleolar part
Unigene9765_All	17	0.705	0	663.372	506.477	0.3893	gi|274327724|ref|NP_001162142.1|	1e-122	imaginal disk growth factor [Acyrthosiphon pisum]	sp|Q9GV28|IDGFL_BOMMO	409	4e-113	Chitinase-like protein EN03 OS=Bombyx mori GN=EN03 PE=1 SV=1	BH0916_1	94	6e-19	COG3325	Chitinase	K01183	3e-48	193	phu:Phum_PHUM257700	chitinase [EC:3.2.1.14]	-	-	-
Unigene9934_All	17	0.628	0	56.1107	50.8143	0.143	gi|91078330|ref|XP_973321.1|	1e-57	PREDICTED: similar to 15 kDa selenoprotein [Tribolium castaneum]	sp|A1Z623|SEP15_PIG	140	8e-33	15 kDa selenoprotein OS=Sus scrofa GN=SEP15 PE=2 SV=2	--	--	--	--	--	--	--	--	--	--	-	-	GO:0016020//membrane
