# Supplementary material for: Comparative Transcriptome Analysis of Salivary Glands of Two Populations of Rice Brown Planthopper, Nilaparvata lugens, That Differ in Virulence
Source: PLoS One. 2013 Nov 14;8(11):e79612. doi: 10.1371/journal.pone.0079612 (PMC3828371; doi:10.1371/journal.pone.0079612)
Supplement: Table S5 — Genes encoding putative secreted trypsin-like proteins and serine proteases. (XLSX) [file pone.0079612.s006.xlsx]

## Sheet: Sheet1
Table S5. Genes encoding putative secreted trypsin-like proteins and serine proteases.
geneID	cleavage_site	Signal_peptide_probability	Number of predicted TMHs	Nr-ID	Nr-Evalue	Nr-annotation	Swissprot-ID	Swissprot-Score	Swissprot-Evalue	Swissprot-annotation	COG-Protein-or-Domain	COG-Score	COG-Evalue	COG-ID	COG-Function-Description	KO_id	KEGG-Evalue	KEGG-Score	KEGG-Gene	ko_definition	GO-BiologicalProcess	GO-MolecularFunction	Go-CellularComponent
Unigene14132_All	22	0.831	0	gi|22535410|emb|CAC87119.1|	3e-70	trypsin-like protease [Nilaparvata lugens]	sp|O97370|EURM3_EURMA	84.3	3e-16	Mite allergen Eur m 3 OS=Euroglyphus maynei GN=EURM3 PE=1 SV=1	VC1200	62.4	3e-10	COG5640	Secreted trypsin-like serine protease	K11997	8e-14	76.3	ame:409206	tripartite motif-containing protein 2/3	GO:0019538//protein metabolic process	GO:0004175//endopeptidase activity	-
Unigene20661_All	19	0.866	0	gi|336169691|gb|AEI25516.1|	1e-155	trypsin-like serine protein [Nilaparvata lugens]	sp|P35039|TRY5_ANOGA	84	2e-15	Trypsin-5 OS=Anopheles gambiae GN=TRYP5 PE=2 SV=2	VC1649	53.1	8e-07	COG5640	Secreted trypsin-like serine protease	K01312	9e-18	91.7	ame:413645	trypsin [EC:3.4.21.4]	-	-	-
Unigene2092	27	0.814	0	gi|307192555|gb|EFN75743.1|	3e-38	Serine protease easter [Harpegnathos saltator]	sp|P13582|EAST_DROME	118	1e-25	Serine protease easter OS=Drosophila melanogaster GN=ea PE=1 SV=3	VC1649	52.8	1e-06	COG5640	Secreted trypsin-like serine protease	K01362	2e-25	117	dme:Dmel_CG4920	[EC:3.4.21.-]	-	-	-
Unigene25228_All	18	0.486	0	gi|328719811|ref|XP_003246866.1|	4e-64	PREDICTED: serine protease snake-like [Acyrthosiphon pisum]	sp|P05049|SNAK_DROME	158	1e-37	Serine protease snake OS=Drosophila melanogaster GN=snk PE=1 SV=2	VC1649	80.1	1e-14	COG5640	Secreted trypsin-like serine protease	K09640	3e-51	204	api:100166365	transmembrane protease, serine 9 [EC:3.4.21.-]	-	-	-
Unigene28253_All	16	0.571	0	gi|328721536|ref|XP_003247331.1|	2e-31	PREDICTED: serine protease snake-like isoform 1 [Acyrthosiphon pisum] >gi|328721538|ref|XP_003247332.1| PREDICTED: serine protease snake-like isoform 2 [Acyrthosiphon pisum]	sp|P05049|SNAK_DROME	94	3e-18	Serine protease snake OS=Drosophila melanogaster GN=snk PE=1 SV=2	--	--	--	--	--	K09640	8e-30	132	api:100166365	transmembrane protease, serine 9 [EC:3.4.21.-]	-	-	-
Unigene32796_All	20	0.776	0	gi|54792420|emb|CAH65684.1|	1e-138	trypsin-like protein precursor [Nilaparvata lugens]	sp|P21902|PCE_TACTR	232	7e-60	Proclotting enzyme OS=Tachypleus tridentatus PE=1 SV=1	VC1200	99.4	2e-20	COG5640	Secreted trypsin-like serine protease	K01362	4e-51	202	dpo:Dpse_GA18526	[EC:3.4.21.-]	-	-	-
Unigene3628	28	0.634	0	gi|193702289|ref|XP_001952301.1|	5e-91	PREDICTED: serine proteinase stubble-like [Acyrthosiphon pisum]	sp|P27435|TRYB1_RAT	123	2e-27	Tryptase OS=Rattus norvegicus GN=Tpsab1 PE=1 SV=2	VC1649	90.1	7e-18	COG5640	Secreted trypsin-like serine protease	K01312	8e-30	131	nve:NEMVE_v1g170524	trypsin [EC:3.4.21.4]	-	-	-
Unigene41670_All	25	0.705	0	gi|193702289|ref|XP_001952301.1|	8e-08	PREDICTED: serine proteinase stubble-like [Acyrthosiphon pisum]	--	--	--	--	--	--	--	--	--	--	--	--	--	--	-	-	-
Unigene4919	20	0.776	0	gi|54792420|emb|CAH65684.1|	1e-138	trypsin-like protein precursor [Nilaparvata lugens]	sp|P21902|PCE_TACTR	232	7e-60	Proclotting enzyme OS=Tachypleus tridentatus PE=1 SV=1	VC1200	99.4	2e-20	COG5640	Secreted trypsin-like serine protease	K01362	4e-51	202	dpo:Dpse_GA18526	[EC:3.4.21.-]	-	GO:0016787//hydrolase activity	-
Unigene6666_All	28	0.712	0	gi|240848975|ref|NP_001155379.1|	4e-63	serine protease-like [Acyrthosiphon pisum] >gi|239790654|dbj|BAH71875.1| ACYPI000297 [Acyrthosiphon pisum]	sp|P05049|SNAK_DROME	176	4e-43	Serine protease snake OS=Drosophila melanogaster GN=snk PE=1 SV=2	mlr3307	93.2	1e-18	COG5640	Secreted trypsin-like serine protease	K09640	2e-55	217	api:100166365	transmembrane protease, serine 9 [EC:3.4.21.-]	-	-	-
Unigene7703_All	19	0.898	0	gi|54792420|emb|CAH65684.1|	0	trypsin-like protein precursor [Nilaparvata lugens]	sp|P21902|PCE_TACTR	231	1e-59	Proclotting enzyme OS=Tachypleus tridentatus PE=1 SV=1	VC1200	92.8	1e-18	COG5640	Secreted trypsin-like serine protease	K01362	2e-54	214	dme:Dmel_CG4920	[EC:3.4.21.-]	-	-	-
