# Supplementary material for: Comparative Transcriptome Analysis of Salivary Glands of Two Populations of Rice Brown Planthopper, Nilaparvata lugens, That Differ in Virulence
Source: PLoS One. 2013 Nov 14;8(11):e79612. doi: 10.1371/journal.pone.0079612 (PMC3828371; doi:10.1371/journal.pone.0079612)
Supplement: Table S6 — Genes encoding putative secreted odorant-binding and chemosensory proteins. (XLSX) [file pone.0079612.s007.xlsx]

## Sheet: Sheet1
Table S6. Genes encoding putative secreted odorant-binding and chemosensory proteins.
geneID	cleavage_site	Signal_peptide_probability	Number of predicted TMHs	Nr-ID	Nr-Score	Nr-Evalue	Nr-annotation	Swissprot-ID	Swissprot-Score	Swissprot-Evalue	Swissprot-annotation	COG-Protein-or-Domain	COG-Score	COG-Evalue	COG-ID	COG-Function-Description	KO_id	KEGG-Evalue	KEGG-Score	KEGG-Gene	ko_definition	GO-BiologicalProcess	GO-MolecularFunction	Go-CellularComponent
Unigene31675_All	17	0.749	0	gi|260908014|gb|ACX53806.1|	108	1e-22	chemosensory protein [Heliothis virescens]	sp|Q9W1C9|PEB3_DROME	84.7	4e-16	Ejaculatory bulb-specific protein 3 OS=Drosophila melanogaster GN=PebIII PE=1 SV=2	--	--	--	--	--	K11321	1e-11	69.7	tca:661106	bromodomain-containing protein 8	-	-	-
Unigene20509_All	21	0.916	0	gi|306850729|gb|ADN06872.1|	269	7e-71	chemosensory protein [Nilaparvata lugens]	sp|Q9W1C9|PEB3_DROME	129	2e-29	Ejaculatory bulb-specific protein 3 OS=Drosophila melanogaster GN=PebIII PE=1 SV=2	--	--	--	--	--	K04352	4e-11	68.2	dan:Dana_GF20186	Ras GTPase-activating protein 1	GO:0051707//response to other organism	-	-
Unigene715_All	14	0.505	0	gi|239984504|dbj|BAH79159.1|	160	1e-37	odorant binding protein [Bombyx mori]	sp|Q9VBV3|TAKT_DROME	90.1	4e-17	Protein takeout OS=Drosophila melanogaster GN=to PE=2 SV=1	--	--	--	--	--	--	--	--	--	--	-	-	-
Unigene28617_All	18	0.665	0	gi|21898673|gb|AAM77025.1|	145	1e-33	chemosensory protein [Rhyparobia maderae]	sp|Q9W1C9|PEB3_DROME	127	6e-29	Ejaculatory bulb-specific protein 3 OS=Drosophila melanogaster GN=PebIII PE=1 SV=2	--	--	--	--	--	K11321	5e-10	64.7	tca:661106	bromodomain-containing protein 8	-	-	-
Unigene15607_All	22	0.87	0	gi|113951719|ref|NP_001039289.1|	101	1e-19	chemosensory protein 7 [Tribolium castaneum] >gi|112031740|gb|ABH88180.1| chemosensory protein 7 [Tribolium castaneum] >gi|270011118|gb|EFA07566.1| chemosensory protein 12 [Tribolium castaneum]	sp|Q9W1C9|PEB3_DROME	86.7	6e-16	Ejaculatory bulb-specific protein 3 OS=Drosophila melanogaster GN=PebIII PE=1 SV=2	--	--	--	--	--	K11321	3e-11	71.2	tca:661106	bromodomain-containing protein 8	-	-	-
Unigene26098_All	21	0.916	0	gi|306850727|gb|ADN06871.1|	192	1e-47	chemosensory protein [Nilaparvata lugens]	sp|Q9W1C9|PEB3_DROME	145	2e-34	Ejaculatory bulb-specific protein 3 OS=Drosophila melanogaster GN=PebIII PE=1 SV=2	--	--	--	--	--	K04352	4e-11	68.6	dan:Dana_GF20186	Ras GTPase-activating protein 1	GO:0051707//response to other organism	-	-
Unigene36_All	21	0.687	0	gi|208658337|gb|ACI30679.1|	323	3e-86	odorant-binding protein [Nilaparvata lugens]	sp|P28675|PGS2_CHICK	75.9	1e-12	Decorin OS=Gallus gallus GN=DCN PE=1 SV=1	CAC3279_2	51.2	7e-06	COG4886	Leucine-rich repeat (LRR) protein	K04660	1e-12	75.9	gga:417892	decorin	GO:0051234//establishment of localization	GO:0005488//binding	-
Unigene25223_All	18	0.879	0	gi|113951719|ref|NP_001039289.1|	152	2e-35	chemosensory protein 7 [Tribolium castaneum] >gi|112031740|gb|ABH88180.1| chemosensory protein 7 [Tribolium castaneum] >gi|270011118|gb|EFA07566.1| chemosensory protein 12 [Tribolium castaneum]	sp|Q9W1C9|PEB3_DROME	123	2e-27	Ejaculatory bulb-specific protein 3 OS=Drosophila melanogaster GN=PebIII PE=1 SV=2	--	--	--	--	--	K11321	3e-11	69.3	tca:661106	bromodomain-containing protein 8	-	-	-
Unigene26096_All	22	0.721	0	gi|208658339|gb|ACI30680.1|	224	4e-73	odorant-binding protein [Nilaparvata lugens]	sp|Q9VR94|OB19A_DROME	53.1	1e-06	General odorant-binding protein 19a OS=Drosophila melanogaster GN=Obp19a PE=2 SV=1	--	--	--	--	--	--	--	--	--	--	GO:0051234//establishment of localization	GO:0005488//binding	-
Unigene23219_All	15	0.539	0	gi|306850727|gb|ADN06871.1|	173	4e-42	chemosensory protein [Nilaparvata lugens]	sp|Q9W1C9|PEB3_DROME	133	6e-31	Ejaculatory bulb-specific protein 3 OS=Drosophila melanogaster GN=PebIII PE=1 SV=2	--	--	--	--	--	K04352	5e-10	63.9	dan:Dana_GF20186	Ras GTPase-activating protein 1	-	-	-
Unigene17402_All	17	0.749	0	gi|260908014|gb|ACX53806.1|	108	2e-22	chemosensory protein [Heliothis virescens]	sp|Q9W1C9|PEB3_DROME	84.7	7e-16	Ejaculatory bulb-specific protein 3 OS=Drosophila melanogaster GN=PebIII PE=1 SV=2	--	--	--	--	--	K11321	2e-11	69.7	tca:661106	bromodomain-containing protein 8	-	-	-
Unigene29123_All	18	0.888	0	gi|306850727|gb|ADN06871.1|	268	2e-70	chemosensory protein [Nilaparvata lugens]	sp|Q9W1C9|PEB3_DROME	146	2e-34	Ejaculatory bulb-specific protein 3 OS=Drosophila melanogaster GN=PebIII PE=1 SV=2	--	--	--	--	--	K04352	2e-12	73.2	dan:Dana_GF20186	Ras GTPase-activating protein 1	-	-	-
