# Supplementary material for: Comparative Transcriptome Analysis of Salivary Glands of Two Populations of Rice Brown Planthopper, Nilaparvata lugens, That Differ in Virulence
Source: PLoS One. 2013 Nov 14;8(11):e79612. doi: 10.1371/journal.pone.0079612 (PMC3828371; doi:10.1371/journal.pone.0079612)
Supplement: Table S7 — Differentially expressed genes indicated by the FPKM statistical analysis. FPKM, FDR-value, fold change (log2 ratio) of gene expression, and best hits against nr (E-value ≤1.0E–5) for all gene pairs are listed in this table. (XLSX) [file pone.0079612.s008.xlsx]

## Sheet: Sheet1
Table S7. Differentially-expressed genes indicated by the FPKM statistical analysis.
geneID	M population_FPKM	TN1 population_FPKM	log2(TN1 population_FPKM/M population_FPKM)	pvalue	FDR	Nr-ID	Nr-Evalue	Nr-annotation
Unigene10082_All	569.596	271.661	-1.0681	0	0	gi|53830700|gb|AAU95193.1|	5e-156	putative mitochondrial ADP/ATP translocase [Oncometopia nigricans]
Unigene10155_All	1.137	49.8258	5.4536	0	0	gi|383851036|ref|XP_003701059.1|	1e-07	PREDICTED: LOW QUALITY PROTEIN: DNA replication licensing factor MCM8-like [Megachile rotundata]
Unigene101_All	62.0321	14.3987	-2.1071	0	0	gi|328702403|ref|XP_001952092.2|	3e-22	PREDICTED: myosin heavy chain, muscle isoform 1 [Acyrthosiphon pisum]
Unigene102_All	271.283	97.7445	-1.4727	0	0	gi|328702403|ref|XP_001952092.2|	0	PREDICTED: myosin heavy chain, muscle isoform 1 [Acyrthosiphon pisum]
Unigene10468_All	11.9226	856.089	6.166	0	0	--	--	--
Unigene10740_All	72.0125	230.653	1.6794	0	0	gi|242017714|ref|XP_002429332.1|	1e-79	multiple inositol polyphosphate phosphatase 1 precursor, putative [Pediculus humanus corporis] >gi|212514235|gb|EEB16594.1| multiple inositol polyphosphate phosphatase 1 precursor, putative [Pediculus humanus corporis]
Unigene10902_All	51.9293	401.721	2.9516	0	0	gi|121543671|gb|ABM55532.1|	3e-54	putative small heat shock protein [Maconellicoccus hirsutus]
Unigene11761_All	23.5059	353.971	3.9125	0	0	--	--	--
Unigene12136_All	239.699	0.1687	-10.4726	0	0	gi|66826829|ref|XP_646769.1|	8e-08	hypothetical protein DDB_G0270400 [Dictyostelium discoideum AX4] >gi|60474613|gb|EAL72550.1| hypothetical protein DDB_G0270400 [Dictyostelium discoideum AX4]
Unigene12163_All	69.8831	0	-16.0927	0	0	--	--	--
Unigene12678_All	17.9971	136.728	2.9255	0	0	--	--	--
Unigene12939_All	916.303	409.51	-1.1619	0	0	gi|328699596|ref|XP_001950838.2|	9e-25	PREDICTED: hypothetical protein LOC100168822 [Acyrthosiphon pisum]
Unigene1304_All	4416.32	12798	1.535	0	0	--	--	--
Unigene13075_All	35.9415	148.048	2.0423	0	0	--	--	--
Unigene13265_All	21.2257	346.714	4.0299	0	0	--	--	--
Unigene1330_All	2606.29	1061.82	-1.2955	0	0	gi|307184504|gb|EFN70893.1|	7e-73	Myosin regulatory light chain 2 [Camponotus floridanus]
Unigene13418_All	18.7123	317.761	4.0859	0	0	--	--	--
Unigene13529_All	18.0822	1150.93	5.9921	0	0	gi|148670206|gb|EDL02153.1|	9e-26	mCG10536 [Mus musculus]
Unigene13705_All	31.6879	154.381	2.2845	0	0	--	--	--
Unigene1423_All	10.5693	181.38	4.1011	0	0	--	--	--
Unigene14317_All	7.5756	298.864	5.302	0	0	gi|444727028|gb|ELW67537.1|	3e-26	Cell surface glycoprotein 1 [Tupaia chinensis]
Unigene14897_All	189.285	732.276	1.9518	0	0	gi|328709719|ref|XP_003244050.1|	2e-38	PREDICTED: pancreatic lipase-related protein 1-like isoform 2 [Acyrthosiphon pisum]
Unigene15618_All	71.7057	13.8571	-2.3715	0	0	gi|307184672|gb|EFN71001.1|	0	Tyrosine 3-monooxygenase [Camponotus floridanus]
Unigene15687_All	19.8529	299.134	3.9134	0	0	--	--	--
Unigene15723_All	186.1	43.5687	-2.0947	0	0	gi|126002216|ref|XP_001352293.1|	4e-64	GA14004 [Drosophila pseudoobscura pseudoobscura] >gi|195144056|ref|XP_002013012.1| GL23617 [Drosophila persimilis] >gi|198451200|ref|XP_002137251.1| GA26662 [Drosophila pseudoobscura pseudoobscura] >gi|54640479|gb|EAL29364.1| GA14004 [Drosophila pseudoobscura pseudoobscura] >gi|194101955|gb|EDW23998.1| GL23617 [Drosophila persimilis] >gi|198131380|gb|EDY67809.1| GA26662 [Drosophila pseudoobscura …
Unigene15990_All	31.5781	152.116	2.2682	0	0	--	--	--
Unigene1632_All	9.3061	343.925	5.2078	0	0	gi|395536939|ref|XP_003770466.1|	3e-08	PREDICTED: keratin-associated protein 9-1-like [Sarcophilus harrisii]
Unigene1645_All	1459.83	272.398	-2.422	0	0	gi|345481019|ref|XP_003424268.1|	2e-15	PREDICTED: hypothetical protein LOC100679277 [Nasonia vitripennis]
Unigene16716_All	3905.6	1281.77	-1.6074	0	0	gi|443696150|gb|ELT96930.1|	7e-08	hypothetical protein CAPTEDRAFT_203302 [Capitella teleta]
Unigene17163_All	155.678	75.3103	-1.0476	0	0	--	--	--
Unigene18553_All	3.4664	57.0539	4.0408	0	0	gi|242012947|ref|XP_002427185.1|	5e-23	hypothetical protein Phum_PHUM300620 [Pediculus humanus corporis] >gi|212511472|gb|EEB14447.1| hypothetical protein Phum_PHUM300620 [Pediculus humanus corporis]
Unigene18636_All	2.4225	24.7692	3.354	0	0	gi|383856358|ref|XP_003703676.1|	2e-106	PREDICTED: uncharacterized protein LOC100877511 [Megachile rotundata]
Unigene18760_All	347.59	47.7692	-2.8632	0	0	gi|158289373|ref|XP_311111.4|	2e-16	AGAP000047-PA [Anopheles gambiae str. PEST] >gi|157019024|gb|EAA06220.4| AGAP000047-PA [Anopheles gambiae str. PEST]
Unigene18788_All	160.182	4.6995	-5.0911	0	0	gi|423292561|gb|AFX84560.1|	0	70 kDa heat shock protein [Lygus hesperus]
Unigene18789_All	297.218	8.3634	-5.1513	0	0	gi|423292561|gb|AFX84560.1|	0	70 kDa heat shock protein [Lygus hesperus]
Unigene18842_All	2.8516	75.4984	4.7266	0	0	gi|125832558|ref|XP_001332889.1|	6e-17	PREDICTED: hypothetical protein LOC793178 [Danio rerio]
Unigene19025_All	3384.49	8415.56	1.3141	0	0	gi|154799937|dbj|BAF75351.1|	9e-06	vitellogenin [Nilaparvata lugens]
Unigene19204_All	99.3415	21.0888	-2.2359	0	0	--	--	--
Unigene19718_All	16.3972	379.685	4.5333	0	0	gi|334329419|ref|XP_003341223.1|	9e-11	PREDICTED: hypothetical protein LOC100023215 [Monodelphis domestica]
Unigene19785_All	2099.6	736.02	-1.5123	0	0	gi|321464560|gb|EFX75567.1|	3e-06	hypothetical protein DAPPUDRAFT_250307 [Daphnia pulex] >gi|321464588|gb|EFX75595.1| hypothetical protein DAPPUDRAFT_323241 [Daphnia pulex]
Unigene19916_All	335.12	147.466	-1.1843	0	0	gi|256773186|ref|NP_001157948.1|	0	sarco/endoplasmic reticulum calcium ATPase [Bombyx mori] >gi|255661412|gb|ACU25861.1| sarco/endoplasmic reticulum calcium ATPase [Bombyx mori]
Unigene19988_All	38.2622	197.106	2.365	0	0	--	--	--
Unigene19998_All	420.101	39.8384	-3.3985	0	0	gi|240848893|ref|NP_001155471.1|	9e-102	cuticular protein CPG12-like precursor [Acyrthosiphon pisum] >gi|239790880|dbj|BAH71974.1| ACYPI002333 [Acyrthosiphon pisum]
Unigene21369_All	75.6517	0	-16.2071	0	0	--	--	--
Unigene21960_All	444.833	222.114	-1.002	0	0	gi|328708315|ref|XP_001945956.2|	7e-18	PREDICTED: long-chain-fatty-acid--CoA ligase ACSBG2-like [Acyrthosiphon pisum]
Unigene21996_All	283.355	14.4291	-4.2956	0	0	gi|328704103|ref|XP_001945377.2|	7e-61	PREDICTED: hypothetical protein LOC100160947 [Acyrthosiphon pisum]
Unigene22050_All	5.4696	80.0989	3.8723	0	0	gi|193713755|ref|XP_001945911.1|	5e-83	PREDICTED: hypothetical protein LOC100162262 [Acyrthosiphon pisum]
Unigene22082_All	359.452	43.234	-3.0556	0	0	gi|193573506|ref|XP_001944120.1|	1e-27	PREDICTED: flightin-like [Acyrthosiphon pisum]
Unigene22276_All	3.9932	61.853	3.9532	0	0	gi|380030025|ref|XP_003698660.1|	3e-168	PREDICTED: protein bicaudal C-like [Apis florea]
Unigene22429_All	6.006	663.216	6.7869	0	0	gi|470440958|ref|XP_004339358.1|	7e-06	IgA-specific serine endopeptidase, putative [Acanthamoeba castellanii str. Neff] >gi|440796236|gb|ELR17345.1| IgA-specific serine endopeptidase, putative [Acanthamoeba castellanii str. Neff]
Unigene22517_All	965.427	310.14	-1.6382	0	0	gi|119627579|gb|EAX07174.1|	8e-06	hCG1793893 [Homo sapiens]
Unigene22599_All	408.092	1268.61	1.6363	0	0	--	--	--
Unigene23088_All	8.575	118.776	3.792	0	0	gi|225142|prf||1209265K	6e-15	chorion protein A6
Unigene23172_All	33.0019	0.035	-9.881	0	0	gi|318087084|gb|ADV40133.1|	1e-32	RNA-dependent RNA polymerase [Latrodectus hesperus]
Unigene23250_All	14.0543	354.635	4.6573	0	0	gi|242007447|ref|XP_002424551.1|	3e-07	collagen alpha-1, IV, chain precursor, putative [Pediculus humanus corporis] >gi|212507994|gb|EEB11813.1| collagen alpha-1, IV, chain precursor, putative [Pediculus humanus corporis]
Unigene23480_All	90.2285	9.781	-3.2055	0	0	gi|2707270|gb|AAB92246.1|	4e-07	homeobox-containing protein [Dictyostelium discoideum]
Unigene23624_All	2.8744	123.355	5.4234	0	0	--	--	--
Unigene23747_All	19.1899	572.696	4.8994	0	0	gi|334350827|sp|C0J7L8.1|PRSKL_PINFU	1e-07	RecName: Full=Prisilkin-39; Flags: Precursor >gi|210076887|gb|ACJ06766.1| prisilkin-39 [Pinctada fucata]
Unigene23875_All	408.072	0.151	-11.4001	0	0	gi|318087084|gb|ADV40133.1|	3e-34	RNA-dependent RNA polymerase [Latrodectus hesperus]
Unigene24087_All	61.2345	0	-15.9021	0	0	gi|308450159|ref|XP_003088200.1|	5e-45	hypothetical protein CRE_03576 [Caenorhabditis remanei] >gi|308248801|gb|EFO92753.1| hypothetical protein CRE_03576 [Caenorhabditis remanei]
Unigene24688_All	3156.38	7862.5	1.3167	0	0	gi|342318865|gb|AEL22916.1|	4e-66	vitellogenin [Nilaparvata lugens]
Unigene24689_All	270.834	622.1	1.1997	0	0	gi|154799937|dbj|BAF75351.1|	2e-57	vitellogenin [Nilaparvata lugens]
Unigene24690_All	9324.31	25112.3	1.4293	0	0	gi|342318865|gb|AEL22916.1|	0	vitellogenin [Nilaparvata lugens]
Unigene24691_All	2085.51	6788.24	1.7026	0	0	gi|342318865|gb|AEL22916.1|	3e-33	vitellogenin [Nilaparvata lugens]
Unigene25244_All	143.044	57.9071	-1.3047	0	0	gi|242023873|ref|XP_002432355.1|	5e-06	paramyosin, long form, putative [Pediculus humanus corporis] >gi|212517778|gb|EEB19617.1| paramyosin, long form, putative [Pediculus humanus corporis]
Unigene252_All	742.487	356.151	-1.0599	0	0	gi|156553799|ref|XP_001601889.1|	1e-109	PREDICTED: lipoyltransferase 1, mitochondrial-like [Nasonia vitripennis]
Unigene25617_All	329.064	29.2973	-3.4895	0	0	gi|118784988|ref|XP_314230.3|	2e-06	AGAP003334-PA [Anopheles gambiae str. PEST] >gi|116128139|gb|EAA09600.3| AGAP003334-PA [Anopheles gambiae str. PEST]
Unigene25806_All	7522.4	2266.59	-1.7307	0	0	--	--	--
Unigene26038_All	1872.14	518.503	-1.8523	0	0	gi|328699598|ref|XP_003240981.1|	2e-17	PREDICTED: hypothetical protein LOC100570172 [Acyrthosiphon pisum]
Unigene26084_All	4.2882	211.551	5.6245	0	0	--	--	--
Unigene26439_All	239.804	3207.55	3.7415	0	0	--	--	--
Unigene27832_All	1.1432	13.6042	3.5729	0	0	gi|154413468|ref|XP_001579764.1|	1e-07	viral A-type inclusion protein [Trichomonas vaginalis G3]
Unigene27893_All	6.0912	48.8215	3.0027	0	0	gi|91081361|ref|XP_971457.1|	1e-65	PREDICTED: similar to small GTP-binding protein [Tribolium castaneum] >gi|270005187|gb|EFA01635.1| hypothetical protein TcasGA2_TC007205 [Tribolium castaneum]
Unigene27918_All	7.3153	30.6358	2.0662	0	0	gi|345494263|ref|XP_001605584.2|	7e-69	PREDICTED: ras-related protein Rab-8A-like [Nasonia vitripennis]
Unigene28013_All	882.542	254.776	-1.7924	0	0	gi|119627579|gb|EAX07174.1|	9e-06	hCG1793893 [Homo sapiens]
Unigene28016_All	3051.57	969.28	-1.6546	0	0	gi|158289373|ref|XP_311111.4|	6e-09	AGAP000047-PA [Anopheles gambiae str. PEST] >gi|157019024|gb|EAA06220.4| AGAP000047-PA [Anopheles gambiae str. PEST]
Unigene28151_All	10.23	801.213	6.2913	0	0	gi|195564767|ref|XP_002105985.1|	1e-06	GD16605 [Drosophila simulans] >gi|194203350|gb|EDX16926.1| GD16605 [Drosophila simulans]
Unigene28595_All	13.9649	610.73	5.4507	0	0	gi|294882595|ref|XP_002769756.1|	3e-33	hypothetical protein Pmar_PMAR004837 [Perkinsus marinus ATCC 50983] >gi|239873505|gb|EER02474.1| hypothetical protein Pmar_PMAR004837 [Perkinsus marinus ATCC 50983]
Unigene28678_All	167.034	61.8968	-1.4322	0	0	--	--	--
Unigene289_All	1349.85	456.825	-1.5631	0	0	gi|2275132|emb|CAA03880.1|	4e-50	cuticular protein [Tenebrio molitor]
Unigene29224_All	15.4452	96.3444	2.641	0	0	--	--	--
Unigene29633_All	637.465	2576.89	2.0152	0	0	--	--	--
Unigene3098_All	15.5136	51.011	1.7173	0	0	gi|189242365|ref|XP_001809905.1|	0	PREDICTED: similar to protease, reverse transcriptase and RNase H [Tribolium castaneum]
Unigene31389_All	192.167	812.917	2.0807	0	0	gi|75755542|dbj|BAE44946.1|	2e-27	long wave opsin [Myrmecia chasei]
Unigene3172_All	141.384	596.136	2.076	0	0	gi|123431636|ref|XP_001308251.1|	5e-09	flocculin [Trichomonas vaginalis G3]
Unigene32694_All	126.611	22.8591	-2.4696	0	0	gi|449679163|ref|XP_002168009.2|	6e-110	PREDICTED: piggyBac transposable element-derived protein 3-like [Hydra magnipapillata]
Unigene32958_All	8.1393	46.6856	2.52	0	0	gi|48996048|gb|AAT48601.1|	2e-36	vitellogenin [Encarsia formosa]
Unigene35701_All	170.35	0.3023	-9.1383	0	0	--	--	--
Unigene39821_All	74.5086	1326.61	4.1542	0	0	gi|389594453|ref|XP_003722449.1|	2e-06	proteophosphoglycan 5 [Leishmania major strain Friedlin] >gi|323363677|emb|CBZ12682.1| proteophosphoglycan 5 [Leishmania major strain Friedlin]
Unigene3988_All	1961.65	668.434	-1.5532	0	0	gi|444727028|gb|ELW67537.1|	3e-07	Cell surface glycoprotein 1 [Tupaia chinensis]
Unigene4045_All	1174.88	3377.45	1.5234	0	0	gi|342318865|gb|AEL22916.1|	7e-21	vitellogenin [Nilaparvata lugens]
Unigene42301_All	31.9523	93.9739	1.5563	0	0	gi|48996048|gb|AAT48601.1|	1e-36	vitellogenin [Encarsia formosa]
Unigene42537_All	251.215	1617.63	2.6869	0	0	gi|55247597|gb|AAV48636.1|	1e-07	Def1 [Triatoma brasiliensis] >gi|55247599|gb|AAV48637.1| Def1, partial [Triatoma brasiliensis]
Unigene4406_All	178.79	486.05	1.4428	0	0	--	--	--
Unigene4478_All	636.473	286.277	-1.1527	0	0	gi|149898819|gb|ABR27875.1|	1e-60	myosin 2 light chain [Triatoma infestans]
Unigene5160_All	12.0272	169.84	3.8198	0	0	--	--	--
Unigene549_All	3.899	58.0339	3.8957	0	0	gi|123469906|ref|XP_001318162.1|	1e-10	viral A-type inclusion protein [Trichomonas vaginalis G3]
Unigene610_All	211.834	49.3622	-2.1015	0	0	gi|328782442|ref|XP_001121380.2|	9e-75	PREDICTED: hypothetical protein LOC725547 [Apis mellifera]
Unigene619_All	1.544	88.9833	5.8488	0	0	--	--	--
Unigene7516_All	252.418	1203.54	2.2534	0	0	gi|328709719|ref|XP_003244050.1|	1e-33	PREDICTED: pancreatic lipase-related protein 1-like isoform 2 [Acyrthosiphon pisum]
Unigene773_All	170.366	667.101	1.9693	0	0	gi|328709719|ref|XP_003244050.1|	5e-16	PREDICTED: pancreatic lipase-related protein 1-like isoform 2 [Acyrthosiphon pisum]
Unigene828_All	53.0159	331.786	2.6458	0	0	--	--	--
Unigene8362_All	428.404	92.5143	-2.2112	0	0	gi|307197050|gb|EFN78422.1|	6e-18	hypothetical protein EAI_13691 [Harpegnathos saltator]
Unigene856_All	69.1332	1634.68	4.5635	0	0	gi|268576875|ref|XP_002643419.1|	5e-08	Hypothetical protein CBG16043 [Caenorhabditis briggsae]
Unigene8965_All	15.7068	1007.85	6.0038	0	0	gi|341884884|gb|EGT40819.1|	1e-25	hypothetical protein CAEBREN_19571 [Caenorhabditis brenneri]
Unigene9457_All	36.4275	191.77	2.3963	0	0	gi|347365176|gb|AEO89448.1|	0	sucrase [Nilaparvata lugens]
Unigene9971_All	1849.98	5166.64	1.4817	0	0	--	--	--
Unigene1462_All	20.1447	115.384	2.518	3.51e-303	1.17e-300	--	--	--
Unigene3503_All	14.168	67.9994	2.2629	7.93e-299	2.61e-296	gi|328709045|ref|XP_003243860.1|	2e-08	PREDICTED: hypothetical protein LOC100569222 [Acyrthosiphon pisum]
Unigene21945_All	8.2166	82.6165	3.3298	9e-299	2.94e-296	--	--	--
Unigene21913_All	97.5211	37.4216	-1.3818	5.07e-297	1.64e-294	gi|322795648|gb|EFZ18327.1|	0	hypothetical protein SINV_02960 [Solenopsis invicta]
Unigene7048_All	95.3646	24.67	-1.9507	2.64e-289	8.5e-287	gi|270003365|gb|EEZ99812.1|	9e-54	hypothetical protein TcasGA2_TC002592 [Tribolium castaneum]
Unigene3597_All	15.2036	88.3706	2.5392	6.61e-288	2.11e-285	--	--	--
Unigene9617_All	32.4079	99.0731	1.6121	6.7e-285	2.13e-282	gi|383858347|ref|XP_003704663.1|	0	PREDICTED: putative ATP-dependent RNA helicase me31b-like [Megachile rotundata]
Unigene10791_All	310.293	96.9328	-1.6786	2.74e-278	8.63e-276	gi|198449467|ref|XP_001357591.2|	7e-65	GA11357 [Drosophila pseudoobscura pseudoobscura] >gi|198130620|gb|EAL26725.2| GA11357 [Drosophila pseudoobscura pseudoobscura]
Unigene28014_All	345.896	142.489	-1.2795	7.77e-275	2.43e-272	gi|119627579|gb|EAX07174.1|	2e-07	hCG1793893 [Homo sapiens]
Unigene6911_All	8.1717	89.3184	3.4502	1.39e-272	4.31e-270	--	--	--
Unigene13760_All	313.639	98.2562	-1.6745	6.77e-269	2.09e-266	gi|357620102|gb|EHJ72410.1|	2e-93	cuticular protein analogous to peritrophins 3-D1 [Danaus plexippus]
Unigene35922_All	235.844	70.8702	-1.7346	1.06e-267	3.26e-265	gi|219893746|emb|CAP72282.1|	1e-11	troponin isoform 3, TpnT3 [Lethocerus indicus]
Unigene5345_All	3.1439	176.985	5.8149	1.1e-263	3.34e-261	gi|395536939|ref|XP_003770466.1|	8e-27	PREDICTED: keratin-associated protein 9-1-like [Sarcophilus harrisii]
Unigene18016_All	76.657	0	-16.2261	1.65e-262	4.98e-260	--	--	--
Unigene20548_All	296.683	844.765	1.5096	6.46e-262	1.94e-259	--	--	--
Unigene27825_All	20.4068	65.3836	1.6799	1.13e-259	3.36e-257	gi|328714539|ref|XP_001942617.2|	0	PREDICTED: linear gramicidin synthase subunit D-like [Acyrthosiphon pisum]
Unigene104_All	3.5494	23.5679	2.7312	1.9e-259	5.61e-257	gi|292606975|gb|ADE34166.1|	0	vitellogenin receptor [Nilaparvata lugens]
Unigene28079_All	32.8913	113.455	1.7863	5.24e-259	1.54e-256	gi|189178726|emb|CAQ57675.1|	0	cytochrome P450 [Nilaparvata lugens]
Unigene24701_All	30.0262	6.0237	-2.3175	6.21e-259	1.81e-256	gi|343129702|gb|AEL88644.1|	0	hexokinase [Nilaparvata lugens]
Unigene30880_All	51.6893	0	-15.6576	5.88e-257	1.69e-254	gi|242002550|ref|XP_002435918.1|	9e-25	hypothetical protein IscW_ISCW024385 [Ixodes scapularis] >gi|215499254|gb|EEC08748.1| hypothetical protein IscW_ISCW024385 [Ixodes scapularis]
Unigene5639_All	94.5906	0	-16.5294	2.11e-256	6.04e-254	--	--	--
Unigene3903_All	9.1797	77.1125	3.0704	2.55e-256	7.25e-254	gi|328696632|ref|XP_001944108.2|	1e-37	PREDICTED: dehydrogenase/reductase SDR family member 11-like [Acyrthosiphon pisum]
Unigene9738_All	5.0027	60.5471	3.5973	1.94e-252	5.45e-250	gi|270006787|gb|EFA03235.1|	2e-101	hypothetical protein TcasGA2_TC013167 [Tribolium castaneum]
Unigene2413_All	33.9419	0.5671	-5.9033	4.37e-251	1.2e-248	gi|227430130|emb|CAX33138.2|	0	CYP6CS1 protein [Nilaparvata lugens]
Unigene69_All	3.8418	27.5264	2.841	3.8e-248	1.04e-245	gi|443695248|gb|ELT96190.1|	4e-164	hypothetical protein CAPTEDRAFT_90967 [Capitella teleta]
Unigene8775_All	42.3592	335.25	2.9845	9.9e-244	2.69e-241	gi|29335960|gb|AAO74625.1|	5e-17	defensin B [Rhodnius prolixus]
Unigene12838_All	8.704	55.1517	2.6637	1.18e-243	3.18e-241	gi|390351605|ref|XP_003727690.1|	1e-12	PREDICTED: RNA-directed DNA polymerase from mobile element jockey-like [Strongylocentrotus purpuratus]
Unigene6533_All	5.0787	53.1811	3.3884	8.48e-242	2.26e-239	gi|408724289|gb|AFU86462.1|	0	cytochrome P450 CYP302A1v2, partial [Laodelphax striatella]
Unigene6209_All	2.8935	25.376	3.1326	8.77e-239	2.3e-236	gi|328721646|ref|XP_003247363.1|	1e-12	PREDICTED: hypothetical protein LOC100575801 [Acyrthosiphon pisum]
Unigene17510_All	115.713	314.693	1.4434	1.67e-236	4.36e-234	--	--	--
Unigene15202_All	43.0378	0	-15.3933	8.38e-233	2.17e-230	--	--	--
Unigene21847_All	201.855	92.4859	-1.126	1.51e-231	3.88e-229	gi|91076582|ref|XP_967875.1|	0	PREDICTED: similar to 5-aminoimidazole-4-carboxamide ribonucleotide formyltransferase/IMP cyclohydrolase [Tribolium castaneum] >gi|270002383|gb|EEZ98830.1| hypothetical protein TcasGA2_TC004437 [Tribolium castaneum]
Unigene16890_All	49.3245	131.655	1.4164	4.74e-231	1.2e-228	gi|242017714|ref|XP_002429332.1|	1e-79	multiple inositol polyphosphate phosphatase 1 precursor, putative [Pediculus humanus corporis] >gi|212514235|gb|EEB16594.1| multiple inositol polyphosphate phosphatase 1 precursor, putative [Pediculus humanus corporis]
Unigene1168_All	112.052	382.683	1.772	5.35e-231	1.35e-228	gi|193587079|ref|XP_001947773.1|	8e-43	PREDICTED: pancreatic lipase-related protein 1-like isoform 1 [Acyrthosiphon pisum]
Unigene6208_All	3.0059	32.0203	3.4131	3.67e-224	9.13e-222	gi|340720126|ref|XP_003398494.1|	4e-07	PREDICTED: hypothetical protein LOC100642610 [Bombus terrestris]
Unigene6638_All	28.7522	4.5775	-2.651	7.8e-224	1.93e-221	gi|298204349|gb|ADI61823.1|	0	endonuclease-reverse transcriptase [Bombyx mori]
Unigene19978_All	9.4263	59.2698	2.6525	1.61e-217	3.96e-215	gi|242009821|ref|XP_002425681.1|	7e-142	conserved hypothetical protein [Pediculus humanus corporis] >gi|212509574|gb|EEB12943.1| conserved hypothetical protein [Pediculus humanus corporis]
Unigene219_All	3.1431	25.0848	2.9966	3.96e-217	9.68e-215	gi|328700357|ref|XP_001947434.2|	0	PREDICTED: multidrug resistance protein 3-like isoform 1 [Acyrthosiphon pisum]
Unigene28012_All	7.8121	42.807	2.4541	1.3e-210	3.17e-208	--	--	--
Unigene19324_All	28.2147	123.213	2.1266	5.43e-210	1.31e-207	gi|22535408|emb|CAC87118.1|	0	cathepsin B-like protease [Nilaparvata lugens]
Unigene3232_All	2.6361	24.9735	3.2439	1.14e-208	2.72e-206	gi|328782072|ref|XP_003250080.1|	4e-43	PREDICTED: hypothetical protein LOC100578849 [Apis mellifera]
Unigene9982_All	15.0831	0.1501	-6.6509	1.3e-204	3.04e-202	gi|162077124|gb|ABX82466.1|	5e-24	dentin sialophosphoprotein [Homo sapiens]
Unigene21004_All	24.3566	0	-14.572	1.19e-203	2.76e-201	--	--	--
Unigene23220_All	5.4034	118.619	4.4563	1.64e-199	3.77e-197	--	--	--
Unigene28017_All	172.809	36.2059	-2.2549	2.78e-199	6.37e-197	gi|391339335|ref|XP_003744007.1|	4e-06	PREDICTED: uncharacterized protein LOC100908274 [Metaseiulus occidentalis]
Unigene12473_All	5.3728	30.3126	2.4962	8.75e-196	1.99e-193	gi|156549324|ref|XP_001600970.1|	3e-89	PREDICTED: G2/mitotic-specific cyclin-A [Nasonia vitripennis]
Unigene14140_All	168.289	7.9737	-4.3995	5.61e-194	1.27e-191	gi|392464564|gb|AFM73648.1|	3e-68	heat shock protein 70, partial [Bicyclus anynana]
Unigene15744_All	275.07	127.73	-1.1067	7.1e-192	1.6e-189	gi|195170156|ref|XP_002025879.1|	5e-106	GL10161 [Drosophila persimilis] >gi|194110743|gb|EDW32786.1| GL10161 [Drosophila persimilis]
Unigene3118_All	1.1957	12.8295	3.4235	6.23e-191	1.4e-188	gi|189236738|ref|XP_001815251.1|	9e-87	PREDICTED: similar to conserved hypothetical protein [Tribolium castaneum]
Unigene551_All	118.75	40.0672	-1.5674	2.89e-189	6.46e-187	gi|405132169|gb|AFS17318.1|	5e-134	sorbitol dehydrogenase [Belgica antarctica]
Unigene13987_All	31.6344	140.352	2.1495	6.73e-189	1.49e-186	gi|22535410|emb|CAC87119.1|	5e-123	trypsin-like protease [Nilaparvata lugens]
Unigene21831_All	36.8169	79.3881	1.1086	8.94e-187	1.96e-184	gi|347968463|ref|XP_312188.5|	3e-28	AGAP002737-PA [Anopheles gambiae str. PEST] >gi|333467991|gb|EAA07771.5| AGAP002737-PA [Anopheles gambiae str. PEST]
Unigene28198_All	3.158	47.2767	3.904	6.71e-186	1.47e-183	gi|158297979|ref|XP_001231096.2|	4e-06	AGAP004734-PA [Anopheles gambiae str. PEST] >gi|157014587|gb|EAU76230.2| AGAP004734-PA [Anopheles gambiae str. PEST]
Unigene12758_All	172.977	69.3426	-1.3188	2.43e-185	5.28e-183	gi|149898792|gb|ABR27858.1|	1e-47	hypothetical protein [Triatoma infestans]
Unigene27121_All	21.5107	0	-14.3928	1.5e-182	3.19e-180	--	--	--
Unigene3473_All	123.115	14.0713	-3.1292	6.63e-179	1.41e-176	gi|223671244|tpd|FAA00574.1|	3e-33	TPA: putative cuticle protein [Bombyx mori]
Unigene23674_All	86.4168	216.731	1.3265	3.51e-178	7.42e-176	gi|158289373|ref|XP_311111.4|	5e-13	AGAP000047-PA [Anopheles gambiae str. PEST] >gi|157019024|gb|EAA06220.4| AGAP000047-PA [Anopheles gambiae str. PEST]
Unigene29138_All	1.2963	67.8443	5.7098	2.92e-176	6.13e-174	--	--	--
Unigene20194_All	3.4981	90.0207	4.6856	4e-175	8.36e-173	--	--	--
Unigene638_All	181.141	48.0696	-1.9139	4.5e-174	9.37e-172	gi|189234381|ref|XP_967474.2|	2e-53	PREDICTED: similar to Larval cuticle protein A3A (TM-A3A) (TM-LCP A3A) [Tribolium castaneum]
Unigene21489_All	47.9296	0	-15.5486	4.66e-170	9.6e-168	--	--	--
Unigene30547_All	204.012	63.1184	-1.6925	1.69e-165	3.44e-163	--	--	--
Unigene25422_All	0.9124	16.503	4.1769	1.7e-165	3.44e-163	gi|383861442|ref|XP_003706195.1|	4e-19	PREDICTED: uncharacterized protein LOC100876997 [Megachile rotundata]
Unigene24989_All	2.665	32.6206	3.6136	2.24e-164	4.48e-162	gi|268557624|ref|XP_002636802.1|	2e-19	Hypothetical protein CBG09238 [Caenorhabditis briggsae]
Unigene5370_All	6.613	103.58	3.9693	2.33e-164	4.66e-162	gi|392338135|ref|XP_003753449.1|	4e-06	PREDICTED: keratin-associated protein 10-7-like [Rattus norvegicus] >gi|392344780|ref|XP_003749072.1| PREDICTED: keratin-associated protein 10-7-like [Rattus norvegicus]
Unigene11267_All	4.0285	140.94	5.1287	4.64e-164	9.22e-162	gi|407261564|ref|XP_003946301.1|	4e-06	PREDICTED: uncharacterized LOC101055862 [Mus musculus] >gi|407263462|ref|XP_003945474.1| PREDICTED: uncharacterized protein LOC101055862 [Mus musculus]
Unigene10778_All	61.3468	30.3042	-1.0175	8.5e-162	1.68e-159	--	--	--
Unigene5147_All	1.6173	68.1777	5.3976	5.23e-160	1.03e-157	gi|148670206|gb|EDL02153.1|	1e-27	mCG10536 [Mus musculus]
Unigene2067_All	10.5539	115.489	3.4519	1.11e-159	2.17e-157	gi|242007447|ref|XP_002424551.1|	1e-06	collagen alpha-1, IV, chain precursor, putative [Pediculus humanus corporis] >gi|212507994|gb|EEB11813.1| collagen alpha-1, IV, chain precursor, putative [Pediculus humanus corporis]
Unigene42339_All	1.133	27.4863	4.6005	8.46e-158	1.65e-155	gi|148298726|ref|NP_001091755.1|	9e-100	ADP-ribosylation factor [Bombyx mori] >gi|87248075|gb|ABD36090.1| ADP-ribosylation factor [Bombyx mori] >gi|357363768|gb|AET74048.1| ADP-ribosylation factor [Spodoptera exigua] >gi|389608553|dbj|BAM17886.1| ADP ribosylation factor [Papilio xuthus] >gi|389611063|dbj|BAM19142.1| ADP ribosylation factor [Papilio polytes]
Unigene22279_All	26.4718	115.203	2.1216	5.65e-155	1.1e-152	--	--	--
Unigene9486_All	79.9244	16.1096	-2.3107	4.43e-154	8.52e-152	gi|242025271|ref|XP_002433049.1|	4e-69	conserved hypothetical protein [Pediculus humanus corporis] >gi|212518565|gb|EEB20311.1| conserved hypothetical protein [Pediculus humanus corporis]
Unigene5676_All	111.858	22.3951	-2.3204	6.61e-154	1.26e-151	gi|119627579|gb|EAX07174.1|	2e-17	hCG1793893 [Homo sapiens]
Unigene5795_All	0.4471	61.8127	7.1112	1.06e-153	2.02e-151	--	--	--
Unigene11348_All	1.5431	59.0448	5.2579	4.43e-153	8.38e-151	gi|348562694|ref|XP_003467144.1|	9e-32	PREDICTED: putative keratin-associated protein 10-like ENSP00000375147-like [Cavia porcellus]
Unigene35766_All	51.7268	17.4673	-1.5663	3.91e-150	7.33e-148	gi|407731564|gb|AFU25668.1|	7e-148	Na+,K+ ATPase alpha-subunit 1 [Boisea trivittata]
Unigene11129_All	31.8132	10.6743	-1.5755	8.76e-150	1.64e-147	--	--	--
Unigene8353_All	2.1017	48.3017	4.5224	5.15e-148	9.53e-146	--	--	--
Unigene35755_All	45.6369	9.103	-2.3258	2.75e-146	5.06e-144	gi|193657053|ref|XP_001947489.1|	0	PREDICTED: delta-1-pyrroline-5-carboxylate synthase-like isoform 1 [Acyrthosiphon pisum] >gi|328704972|ref|XP_003242657.1| PREDICTED: delta-1-pyrroline-5-carboxylate synthase-like isoform 2 [Acyrthosiphon pisum] >gi|328704974|ref|XP_003242658.1| PREDICTED: delta-1-pyrroline-5-carboxylate synthase-like isoform 3 [Acyrthosiphon pisum]
Unigene20727_All	21.4538	0.0891	-7.9116	1.49e-145	2.72e-143	gi|34495237|gb|AAQ73468.1|	2e-06	erythrocyte binding protein 2 [Plasmodium falciparum]
Unigene26156_All	232.931	114.786	-1.021	7.36e-145	1.33e-142	gi|409690336|gb|AFV36370.1|	1e-133	aldo-keto reductase [Reticulitermes flavipes]
Unigene18942_All	54.6199	23.8469	-1.1956	7.99e-145	1.44e-142	--	--	--
Unigene24845_All	1.8198	18.4805	3.3442	3.66e-144	6.57e-142	gi|328791813|ref|XP_624567.3|	0	PREDICTED: cell division cycle protein 20 homolog [Apis mellifera]
Unigene13635_All	84.5032	229.598	1.442	6.5e-144	1.16e-141	--	--	--
Unigene7049_All	1.0406	34.8755	5.0667	5.64e-140	1.01e-137	--	--	--
Unigene32526_All	31.1307	3.5156	-3.1465	3.74e-138	6.61e-136	gi|158300739|ref|XP_320597.3|	0	AGAP011936-PA [Anopheles gambiae str. PEST] >gi|157013305|gb|EAA00275.3| AGAP011936-PA [Anopheles gambiae str. PEST]
Unigene12808_All	38.878	17.9779	-1.1127	6.59e-138	1.16e-135	gi|307171297|gb|EFN63222.1|	2e-06	Spectrin beta chain [Camponotus floridanus]
Unigene3618_All	2.7204	26.2757	3.2718	3.51e-136	6.13e-134	gi|328720435|ref|XP_001951217.2|	8e-116	PREDICTED: peroxidase-like [Acyrthosiphon pisum]
Unigene15853_All	70.4508	20.785	-1.7611	1.26e-133	2.18e-131	gi|288869504|ref|NP_001165859.1|	1e-128	cuticular protein analogous to peritrophins 3-C precursor [Acyrthosiphon pisum]
Unigene27587_All	1.2237	15.5285	3.6656	8.23e-133	1.4e-130	gi|449681642|ref|XP_004209882.1|	1e-70	PREDICTED: uncharacterized protein LOC101234332 [Hydra magnipapillata]
Unigene38819_All	97.5093	221.473	1.1835	2.77e-132	4.69e-130	gi|90819984|gb|ABD98748.1|	2e-79	putative translationally controlled tumor protein [Graphocephala atropunctata]
Unigene9289_All	24.5339	7.4447	-1.7205	4.75e-132	8.01e-130	gi|380021308|ref|XP_003694511.1|	0	PREDICTED: uncharacterized protein LOC100867610 [Apis florea]
Unigene28485_All	3.9174	92.8191	4.5665	9.1e-132	1.53e-129	gi|359952820|gb|AEV91202.1|	7e-06	enhancer of split region protein HLHm1 [Teleopsis dalmanni]
Unigene28082_All	49.8876	7.8245	-2.6726	2.43e-130	4.05e-128	gi|164448672|ref|NP_001106733.1|	3e-06	fibroin heavy chain precursor [Bombyx mori] >gi|9087216|sp|P05790.4|FIBH_BOMMO RecName: Full=Fibroin heavy chain; Short=Fib-H; AltName: Full=H-fibroin; Flags: Precursor >gi|8572061|gb|AAF76983.1|AF226688_1 fibroin heavy chain Fib-H [Bombyx mori]
Unigene4558_All	37.4148	107.485	1.5225	4.01e-128	6.61e-126	gi|307180404|gb|EFN68430.1|	7e-69	Plasminogen activator inhibitor 1 RNA-binding protein [Camponotus floridanus]
Unigene7575_All	72.4571	8.5808	-3.0779	1.42e-127	2.33e-125	gi|90820038|gb|ABD98776.1|	2e-38	putative small heat shock protein [Graphocephala atropunctata]
Unigene22372_All	36.5798	3.4865	-3.3912	1.77e-127	2.9e-125	gi|242018020|ref|XP_002429481.1|	3e-59	chitin binding peritrophin-A, putative [Pediculus humanus corporis] >gi|212514415|gb|EEB16743.1| chitin binding peritrophin-A, putative [Pediculus humanus corporis]
Unigene12517_All	2.3891	20.1075	3.0732	2.42e-127	3.92e-125	gi|225542834|gb|ACN91299.1|	1e-06	dentin sialophosphoprotein precursor [Tursiops truncatus]
Unigene18731_All	1.602	12.102	2.9173	1.78e-126	2.86e-124	gi|332030759|gb|EGI70435.1|	7e-17	Kinesin-like protein KIF20A [Acromyrmex echinatior]
Unigene12406_All	42.4843	12.2067	-1.7993	4.92e-126	7.87e-124	gi|227270361|emb|CAX94852.1|	0	CYP4CE1 protein [Nilaparvata lugens]
Unigene13013_All	77.8035	33.1458	-1.231	1.74e-124	2.78e-122	gi|91079134|ref|XP_975446.1|	1e-94	PREDICTED: similar to pyrroline-5-carboxylate reductase [Tribolium castaneum] >gi|270004224|gb|EFA00672.1| hypothetical protein TcasGA2_TC003549 [Tribolium castaneum]
Unigene6387_All	48.1285	12.421	-1.9541	2.53e-124	4.02e-122	gi|444727028|gb|ELW67537.1|	3e-55	Cell surface glycoprotein 1 [Tupaia chinensis]
Unigene9302_All	2.1529	18.4777	3.1014	8.13e-124	1.29e-121	gi|328699079|ref|XP_001946696.2|	3e-74	PREDICTED: facilitated trehalose transporter Tret1-like [Acyrthosiphon pisum]
Unigene9582_All	56.9394	14.4019	-1.9832	7.42e-123	1.17e-120	--	--	--
Unigene16855_All	10.7417	52.8028	2.2974	1.85e-122	2.88e-120	--	--	--
Unigene22212_All	4.7329	54.7983	3.5333	5.09e-122	7.92e-120	gi|332375883|gb|AEE63082.1|	1e-11	unknown [Dendroctonus ponderosae]
Unigene27804_All	22.9811	6.6969	-1.7789	1.99e-121	3.08e-119	gi|7511879|pir||T13250	0	hypothetical protein - fruit fly (Drosophila melanogaster) transposon BEL >gi|733532|gb|AAB03640.1| unknown [Drosophila melanogaster]
Unigene9870_All	25.9451	76.751	1.5647	2.86e-121	4.41e-119	gi|380029460|ref|XP_003698390.1|	8e-171	PREDICTED: importin subunit alpha-2-like [Apis florea]
Unigene25149_All	7.9322	30.2552	1.9314	8.51e-121	1.31e-118	gi|405968797|gb|EKC33829.1|	1e-69	Methenyltetrahydrofolate synthetase domain-containing protein [Crassostrea gigas]
Unigene13086_All	10.1374	41.9205	2.048	9.82e-121	1.5e-118	gi|223587717|emb|CAR40191.1|	3e-08	putative VP91 capsid protein [Chelonus inanitus]
Unigene25485_All	183.955	72.7158	-1.339	1.3e-119	1.99e-117	--	--	--
Unigene3093_All	3.1856	35.3394	3.4716	2.41e-119	3.67e-117	--	--	--
Unigene25452_All	27.0409	5.1095	-2.4039	3.12e-118	4.73e-116	gi|193603540|ref|XP_001948479.1|	4e-148	PREDICTED: protein yellow-like [Acyrthosiphon pisum]
Unigene30928_All	30.2776	0.4383	-6.1102	4.93e-118	7.45e-116	gi|189236598|ref|XP_001816522.1|	1e-51	PREDICTED: hypothetical protein [Tribolium castaneum] >gi|270006059|gb|EFA02507.1| hypothetical protein TcasGA2_TC008208 [Tribolium castaneum]
Unigene36376_All	47.4729	10.878	-2.1257	5.55e-118	8.35e-116	gi|322801282|gb|EFZ21969.1|	4e-154	hypothetical protein SINV_07911 [Solenopsis invicta]
Unigene26781_All	4.601	96.0195	4.3833	6.12e-118	9.19e-116	gi|332025507|gb|EGI65670.1|	8e-10	hypothetical protein G5I_05770 [Acromyrmex echinatior]
Unigene13399_All	250.267	52.0439	-2.2657	1.36e-117	2.03e-115	--	--	--
Unigene29339_All	18.3942	69.0881	1.9092	3.65e-117	5.44e-115	--	--	--
Unigene9418_All	24.7231	3.6597	-2.7561	1.35e-116	1.99e-114	gi|325302576|dbj|BAJ83488.1|	0	laccase 2 [Megacopta punctatissima]
Unigene701_All	96.4412	13.1498	-2.8746	4.36e-116	6.43e-114	gi|1169134|sp|P45588.1|CU76_LOCMI	1e-37	RecName: Full=Cuticle protein 76; AltName: Full=LM-ACP 76; Short=LM-76 >gi|300323|gb|AAB26590.1| Lm-76=14 kda cuticle structural protein [Locusta migratoria=migratory locusts, cuticle, Peptide, 139 aa]
Unigene27809_All	2.0061	12.1525	2.5988	4.04e-115	5.94e-113	gi|328714172|ref|XP_001944386.2|	4e-22	PREDICTED: synergin gamma-like, partial [Acyrthosiphon pisum]
Unigene20622_All	14.4253	86.0682	2.5769	8.47e-115	1.24e-112	gi|241574282|ref|XP_002403075.1|	2e-06	alternative splicing factor SRp55/B52/SRp75, putative [Ixodes scapularis] >gi|215502148|gb|EEC11642.1| alternative splicing factor SRp55/B52/SRp75, putative [Ixodes scapularis]
Unigene18012_All	20.9074	84.2907	2.0114	3.19e-114	4.65e-112	--	--	--
Unigene10770_All	58.2571	135.823	1.2212	3.88e-114	5.62e-112	gi|2555187|gb|AAC32024.1|	3e-31	vitellogenin [Pimpla nipponica]
Unigene2183_All	35.221	207.143	2.5561	9.36e-114	1.35e-111	gi|390366906|ref|XP_003731139.1|	2e-08	PREDICTED: uncharacterized protein LOC576317 [Strongylocentrotus purpuratus]
Unigene28598_All	52.3475	23.7042	-1.143	1.05e-113	1.51e-111	gi|242011784|ref|XP_002426626.1|	8e-103	hypothetical protein Phum_PHUM263920 [Pediculus humanus corporis] >gi|212510779|gb|EEB13888.1| hypothetical protein Phum_PHUM263920 [Pediculus humanus corporis]
Unigene14639_All	172.493	545.514	1.6611	2.09e-113	3e-111	--	--	--
Unigene28110_All	87.5365	32.4914	-1.4298	2.3e-113	3.3e-111	--	--	--
Unigene28015_All	80.0078	10.9328	-2.8715	2.92e-113	4.17e-111	gi|118787681|ref|XP_316209.3|	5e-35	AGAP006149-PA [Anopheles gambiae str. PEST] >gi|116126918|gb|EAA11236.4| AGAP006149-PA [Anopheles gambiae str. PEST]
Unigene30887_All	24.79	148.119	2.5789	1.34e-112	1.91e-110	gi|328709719|ref|XP_003244050.1|	2e-25	PREDICTED: pancreatic lipase-related protein 1-like isoform 2 [Acyrthosiphon pisum]
Unigene9122_All	328.474	115.874	-1.5032	1.37e-111	1.95e-109	--	--	--
Unigene15802_All	39.194	5.7189	-2.7768	1.93e-111	2.72e-109	gi|399220304|ref|NP_001257751.1|	2e-32	cuticular protein 6 precursor [Apis mellifera]
Unigene29915_All	2.5248	93.5527	5.2115	4.15e-111	5.82e-109	--	--	--
Unigene10260_All	146.837	369.312	1.3306	5.05e-111	7.07e-109	gi|313233931|emb|CBY10099.1|	2e-08	unnamed protein product [Oikopleura dioica]
Unigene18201_All	313.935	111.556	-1.4927	7.17e-110	9.97e-108	--	--	--
Unigene8923_All	180.402	76.891	-1.2303	7.58e-110	1.05e-107	gi|240849489|ref|NP_001155485.1|	3e-49	myofilin isoform b [Acyrthosiphon pisum] >gi|253735725|ref|NP_001156710.1| myofilin isoform b [Acyrthosiphon pisum] >gi|239793567|dbj|BAH72895.1| ACYPI002609 [Acyrthosiphon pisum]
Unigene23010_All	30.9389	138.578	2.1632	9.81e-110	1.36e-107	--	--	--
Unigene8250_All	119.827	51.8226	-1.2093	1.84e-109	2.52e-107	gi|217330650|ref|NP_001136108.1|	5e-63	actin related protein 1 [Acyrthosiphon pisum] >gi|242011914|ref|XP_002426688.1| Actin, muscle [Pediculus humanus corporis] >gi|77158630|gb|ABA62321.1| beta-actin [Reticulitermes flavipes] >gi|212510859|gb|EEB13950.1| Actin, muscle [Pediculus humanus corporis]
Unigene6608_All	9.5348	43.5865	2.1926	1.07e-108	1.45e-106	gi|449680387|ref|XP_004209575.1|	6e-11	PREDICTED: uncharacterized protein KIAA1586-like [Hydra magnipapillata]
Unigene20661_All	7.0263	50.778	2.8534	2.46e-108	3.34e-106	gi|336169691|gb|AEI25516.1|	1e-154	trypsin-like serine protein [Nilaparvata lugens]
Unigene12563_All	1.4523	17.8118	3.6164	4.5e-108	6.08e-106	gi|405972516|gb|EKC37280.1|	1e-117	Putative imidazolonepropionase [Crassostrea gigas]
Unigene25037_All	118.427	55.792	-1.0859	2.3e-107	3.09e-105	gi|383855028|ref|XP_003703021.1|	0	PREDICTED: alanine--glyoxylate aminotransferase 2-like [Megachile rotundata]
Unigene12335_All	25.0543	0.0721	-8.4408	3.71e-106	4.97e-104	gi|241563419|ref|XP_002401696.1|	2e-156	translation elongation factor, putative [Ixodes scapularis] >gi|215501888|gb|EEC11382.1| translation elongation factor, putative [Ixodes scapularis]
Unigene23231_All	11.9954	65.2859	2.4443	9.44e-106	1.26e-103	gi|20385606|gb|AAM21354.1|AF373879_1	6e-14	peritrophin-like protein 1 [Ctenocephalides felis]
Unigene12584_All	3.1613	23.7996	2.9123	9.65e-106	1.28e-103	gi|156546770|ref|XP_001605588.1|	1e-93	PREDICTED: protein LSM14 homolog B-A-like [Nasonia vitripennis]
Unigene6542_All	17.5541	73.5425	2.0668	2.5e-105	3.29e-103	--	--	--
Unigene12904_All	4.7191	30.4933	2.6919	3.41e-105	4.48e-103	gi|322796296|gb|EFZ18867.1|	9e-70	hypothetical protein SINV_02739 [Solenopsis invicta]
Unigene26759_All	67.6174	179.901	1.4117	3.93e-105	5.15e-103	--	--	--
Unigene22350_All	107.105	25.9712	-2.044	1.91e-103	2.49e-101	gi|90820038|gb|ABD98776.1|	5e-49	putative small heat shock protein [Graphocephala atropunctata]
Unigene28034_All	47.8516	11.4479	-2.0635	9.37e-103	1.22e-100	gi|328722061|ref|XP_001947706.2|	1e-54	PREDICTED: pyridoxine/pyridoxamine 5&apos;-phosphate oxidase-like [Acyrthosiphon pisum]
Unigene12547_All	1.9334	13.2902	2.7812	1.91e-102	2.47e-100	gi|328710119|ref|XP_001943860.2|	0	PREDICTED: limkain-b1-like isoform 1 [Acyrthosiphon pisum]
Unigene15450_All	11.8832	25.3553	1.0934	3.84e-102	4.95e-100	gi|387308765|gb|AFJ74724.1|	0	target of rapamycin [Nilaparvata lugens]
Unigene4471_All	1.2665	25.0992	4.3087	4.43e-102	5.7e-100	--	--	--
Unigene6289_All	22.7922	5.5709	-2.0326	6.61e-102	8.46e-100	gi|193624774|ref|XP_001944677.1|	3e-151	PREDICTED: hypothetical protein LOC100166230 [Acyrthosiphon pisum]
Unigene18509_All	18.055	36.2046	1.0038	7.57e-102	9.65e-100	gi|56798156|dbj|BAD82946.1|	3e-134	non-LTR retrotransposon R1Bmks ORF2 protein [Bombyx mori]
Unigene18566_All	1.8487	10.7139	2.5349	1.06e-101	1.35e-99	gi|270006354|gb|EFA02802.1|	1e-76	female sterile nasrat [Tribolium castaneum]
Unigene24738_All	3.7976	15.3819	2.0181	1.1e-101	1.39e-99	gi|328717987|ref|XP_003246355.1|	8e-146	PREDICTED: hypothetical protein LOC100575668 [Acyrthosiphon pisum]
Unigene12764_All	198.79	94.1273	-1.0786	3.96e-100	4.94e-98	--	--	--
Unigene9373_All	36.3966	17.6385	-1.0451	4.23e-99	5.24e-97	--	--	--
Unigene39693_All	17.1932	69.1331	2.0075	7.57e-98	9.33e-96	gi|332025391|gb|EGI65558.1|	2e-76	Y-box factor-like protein [Acromyrmex echinatior]
Unigene10289_All	0.7007	51.0422	6.1867	8.1e-98	9.95e-96	--	--	--
Unigene19291_All	35.0532	7.3076	-2.2621	1.86e-97	2.28e-95	gi|34915939|dbj|BAC87874.1|	1e-57	arylalkylamine N-acetyltransferase [Periplaneta americana]
Unigene21374_All	108.541	0	-16.7279	4.84e-97	5.89e-95	--	--	--
Unigene39380_All	258.843	67.5705	-1.9376	1.15e-96	1.39e-94	--	--	--
Unigene19383_All	138.314	65.0251	-1.0889	1.37e-96	1.65e-94	gi|464897763|gb|AGH25567.1|	3e-18	prothoracicostatic peptide [Helicoverpa armigera]
Unigene4669_All	6.2895	65.4875	3.3802	2.89e-96	3.47e-94	gi|195174946|ref|XP_002028226.1|	4e-08	GL16235 [Drosophila persimilis] >gi|194116732|gb|EDW38775.1| GL16235 [Drosophila persimilis]
Unigene20118_All	18.7085	49.6042	1.4068	1.03e-95	1.24e-93	gi|46561742|gb|AAT01076.1|	3e-69	putative ferritin GF2 [Homalodisca vitripennis]
Unigene19360_All	0.9556	17.9173	4.2288	1.9e-95	2.26e-93	--	--	--
Unigene14132_All	44.2571	169.078	1.9337	3.4e-95	4.03e-93	gi|22535410|emb|CAC87119.1|	3e-70	trypsin-like protease [Nilaparvata lugens]
Unigene13788_All	7.4178	33.1484	2.1599	6.44e-95	7.6e-93	gi|459182406|ref|XP_002129597.2|	4e-06	PREDICTED: inner centromere protein A-like [Ciona intestinalis]
Unigene12385_All	1.346	9.6065	2.8353	2.54e-94	2.99e-92	gi|108870299|gb|EAT34524.1|	1e-145	AAEL013242-PA [Aedes aegypti]
Unigene21849_All	5.9003	29.0123	2.2978	2.91e-94	3.42e-92	gi|195132961|ref|XP_002010908.1|	1e-10	GI21801 [Drosophila mojavensis] >gi|193907696|gb|EDW06563.1| GI21801 [Drosophila mojavensis]
Unigene24607_All	23.0189	0.8717	-4.7228	4.21e-94	4.92e-92	gi|270012425|gb|EFA08873.1|	3e-40	hypothetical protein TcasGA2_TC006574 [Tribolium castaneum]
Unigene15686_All	9.6013	107.753	3.4884	5.89e-94	6.87e-92	--	--	--
Unigene28575_All	41.209	8.7665	-2.2329	1.81e-93	2.11e-91	gi|242018020|ref|XP_002429481.1|	2e-64	chitin binding peritrophin-A, putative [Pediculus humanus corporis] >gi|212514415|gb|EEB16743.1| chitin binding peritrophin-A, putative [Pediculus humanus corporis]
Unigene12824_All	20.8492	1.4147	-3.8814	2.78e-92	3.22e-90	gi|40994853|emb|CAF18234.1|	8e-06	troponin I protein [Lethocerus indicus]
Unigene4524_All	0.0959	30.5287	8.3144	2.07e-91	2.39e-89	--	--	--
Unigene35777_All	31.1394	1.699	-4.196	4.67e-91	5.39e-89	gi|270005243|gb|EFA01691.1|	1e-52	hypothetical protein TcasGA2_TC007266 [Tribolium castaneum]
Unigene19042_All	15.083	38.72	1.3602	1.13e-90	1.29e-88	gi|91079945|ref|XP_968596.1|	0	PREDICTED: similar to lysosomal alpha-mannosidase (mannosidase alpha class 2b member 1) [Tribolium castaneum] >gi|270003256|gb|EEZ99703.1| hypothetical protein TcasGA2_TC002464 [Tribolium castaneum]
Unigene23309_All	15.7481	82.7166	2.393	2.31e-90	2.65e-88	gi|195479578|ref|XP_002100941.1|	1e-07	GE15893 [Drosophila yakuba] >gi|194188465|gb|EDX02049.1| GE15893 [Drosophila yakuba]
Unigene13151_All	40.0686	9.4074	-2.0906	1.26e-89	1.43e-87	gi|357628598|gb|EHJ77870.1|	1e-59	hypothetical protein KGM_18691 [Danaus plexippus]
Unigene12932_All	3.8546	46.3503	3.5879	3.59e-89	4.08e-87	--	--	--
Unigene14843_All	17.5454	85.2869	2.2812	6.25e-89	7.07e-87	gi|328709719|ref|XP_003244050.1|	1e-12	PREDICTED: pancreatic lipase-related protein 1-like isoform 2 [Acyrthosiphon pisum]
Unigene9120_All	104.478	320.144	1.6155	8.44e-89	9.51e-87	--	--	--
Unigene9794_All	3.9622	34.5121	3.1227	2.59e-88	2.91e-86	gi|195437434|ref|XP_002066645.1|	6e-57	GK24603 [Drosophila willistoni] >gi|194162730|gb|EDW77631.1| GK24603 [Drosophila willistoni]
Unigene25891_All	166.273	387.324	1.22	2.65e-88	2.97e-86	--	--	--
Unigene24788_All	2.3451	13.4738	2.5224	5.77e-88	6.44e-86	gi|340721802|ref|XP_003399303.1|	7e-166	PREDICTED: lymphoid-specific helicase-like [Bombus terrestris]
Unigene25193_All	37.0068	17.8789	-1.0495	7.96e-88	8.81e-86	gi|66824913|ref|XP_645811.1|	3e-06	bromodomain-containing protein [Dictyostelium discoideum AX4] >gi|74858161|sp|Q55BK3.1|Y1118_DICDI RecName: Full=Bromodomain-containing protein DDB_G0271118 >gi|60473953|gb|EAL71891.1| bromodomain-containing protein [Dictyostelium discoideum AX4]
Unigene37205_All	7.1883	59.5294	3.0499	1.35e-87	1.49e-85	--	--	--
Unigene21670_All	2.1068	23.5939	3.4853	2.04e-87	2.25e-85	gi|242009817|ref|XP_002425679.1|	4e-20	conserved hypothetical protein [Pediculus humanus corporis] >gi|212509572|gb|EEB12941.1| conserved hypothetical protein [Pediculus humanus corporis]
Unigene9901_All	2.7656	22.7561	3.0406	8.75e-87	9.61e-85	gi|408724329|gb|AFU86482.1|	0	cytochrome P450 CYP6AY3v2 [Laodelphax striatella]
Unigene29133_All	51.5402	7.2479	-2.8301	3.48e-86	3.81e-84	gi|332028487|gb|EGI68528.1|	1e-47	Superoxide dismutase [Acromyrmex echinatior]
Unigene28220_All	2.8191	15.9478	2.5001	2.92e-84	3.15e-82	gi|189239162|ref|XP_972375.2|	0	PREDICTED: similar to AGAP008072-PA [Tribolium castaneum]
Unigene4932_All	1.2228	17.2415	3.8176	4.54e-84	4.89e-82	gi|405972516|gb|EKC37280.1|	1e-93	Putative imidazolonepropionase [Crassostrea gigas]
Unigene21917_All	26.3656	4.229	-2.6403	8.04e-84	8.63e-82	gi|195443954|ref|XP_002069652.1|	1e-06	GK11459 [Drosophila willistoni] >gi|194165737|gb|EDW80638.1| GK11459 [Drosophila willistoni]
Unigene13816_All	9.0292	35.8663	1.99	1.03e-83	1.1e-81	gi|322789040|gb|EFZ14498.1|	5e-78	hypothetical protein SINV_10081 [Solenopsis invicta]
Unigene21740_All	40.972	19.7866	-1.0501	3.08e-83	3.28e-81	gi|321474215|gb|EFX85180.1|	3e-08	hypothetical protein DAPPUDRAFT_313807 [Daphnia pulex]
Unigene20341_All	53.695	22.4399	-1.2587	3.15e-83	3.34e-81	gi|307166005|gb|EFN60301.1|	0	Ribose-phosphate pyrophosphokinase 1 [Camponotus floridanus]
Unigene14344_All	0.8699	39.9839	5.5224	6.13e-83	6.49e-81	--	--	--
Unigene12483_All	27.471	11.7802	-1.2215	1.6e-82	1.69e-80	gi|328721928|ref|XP_001949657.2|	0	PREDICTED: glycogen debranching enzyme-like [Acyrthosiphon pisum]
Unigene3899_All	79.3216	21.4318	-1.888	1.87e-82	1.97e-80	--	--	--
Unigene20098_All	17.3743	76.4725	2.138	9.8e-82	1.03e-79	--	--	--
Unigene19309_All	115.596	56.622	-1.0297	1.82e-81	1.91e-79	gi|350424009|ref|XP_003493661.1|	2e-155	PREDICTED: phosphate carrier protein, mitochondrial-like [Bombus impatiens]
Unigene10009_All	157.859	66.2044	-1.2536	5.71e-81	5.94e-79	gi|325459340|gb|ADZ13687.1|	9e-42	secretory eggshell protein precursor [Clonorchis sinensis]
Unigene31730_All	250.191	68.5357	-1.8681	5.89e-81	6.12e-79	gi|241751305|ref|XP_002412509.1|	1e-07	conserved hypothetical protein [Ixodes scapularis] >gi|215506023|gb|EEC15517.1| conserved hypothetical protein [Ixodes scapularis]
Unigene42824_All	0.0986	27.7706	8.1378	1.03e-80	1.06e-78	gi|449276125|gb|EMC84799.1|	7e-07	Ribosome-binding protein 1 [Columba livia]
Unigene22063_All	153.07	72.2191	-1.0837	1.37e-79	1.4e-77	gi|170069696|ref|XP_001869316.1|	1e-27	conserved hypothetical protein [Culex quinquefasciatus] >gi|167865601|gb|EDS28984.1| conserved hypothetical protein [Culex quinquefasciatus]
Unigene31269_All	30.166	4.7194	-2.6762	3.33e-79	3.41e-77	gi|256773186|ref|NP_001157948.1|	0	sarco/endoplasmic reticulum calcium ATPase [Bombyx mori] >gi|255661412|gb|ACU25861.1| sarco/endoplasmic reticulum calcium ATPase [Bombyx mori]
Unigene16033_All	59.2515	21.2692	-1.4781	2.71e-78	2.76e-76	gi|151301209|ref|NP_001093090.1|	0	NADPH-specific isocitrate dehydrogenase [Bombyx mori] >gi|95104535|gb|ABF51294.1| NADPH-specific isocitrate dehydrogenase [Bombyx mori]
Unigene11182_All	76.1261	31.8999	-1.2548	4.36e-78	4.43e-76	gi|389609203|dbj|BAM18213.1|	2e-110	purine nucleoside phosphorylase [Papilio xuthus]
Unigene26151_All	39.9009	89.0956	1.1589	6.61e-78	6.7e-76	gi|157109474|ref|XP_001650687.1|	0	ornithine aminotransferase [Aedes aegypti] >gi|108879017|gb|EAT43242.1| AAEL005289-PA [Aedes aegypti]
Unigene18864_All	2.0022	16.2074	3.017	7.73e-77	7.78e-75	gi|170069485|ref|XP_001869242.1|	3e-68	NFAT [Culex quinquefasciatus] >gi|167865433|gb|EDS28816.1| NFAT [Culex quinquefasciatus]
Unigene27985_All	14.6378	2.814	-2.379	1.13e-76	1.13e-74	gi|378830224|gb|AFC61181.1|	0	chitin synthase 1 variant a [Nilaparvata lugens]
Unigene21590_All	1.5259	7.1674	2.2318	3.93e-76	3.92e-74	gi|123438677|ref|XP_001310118.1|	4e-08	viral A-type inclusion protein [Trichomonas vaginalis G3]
Unigene9301_All	1.3822	20.1974	3.8691	4.64e-76	4.62e-74	gi|124512050|ref|XP_001349158.1|	4e-06	conserved Plasmodium membrane protein, unknown function [Plasmodium falciparum 3D7] >gi|23498926|emb|CAD51004.1| conserved Plasmodium membrane protein, unknown function [Plasmodium falciparum 3D7]
Unigene13271_All	42.5905	142.203	1.7393	1.53e-74	1.51e-72	--	--	--
Unigene22627_All	10.5555	78.2429	2.89	1.87e-74	1.84e-72	--	--	--
Unigene11955_All	14.6403	1.1441	-3.6777	2.2e-74	2.16e-72	gi|270015875|gb|EFA12323.1|	1e-07	hypothetical protein TcasGA2_TC005151 [Tribolium castaneum]
Unigene25366_All	85.9423	29.2972	-1.5526	2.29e-74	2.24e-72	gi|290558782|ref|NP_001166690.1|	5e-16	cuticular protein RR-2 motif 68 precursor [Bombyx mori]
Unigene18620_All	55.5041	26.0963	-1.0887	1.98e-73	1.93e-71	gi|322784404|gb|EFZ11375.1|	2e-155	hypothetical protein SINV_10740 [Solenopsis invicta]
Unigene27973_All	4.7515	16.555	1.8008	2.62e-73	2.54e-71	gi|340721681|ref|XP_003399245.1|	4e-125	PREDICTED: LOW QUALITY PROTEIN: gem-associated protein 5-like [Bombus terrestris]
Unigene6240_All	30.6429	14.1946	-1.1102	9.41e-73	9.09e-71	gi|357629694|gb|EHJ78312.1|	7e-24	hypothetical protein KGM_03915 [Danaus plexippus]
Unigene39375_All	76.8201	32.8784	-1.2243	2.04e-72	1.96e-70	gi|90820036|gb|ABD98775.1|	9e-113	putative mitochondrial porin [Graphocephala atropunctata]
Unigene13149_All	51.2316	8.3652	-2.6146	3.21e-72	3.08e-70	gi|121543671|gb|ABM55532.1|	6e-59	putative small heat shock protein [Maconellicoccus hirsutus]
Unigene12978_All	1.8791	14.2326	2.9211	4.2e-72	4.03e-70	gi|193624934|ref|XP_001949406.1|	0	PREDICTED: serine/threonine-protein kinase polo-like [Acyrthosiphon pisum]
Unigene17201_All	0.2512	16.838	6.0667	7.15e-72	6.84e-70	gi|38348572|ref|NP_941071.1|	2e-06	proline-rich protein BstNI subfamily 1 precursor [Mus musculus] >gi|15029903|gb|AAH11176.1| Proline-rich protein BstNI subfamily 1 [Mus musculus]
Unigene29527_All	19.3821	0.1604	-6.9169	9.65e-72	9.21e-70	gi|380023916|ref|XP_003695755.1|	4e-21	PREDICTED: uncharacterized protein LOC100871944 [Apis florea]
Unigene17351_All	30.995	8.9604	-1.7904	1.33e-71	1.26e-69	gi|158300739|ref|XP_320597.3|	0	AGAP011936-PA [Anopheles gambiae str. PEST] >gi|157013305|gb|EAA00275.3| AGAP011936-PA [Anopheles gambiae str. PEST]
Unigene3177_All	7.1002	22.076	1.6365	1.89e-71	1.8e-69	gi|322800324|gb|EFZ21328.1|	4e-153	hypothetical protein SINV_01503 [Solenopsis invicta]
Unigene36973_All	103.124	34.3026	-1.588	3.23e-71	3.06e-69	gi|345488505|ref|XP_001599980.2|	4e-14	PREDICTED: crustapain-like [Nasonia vitripennis]
Unigene17291_All	73.6314	34.4592	-1.0954	6.48e-71	6.11e-69	gi|322801282|gb|EFZ21969.1|	1e-156	hypothetical protein SINV_07911 [Solenopsis invicta]
Unigene2195_All	83.8183	4.0462	-4.3726	7.86e-71	7.39e-69	gi|354550154|gb|AER28026.1|	1e-47	heat shock protein 70 [Stratiomys japonica]
Unigene19912_All	7.1404	39.8011	2.4787	1.57e-70	1.47e-68	--	--	--
Unigene16018_All	59.0995	21.3323	-1.4701	3.61e-70	3.36e-68	gi|193699947|ref|XP_001950191.1|	1e-11	PREDICTED: hypothetical protein LOC100167494 [Acyrthosiphon pisum]
Unigene17966_All	0.5282	34.373	6.024	1.21e-69	1.13e-67	gi|389594453|ref|XP_003722449.1|	3e-08	proteophosphoglycan 5 [Leishmania major strain Friedlin] >gi|323363677|emb|CBZ12682.1| proteophosphoglycan 5 [Leishmania major strain Friedlin]
Unigene29904_All	8.5742	87.2472	3.347	1.86e-69	1.72e-67	--	--	--
Unigene22255_All	5.0367	36.7629	2.8677	2.25e-69	2.08e-67	gi|336169691|gb|AEI25516.1|	1e-41	trypsin-like serine protein [Nilaparvata lugens]
Unigene36500_All	60.8277	12.8349	-2.2447	5.41e-69	4.98e-67	gi|47605410|sp|Q7M4F0.1|CUD9_SCHGR	2e-27	RecName: Full=Endocuticle structural glycoprotein SgAbd-9
Unigene29726_All	24.573	93.6977	1.9309	6.23e-69	5.73e-67	--	--	--
Unigene3632_All	46.981	23.3826	-1.0066	7.74e-69	7.08e-67	gi|332028889|gb|EGI68911.1|	0	Putative glycogen [starch] synthase [Acromyrmex echinatior]
Unigene19372_All	62.397	126.192	1.0161	7.84e-69	7.17e-67	--	--	--
Unigene23050_All	29.8215	13.3663	-1.1578	3e-68	2.74e-66	--	--	--
Unigene11616_All	4.3448	22.0015	2.3402	3.72e-68	3.39e-66	gi|108870947|gb|EAT35172.1|	1e-10	AAEL012653-PA [Aedes aegypti]
Unigene8933_All	46.8852	164.172	1.808	6.1e-68	5.53e-66	--	--	--
Unigene15828_All	41.0083	12.3732	-1.7287	6.88e-68	6.22e-66	gi|23480318|gb|EAA16908.1|	7e-09	Drosophila melanogaster CG8797 gene product-related [Plasmodium yoelii yoelii]
Unigene9531_All	3.4586	15.5735	2.1708	1.35e-67	1.22e-65	gi|340729611|ref|XP_003403091.1|	0	PREDICTED: LOW QUALITY PROTEIN: probable ATP-dependent RNA helicase kurz-like [Bombus terrestris]
Unigene28444_All	11.0037	46.5809	2.0817	1.43e-67	1.28e-65	--	--	--
Unigene21689_All	19.9172	7.3476	-1.4387	1.65e-67	1.48e-65	--	--	--
Unigene20115_All	26.3517	86.8357	1.7204	9.11e-66	8.07e-64	gi|383848263|ref|XP_003699771.1|	5e-32	PREDICTED: apolipoprotein D-like [Megachile rotundata]
Unigene12630_All	86.9737	39.5109	-1.1383	3.42e-65	3.01e-63	gi|19921938|ref|NP_610518.1|	4e-18	CG1648, isoform A [Drosophila melanogaster] >gi|195332917|ref|XP_002033138.1| GM20580 [Drosophila sechellia] >gi|195581984|ref|XP_002080808.1| GD10052 [Drosophila simulans] >gi|7303852|gb|AAF58898.1| CG1648, isoform A [Drosophila melanogaster] >gi|16768168|gb|AAL28303.1| GH20817p [Drosophila melanogaster] >gi|194125108|gb|EDW47151.1| GM20580 [Drosophila sechellia] >gi|194192817|gb|EDX06393.1| GD1…
Unigene7380_All	42.8572	8.3469	-2.3602	1.23e-64	1.08e-62	gi|347967894|ref|XP_312492.5|	1e-30	AGAP002453-PA [Anopheles gambiae str. PEST] >gi|333468255|gb|EAA07981.5| AGAP002453-PA [Anopheles gambiae str. PEST]
Unigene26459_All	80.0254	168.318	1.0727	3.91e-64	3.41e-62	--	--	--
Unigene44649_All	48.0339	9.6371	-2.3174	4.25e-64	3.7e-62	--	--	--
Unigene3190_All	11.3452	3.7043	-1.6148	5.33e-64	4.64e-62	--	--	--
Unigene12700_All	4.5127	15.4086	1.7717	1.26e-63	1.09e-61	gi|223587727|emb|CAR40196.1|	2e-09	putative 19 kDa protein [Chelonus inanitus]
Unigene13168_All	30.3942	5.1625	-2.5577	1.73e-63	1.5e-61	gi|332018408|gb|EGI59002.1|	2e-21	hypothetical protein G5I_12857 [Acromyrmex echinatior]
Unigene23105_All	35.6282	6.0645	-2.5546	2.85e-63	2.46e-61	gi|195441943|ref|XP_002068721.1|	1e-16	GK17927 [Drosophila willistoni] >gi|194164806|gb|EDW79707.1| GK17927 [Drosophila willistoni]
Unigene31690_All	14.0702	3.1549	-2.157	4.75e-63	4.08e-61	gi|270014386|gb|EFA10834.1|	0	hypothetical protein TcasGA2_TC001611 [Tribolium castaneum]
Unigene18619_All	3.1959	15.0788	2.2382	4.75e-63	4.08e-61	gi|268557626|ref|XP_002636803.1|	1e-07	Hypothetical protein CBG09244 [Caenorhabditis briggsae]
Unigene31819_All	24.3359	128.256	2.3979	6.12e-63	5.24e-61	--	--	--
Unigene36685_All	85.8796	34.1861	-1.3289	7.43e-63	6.35e-61	gi|157127593|ref|XP_001661106.1|	6e-95	troponin i [Aedes aegypti] >gi|108872892|gb|EAT37117.1| AAEL010850-PB [Aedes aegypti]
Unigene6501_All	24.3938	11.5543	-1.0781	8.67e-63	7.38e-61	gi|270013850|gb|EFA10298.1|	4e-42	hypothetical protein TcasGA2_TC012513 [Tribolium castaneum]
Unigene19943_All	3.5487	22.7666	2.6816	1.52e-62	1.29e-60	gi|350407693|ref|XP_003488163.1|	1e-65	PREDICTED: hypothetical protein LOC100741218 [Bombus impatiens]
Unigene26823_All	11.3116	56.9315	2.3314	1.56e-62	1.32e-60	--	--	--
Unigene1451_All	1.0418	12.329	3.5649	1.7e-62	1.43e-60	gi|242016216|ref|XP_002428725.1|	4e-110	polyA polymerase CID, putative [Pediculus humanus corporis] >gi|212513410|gb|EEB15987.1| polyA polymerase CID, putative [Pediculus humanus corporis]
Unigene3320_All	4.691	24.1077	2.3615	3.06e-62	2.58e-60	gi|328716306|ref|XP_003245892.1|	3e-24	PREDICTED: hypothetical protein LOC100575767 [Acyrthosiphon pisum]
Unigene35639_All	40.5822	0	-15.3086	4.64e-62	3.9e-60	--	--	--
Unigene4552_All	6.1978	28.2883	2.1904	4.87e-62	4.08e-60	--	--	--
Unigene15688_All	57.7144	18.6041	-1.6333	5.61e-62	4.69e-60	gi|198469734|ref|XP_002134396.1|	5e-119	GA23040 [Drosophila pseudoobscura pseudoobscura] >gi|198147009|gb|EDY73023.1| GA23040 [Drosophila pseudoobscura pseudoobscura]
Unigene11355_All	5.9108	39.5126	2.7409	1e-61	8.31e-60	--	--	--
Unigene16828_All	7.2784	29.7768	2.0325	2.63e-61	2.17e-59	gi|123470155|ref|XP_001318285.1|	2e-06	viral A-type inclusion protein [Trichomonas vaginalis G3]
Unigene32514_All	123.399	255.79	1.0516	4.92e-61	4.05e-59	--	--	--
Unigene12395_All	6.4609	14.3403	1.1503	4.94e-61	4.06e-59	gi|383861120|ref|XP_003706034.1|	4e-08	PREDICTED: uncharacterized protein LOC100877332 [Megachile rotundata]
Unigene38694_All	0.2599	3.0112	3.5343	8.89e-61	7.28e-59	--	--	--
Unigene28486_All	0.5406	11.8282	4.4515	1.11e-60	9.08e-59	gi|401429142|ref|XP_003879053.1|	8e-07	proteophosphoglycan ppg1 [Leishmania mexicana MHOM/GT/2001/U1103] >gi|322495303|emb|CBZ30607.1| proteophosphoglycan ppg1 [Leishmania mexicana MHOM/GT/2001/U1103]
Unigene27422_All	49.6511	8.3894	-2.5652	1.67e-60	1.36e-58	--	--	--
Unigene10590_All	38.6429	5.976	-2.693	2.21e-60	1.8e-58	--	--	--
Unigene9993_All	7.1127	33.5844	2.2393	7.64e-60	6.2e-58	gi|336169691|gb|AEI25516.1|	9e-27	trypsin-like serine protein [Nilaparvata lugens]
Unigene10769_All	0.4993	10.0832	4.3359	1.13e-59	9.13e-58	gi|380030768|ref|XP_003699014.1|	1e-08	PREDICTED: uncharacterized protein LOC100868599 [Apis florea]
Unigene1538_All	19.7762	58.9718	1.5763	1.8e-59	1.46e-57	gi|345497598|ref|XP_001601392.2|	1e-76	PREDICTED: gamma-glutamyl hydrolase A-like [Nasonia vitripennis]
Unigene31950_All	26.5319	5.0143	-2.4036	3.17e-59	2.56e-57	gi|270002534|gb|EEZ98981.1|	0	hypothetical protein TcasGA2_TC004842 [Tribolium castaneum]
Unigene12585_All	13.8971	33.8241	1.2833	3.36e-59	2.7e-57	gi|307184284|gb|EFN70742.1|	2e-96	LSM14 protein-like protein A [Camponotus floridanus]
Unigene26136_All	18.0527	46.3978	1.3618	4.58e-59	3.69e-57	gi|270004132|gb|EFA00580.1|	2e-156	hypothetical protein TcasGA2_TC003450 [Tribolium castaneum]
Unigene6942_All	7.5112	19.83	1.4006	9.49e-59	7.59e-57	gi|345492984|ref|XP_001599881.2|	7e-134	PREDICTED: chromatin assembly factor 1 subunit A-like [Nasonia vitripennis]
Unigene9900_All	25.5423	12.1516	-1.0717	9.64e-59	7.69e-57	gi|307166772|gb|EFN60734.1|	0	Nidogen-1 [Camponotus floridanus]
Unigene6206_All	0.918	9.3628	3.3504	1.24e-58	9.85e-57	gi|403358229|gb|EJY78752.1|	9e-10	hypothetical protein OXYTRI_24082 [Oxytricha trifallax]
Unigene6688_All	1.4295	10.3337	2.8538	2.27e-58	1.8e-56	gi|38505381|gb|AAR23151.1|	1e-99	hunchback [Oncopeltus fasciatus]
Unigene30894_All	0.8752	18.4955	4.4014	3e-58	2.38e-56	gi|242003204|ref|XP_002422652.1|	3e-33	histone H1-II-1, putative [Pediculus humanus corporis] >gi|212505453|gb|EEB09914.1| histone H1-II-1, putative [Pediculus humanus corporis]
Unigene42493_All	0	8.3166	13.0218	4.38e-58	3.46e-56	--	--	--
Unigene18664_All	0.6999	7.624	3.4453	5.07e-58	4e-56	gi|195431686|ref|XP_002063859.1|	1e-10	GK15899 [Drosophila willistoni] >gi|194159944|gb|EDW74845.1| GK15899 [Drosophila willistoni]
Unigene42229_All	1.1416	5.6362	2.3037	6.04e-57	4.73e-55	gi|380030560|ref|XP_003698913.1|	2e-48	PREDICTED: uncharacterized protein LOC100865369 isoform 1 [Apis florea] >gi|380030562|ref|XP_003698914.1| PREDICTED: uncharacterized protein LOC100865369 isoform 2 [Apis florea] >gi|380030564|ref|XP_003698915.1| PREDICTED: uncharacterized protein LOC100865369 isoform 3 [Apis florea] >gi|380030566|ref|XP_003698916.1| PREDICTED: uncharacterized protein LOC100865369 isoform 4 [Apis florea] >gi|38003…
Unigene7189_All	43.6141	116.708	1.42	8.58e-57	6.7e-55	--	--	--
Unigene363_All	23.1811	11.5175	-1.0091	1.09e-56	8.49e-55	--	--	--
Unigene30573_All	0.7051	26.2592	5.2189	1.5e-56	1.16e-54	--	--	--
Unigene21071_All	54.3217	0.2918	-7.5404	1.88e-56	1.46e-54	--	--	--
Unigene29252_All	1.7515	17.3589	3.309	2.17e-56	1.67e-54	gi|391328913|ref|XP_003738927.1|	5e-32	PREDICTED: BTB/POZ domain-containing protein 6-B-like [Metaseiulus occidentalis]
Unigene7058_All	0.7991	10.5426	3.7217	2.48e-56	1.91e-54	gi|313227384|emb|CBY22531.1|	1e-06	unnamed protein product [Oikopleura dioica]
Unigene42256_All	6.4312	47.1512	2.8741	3.37e-56	2.59e-54	--	--	--
Unigene39350_All	1.6469	21.6407	3.7159	4.84e-56	3.72e-54	--	--	--
Unigene334_All	5.6668	21.8744	1.9486	5.25e-56	4.03e-54	gi|390332071|ref|XP_003723412.1|	4e-86	PREDICTED: uncharacterized protein LOC100888373 [Strongylocentrotus purpuratus]
Unigene6499_All	8.0252	23.8382	1.5707	5.67e-56	4.34e-54	gi|345484953|ref|XP_001604627.2|	7e-70	PREDICTED: hypothetical protein LOC100121042 [Nasonia vitripennis]
Unigene10010_All	4.313	22.7835	2.4012	7.83e-56	5.98e-54	gi|256251642|emb|CAR63724.1|	1e-07	hypothetical protein [Angiostrongylus cantonensis]
Unigene23123_All	13.144	38.9858	1.5685	8.73e-56	6.64e-54	gi|223587681|emb|CAR31577.1|	2e-08	putative envelope protein ODV-E56-1 protein [Cotesia congregata] >gi|223587764|emb|CAR82254.1| putative viral envelope protein ODV-E56 [Cotesia congregata]
Unigene28025_All	0.6824	7.8368	3.5216	9.61e-56	7.3e-54	gi|242021002|ref|XP_002430936.1|	3e-97	Growth factor receptor-bound protein, putative [Pediculus humanus corporis] >gi|212516154|gb|EEB18198.1| Growth factor receptor-bound protein, putative [Pediculus humanus corporis]
Unigene14607_All	0.7798	78.4044	6.6517	1.02e-55	7.73e-54	gi|7657283|ref|NP_056623.1|	2e-06	keratin-associated protein 5-1 [Mus musculus] >gi|81872174|sp|Q64507.1|KRA51_MOUSE RecName: Full=Keratin-associated protein 5-1; AltName: Full=Ultra high sulfur serine protein 1; Short=UHS-Ser-1 >gi|200962|gb|AAA40106.1| serine 1 ultra high sulfur protein [Mus musculus] >gi|148686192|gb|EDL18139.1| mCG11070 [Mus musculus]
Unigene9611_All	4.053	14.9023	1.8785	2.45e-55	1.85e-53	gi|195445034|ref|XP_002070142.1|	7e-158	GK11892 [Drosophila willistoni] >gi|194166227|gb|EDW81128.1| GK11892 [Drosophila willistoni]
Unigene15668_All	5.0914	22.1037	2.1182	2.78e-55	2.1e-53	--	--	--
Unigene19308_All	0.1473	10.0352	6.0902	3.67e-55	2.76e-53	gi|348562704|ref|XP_003467149.1|	2e-59	PREDICTED: putative keratin-associated protein 10-like ENSP00000375147 homolog [Cavia porcellus]
Unigene26015_All	77.9412	28.0449	-1.4746	8.36e-55	6.27e-53	gi|82704032|gb|ABB89296.1|	6e-50	allergen Bla g 6.0101 [Blattella germanica]
Unigene16007_All	15.6988	4.1213	-1.9295	1.22e-54	9.17e-53	gi|242009414|ref|XP_002425481.1|	5e-19	conserved hypothetical protein [Pediculus humanus corporis] >gi|212509328|gb|EEB12743.1| conserved hypothetical protein [Pediculus humanus corporis]
Unigene23089_All	7.6415	33.3789	2.127	1.78e-54	1.33e-52	gi|146285356|gb|ABQ18255.1|	3e-07	unknown [Lygus lineolaris]
Unigene43165_All	1.1587	19.3307	4.0603	1.82e-54	1.35e-52	gi|336169691|gb|AEI25516.1|	2e-140	trypsin-like serine protein [Nilaparvata lugens]
Unigene27443_All	208.829	89.3365	-1.225	2.93e-54	2.18e-52	--	--	--
Unigene19992_All	27.1127	65.9126	1.2816	4.93e-54	3.65e-52	gi|242009081|ref|XP_002425321.1|	7e-67	gamma-glutamyl hydrolase precursor, putative [Pediculus humanus corporis] >gi|212509095|gb|EEB12583.1| gamma-glutamyl hydrolase precursor, putative [Pediculus humanus corporis]
Unigene1532_All	86.0095	34.4528	-1.3199	5.43e-54	4.01e-52	gi|389608707|dbj|BAM17963.1|	3e-35	fau protein [Papilio xuthus]
Unigene31082_All	34.5574	1.7194	-4.329	5.48e-54	4.04e-52	gi|29124932|gb|AAO63548.1|	6e-07	cuticle protein [Brevicoryne brassicae]
Unigene7580_All	115	51.9057	-1.1477	7.48e-54	5.5e-52	gi|340721864|ref|XP_003399334.1|	7e-66	PREDICTED: troponin C-like [Bombus terrestris]
Unigene88_All	7.8349	23.6259	1.5924	9.97e-54	7.33e-52	gi|91089581|ref|XP_972290.1|	0	PREDICTED: similar to AGAP002331-PA [Tribolium castaneum] >gi|270011371|gb|EFA07819.1| hypothetical protein TcasGA2_TC005388 [Tribolium castaneum]
Unigene30457_All	0.8247	22.8041	4.7893	1.36e-53	9.94e-52	--	--	--
Unigene26216_All	25.4703	3.516	-2.8568	1.43e-53	1.05e-51	--	--	--
Unigene28094_All	11.8297	2.0177	-2.5516	1.51e-53	1.11e-51	gi|48105753|ref|XP_395996.1|	0	PREDICTED: long-chain-fatty-acid--CoA ligase 1-like [Apis mellifera]
Unigene16171_All	1.1816	9.9542	3.0746	2.09e-53	1.53e-51	gi|401429142|ref|XP_003879053.1|	2e-08	proteophosphoglycan ppg1 [Leishmania mexicana MHOM/GT/2001/U1103] >gi|322495303|emb|CBZ30607.1| proteophosphoglycan ppg1 [Leishmania mexicana MHOM/GT/2001/U1103]
Unigene39122_All	2.853	10.5332	1.8844	2.15e-53	1.57e-51	gi|48996048|gb|AAT48601.1|	3e-36	vitellogenin [Encarsia formosa]
Unigene8338_All	13.9697	0	-13.77	3.56e-53	2.59e-51	--	--	--
Unigene9381_All	1.2629	6.9371	2.4576	3.97e-53	2.88e-51	gi|383862947|ref|XP_003706944.1|	0	PREDICTED: DNA (cytosine-5)-methyltransferase PliMCI-like [Megachile rotundata]
Unigene31568_All	12.2146	2.6826	-2.1869	4.03e-53	2.92e-51	gi|322795648|gb|EFZ18327.1|	0	hypothetical protein SINV_02960 [Solenopsis invicta]
Unigene42223_All	88.2336	185.084	1.0688	5.71e-53	4.13e-51	gi|312371214|gb|EFR19454.1|	7e-07	hypothetical protein AND_22379 [Anopheles darlingi]
Unigene3265_All	30.5994	11.8067	-1.3739	9.65e-53	6.97e-51	--	--	--
Unigene25491_All	10.3227	26.0441	1.3351	1.19e-52	8.6e-51	gi|270012036|gb|EFA08484.1|	6e-158	hypothetical protein TcasGA2_TC006136 [Tribolium castaneum]
Unigene4095_All	14.8833	55.4633	1.8978	1.22e-52	8.75e-51	gi|281338131|gb|EFB13715.1|	3e-06	hypothetical protein PANDA_007176 [Ailuropoda melanoleuca]
Unigene9503_All	5.1078	16.8175	1.7192	1.71e-52	1.23e-50	--	--	--
Unigene12950_All	56.5693	26.3752	-1.1008	1.94e-52	1.39e-50	gi|332030738|gb|EGI70414.1|	1e-127	Putative fatty acyl-CoA reductase [Acromyrmex echinatior]
Unigene13971_All	2.2286	25.9809	3.5432	2e-52	1.43e-50	--	--	--
Unigene15861_All	20.6952	6.0198	-1.7815	2.51e-52	1.78e-50	gi|242013783|ref|XP_002427580.1|	2e-107	conserved hypothetical protein [Pediculus humanus corporis] >gi|212511995|gb|EEB14842.1| conserved hypothetical protein [Pediculus humanus corporis]
Unigene11467_All	4.6371	47.9683	3.3708	2.94e-52	2.09e-50	--	--	--
Unigene16290_All	29.8263	68.749	1.2048	3.25e-52	2.3e-50	gi|380018341|ref|XP_003693090.1|	7e-64	PREDICTED: histone H2A.V-like [Apis florea]
Unigene13425_All	4.9324	30.9966	2.6517	1.23e-51	8.7e-50	--	--	--
Unigene18096_All	0	22.686	14.4695	1.43e-51	1.01e-49	gi|341884884|gb|EGT40819.1|	2e-25	hypothetical protein CAEBREN_19571 [Caenorhabditis brenneri]
Unigene4870_All	0.5635	27.6981	5.6192	1.5e-51	1.05e-49	--	--	--
Unigene10487_All	2.3776	37.8963	3.9945	1.71e-51	1.19e-49	gi|444727028|gb|ELW67537.1|	1e-07	Cell surface glycoprotein 1 [Tupaia chinensis]
Unigene28645_All	3.5627	26.0525	2.8704	1.88e-51	1.32e-49	gi|195170288|ref|XP_002025945.1|	1e-12	GL10200 [Drosophila persimilis] >gi|194110809|gb|EDW32852.1| GL10200 [Drosophila persimilis]
Unigene24786_All	0.9408	7.2039	2.9368	2.06e-51	1.44e-49	gi|345486918|ref|XP_001607537.2|	9e-154	PREDICTED: GPI ethanolamine phosphate transferase 2-like [Nasonia vitripennis]
Unigene12005_All	21.2202	0.5618	-5.2392	2.56e-51	1.78e-49	gi|189234381|ref|XP_967474.2|	1e-39	PREDICTED: similar to Larval cuticle protein A3A (TM-A3A) (TM-LCP A3A) [Tribolium castaneum]
Unigene19967_All	19.5004	41.6119	1.0935	3.93e-51	2.72e-49	gi|380013808|ref|XP_003690938.1|	2e-165	PREDICTED: gametogenetin-binding protein 2-like [Apis florea]
Unigene23303_All	31.4439	2.3147	-3.7639	4.12e-51	2.85e-49	gi|328698898|ref|XP_003240762.1|	2e-10	PREDICTED: hypothetical protein LOC100575713 [Acyrthosiphon pisum]
Unigene6323_All	18.2796	8.4212	-1.1181	5.16e-51	3.56e-49	gi|345495993|ref|XP_003427616.1|	0	PREDICTED: pyruvate carboxylase, mitochondrial-like isoform 4 [Nasonia vitripennis]
Unigene27955_All	7.8349	29.7347	1.9242	6.17e-51	4.25e-49	--	--	--
Unigene12622_All	5.659	21.6086	1.933	8.22e-51	5.63e-49	gi|443688429|gb|ELT91121.1|	6e-31	hypothetical protein CAPTEDRAFT_156379 [Capitella teleta]
Unigene16297_All	5.5931	20.1112	1.8463	1.17e-50	7.97e-49	gi|193704564|ref|XP_001946571.1|	3e-08	PREDICTED: kinetochore protein NDC80 homolog [Acyrthosiphon pisum]
Unigene21776_All	2.2955	21.0121	3.1943	1.5e-50	1.02e-48	gi|332373652|gb|AEE61967.1|	2e-12	unknown [Dendroctonus ponderosae]
Unigene25280_All	54.5442	26.7682	-1.0269	3.2e-50	2.18e-48	gi|156551900|ref|XP_001606799.1|	0	PREDICTED: alpha-N-acetylgalactosaminidase-like [Nasonia vitripennis]
Unigene13142_All	1.7275	13.8748	3.0057	6.97e-50	4.72e-48	gi|407406599|gb|EKF30860.1|	1e-08	NIMA-related kinase, putative [Trypanosoma cruzi marinkellei]
Unigene4282_All	65.6227	6.3751	-3.3637	8.06e-50	5.45e-48	gi|270001833|gb|EEZ98280.1|	4e-22	hypothetical protein TcasGA2_TC000723 [Tribolium castaneum]
Unigene26570_All	73.3317	23.2037	-1.6601	8.94e-50	6.03e-48	--	--	--
Unigene19277_All	33.3369	11.3815	-1.5504	9.26e-50	6.24e-48	gi|193652401|ref|XP_001951879.1|	0	PREDICTED: hypothetical protein LOC100161729 [Acyrthosiphon pisum]
Unigene29118_All	42.3934	7.4243	-2.5135	1.11e-49	7.46e-48	gi|189234381|ref|XP_967474.2|	2e-40	PREDICTED: similar to Larval cuticle protein A3A (TM-A3A) (TM-LCP A3A) [Tribolium castaneum]
Unigene30479_All	2.0313	67.3231	5.0506	1.11e-49	7.47e-48	--	--	--
Unigene44516_All	226.172	94.0509	-1.2659	1.31e-49	8.75e-48	gi|325459340|gb|ADZ13687.1|	1e-17	secretory eggshell protein precursor [Clonorchis sinensis]
Unigene1552_All	1.4745	9.3244	2.6608	1.96e-49	1.31e-47	gi|383858754|ref|XP_003704864.1|	2e-28	PREDICTED: uncharacterized protein LOC100881935 [Megachile rotundata]
Unigene10729_All	1.1147	13.7612	3.6259	2.54e-49	1.7e-47	gi|91092472|ref|XP_970475.1|	6e-41	PREDICTED: similar to fizzy1 [Tribolium castaneum]
Unigene6229_All	3.0172	10.4537	1.7927	4.3e-49	2.86e-47	gi|328714203|ref|XP_001947550.2|	1e-42	PREDICTED: inverted formin-2-like isoform 1 [Acyrthosiphon pisum]
Unigene3418_All	32.0634	10.8469	-1.5636	5.83e-49	3.87e-47	gi|242020354|ref|XP_002430620.1|	1e-70	leucine-rich repeat-containing protein, putative [Pediculus humanus corporis] >gi|212515792|gb|EEB17882.1| leucine-rich repeat-containing protein, putative [Pediculus humanus corporis]
Unigene27267_All	12.8796	46.815	1.8619	8.79e-49	5.83e-47	gi|341884021|gb|EGT39956.1|	2e-07	CBN-RNR-2 protein [Caenorhabditis brenneri]
Unigene15865_All	3.3037	17.3626	2.3938	9.97e-49	6.6e-47	gi|66503793|ref|XP_394279.2|	3e-114	PREDICTED: solute carrier family 41 member 1-like [Apis mellifera]
Unigene19129_All	31.6954	9.6295	-1.7187	4.14e-48	2.73e-46	gi|348572584|ref|XP_003472072.1|	6e-07	PREDICTED: leucine-rich repeat-containing protein 29-like [Cavia porcellus]
Unigene18795_All	4.025	23.9038	2.5702	4.62e-48	3.05e-46	--	--	--
Unigene9534_All	23.2873	10.1713	-1.195	6.84e-48	4.49e-46	gi|189240108|ref|XP_972976.2|	3e-26	PREDICTED: similar to glycinamide ribonucleotide synthetase-aminoimidazole ribonucleotide synthetase-glycinamide ribonucleotide transformylase [Tribolium castaneum] >gi|270011705|gb|EFA08153.1| hypothetical protein TcasGA2_TC005772 [Tribolium castaneum]
Unigene1395_All	10.3975	46.9749	2.1757	9.34e-48	6.12e-46	--	--	--
Unigene6917_All	57.7392	24.5997	-1.2309	1.31e-47	8.57e-46	gi|288869498|ref|NP_001165856.1|	2e-126	cuticular protein analogous to peritrophins 3-D2 precursor [Acyrthosiphon pisum]
Unigene29185_All	2.6093	20.5678	2.9787	2.78e-47	1.81e-45	gi|380027848|ref|XP_003697627.1|	2e-08	PREDICTED: uncharacterized protein LOC100872108 [Apis florea]
Unigene22109_All	3.3504	14.9314	2.1559	4.2e-47	2.72e-45	gi|170045297|ref|XP_001850251.1|	0	L-asparaginase [Culex quinquefasciatus] >gi|167868238|gb|EDS31621.1| L-asparaginase [Culex quinquefasciatus]
Unigene6500_All	10.6176	24.9742	1.234	4.39e-47	2.84e-45	gi|156537125|ref|XP_001603225.1|	3e-116	PREDICTED: DNA polymerase V-like [Nasonia vitripennis]
Unigene10124_All	12.7602	31.4883	1.3032	4.95e-47	3.2e-45	gi|242017448|ref|XP_002429200.1|	1e-167	male sterility domain-containing protein, putative [Pediculus humanus corporis] >gi|212514089|gb|EEB16462.1| male sterility domain-containing protein, putative [Pediculus humanus corporis]
Unigene24926_All	1.3947	7.6204	2.4499	5.35e-47	3.45e-45	gi|405957583|gb|EKC23785.1|	6e-132	Serine/threonine-protein phosphatase BSU1 [Crassostrea gigas]
Unigene19178_All	6.7586	25.9321	1.9399	7.59e-47	4.89e-45	gi|193582347|ref|XP_001949012.1|	9e-109	PREDICTED: retinol dehydrogenase 12-like [Acyrthosiphon pisum]
Unigene18714_All	3.3959	11.0306	1.6996	7.81e-47	5.03e-45	gi|189239375|ref|XP_971348.2|	6e-32	PREDICTED: similar to CG32251 CG32251-PA [Tribolium castaneum]
Unigene1624_All	13.223	47.3782	1.8412	9.26e-47	5.95e-45	--	--	--
Unigene37278_All	5.301	14.357	1.4374	1.33e-46	8.54e-45	gi|48996048|gb|AAT48601.1|	5e-36	vitellogenin [Encarsia formosa]
Unigene14033_All	50.2512	190.606	1.9234	1.53e-46	9.83e-45	gi|322794222|gb|EFZ17398.1|	2e-06	hypothetical protein SINV_00282 [Solenopsis invicta]
Unigene32644_All	68.6508	33.2458	-1.0461	1.67e-46	1.07e-44	--	--	--
Unigene6334_All	2.6545	10.7916	2.0234	1.75e-46	1.12e-44	gi|383863067|ref|XP_003707004.1|	0	PREDICTED: DNA polymerase epsilon catalytic subunit A-like [Megachile rotundata]
Unigene7838_All	1.3681	14.5537	3.4111	1.91e-46	1.22e-44	gi|328714511|ref|XP_003245379.1|	2e-49	PREDICTED: protein sprint-like isoform 2 [Acyrthosiphon pisum]
Unigene17566_All	8.5906	48.8004	2.5061	2.78e-46	1.77e-44	--	--	--
Unigene24990_All	5.2196	18.7195	1.8425	3.34e-46	2.12e-44	gi|270012003|gb|EFA08451.1|	1e-09	hypothetical protein TcasGA2_TC006098 [Tribolium castaneum]
Unigene28160_All	5.1196	17.1231	1.7418	3.38e-46	2.14e-44	gi|242005564|ref|XP_002423634.1|	8e-82	ECT2 protein, putative [Pediculus humanus corporis] >gi|212506794|gb|EEB10896.1| ECT2 protein, putative [Pediculus humanus corporis]
Unigene7432_All	1.736	10.3795	2.5799	4.16e-46	2.63e-44	gi|208972117|gb|ACI32657.1|	0	Delta protein [Periplaneta americana]
Unigene27692_All	1.7283	34.7549	4.3298	5.37e-46	3.39e-44	--	--	--
Unigene37310_All	13.8178	4.9668	-1.4761	5.74e-46	3.62e-44	gi|225031002|gb|ACN79508.1|	1e-154	PFTAIRE-interacting protein factor 1 [Nilaparvata lugens]
Unigene5343_All	26.0754	4.8415	-2.4292	5.94e-46	3.74e-44	gi|390351605|ref|XP_003727690.1|	1e-32	PREDICTED: RNA-directed DNA polymerase from mobile element jockey-like [Strongylocentrotus purpuratus]
Unigene23630_All	0.2764	15.8496	5.8415	6.2e-46	3.9e-44	gi|312080039|ref|XP_003142431.1|	4e-23	hypothetical protein LOAG_06847 [Loa loa] >gi|307762407|gb|EFO21641.1| hypothetical protein LOAG_06847 [Loa loa]
Unigene14499_All	35.8084	4.0154	-3.1567	6.22e-46	3.91e-44	gi|307203550|gb|EFN82583.1|	1e-57	Troponin C, isoform 1 [Harpegnathos saltator]
Unigene19089_All	70.4759	20.8678	-1.7559	1.78e-45	1.11e-43	gi|90820038|gb|ABD98776.1|	2e-43	putative small heat shock protein [Graphocephala atropunctata]
Unigene27999_All	3.6396	13.7777	1.9205	2.79e-45	1.74e-43	gi|328784124|ref|XP_393627.3|	9e-111	PREDICTED: rac GTPase-activating protein 1-like [Apis mellifera]
Unigene2397_All	19.6456	1.3718	-3.8401	3.11e-45	1.94e-43	gi|24580684|ref|NP_608540.1|	7e-07	CG2839 [Drosophila melanogaster] >gi|22945532|gb|AAF51469.2| CG2839 [Drosophila melanogaster]
Unigene17322_All	4.4883	15.2079	1.7606	3.56e-45	2.22e-43	gi|345480945|ref|XP_003424252.1|	7e-50	PREDICTED: hypothetical protein LOC100680511 [Nasonia vitripennis]
Unigene26181_All	11.9601	4.062	-1.558	4.24e-45	2.63e-43	gi|307195629|gb|EFN77471.1|	0	Cytosolic purine 5&apos;-nucleotidase [Harpegnathos saltator]
Unigene3037_All	25.6542	1.3779	-4.2187	6.25e-45	3.88e-43	gi|449690247|ref|XP_004212287.1|	9e-30	PREDICTED: uncharacterized protein LOC101235815 [Hydra magnipapillata]
Unigene14384_All	13.116	4.7254	-1.4728	6.35e-45	3.93e-43	--	--	--
Unigene3478_All	2.5942	15.6059	2.5887	6.88e-45	4.25e-43	gi|147903655|ref|NP_001088618.1|	1e-22	protein arginine methyltransferase 5 [Xenopus laevis] >gi|83318410|gb|AAI08762.1| LOC495515 protein [Xenopus laevis]
Unigene36382_All	40.9214	5.6752	-2.8501	8.54e-45	5.25e-43	--	--	--
Unigene22547_All	0.8473	15.4039	4.1843	9.93e-45	6.1e-43	gi|307209190|gb|EFN86301.1|	8e-50	hypothetical protein EAI_03498 [Harpegnathos saltator]
Unigene6957_All	93.8829	46.1744	-1.0238	1.07e-44	6.54e-43	gi|149689022|gb|ABR27826.1|	4e-29	salivary secreted protein [Triatoma infestans]
Unigene13204_All	35.8812	16.1248	-1.1539	1.31e-44	8.01e-43	gi|350420069|ref|XP_003492388.1|	6e-44	PREDICTED: hypothetical protein LOC100740306 [Bombus impatiens]
Unigene29284_All	2.6983	18.7491	2.7967	1.55e-44	9.45e-43	gi|240848525|ref|NP_001155383.1|	9e-94	diacylglycerol o-acyltransferase-like [Acyrthosiphon pisum] >gi|239791924|dbj|BAH72365.1| ACYPI000410 [Acyrthosiphon pisum]
Unigene4489_All	17.0232	1.2048	-3.8206	1.77e-44	1.07e-42	gi|288869502|ref|NP_001165858.1|	1e-98	cuticular protein analogous to peritrophins 3-A2 precursor [Acyrthosiphon pisum]
Unigene17060_All	0.4296	10.0786	4.5522	2.26e-44	1.37e-42	gi|193648093|ref|XP_001948862.1|	3e-99	PREDICTED: putative phospholipase B-like 2-like [Acyrthosiphon pisum]
Unigene24767_All	18.6273	8.6458	-1.1073	2.98e-44	1.8e-42	gi|340718250|ref|XP_003397584.1|	0	PREDICTED: xanthine dehydrogenase-like [Bombus terrestris]
Unigene627_All	2.3365	15.6619	2.7448	3.59e-44	2.17e-42	gi|357621359|gb|EHJ73217.1|	5e-89	hypothetical protein KGM_16798 [Danaus plexippus]
Unigene6507_All	8.207	18.3815	1.1633	4.43e-44	2.67e-42	gi|328784550|ref|XP_003250465.1|	9e-171	PREDICTED: hypothetical protein LOC100577014 isoform 1 [Apis mellifera] >gi|328784552|ref|XP_003250466.1| PREDICTED: hypothetical protein LOC100577014 isoform 2 [Apis mellifera]
Unigene13718_All	3.9935	20.7976	2.3807	4.48e-44	2.69e-42	--	--	--
Unigene24743_All	9.548	3.4763	-1.4576	5.18e-44	3.11e-42	gi|270013391|gb|EFA09839.1|	3e-09	hypothetical protein TcasGA2_TC011986 [Tribolium castaneum]
Unigene1486_All	1.7706	10.4993	2.568	7.01e-44	4.19e-42	gi|380015500|ref|XP_003691739.1|	8e-92	PREDICTED: cytoplasmic polyadenylation element-binding protein 1-like [Apis florea]
Unigene17268_All	90.5887	12.5166	-2.8555	7.82e-44	4.67e-42	gi|118787681|ref|XP_316209.3|	1e-07	AGAP006149-PA [Anopheles gambiae str. PEST] >gi|116126918|gb|EAA11236.4| AGAP006149-PA [Anopheles gambiae str. PEST]
Unigene5150_All	36.577	15.4619	-1.2422	1.11e-43	6.58e-42	--	--	--
Unigene3171_All	3.4443	11.959	1.7958	1.39e-43	8.26e-42	gi|195047077|ref|XP_001992267.1|	1e-87	GH24656 [Drosophila grimshawi] >gi|193893108|gb|EDV91974.1| GH24656 [Drosophila grimshawi]
Unigene16005_All	3.498	15.773	2.1729	1.49e-43	8.82e-42	gi|347365176|gb|AEO89448.1|	0	sucrase [Nilaparvata lugens]
Unigene22058_All	14.0972	3.6317	-1.9567	2.02e-43	1.19e-41	gi|328714304|ref|XP_001949005.2|	1e-144	PREDICTED: hypothetical protein LOC100164906 [Acyrthosiphon pisum]
Unigene2587_All	1.1426	29.3593	4.6834	2.75e-43	1.62e-41	--	--	--
Unigene7203_All	2.9983	39.5683	3.7221	2.75e-43	1.62e-41	gi|225134|prf||1209265B	2e-14	chorion protein A14
Unigene28590_All	52.2592	129.198	1.3058	3.05e-43	1.79e-41	--	--	--
Unigene29295_All	6.7165	22.7698	1.7613	3.22e-43	1.89e-41	gi|328725439|ref|XP_001948454.2|	1e-32	PREDICTED: TRAF-interacting protein-like [Acyrthosiphon pisum]
Unigene3365_All	0.9777	5.9518	2.6059	3.45e-43	2.02e-41	gi|61658226|gb|AAX49502.1|	7e-139	laccase-2 isoform B [Anopheles gambiae]
Unigene42162_All	31.2896	75.6509	1.2737	3.59e-43	2.1e-41	gi|242015836|ref|XP_002428553.1|	7e-66	translocon-associated protein subunit beta precursor, putative [Pediculus humanus corporis] >gi|212513187|gb|EEB15815.1| translocon-associated protein subunit beta precursor, putative [Pediculus humanus corporis]
Unigene6360_All	3.7062	11.0486	1.5759	3.95e-43	2.3e-41	gi|345494493|ref|XP_003427305.1|	4e-29	PREDICTED: hypothetical protein LOC100679741 [Nasonia vitripennis]
Unigene28138_All	2.9887	12.3232	2.0438	4.93e-43	2.87e-41	gi|357625063|gb|EHJ75616.1|	6e-30	hypothetical protein KGM_15127 [Danaus plexippus]
Unigene19135_All	0.3844	9.8165	4.6745	5.58e-43	3.24e-41	--	--	--
Unigene19134_All	1.0559	10.9388	3.3729	6.04e-43	3.5e-41	gi|390334513|ref|XP_796224.3|	1e-11	PREDICTED: uncharacterized protein LOC591574 [Strongylocentrotus purpuratus]
Unigene11377_All	43.802	6.1388	-2.835	6.34e-43	3.67e-41	gi|288558058|ref|NP_001165712.1|	7e-24	cuticular protein 18 precursor [Acyrthosiphon pisum]
Unigene23608_All	74.4705	31.0456	-1.2623	9.01e-43	5.21e-41	gi|108868408|gb|EAT32633.1|	6e-44	AAEL015163-PA [Aedes aegypti]
Unigene1863_All	12.9017	5.3537	-1.269	9.41e-43	5.43e-41	--	--	--
Unigene10805_All	27.2006	10.3478	-1.3943	1.06e-42	6.11e-41	gi|332017229|gb|EGI58012.1|	9e-116	Hexosaminidase domain-containing protein [Acromyrmex echinatior]
Unigene29900_All	0.0802	12.0035	7.2256	1.52e-42	8.76e-41	gi|114687895|ref|NP_081083.2|	5e-09	keratin associated protein 4-2 [Mus musculus]
Unigene27953_All	9.9186	23.5309	1.2463	2.4e-42	1.38e-40	gi|270017053|gb|EFA13499.1|	2e-117	hypothetical protein TcasGA2_TC004258 [Tribolium castaneum]
Unigene2151_All	1.4859	25.8065	4.1183	2.48e-42	1.42e-40	gi|389611089|dbj|BAM19155.1|	4e-07	simila to CG6426 [Papilio polytes]
Unigene3302_All	7.8667	16.203	1.0424	5.12e-42	2.93e-40	gi|157127501|ref|XP_001655011.1|	4e-111	programmed cell death protein 11 (pre-rrna processing protein rrp5) [Aedes aegypti] >gi|108872936|gb|EAT37161.1| AAEL010827-PA [Aedes aegypti]
Unigene26830_All	14.6857	55.3186	1.9134	5.42e-42	3.1e-40	--	--	--
Unigene21656_All	14.1814	6.6684	-1.0886	6.76e-42	3.86e-40	gi|270011608|gb|EFA08056.1|	4e-19	hypothetical protein TcasGA2_TC005652 [Tribolium castaneum]
Unigene12554_All	24.6863	12.3058	-1.0044	8.6e-42	4.9e-40	gi|345493669|ref|XP_001604390.2|	1e-147	PREDICTED: ornithine decarboxylase-like isoform 1 [Nasonia vitripennis] >gi|345493671|ref|XP_003427124.1| PREDICTED: ornithine decarboxylase-like isoform 2 [Nasonia vitripennis]
Unigene39668_All	22.8517	49.5924	1.1178	1.12e-41	6.34e-40	gi|459180424|ref|XP_002131734.2|	3e-56	PREDICTED: histone H3.3 isoform 1 [Ciona intestinalis]
Unigene6789_All	32.1859	10.4905	-1.6173	1.22e-41	6.93e-40	gi|444727028|gb|ELW67537.1|	3e-08	Cell surface glycoprotein 1 [Tupaia chinensis]
Unigene42432_All	9.0556	43.3176	2.2581	1.49e-41	8.42e-40	gi|156540298|ref|XP_001599008.1|	4e-39	PREDICTED: protein transport protein Sec61 subunit beta-like [Nasonia vitripennis]
Unigene16128_All	4.9602	21.828	2.1377	3.19e-41	1.8e-39	gi|332018796|gb|EGI59357.1|	2e-12	Borealin [Acromyrmex echinatior]
Unigene6494_All	0.8472	7.166	3.0804	4.99e-41	2.8e-39	gi|383865787|ref|XP_003708354.1|	1e-127	PREDICTED: kinesin-like protein KIF23-like [Megachile rotundata]
Unigene23808_All	58.7992	5.5969	-3.3931	7.81e-41	4.38e-39	--	--	--
Unigene23722_All	128.968	61.79	-1.0616	7.88e-41	4.42e-39	gi|387413335|gb|AFJ75805.1|	1e-72	glutathione s-transferase E1 [Nilaparvata lugens]
Unigene42237_All	2.0145	6.2501	1.6335	8.98e-41	5.03e-39	gi|242012026|ref|XP_002426744.1|	2e-61	conserved hypothetical protein [Pediculus humanus corporis] >gi|212510915|gb|EEB14006.1| conserved hypothetical protein [Pediculus humanus corporis]
Unigene26789_All	0.4083	16.0781	5.2993	1.59e-40	8.91e-39	--	--	--
Unigene15495_All	0.3395	3.6035	3.4079	1.85e-40	1.03e-38	gi|242004239|ref|XP_002423015.1|	4e-56	conserved hypothetical protein [Pediculus humanus corporis] >gi|212505946|gb|EEB10277.1| conserved hypothetical protein [Pediculus humanus corporis]
Unigene9400_All	15.9796	7.1894	-1.1523	1.96e-40	1.09e-38	gi|350424352|ref|XP_003493767.1|	0	PREDICTED: phosphoribosylformylglycinamidine synthase-like [Bombus impatiens]
Unigene17054_All	54.7611	15.2947	-1.8401	2.66e-40	1.48e-38	--	--	--
Unigene22937_All	1.3744	14.0384	3.3525	2.71e-40	1.51e-38	gi|340708622|ref|XP_003392921.1|	1e-30	PREDICTED: BTB/POZ domain-containing protein 2-like [Bombus terrestris]
Unigene28464_All	1.6739	9.857	2.5579	3.49e-40	1.93e-38	gi|193620275|ref|XP_001943333.1|	4e-91	PREDICTED: hypothetical protein LOC100160600 [Acyrthosiphon pisum]
Unigene28397_All	1.2839	8.4628	2.7206	3.65e-40	2.02e-38	gi|328726602|ref|XP_003248963.1|	1e-87	PREDICTED: zinc finger protein Xfin-like [Acyrthosiphon pisum]
Unigene16221_All	0.9905	7.225	2.8668	5.69e-40	3.15e-38	gi|193634339|ref|XP_001949879.1|	5e-95	PREDICTED: zinc finger CCHC domain-containing protein 4-like [Acyrthosiphon pisum]
Unigene8862_All	31.8897	6.9189	-2.2045	5.82e-40	3.21e-38	gi|156395696|ref|XP_001637246.1|	6e-07	predicted protein [Nematostella vectensis] >gi|156224357|gb|EDO45183.1| predicted protein [Nematostella vectensis]
Unigene29654_All	17.362	35.3082	1.0241	6.53e-40	3.6e-38	gi|359843226|gb|AEV89748.1|	0	protein disulfide-isomerase [Schistocerca gregaria]
Unigene23745_All	1.23	14.55	3.5643	6.94e-40	3.82e-38	gi|336169691|gb|AEI25516.1|	1e-43	trypsin-like serine protein [Nilaparvata lugens]
Unigene12399_All	17.1123	8.1118	-1.0769	7.24e-40	3.98e-38	gi|307213781|gb|EFN89117.1|	4e-07	Muscle M-line assembly protein unc-89 [Harpegnathos saltator]
Unigene32712_All	6.8738	0.6662	-3.3671	7.27e-40	3.99e-38	gi|380011004|ref|XP_003689604.1|	0	PREDICTED: glucosamine--fructose-6-phosphate aminotransferase [isomerizing] 2-like [Apis florea]
Unigene11597_All	9.758	32.6251	1.7413	9.06e-40	4.97e-38	--	--	--
Unigene8930_All	0.1898	13.7808	6.182	1.05e-39	5.74e-38	gi|322796120|gb|EFZ18696.1|	6e-07	hypothetical protein SINV_02557 [Solenopsis invicta]
Unigene16953_All	61.0513	8.6904	-2.8125	1.22e-39	6.69e-38	--	--	--
Unigene15509_All	0.5789	4.6612	3.0093	1.43e-39	7.8e-38	gi|91088975|ref|XP_966570.1|	1e-82	PREDICTED: similar to HEAT repeat containing 6 [Tribolium castaneum] >gi|270012378|gb|EFA08826.1| hypothetical protein TcasGA2_TC006523 [Tribolium castaneum]
Unigene20248_All	5.2304	0	-12.3527	1.43e-39	7.8e-38	gi|195483663|ref|XP_002090380.1|	2e-18	GE13083 [Drosophila yakuba] >gi|194176481|gb|EDW90092.1| GE13083 [Drosophila yakuba]
Unigene6799_All	12.9489	30.0062	1.2124	2.26e-39	1.23e-37	gi|345480945|ref|XP_003424252.1|	5e-31	PREDICTED: hypothetical protein LOC100680511 [Nasonia vitripennis]
Unigene6913_All	0.4075	7.7896	4.2567	4.07e-39	2.21e-37	gi|308489023|ref|XP_003106705.1|	1e-13	hypothetical protein CRE_16717 [Caenorhabditis remanei] >gi|308253359|gb|EFO97311.1| hypothetical protein CRE_16717 [Caenorhabditis remanei]
Unigene32008_All	32.4904	12.6158	-1.3648	4.14e-39	2.24e-37	gi|54792418|emb|CAH65683.1|	0	NADH-quinone oxidoreductase [Nilaparvata lugens]
Unigene13728_All	28.7473	4.8972	-2.5534	6.79e-39	3.66e-37	gi|194767137|ref|XP_001965675.1|	1e-11	GF22329 [Drosophila ananassae] >gi|190619666|gb|EDV35190.1| GF22329 [Drosophila ananassae]
Unigene28585_All	2.7319	14.7996	2.4376	1.18e-38	6.32e-37	gi|383856340|ref|XP_003703667.1|	1e-125	PREDICTED: cyclin-dependent kinase 1-like [Megachile rotundata]
Unigene23032_All	20.7064	43.5049	1.0711	1.48e-38	7.95e-37	gi|242019416|ref|XP_002430157.1|	0	minifly protein, putative [Pediculus humanus corporis] >gi|212515248|gb|EEB17419.1| minifly protein, putative [Pediculus humanus corporis]
Unigene44644_All	0	13.7565	13.7478	1.54e-38	8.24e-37	--	--	--
Unigene26177_All	31.8311	14.7372	-1.111	2.12e-38	1.13e-36	gi|42600554|dbj|BAD11135.1|	1e-122	putative transposase yabusame-1 [Bombyx mori]
Unigene4823_All	1.4194	12.3685	3.1233	2.34e-38	1.25e-36	--	--	--
Unigene28233_All	0.1759	8.516	5.5973	2.49e-38	1.32e-36	--	--	--
Unigene1757_All	1.2479	17.4806	3.8082	3.4e-38	1.81e-36	--	--	--
Unigene3070_All	6.6542	0	-12.7	3.49e-38	1.85e-36	gi|123472754|ref|XP_001319569.1|	1e-06	viral A-type inclusion protein [Trichomonas vaginalis G3]
Unigene3895_All	15.278	37.0017	1.2761	6.37e-38	3.36e-36	gi|383847378|ref|XP_003699331.1|	2e-79	PREDICTED: uncharacterized protein LOC100882865 [Megachile rotundata]
Unigene32470_All	21.5663	0.4787	-5.4935	8.27e-38	4.35e-36	--	--	--
Unigene1560_All	0.0545	7.2478	7.0551	1.04e-37	5.48e-36	--	--	--
Unigene4573_All	11.1785	29.2482	1.3876	1.12e-37	5.88e-36	gi|114053141|ref|NP_001040124.1|	8e-54	exuperantia [Bombyx mori] >gi|87248129|gb|ABD36117.1| exuperantia [Bombyx mori]
Unigene14156_All	11.4211	0	-13.4794	1.25e-37	6.57e-36	--	--	--
Unigene6271_All	27.5505	8.0356	-1.7776	1.36e-37	7.09e-36	gi|253735721|ref|NP_001156708.1|	5e-78	myofilin isoform a [Acyrthosiphon pisum] >gi|253735723|ref|NP_001156709.1| myofilin isoform a [Acyrthosiphon pisum] >gi|239793565|dbj|BAH72894.1| ACYPI002609 [Acyrthosiphon pisum]
Unigene18504_All	6.0064	2.3877	-1.3309	1.76e-37	9.2e-36	gi|270014673|gb|EFA11121.1|	2e-06	hypothetical protein TcasGA2_TC004721 [Tribolium castaneum]
Unigene42299_All	50.2144	141.74	1.4971	4.03e-37	2.09e-35	--	--	--
Unigene9361_All	36.2508	13.7043	-1.4034	4.96e-37	2.57e-35	gi|157125918|ref|XP_001660815.1|	3e-114	succinate dehydrogenase [Aedes aegypti] >gi|108873481|gb|EAT37706.1| AAEL010330-PA [Aedes aegypti]
Unigene28411_All	53.8898	21.3541	-1.3355	5.23e-37	2.7e-35	gi|108872976|gb|EAT37201.1|	4e-67	AAEL010792-PA [Aedes aegypti]
Unigene29887_All	42.3659	11.1441	-1.9266	5.8e-37	2.99e-35	--	--	--
Unigene18081_All	177.131	86.5254	-1.0336	7.57e-37	3.9e-35	gi|156541586|ref|XP_001600705.1|	4e-08	PREDICTED: hypothetical protein LOC100115391 [Nasonia vitripennis]
Unigene28756_All	41.9598	4.1566	-3.3355	9.24e-37	4.75e-35	gi|108874076|gb|EAT38301.1|	1e-20	AAEL009784-PA [Aedes aegypti]
Unigene22188_All	3.5216	16.9625	2.268	2.35e-36	1.2e-34	gi|340708622|ref|XP_003392921.1|	5e-29	PREDICTED: BTB/POZ domain-containing protein 2-like [Bombus terrestris]
Unigene24997_All	32.3068	14.2956	-1.1763	2.48e-36	1.27e-34	gi|328702558|ref|XP_001950614.2|	9e-171	PREDICTED: protein spinster homolog 1-like [Acyrthosiphon pisum]
Unigene19063_All	41.6129	83.9154	1.0119	2.6e-36	1.33e-34	--	--	--
Unigene28304_All	3.5181	14.0763	2.0004	2.93e-36	1.49e-34	--	--	--
Unigene18847_All	3.4633	10.8992	1.654	3.25e-36	1.65e-34	gi|193661951|ref|XP_001942931.1|	4e-172	PREDICTED: ABC transporter G family member 23-like isoform 1 [Acyrthosiphon pisum] >gi|328718908|ref|XP_003246617.1| PREDICTED: ABC transporter G family member 23-like isoform 2 [Acyrthosiphon pisum]
Unigene6438_All	6.4186	20.1489	1.6504	5.09e-36	2.57e-34	--	--	--
Unigene851_All	2.9211	10.0136	1.7774	5.33e-36	2.68e-34	gi|350414537|ref|XP_003490348.1|	0	PREDICTED: regulator of telomere elongation helicase 1 homolog [Bombus impatiens]
Unigene29244_All	0.5431	6.5128	3.584	5.48e-36	2.76e-34	gi|261333815|emb|CBH16810.1|	1e-16	hypothetical protein, conserved, (fragment) [Trypanosoma brucei gambiense DAL972]
Unigene42221_All	17.2298	75.9117	2.1394	5.51e-36	2.77e-34	--	--	--
Unigene11342_All	2.3783	21.6181	3.1842	5.72e-36	2.87e-34	gi|328715516|ref|XP_003245650.1|	1e-07	PREDICTED: hypothetical protein LOC100573078 [Acyrthosiphon pisum]
Unigene5129_All	0.5463	15.8671	4.8602	6.45e-36	3.23e-34	gi|350408857|ref|XP_003488538.1|	1e-14	PREDICTED: apolipoprotein D-like [Bombus impatiens]
Unigene26423_All	10.531	2.8148	-1.9035	7.57e-36	3.79e-34	gi|328708427|ref|XP_001948083.2|	6e-36	PREDICTED: protein c-ets-1-A-like [Acyrthosiphon pisum]
Unigene25253_All	21.304	3.6616	-2.5406	8.76e-36	4.38e-34	gi|307209190|gb|EFN86301.1|	6e-52	hypothetical protein EAI_03498 [Harpegnathos saltator]
Unigene3092_All	3.2518	11.2494	1.7905	8.94e-36	4.47e-34	gi|403332427|gb|EJY65233.1|	1e-09	hypothetical protein OXYTRI_14617 [Oxytricha trifallax]
Unigene16286_All	0.3116	7.717	4.6303	9.4e-36	4.69e-34	gi|340708622|ref|XP_003392921.1|	2e-27	PREDICTED: BTB/POZ domain-containing protein 2-like [Bombus terrestris]
Unigene43198_All	0	11.2647	13.4595	1.31e-35	6.55e-34	--	--	--
Unigene31524_All	109.072	36.1433	-1.5935	1.51e-35	7.49e-34	--	--	--
Unigene197_All	3.8031	12.2032	1.682	1.83e-35	9.11e-34	gi|405970564|gb|EKC35458.1|	0	Peroxisomal Lon protease-like protein 2 [Crassostrea gigas]
Unigene3693_All	2.1741	10.225	2.2336	1.92e-35	9.56e-34	gi|345490722|ref|XP_001600745.2|	5e-99	PREDICTED: kinesin-like protein KIF11 [Nasonia vitripennis]
Unigene8211_All	8.1548	0	-12.9934	2.09e-35	1.03e-33	gi|358339569|dbj|GAA47606.1|	3e-08	hypothetical protein CLF_100574 [Clonorchis sinensis]
Unigene7548_All	1.4932	13.8218	3.2105	2.87e-35	1.42e-33	gi|3318901|pdb|1FXY|A	8e-24	Chain A, Coagulation Factor Xa-Trypsin Chimera Inhibited With D-Phe-Pro-Arg- Chloromethylketone
Unigene6459_All	9.5202	24.5627	1.3674	3.47e-35	1.72e-33	gi|345480945|ref|XP_003424252.1|	6e-18	PREDICTED: hypothetical protein LOC100680511 [Nasonia vitripennis]
Unigene35726_All	23.0662	3.4286	-2.7501	5.22e-35	2.57e-33	--	--	--
Unigene25367_All	6.0657	15.1908	1.3245	5.3e-35	2.61e-33	gi|350411865|ref|XP_003489474.1|	0	PREDICTED: LOW QUALITY PROTEIN: DNA ligase 1-like [Bombus impatiens]
Unigene28406_All	53.7158	23.6756	-1.1819	5.34e-35	2.62e-33	gi|326433960|gb|EGD79530.1|	2e-06	hypothetical protein PTSG_12992 [Salpingoeca sp. ATCC 50818]
Unigene5241_All	1.2125	15.8389	3.7074	5.52e-35	2.71e-33	gi|470243176|ref|XP_004355310.1|	9e-06	hypothetical protein DFA_07814 [Dictyostelium fasciculatum] >gi|328868458|gb|EGG16836.1| hypothetical protein DFA_07814 [Dictyostelium fasciculatum]
Unigene40356_All	0	45.9537	15.4879	5.89e-35	2.89e-33	--	--	--
Unigene16270_All	19.9045	39.941	1.0048	5.92e-35	2.9e-33	gi|328702642|ref|XP_003241964.1|	5e-09	PREDICTED: hypothetical protein LOC100165341 [Acyrthosiphon pisum]
Unigene20265_All	4.9802	38.5351	2.9519	6.6e-35	3.23e-33	--	--	--
Unigene13015_All	2.515	17.7651	2.8204	6.88e-35	3.36e-33	--	--	--
Unigene8939_All	11.2681	0	-13.46	7.49e-35	3.65e-33	gi|358339569|dbj|GAA47606.1|	4e-06	hypothetical protein CLF_100574 [Clonorchis sinensis]
Unigene16208_All	1.1189	6.9407	2.633	7.6e-35	3.69e-33	gi|321468584|gb|EFX79568.1|	5e-58	hypothetical protein DAPPUDRAFT_319466 [Daphnia pulex]
Unigene11130_All	0.3828	4.7038	3.6192	9.27e-35	4.49e-33	gi|380012127|ref|XP_003690139.1|	0	PREDICTED: P protein-like [Apis florea]
Unigene11369_All	58.0702	125.607	1.113	1.9e-34	9.15e-33	gi|62471795|ref|NP_001014551.1|	4e-06	ribosomal protein L41 [Drosophila melanogaster] >gi|109627676|ref|NP_001035914.1| ribosomal protein L41 [Bombyx mori] >gi|209571497|ref|NP_001129379.1| ribosomal protein L41 [Nasonia vitripennis] >gi|209571499|ref|NP_001129380.1| ribosomal protein L41 [Acyrthosiphon pisum] >gi|209571501|ref|NP_001129381.1| ribosomal protein L41 [Apis mellifera] >gi|209571503|ref|NP_001129382.1| ribosomal protein …
Unigene24411_All	38.5758	18.8366	-1.0342	1.91e-34	9.19e-33	--	--	--
Unigene3420_All	3.7947	13.3182	1.8113	2.32e-34	1.11e-32	--	--	--
Unigene21158_All	0	25.3114	14.6275	2.64e-34	1.27e-32	--	--	--
Unigene29160_All	23.4831	52.9749	1.1737	6.13e-34	2.93e-32	gi|110748707|ref|XP_001122476.1|	7e-60	PREDICTED: craniofacial development protein 1 [Apis mellifera]
Unigene21170_All	14.2579	0.1264	-6.8176	6.71e-34	3.21e-32	gi|183979324|dbj|BAG30750.1|	2e-34	cuticular protein CPR71 [Papilio xuthus]
Unigene482_All	6.0105	15.0941	1.3284	7.54e-34	3.6e-32	gi|91079540|ref|XP_970903.1|	0	PREDICTED: similar to ovarian zinc finger protein [Tribolium castaneum] >gi|270003423|gb|EEZ99870.1| hypothetical protein TcasGA2_TC002652 [Tribolium castaneum]
Unigene13903_All	6.5787	23.4316	1.8326	8.56e-34	4.08e-32	gi|195125581|ref|XP_002007256.1|	5e-17	GI12480 [Drosophila mojavensis] >gi|193918865|gb|EDW17732.1| GI12480 [Drosophila mojavensis]
Unigene18556_All	34.3482	13.4003	-1.358	8.81e-34	4.19e-32	gi|242023580|ref|XP_002432210.1|	8e-99	mitogen-activated protein kinase ERK-A, putative [Pediculus humanus corporis] >gi|212517607|gb|EEB19472.1| mitogen-activated protein kinase ERK-A, putative [Pediculus humanus corporis]
Unigene18858_All	4.4771	13.5464	1.5973	1.08e-33	5.14e-32	gi|345493823|ref|XP_001606107.2|	8e-102	PREDICTED: protein CIP2A-like [Nasonia vitripennis]
Unigene22391_All	4.0211	15.5381	1.9501	1.39e-33	6.56e-32	gi|321469736|gb|EFX80715.1|	2e-84	hypothetical protein DAPPUDRAFT_303947 [Daphnia pulex]
Unigene28105_All	4.9495	18.0439	1.8662	2.24e-33	1.06e-31	gi|340381039|ref|XP_003389029.1|	8e-101	PREDICTED: serine/threonine-protein kinase Nek7-like [Amphimedon queenslandica]
Unigene12447_All	2.2206	7.6765	1.7895	2.48e-33	1.17e-31	gi|328703183|ref|XP_001944653.2|	8e-134	PREDICTED: fatty acid synthase-like [Acyrthosiphon pisum]
Unigene558_All	0.8614	6.2898	2.8683	3.11e-33	1.46e-31	gi|56319790|ref|NP_733106.2|	1e-08	mucin 96D [Drosophila melanogaster] >gi|55380571|gb|AAN14054.2| mucin 96D [Drosophila melanogaster]
Unigene649_All	22.1872	3.8762	-2.517	3.3e-33	1.55e-31	gi|357629031|gb|EHJ78068.1|	6e-29	cuticular protein RR-2 motif 76 [Danaus plexippus]
Unigene2877_All	5.0092	17.4344	1.7993	3.49e-33	1.64e-31	gi|156537045|ref|XP_001601436.1|	0	PREDICTED: nucleolar protein 58-like [Nasonia vitripennis]
Unigene16925_All	9.8719	29.6401	1.5862	4.02e-33	1.88e-31	gi|242023346|ref|XP_002432095.1|	2e-36	conserved hypothetical protein [Pediculus humanus corporis] >gi|212517469|gb|EEB19357.1| conserved hypothetical protein [Pediculus humanus corporis]
Unigene4661_All	17.9431	41.7563	1.2186	4.82e-33	2.25e-31	gi|67483556|ref|XP_656998.1|	5e-07	hypothetical protein [Entamoeba histolytica HM-1:IMSS] >gi|56474232|gb|EAL51612.1| hypothetical protein EHI_110530 [Entamoeba histolytica HM-1:IMSS]
Unigene28400_All	13.4124	3.0277	-2.1473	5.13e-33	2.39e-31	gi|123445462|ref|XP_001311491.1|	1e-25	hypothetical protein [Trichomonas vaginalis G3] >gi|121893302|gb|EAX98561.1| conserved hypothetical protein [Trichomonas vaginalis G3]
Unigene6315_All	1.8357	6.7543	1.8795	5.82e-33	2.7e-31	gi|193697793|ref|XP_001950864.1|	4e-163	PREDICTED: Werner syndrome ATP-dependent helicase homolog [Acyrthosiphon pisum]
Unigene25461_All	23.4607	10.3772	-1.1768	8.08e-33	3.75e-31	--	--	--
Unigene4891_All	2.6722	14.998	2.4887	9.09e-33	4.21e-31	gi|167538689|ref|XP_001751006.1|	6e-15	hypothetical protein [Monosiga brevicollis MX1] >gi|163770485|gb|EDQ84176.1| predicted protein [Monosiga brevicollis MX1]
Unigene29983_All	7.2942	0	-12.8325	1.25e-32	5.77e-31	gi|301629461|ref|XP_002943858.1|	1e-103	PREDICTED: succinyl-CoA ligase [ADP-forming] subunit beta-like, partial [Xenopus (Silurana) tropicalis]
Unigene2103_All	3.6648	21.7647	2.5702	1.45e-32	6.68e-31	--	--	--
Unigene18076_All	40.1412	86.432	1.1065	1.5e-32	6.9e-31	gi|328709719|ref|XP_003244050.1|	7e-12	PREDICTED: pancreatic lipase-related protein 1-like isoform 2 [Acyrthosiphon pisum]
Unigene41949_All	2.7333	9.9906	1.8699	1.54e-32	7.09e-31	gi|288899098|gb|ADC67081.1|	0	proline dehydrogenase isoform 1 [Leptinotarsa decemlineata]
Unigene12840_All	1.5852	6.325	1.9964	1.82e-32	8.4e-31	gi|117935068|gb|AAN02439.2|AF297552_1	0	circadian clock protein PERIOD [Blattella germanica]
Unigene9803_All	4.912	15.4259	1.651	2.04e-32	9.38e-31	gi|195113743|ref|XP_002001427.1|	1e-101	GI21981 [Drosophila mojavensis] >gi|193918021|gb|EDW16888.1| GI21981 [Drosophila mojavensis]
Unigene6190_All	22.5106	8.8707	-1.3435	2.6e-32	1.19e-30	gi|470380336|ref|XP_004333678.1|	7e-09	ubiquitin thiolesterase [Acanthamoeba castellanii str. Neff] >gi|440790382|gb|ELR11665.1| ubiquitin thiolesterase [Acanthamoeba castellanii str. Neff]
Unigene7047_All	24.9908	10.8505	-1.2036	2.96e-32	1.35e-30	gi|343129708|gb|AEL88647.1|	0	UDP-N-acetylglucosamine pyrophosphorylase [Nilaparvata lugens]
Unigene15798_All	0.073	8.3181	6.8322	3.1e-32	1.41e-30	gi|358339569|dbj|GAA47606.1|	8e-06	hypothetical protein CLF_100574 [Clonorchis sinensis]
Unigene25337_All	0.2839	7.4845	4.7205	3.28e-32	1.5e-30	--	--	--
Unigene19898_All	1.224	11.3715	3.2157	3.3e-32	1.5e-30	gi|123454838|ref|XP_001315168.1|	9e-06	hypothetical protein [Trichomonas vaginalis G3] >gi|121897837|gb|EAY02945.1| conserved hypothetical protein [Trichomonas vaginalis G3]
Unigene5691_All	144.655	66.8417	-1.1138	3.41e-32	1.55e-30	--	--	--
Unigene5202_All	0.757	17.0564	4.4939	4.43e-32	2.01e-30	gi|123472835|ref|XP_001319609.1|	1e-06	hypothetical protein [Trichomonas vaginalis G3] >gi|121902396|gb|EAY07386.1| hypothetical protein TVAG_204930 [Trichomonas vaginalis G3]
Unigene12720_All	12.8735	2.7267	-2.2392	4.43e-32	2e-30	gi|254587306|emb|CAX83710.1|	3e-45	endonuclease-reverse transcriptase [Schistosoma japonicum]
Unigene17585_All	43.4739	17.8501	-1.2842	4.44e-32	2.01e-30	gi|383857503|ref|XP_003704244.1|	6e-138	PREDICTED: tropomyosin-1-like [Megachile rotundata]
Unigene1026_All	136.165	58.0211	-1.2307	4.99e-32	2.26e-30	gi|237874159|ref|NP_001153852.1|	7e-25	ATP citrate lyase [Acyrthosiphon pisum]
Unigene27092_All	15.6746	5.532	-1.5026	6.55e-32	2.95e-30	gi|156550309|ref|XP_001603446.1|	1e-12	PREDICTED: hypothetical protein LOC100119722 [Nasonia vitripennis]
Unigene3750_All	17.2406	3.4124	-2.337	6.65e-32	2.99e-30	gi|328705520|ref|XP_001950735.2|	4e-34	PREDICTED: hypothetical protein LOC100162741 [Acyrthosiphon pisum]
Unigene15605_All	5.9218	13.5886	1.1983	6.7e-32	3.01e-30	gi|432906548|ref|XP_004077584.1|	1e-09	PREDICTED: uncharacterized protein LOC101162948 [Oryzias latipes]
Unigene36977_All	39.7228	10.8976	-1.866	6.8e-32	3.05e-30	--	--	--
Unigene17913_All	50.0049	0.9011	-5.7942	7.18e-32	3.22e-30	gi|157111095|ref|XP_001651387.1|	3e-32	myosin heavy chain, nonmuscle or smooth muscle [Aedes aegypti] >gi|108878533|gb|EAT42758.1| AAEL005733-PB [Aedes aegypti]
Unigene9893_All	14.4813	4.3888	-1.7223	8.55e-32	3.83e-30	gi|270002842|gb|EEZ99289.1|	0	groucho-like protein [Tribolium castaneum]
Unigene42804_All	16.0899	71.0325	2.1423	9.74e-32	4.36e-30	--	--	--
Unigene32408_All	31.5571	1.702	-4.2127	1.1e-31	4.89e-30	--	--	--
Unigene6287_All	11.4258	0.6162	-4.2128	1.1e-31	4.89e-30	--	--	--
Unigene22211_All	1.3943	15.9113	3.5124	1.34e-31	5.95e-30	--	--	--
Unigene6279_All	9.9037	2.3131	-2.0981	1.38e-31	6.11e-30	gi|151933496|gb|ABS18391.1|	2e-124	transposase [Helicoverpa armigera]
Unigene9720_All	2.4541	6.846	1.4801	1.58e-31	6.98e-30	gi|307184457|gb|EFN70860.1|	0	Ubiquitin-conjugating enzyme E2 O [Camponotus floridanus]
Unigene11234_All	1.628	10.5151	2.6913	1.85e-31	8.19e-30	gi|195387846|ref|XP_002052603.1|	1e-93	GJ20756 [Drosophila virilis] >gi|194149060|gb|EDW64758.1| GJ20756 [Drosophila virilis]
Unigene3111_All	0.6215	4.8311	2.9585	2.11e-31	9.31e-30	--	--	--
Unigene26701_All	19.4521	2.4901	-2.9657	2.45e-31	1.08e-29	gi|307171865|gb|EFN63520.1|	9e-31	Chitinase-3-like protein 1 [Camponotus floridanus]
Unigene23760_All	1.8429	13.9179	2.9169	2.53e-31	1.11e-29	gi|340725338|ref|XP_003401028.1|	1e-44	PREDICTED: cell division cycle-associated protein 7-like [Bombus terrestris]
Unigene6321_All	4.6427	10.9272	1.2349	2.89e-31	1.27e-29	gi|332021050|gb|EGI61437.1|	3e-97	Ankyrin repeat and LEM domain-containing protein 1 [Acromyrmex echinatior]
Unigene35981_All	14.9411	4.1228	-1.8576	3.55e-31	1.56e-29	gi|283135236|ref|NP_001164373.1|	0	mitochondrial-processing peptidase subunit alpha [Nasonia vitripennis]
Unigene26771_All	2.9366	11.7749	2.0035	3.82e-31	1.67e-29	gi|193631821|ref|XP_001950452.1|	1e-73	PREDICTED: hypothetical protein LOC100158766 [Acyrthosiphon pisum]
Unigene13217_All	9.7585	26.4947	1.441	3.97e-31	1.74e-29	gi|189234757|ref|XP_001814678.1|	6e-75	PREDICTED: similar to conserved hypothetical protein [Tribolium castaneum] >gi|270002196|gb|EEZ98643.1| hypothetical protein TcasGA2_TC001171 [Tribolium castaneum]
Unigene9460_All	3.3452	13.1296	1.9727	4.28e-31	1.87e-29	gi|322782200|gb|EFZ10365.1|	1e-156	hypothetical protein SINV_11683 [Solenopsis invicta]
Unigene42568_All	1.6595	32.0484	4.2714	4.34e-31	1.89e-29	gi|443715474|gb|ELU07436.1|	2e-06	hypothetical protein CAPTEDRAFT_209435 [Capitella teleta]
Unigene3130_All	11.8142	3.2291	-1.8713	5.08e-31	2.21e-29	gi|383847064|ref|XP_003699175.1|	1e-67	PREDICTED: uncharacterized protein LOC100874762 [Megachile rotundata]
Unigene1033_All	10.3103	30.1256	1.5469	5.76e-31	2.5e-29	--	--	--
Unigene18110_All	10.3128	4.0534	-1.3472	6.27e-31	2.72e-29	--	--	--
Unigene3492_All	43.9845	19.8461	-1.1481	6.38e-31	2.77e-29	gi|170571448|ref|XP_001891732.1|	1e-10	CG15780-PA [Brugia malayi]
Unigene6183_All	10.6098	22.7697	1.1017	6.68e-31	2.89e-29	gi|260823096|ref|XP_002604019.1|	8e-08	hypothetical protein BRAFLDRAFT_57766 [Branchiostoma floridae] >gi|229289344|gb|EEN60030.1| hypothetical protein BRAFLDRAFT_57766 [Branchiostoma floridae]
Unigene31356_All	18.3701	0.8923	-4.3637	6.95e-31	3.01e-29	--	--	--
Unigene8043_All	0.7987	6.4895	3.0224	8.99e-31	3.88e-29	gi|328702366|ref|XP_001943582.2|	4e-173	PREDICTED: maltase 2-like [Acyrthosiphon pisum]
Unigene1516_All	4.0851	18.3343	2.1661	1.15e-30	4.97e-29	--	--	--
Unigene6985_All	2.6464	11.8771	2.1661	1.15e-30	4.96e-29	gi|357610399|gb|EHJ66963.1|	4e-120	DNA primase large subunit [Danaus plexippus]
Unigene20569_All	26.6385	5.1268	-2.3774	1.42e-30	6.12e-29	--	--	--
Unigene3749_All	23.7592	6.47	-1.8766	1.68e-30	7.23e-29	gi|270016465|gb|EFA12911.1|	4e-06	hypothetical protein TcasGA2_TC006981 [Tribolium castaneum]
Unigene25817_All	14.3496	4.5744	-1.6494	1.83e-30	7.86e-29	gi|158297012|ref|XP_317319.4|	0	AGAP008143-PA [Anopheles gambiae str. PEST] >gi|157014990|gb|EAA12399.4| AGAP008143-PA [Anopheles gambiae str. PEST]
Unigene35761_All	20.9171	2.4805	-3.076	2.51e-30	1.08e-28	--	--	--
Unigene22081_All	0.9162	8.1348	3.1504	2.83e-30	1.21e-28	--	--	--
Unigene7036_All	3.6804	12.1786	1.7264	3.27e-30	1.4e-28	gi|328726830|ref|XP_003249065.1|	1e-55	PREDICTED: hypothetical protein LOC100572977 [Acyrthosiphon pisum]
Unigene19117_All	1.7785	8.4933	2.2557	3.29e-30	1.4e-28	gi|307169382|gb|EFN62103.1|	1e-28	Centrosomal protein of 110 kDa [Camponotus floridanus]
Unigene21726_All	0.9746	4.7554	2.2867	3.68e-30	1.57e-28	gi|242007378|ref|XP_002424518.1|	2e-86	zinc finger protein, putative [Pediculus humanus corporis] >gi|212507936|gb|EEB11780.1| zinc finger protein, putative [Pediculus humanus corporis]
Unigene7806_All	24.4135	66.451	1.4446	4.17e-30	1.77e-28	gi|307214549|gb|EFN89534.1|	4e-24	Probable small nuclear ribonucleoprotein G [Harpegnathos saltator]
Unigene3175_All	1.2172	6.1488	2.3367	4.19e-30	1.78e-28	gi|345495161|ref|XP_003427446.1|	1e-155	PREDICTED: kinesin-like protein KIF18A-like [Nasonia vitripennis]
Unigene600_All	1.0011	6.8301	2.7703	4.44e-30	1.88e-28	gi|270014650|gb|EFA11098.1|	8e-97	hypothetical protein TcasGA2_TC004695 [Tribolium castaneum]
Unigene3096_All	1.1071	12.8442	3.5363	4.46e-30	1.89e-28	gi|221486392|gb|EEE24653.1|	1e-07	conserved hypothetical protein [Toxoplasma gondii GT1]
Unigene24969_All	2.04	10.7066	2.3919	4.55e-30	1.92e-28	gi|157122915|ref|XP_001659954.1|	6e-43	adenylate cyclase [Aedes aegypti] >gi|108882954|gb|EAT47179.1| AAEL001699-PA [Aedes aegypti]
Unigene9906_All	1.8321	8.7091	2.249	5.66e-30	2.38e-28	gi|332027907|gb|EGI67962.1|	8e-28	Mortality factor 4-like protein 1 [Acromyrmex echinatior]
Unigene12653_All	5.1016	1.271	-2.005	6.92e-30	2.91e-28	--	--	--
Unigene19671_All	4.5925	35.246	2.9401	1.31e-29	5.5e-28	gi|391344000|ref|XP_003746293.1|	5e-54	PREDICTED: histone H2B.3-like [Metaseiulus occidentalis]
Unigene23165_All	0.1336	5.0756	5.2476	1.63e-29	6.81e-28	gi|431894955|gb|ELK04748.1|	3e-08	Titin [Pteropus alecto]
Unigene41950_All	5.9429	23.6171	1.9906	1.94e-29	8.09e-28	--	--	--
Unigene40_All	3.8589	8.6538	1.1651	2.07e-29	8.61e-28	gi|345479552|ref|XP_003423975.1|	1e-06	PREDICTED: hypothetical protein LOC100678349 [Nasonia vitripennis]
Unigene12778_All	5.0478	14.2129	1.4935	2.11e-29	8.77e-28	gi|291461565|dbj|BAI83417.1|	0	sugar transporter 3 [Nilaparvata lugens]
Unigene25022_All	9.3126	2.4887	-1.9038	2.61e-29	1.08e-27	gi|328714304|ref|XP_001949005.2|	6e-81	PREDICTED: hypothetical protein LOC100164906 [Acyrthosiphon pisum]
Unigene21824_All	10.5743	3.5196	-1.5871	3.34e-29	1.39e-27	gi|328723934|ref|XP_001949468.2|	1e-13	PREDICTED: hypothetical protein LOC100162025 [Acyrthosiphon pisum]
Unigene28409_All	8.3137	17.129	1.0429	3.39e-29	1.41e-27	gi|242021435|ref|XP_002431150.1|	0	Nuclear pore complex protein Nup133, putative [Pediculus humanus corporis] >gi|212516399|gb|EEB18412.1| Nuclear pore complex protein Nup133, putative [Pediculus humanus corporis]
Unigene27248_All	18.4024	5.2518	-1.809	3.5e-29	1.45e-27	gi|270013850|gb|EFA10298.1|	3e-19	hypothetical protein TcasGA2_TC012513 [Tribolium castaneum]
Unigene18587_All	6.4757	14.7196	1.1846	3.62e-29	1.5e-27	gi|340709696|ref|XP_003393438.1|	2e-67	PREDICTED: hypothetical protein LOC100645113 [Bombus terrestris]
Unigene26768_All	0.785	18.9427	4.5928	3.89e-29	1.61e-27	--	--	--
Unigene12975_All	11.3511	24.8398	1.1298	3.95e-29	1.63e-27	gi|242010855|ref|XP_002426173.1|	6e-73	TPR repeat-containing protein R13F6.10, putative [Pediculus humanus corporis] >gi|212510224|gb|EEB13435.1| TPR repeat-containing protein R13F6.10, putative [Pediculus humanus corporis]
Unigene25177_All	5.9388	12.8911	1.1181	4.25e-29	1.75e-27	gi|307189125|gb|EFN73581.1|	0	Insulin-like growth factor 2 mRNA-binding protein 1 [Camponotus floridanus]
Unigene715_All	29.8222	12.2248	-1.2866	4.39e-29	1.81e-27	gi|193673918|ref|XP_001949424.1|	1e-63	PREDICTED: hypothetical protein LOC100165870 [Acyrthosiphon pisum]
Unigene26692_All	2.6865	15.0881	2.4896	4.44e-29	1.83e-27	gi|242016562|ref|XP_002428855.1|	1e-90	Meckelin, putative [Pediculus humanus corporis] >gi|212513591|gb|EEB16117.1| Meckelin, putative [Pediculus humanus corporis]
Unigene24947_All	0.9271	7.0248	2.9217	4.49e-29	1.85e-27	gi|383851572|ref|XP_003701306.1|	5e-31	PREDICTED: X-linked retinitis pigmentosa GTPase regulator-like [Megachile rotundata]
Unigene32256_All	34.8173	12.5739	-1.4694	4.5e-29	1.85e-27	gi|268559558|ref|XP_002637770.1|	6e-07	Hypothetical protein CBG04553 [Caenorhabditis briggsae]
Unigene15498_All	5.4137	11.9061	1.137	4.52e-29	1.86e-27	gi|383861274|ref|XP_003706111.1|	0	PREDICTED: DNA-directed RNA polymerase III subunit RPC1-like [Megachile rotundata]
Unigene16464_All	6.9521	29.6434	2.0922	6.35e-29	2.6e-27	--	--	--
Unigene39967_All	0.2624	14.0719	5.7449	6.93e-29	2.83e-27	gi|5420389|emb|CAB46680.1|	1e-07	proteophosphoglycan [Leishmania major]
Unigene16214_All	18.451	4.8335	-1.9326	7.83e-29	3.19e-27	gi|330805602|ref|XP_003290769.1|	1e-10	hypothetical protein DICPUDRAFT_81492 [Dictyostelium purpureum] >gi|325079082|gb|EGC32700.1| hypothetical protein DICPUDRAFT_81492 [Dictyostelium purpureum]
Unigene13763_All	56.1437	20.4722	-1.4555	8.17e-29	3.33e-27	--	--	--
Unigene31562_All	23.4161	3.4604	-2.7585	9.23e-29	3.75e-27	gi|328782864|ref|XP_393988.4|	9e-06	PREDICTED: collagen alpha-1(IV) chain-like [Apis mellifera]
Unigene6169_All	5.6391	12.1785	1.1108	9.24e-29	3.76e-27	gi|328726391|ref|XP_001951910.2|	9e-77	PREDICTED: hypothetical protein LOC100166558 [Acyrthosiphon pisum]
Unigene16166_All	24.5599	8.3232	-1.5611	9.24e-29	3.75e-27	gi|332376855|gb|AEE63567.1|	2e-92	unknown [Dendroctonus ponderosae]
Unigene3877_All	1.3171	9.1115	2.7903	1.29e-28	5.22e-27	gi|242247357|ref|NP_001156096.1|	1e-39	tumor protein p63 isoform alpha 2-like [Acyrthosiphon pisum] >gi|239792946|dbj|BAH72750.1| ACYPI002015 [Acyrthosiphon pisum]
Unigene12825_All	27.7661	11.647	-1.2534	1.36e-28	5.48e-27	gi|40994853|emb|CAF18234.1|	9e-06	troponin I protein [Lethocerus indicus]
Unigene22166_All	6.9331	19.234	1.4721	1.36e-28	5.5e-27	gi|405951076|gb|EKC19020.1|	4e-64	hypothetical protein CGI_10009875 [Crassostrea gigas]
Unigene39422_All	0.2118	11.2371	5.7294	1.44e-28	5.8e-27	gi|167386089|ref|XP_001737612.1|	5e-06	trichohyalin [Entamoeba dispar SAW760]
Unigene1649_All	37.7379	82.1331	1.1219	1.74e-28	6.99e-27	gi|62083509|gb|AAX62479.1|	8e-59	hoip-prov protein isoform B [Lysiphlebus testaceipes]
Unigene4818_All	19.1237	6.557	-1.5443	1.79e-28	7.21e-27	gi|157127338|ref|XP_001654930.1|	8e-104	uricase [Aedes aegypti] >gi|157127340|ref|XP_001654931.1| uricase [Aedes aegypti] >gi|108882365|gb|EAT46590.1| AAEL002194-PA [Aedes aegypti] >gi|108882366|gb|EAT46591.1| AAEL002194-PB [Aedes aegypti] >gi|157326995|gb|ABV44610.1| urate oxidase [Aedes aegypti]
Unigene18256_All	2.0209	14.6751	2.8603	1.8e-28	7.23e-27	gi|410915398|ref|XP_003971174.1|	7e-20	PREDICTED: ribonucleoside-diphosphate reductase large subunit-like isoform 1 [Takifugu rubripes]
Unigene23577_All	6.9986	0.0738	-6.5673	2.03e-28	8.14e-27	gi|123420791|ref|XP_001305835.1|	2e-08	hypothetical protein [Trichomonas vaginalis G3] >gi|121887376|gb|EAX92905.1| hypothetical protein TVAG_186750 [Trichomonas vaginalis G3]
Unigene2919_All	11.2735	3.0636	-1.8796	2.19e-28	8.78e-27	gi|307191730|gb|EFN75172.1|	0	Paramyosin, short form [Harpegnathos saltator]
Unigene2032_All	34.8911	110.146	1.6585	2.31e-28	9.28e-27	--	--	--
Unigene17550_All	34.9972	95.4618	1.4477	2.38e-28	9.55e-27	--	--	--
Unigene19953_All	1.3544	9.0787	2.7448	2.64e-28	1.06e-26	gi|322798666|gb|EFZ20270.1|	3e-46	hypothetical protein SINV_15704 [Solenopsis invicta]
Unigene32437_All	7.8275	1.342	-2.5442	3.56e-28	1.42e-26	gi|345485558|ref|XP_001604464.2|	7e-81	PREDICTED: farnesyl pyrophosphate synthase-like [Nasonia vitripennis]
Unigene9667_All	13.6586	4.7222	-1.5323	3.6e-28	1.44e-26	gi|401430395|ref|XP_003886575.1|	2e-07	unnamed protein product, partial [Leishmania mexicana MHOM/GT/2001/U1103] >gi|356491666|emb|CBZ40949.1| unnamed protein product, partial [Leishmania mexicana MHOM/GT/2001/U1103]
Unigene1812_All	22.3518	6.4622	-1.7903	4.1e-28	1.63e-26	gi|242022745|ref|XP_002431799.1|	8e-25	conserved hypothetical protein [Pediculus humanus corporis] >gi|212517124|gb|EEB19061.1| conserved hypothetical protein [Pediculus humanus corporis]
Unigene24825_All	3.8871	8.078	1.0553	4.69e-28	1.86e-26	gi|270014006|gb|EFA10454.1|	1e-07	hypothetical protein TcasGA2_TC012700 [Tribolium castaneum]
Unigene31137_All	14.6691	1.3288	-3.4646	4.83e-28	1.92e-26	--	--	--
Unigene6179_All	6.5578	2.184	-1.5862	5.77e-28	2.29e-26	gi|242003124|ref|XP_002422618.1|	8e-115	aminomethyltransferase,putative [Pediculus humanus corporis] >gi|212505419|gb|EEB09880.1| aminomethyltransferase,putative [Pediculus humanus corporis]
Unigene18634_All	7.8681	1.7061	-2.2053	6.04e-28	2.39e-26	gi|108881089|gb|EAT45314.1|	0	AAEL003425-PB, partial [Aedes aegypti]
Unigene18502_All	3.515	0.5431	-2.6942	6.08e-28	2.4e-26	gi|332018407|gb|EGI59001.1|	4e-77	hypothetical protein G5I_12856 [Acromyrmex echinatior]
Unigene28203_All	6.0558	17.5904	1.5384	6.32e-28	2.49e-26	gi|307197464|gb|EFN78698.1|	3e-83	Histone chaperone asf1 [Harpegnathos saltator]
Unigene24823_All	0.9146	4.71	2.3645	7.22e-28	2.84e-26	gi|242005280|ref|XP_002423498.1|	0	Chromosome-associated kinesin KIF4A, putative [Pediculus humanus corporis] >gi|212506602|gb|EEB10760.1| Chromosome-associated kinesin KIF4A, putative [Pediculus humanus corporis]
Unigene6218_All	3.3118	0.5735	-2.5298	9.62e-28	3.79e-26	gi|108870161|gb|EAT34386.1|	2e-13	AAEL013367-PA [Aedes aegypti]
Unigene983_All	64.8039	26.5895	-1.2852	9.8e-28	3.85e-26	gi|167537989|ref|XP_001750661.1|	1e-08	hypothetical protein [Monosiga brevicollis MX1] >gi|163770867|gb|EDQ84545.1| predicted protein [Monosiga brevicollis MX1]
Unigene22117_All	23.2762	11.5375	-1.0125	1.47e-27	5.76e-26	gi|328713850|ref|XP_003245192.1|	1e-115	PREDICTED: hypothetical protein LOC100166574 [Acyrthosiphon pisum]
Unigene21057_All	13.4953	1.2392	-3.445	1.49e-27	5.84e-26	gi|270001829|gb|EEZ98276.1|	8e-26	hypothetical protein TcasGA2_TC000719 [Tribolium castaneum]
Unigene21717_All	6.7029	16.9001	1.3342	1.53e-27	5.99e-26	gi|42600554|dbj|BAD11135.1|	9e-94	putative transposase yabusame-1 [Bombyx mori]
Unigene13482_All	2.5509	16.3866	2.6834	1.73e-27	6.77e-26	--	--	--
Unigene4417_All	0.515	8.0545	3.9672	1.78e-27	6.96e-26	--	--	--
Unigene23644_All	0	5.3755	12.3922	1.83e-27	7.15e-26	--	--	--
Unigene9293_All	7.8434	17.3592	1.1461	1.88e-27	7.32e-26	gi|443722204|gb|ELU11167.1|	1e-06	hypothetical protein CAPTEDRAFT_202309 [Capitella teleta]
Unigene9695_All	18.8739	39.4271	1.0628	2.34e-27	9.08e-26	gi|383854308|ref|XP_003702663.1|	8e-46	PREDICTED: homeobox protein TGIF1-like [Megachile rotundata]
Unigene20554_All	1.9417	10.3324	2.4118	2.35e-27	9.11e-26	--	--	--
Unigene12187_All	17.6402	0.3684	-5.5815	2.83e-27	1.09e-25	gi|189235401|ref|XP_001811241.1|	1e-14	PREDICTED: hypothetical protein [Tribolium castaneum] >gi|270003576|gb|EFA00024.1| hypothetical protein TcasGA2_TC002831 [Tribolium castaneum]
Unigene20339_All	2.7661	18.0839	2.7088	2.87e-27	1.11e-25	--	--	--
Unigene25323_All	9.6732	1.9959	-2.277	2.94e-27	1.14e-25	gi|328776817|ref|XP_623940.3|	0	PREDICTED: peroxidase [Apis mellifera]
Unigene14195_All	10.3553	4.5486	-1.1869	2.95e-27	1.14e-25	gi|189242345|ref|XP_967787.2|	0	PREDICTED: similar to CG31665 CG31665-PB [Tribolium castaneum]
Unigene28792_All	1.4357	18.7664	3.7083	2.98e-27	1.15e-25	--	--	--
Unigene12429_All	3.298	9.0833	1.4616	3.19e-27	1.23e-25	gi|383862705|ref|XP_003706824.1|	0	PREDICTED: protein DDX26B-like [Megachile rotundata]
Unigene25041_All	11.8787	23.994	1.0143	3.74e-27	1.44e-25	gi|383864023|ref|XP_003707479.1|	0	PREDICTED: probable ATP-dependent RNA helicase DDX27 [Megachile rotundata]
Unigene5747_All	1.469	12.4914	3.088	4.25e-27	1.63e-25	gi|148690737|gb|EDL22684.1|	9e-11	kallikrein 6, isoform CRA_b [Mus musculus] >gi|148690738|gb|EDL22685.1| kallikrein 6, isoform CRA_b [Mus musculus]
Unigene28352_All	17.3978	4.8759	-1.8352	4.29e-27	1.64e-25	gi|242022434|ref|XP_002431645.1|	2e-30	hypothetical protein Phum_PHUM538590 [Pediculus humanus corporis] >gi|212516953|gb|EEB18907.1| hypothetical protein Phum_PHUM538590 [Pediculus humanus corporis]
Unigene12508_All	1.0955	4.7597	2.1193	4.53e-27	1.73e-25	gi|242022733|ref|XP_002431793.1|	6e-101	hypothetical protein Phum_PHUM548260 [Pediculus humanus corporis] >gi|212517118|gb|EEB19055.1| hypothetical protein Phum_PHUM548260 [Pediculus humanus corporis]
Unigene24806_All	2.5638	7.7212	1.5905	5.92e-27	2.26e-25	gi|242008295|ref|XP_002424942.1|	3e-97	mitotic checkpoint serine/threonine-protein kinase bub1 and bubr1, putative [Pediculus humanus corporis] >gi|212508556|gb|EEB12204.1| mitotic checkpoint serine/threonine-protein kinase bub1 and bubr1, putative [Pediculus humanus corporis]
Unigene1374_All	17.0425	40.215	1.2386	7e-27	2.67e-25	gi|270000891|gb|EEZ97338.1|	2e-46	hypothetical protein TcasGA2_TC011150 [Tribolium castaneum]
Unigene1758_All	19.5259	4.904	-1.9934	7.92e-27	3.02e-25	--	--	--
Unigene25674_All	0.281	7.6132	4.7599	8.13e-27	3.09e-25	gi|83583697|gb|ABC24708.1|	1e-37	G protein-coupled receptor [Spodoptera frugiperda]
Unigene23658_All	2.1225	13.0829	2.6238	1.09e-26	4.13e-25	gi|391336237|ref|XP_003742488.1|	4e-36	PREDICTED: RNA-directed DNA polymerase from mobile element jockey-like [Metaseiulus occidentalis]
Unigene42663_All	31.3685	13.3634	-1.231	1.12e-26	4.27e-25	--	--	--
Unigene18805_All	13.8334	3.0089	-2.2008	1.18e-26	4.47e-25	--	--	--
Unigene7872_All	0.7467	8.3426	3.4819	1.5e-26	5.66e-25	gi|380012872|ref|XP_003690498.1|	2e-77	PREDICTED: serine protease gd-like [Apis florea]
Unigene1558_All	18.6631	40.1953	1.1068	1.5e-26	5.66e-25	gi|350421027|ref|XP_003492706.1|	6e-89	PREDICTED: hypothetical protein LOC100749373 [Bombus impatiens]
Unigene6961_All	2.5513	12.0981	2.2455	1.62e-26	6.09e-25	gi|298204349|gb|ADI61823.1|	7e-18	endonuclease-reverse transcriptase [Bombyx mori]
Unigene6222_All	15.7324	7.717	-1.0276	1.76e-26	6.63e-25	gi|347967525|ref|XP_001687826.2|	9e-08	AGAP002273-PA [Anopheles gambiae str. PEST] >gi|333466254|gb|EDO64813.2| AGAP002273-PA [Anopheles gambiae str. PEST]
Unigene25411_All	10.5545	3.8606	-1.451	2.65e-26	9.94e-25	gi|345495708|ref|XP_003427558.1|	8e-167	PREDICTED: proton-coupled amino acid transporter 1-like [Nasonia vitripennis]
Unigene28066_All	3.0779	9.6147	1.6433	2.7e-26	1.01e-24	gi|91091516|ref|XP_969603.1|	0	PREDICTED: similar to AGAP010219-PA [Tribolium castaneum] >gi|270000928|gb|EEZ97375.1| hypothetical protein TcasGA2_TC011200 [Tribolium castaneum]
Unigene15820_All	0.2887	4.8372	4.0665	2.75e-26	1.03e-24	gi|156548452|ref|XP_001605076.1|	0	PREDICTED: kinase suppressor of Ras 1-like isoform 1 [Nasonia vitripennis]
Unigene16842_All	31.9729	8.7345	-1.8721	2.96e-26	1.11e-24	gi|357627912|gb|EHJ77433.1|	1e-39	putative dual specificity phosphatase 23-like protein [Danaus plexippus]
Unigene8105_All	4.2202	15.0628	1.8356	3e-26	1.12e-24	gi|383849669|ref|XP_003700467.1|	2e-80	PREDICTED: aldose 1-epimerase-like [Megachile rotundata]
Unigene18206_All	12.8062	0	-13.6446	3.03e-26	1.13e-24	gi|196018925|ref|XP_002118892.1|	1e-23	hypothetical protein TRIADDRAFT_9829 [Trichoplax adhaerens] >gi|190577833|gb|EDV18622.1| hypothetical protein TRIADDRAFT_9829 [Trichoplax adhaerens]
Unigene6439_All	12.408	3.0429	-2.0278	3.43e-26	1.28e-24	gi|328708975|ref|XP_003243839.1|	1e-15	PREDICTED: hypothetical protein LOC100573041 [Acyrthosiphon pisum]
Unigene9584_All	20.1597	7.2728	-1.4709	3.61e-26	1.35e-24	gi|193636528|ref|XP_001947537.1|	1e-65	PREDICTED: protein takeout-like [Acyrthosiphon pisum]
Unigene22905_All	2.6154	14.6981	2.4905	3.99e-26	1.49e-24	gi|195135088|ref|XP_002011967.1|	9e-40	GI16701 [Drosophila mojavensis] >gi|193918231|gb|EDW17098.1| GI16701 [Drosophila mojavensis]
Unigene16963_All	23.1704	47.9773	1.0501	5.36e-26	1.99e-24	gi|350409321|ref|XP_003488693.1|	1e-96	PREDICTED: ribosome production factor 2 homolog [Bombus impatiens]
Unigene434_All	1.4565	6.1774	2.0845	6.14e-26	2.28e-24	gi|27463689|gb|AAO15914.1|AF510054_1	3e-08	vasa-like [Schistocerca gregaria]
Unigene18801_All	4.4063	14.2443	1.6927	6.21e-26	2.3e-24	gi|195568249|ref|XP_002102130.1|	9e-64	GD19743 [Drosophila simulans] >gi|194198057|gb|EDX11633.1| GD19743 [Drosophila simulans]
Unigene19053_All	32.9204	13.587	-1.2768	6.42e-26	2.38e-24	gi|380026133|ref|XP_003696814.1|	3e-11	PREDICTED: uncharacterized protein LOC100863265 [Apis florea]
Unigene23379_All	1.0283	26.9978	4.7145	6.84e-26	2.53e-24	--	--	--
Unigene30904_All	28.4853	10.3593	-1.4593	6.98e-26	2.58e-24	gi|307177155|gb|EFN66388.1|	4e-41	MAP kinase-interacting serine/threonine-protein kinase 1 [Camponotus floridanus]
Unigene10738_All	6.6539	19.2293	1.531	8.32e-26	3.07e-24	gi|328791995|ref|XP_001120764.2|	2e-42	PREDICTED: hypothetical protein LOC724861 [Apis mellifera]
Unigene28131_All	3.183	10.1182	1.6685	8.69e-26	3.2e-24	gi|340713672|ref|XP_003395363.1|	3e-75	PREDICTED: nucleosomal histone kinase 1-like [Bombus terrestris]
Unigene499_All	15.5916	3.5907	-2.1184	1.07e-25	3.93e-24	gi|242016888|ref|XP_002428928.1|	2e-25	sodium/iodide cotransporter, putative [Pediculus humanus corporis] >gi|212513744|gb|EEB16190.1| sodium/iodide cotransporter, putative [Pediculus humanus corporis]
Unigene27987_All	4.2207	10.6164	1.3307	1.1e-25	4.02e-24	gi|347968463|ref|XP_312188.5|	7e-17	AGAP002737-PA [Anopheles gambiae str. PEST] >gi|333467991|gb|EAA07771.5| AGAP002737-PA [Anopheles gambiae str. PEST]
Unigene23423_All	9.6635	2.2531	-2.1006	1.19e-25	4.36e-24	gi|325302235|dbj|BAJ83477.1|	0	phenylalanine-tryptophan hydroxylase [Gryllus bimaculatus]
Unigene39268_All	15.7961	34.73	1.1366	1.35e-25	4.94e-24	gi|90820008|gb|ABD98761.1|	9e-89	putative elongation factor 1 delta [Graphocephala atropunctata]
Unigene5053_All	3.9425	36.4106	3.2072	1.59e-25	5.82e-24	--	--	--
Unigene6395_All	4.6838	9.5037	1.0208	1.84e-25	6.7e-24	gi|307200554|gb|EFN80706.1|	0	MOG interacting and ectopic P-granules protein 1 [Harpegnathos saltator]
Unigene11019_All	1.4489	19.4246	3.7449	1.9e-25	6.91e-24	gi|380018738|ref|XP_003693280.1|	1e-07	PREDICTED: uncharacterized protein LOC100873044 [Apis florea]
Unigene14388_All	2.0934	9.4545	2.1752	2.04e-25	7.4e-24	gi|321468910|gb|EFX79893.1|	3e-06	hypothetical protein DAPPUDRAFT_304346 [Daphnia pulex]
Unigene26918_All	27.6295	6.2569	-2.1427	2.12e-25	7.68e-24	gi|290560879|ref|NP_001166641.1|	1e-35	cuticular protein RR-2 motif 129 precursor [Bombyx mori]
Unigene19047_All	3.9329	12.4113	1.658	2.14e-25	7.75e-24	gi|443419062|gb|AGC84403.1|	1e-100	glucosyl glucuronosyl transferases [Locusta migratoria]
Unigene18955_All	14.7121	4.9601	-1.5686	2.33e-25	8.43e-24	gi|91092632|ref|XP_968634.1|	4e-172	PREDICTED: similar to AGAP007416-PA [Tribolium castaneum] >gi|270014840|gb|EFA11288.1| hypothetical protein TcasGA2_TC010825 [Tribolium castaneum]
Unigene37007_All	39.6727	16.9494	-1.2269	2.49e-25	8.99e-24	--	--	--
Unigene6774_All	2.4343	8.4725	1.7993	2.77e-25	9.99e-24	gi|156541202|ref|XP_001599683.1|	1e-81	PREDICTED: G1/S-specific cyclin-E [Nasonia vitripennis]
Unigene22091_All	4.1004	12.1745	1.57	2.84e-25	1.02e-23	gi|383861793|ref|XP_003706369.1|	0	PREDICTED: mucolipin-3-like [Megachile rotundata]
Unigene18118_All	47.6042	15.4564	-1.6229	3.21e-25	1.15e-23	--	--	--
Unigene227_All	20.2629	9.497	-1.0933	3.4e-25	1.22e-23	--	--	--
Unigene10784_All	0.5775	7.6709	3.7315	3.72e-25	1.33e-23	gi|198419906|ref|XP_002130258.1|	8e-53	PREDICTED: dehydrogenase/reductase SDR family member 11-like [Ciona intestinalis]
Unigene8863_All	14.6844	0	-13.842	3.91e-25	1.4e-23	--	--	--
Unigene19243_All	18.4188	5.4534	-1.756	6.2e-25	2.21e-23	gi|242007933|ref|XP_002424769.1|	5e-120	conserved hypothetical protein [Pediculus humanus corporis] >gi|212508292|gb|EEB12031.1| conserved hypothetical protein [Pediculus humanus corporis]
Unigene17803_All	2.7321	14.1592	2.3737	6.59e-25	2.35e-23	gi|223587761|emb|CAR82252.1|	9e-17	putative viral RNA polymerase subunit LEF-8 [Cotesia congregata] >gi|223587811|emb|CAR31572.1| putative RNA polymerase subunit LEF-8 [Cotesia congregata]
Unigene1550_All	9.6609	24.4336	1.3386	6.75e-25	2.4e-23	gi|156537524|ref|XP_001607478.1|	1e-90	PREDICTED: phosphatidylserine decarboxylase proenzyme-like [Nasonia vitripennis]
Unigene25554_All	2.036	11.3018	2.4727	6.85e-25	2.44e-23	gi|307191441|gb|EFN74982.1|	9e-17	Ninjurin-1 [Camponotus floridanus]
Unigene25324_All	0.6316	6.7034	3.4078	7.61e-25	2.7e-23	--	--	--
Unigene2158_All	82.0664	32.123	-1.3532	8.44e-25	3e-23	--	--	--
Unigene18972_All	1.1512	5.5207	2.2617	9.22e-25	3.27e-23	gi|126143295|gb|ABN80093.1|	4e-08	5&apos; nucleotidase [Glossina morsitans morsitans]
Unigene5250_All	3.7767	16.9689	2.1677	1.09e-24	3.88e-23	--	--	--
Unigene20686_All	14.6977	3.3448	-2.1356	1.17e-24	4.16e-23	gi|328722469|ref|XP_001946997.2|	5e-45	PREDICTED: hypothetical protein LOC100162722 [Acyrthosiphon pisum]
Unigene15960_All	0.7991	6.3487	2.99	1.18e-24	4.17e-23	gi|113676411|ref|NP_001037396.1|	0	heat shock protein 70 [Bombyx mori] >gi|87248163|gb|ABD36134.1| heat shock protein 70 [Bombyx mori]
Unigene3673_All	3.6563	14.0332	1.9404	1.31e-24	4.63e-23	gi|322801851|gb|EFZ22423.1|	1e-47	hypothetical protein SINV_08197 [Solenopsis invicta]
Unigene25272_All	13.8454	41.8989	1.5975	1.46e-24	5.15e-23	--	--	--
Unigene16896_All	0.5087	4.5461	3.1597	2.03e-24	7.15e-23	gi|242015726|ref|XP_002428498.1|	2e-101	Armadillo repeat-containing protein, putative [Pediculus humanus corporis] >gi|212513132|gb|EEB15760.1| Armadillo repeat-containing protein, putative [Pediculus humanus corporis]
Unigene630_All	43.3107	15.6783	-1.466	2.18e-24	7.64e-23	--	--	--
Unigene16955_All	1.2027	7.6321	2.6658	2.98e-24	1.05e-22	gi|380017916|ref|XP_003692889.1|	1e-78	PREDICTED: uncharacterized protein LOC100870304 [Apis florea]
Unigene29243_All	9.1492	20.0564	1.1323	3.07e-24	1.08e-22	gi|391325733|ref|XP_003737382.1|	3e-134	PREDICTED: uncharacterized protein LOC100904063 [Metaseiulus occidentalis]
Unigene27828_All	1.1376	5.6188	2.3043	3.23e-24	1.13e-22	--	--	--
Unigene12701_All	2.7439	11.0913	2.0151	3.35e-24	1.17e-22	gi|328784999|ref|XP_003250533.1|	7e-65	PREDICTED: hypothetical protein LOC100578106 isoform 2 [Apis mellifera] >gi|328785001|ref|XP_003250534.1| PREDICTED: hypothetical protein LOC100578106 isoform 3 [Apis mellifera]
Unigene16072_All	6.4724	1.1504	-2.4922	3.37e-24	1.18e-22	gi|350284804|gb|AEQ27775.1|	1e-74	MMP variant 1 [Manduca sexta]
Unigene7021_All	0.8666	5.2355	2.5949	3.38e-24	1.18e-22	gi|328715011|ref|XP_001942513.2|	0	PREDICTED: high affinity cationic amino acid transporter 1-like [Acyrthosiphon pisum]
Unigene10625_All	20.3721	43.2607	1.0865	3.55e-24	1.24e-22	gi|225030990|gb|ACN79502.1|	2e-140	rRNA processing protein Ebp2 [Nilaparvata lugens]
Unigene4889_All	1.8768	14.6772	2.9672	4.08e-24	1.42e-22	gi|170063276|ref|XP_001867033.1|	5e-06	conserved hypothetical protein [Culex quinquefasciatus] >gi|167880940|gb|EDS44323.1| conserved hypothetical protein [Culex quinquefasciatus]
Unigene29147_All	25.5398	12.277	-1.0568	4.38e-24	1.52e-22	gi|357621304|gb|EHJ73177.1|	2e-90	hypothetical protein KGM_12313 [Danaus plexippus]
Unigene6270_All	21.2607	6.204	-1.7769	4.65e-24	1.62e-22	gi|253735721|ref|NP_001156708.1|	2e-85	myofilin isoform a [Acyrthosiphon pisum] >gi|253735723|ref|NP_001156709.1| myofilin isoform a [Acyrthosiphon pisum] >gi|239793565|dbj|BAH72894.1| ACYPI002609 [Acyrthosiphon pisum]
Unigene9992_All	1.4133	10.6367	2.9119	4.89e-24	1.69e-22	--	--	--
Unigene25158_All	0.4839	6.1872	3.6765	5.41e-24	1.87e-22	gi|242023981|ref|XP_002432409.1|	3e-36	mitogen-activated protein kinase ERK-A, putative [Pediculus humanus corporis] >gi|212517832|gb|EEB19671.1| mitogen-activated protein kinase ERK-A, putative [Pediculus humanus corporis]
Unigene13005_All	14.8285	3.7454	-1.9852	5.86e-24	2.03e-22	gi|328722469|ref|XP_001946997.2|	3e-19	PREDICTED: hypothetical protein LOC100162722 [Acyrthosiphon pisum]
Unigene28240_All	4.8717	12.518	1.3615	5.88e-24	2.03e-22	gi|383864992|ref|XP_003707961.1|	1e-49	PREDICTED: protein PAT1 homolog 1-like [Megachile rotundata]
Unigene25222_All	7.1779	18.882	1.3954	6.15e-24	2.12e-22	gi|340708622|ref|XP_003392921.1|	3e-35	PREDICTED: BTB/POZ domain-containing protein 2-like [Bombus terrestris]
Unigene23572_All	34.724	15.6841	-1.1466	6.32e-24	2.18e-22	--	--	--
Unigene14478_All	8.7778	40.1382	2.193	6.94e-24	2.39e-22	--	--	--
Unigene30612_All	0	28.2486	14.7859	7.02e-24	2.42e-22	--	--	--
Unigene26764_All	0.829	8.0508	3.2797	7.59e-24	2.61e-22	gi|405969433|gb|EKC34404.1|	7e-06	Putative sodium-coupled neutral amino acid transporter 10 [Crassostrea gigas]
Unigene15420_All	2.901	6.1667	1.0879	8.1e-24	2.78e-22	gi|322794237|gb|EFZ17413.1|	4e-93	hypothetical protein SINV_07588 [Solenopsis invicta]
Unigene36194_All	76.5344	19.2101	-1.9942	8.49e-24	2.91e-22	--	--	--
Unigene28309_All	5.0719	11.7009	1.206	9.55e-24	3.27e-22	gi|340724172|ref|XP_003400458.1|	2e-75	PREDICTED: hypothetical protein LOC100647592 [Bombus terrestris]
Unigene35891_All	105.876	50.6933	-1.0625	9.65e-24	3.3e-22	gi|383862816|ref|XP_003706879.1|	4e-12	PREDICTED: UPF0184 protein C9orf16 homolog [Megachile rotundata]
Unigene23240_All	3.6775	21.9117	2.5749	1.08e-23	3.69e-22	--	--	--
Unigene10094_All	5.7087	16.3998	1.5224	1.1e-23	3.74e-22	gi|49036806|gb|AAT48984.1|	9e-92	cathepsin B-like proteinase [Triatoma sordida]
Unigene25510_All	1.1752	9.4224	3.0032	1.16e-23	3.93e-22	gi|350414542|ref|XP_003490350.1|	3e-33	PREDICTED: hypothetical protein LOC100744811 [Bombus impatiens]
Unigene18688_All	15.2058	4.8948	-1.6353	1.31e-23	4.46e-22	gi|383865855|ref|XP_003708388.1|	2e-151	PREDICTED: hexokinase-1-like [Megachile rotundata]
Unigene21198_All	18.1236	4.3854	-2.0471	1.51e-23	5.11e-22	gi|307208900|gb|EFN86115.1|	1e-07	Cat eye syndrome critical region protein 2 [Harpegnathos saltator]
Unigene15716_All	7.0897	17.4832	1.3022	1.69e-23	5.73e-22	gi|443419062|gb|AGC84403.1|	5e-107	glucosyl glucuronosyl transferases [Locusta migratoria]
Unigene22317_All	24.2511	11.3762	-1.092	1.7e-23	5.75e-22	gi|242005829|ref|XP_002423763.1|	1e-79	major royal jelly protein 4 precursor, putative [Pediculus humanus corporis] >gi|212506965|gb|EEB11025.1| major royal jelly protein 4 precursor, putative [Pediculus humanus corporis]
Unigene32061_All	15.262	0	-13.8977	1.81e-23	6.11e-22	gi|332025910|gb|EGI66066.1|	7e-07	Histone-lysine N-methyltransferase trithorax [Acromyrmex echinatior]
Unigene16226_All	2.7217	11.0151	2.0169	1.98e-23	6.68e-22	gi|322779058|gb|EFZ09452.1|	9e-76	hypothetical protein SINV_04023 [Solenopsis invicta]
Unigene16206_All	0.7843	9.8333	3.6482	2.06e-23	6.92e-22	--	--	--
Unigene36935_All	1.7772	9.6711	2.4441	2.07e-23	6.95e-22	gi|167538689|ref|XP_001751006.1|	9e-13	hypothetical protein [Monosiga brevicollis MX1] >gi|163770485|gb|EDQ84176.1| predicted protein [Monosiga brevicollis MX1]
Unigene172_All	20.4372	9.0077	-1.182	2.75e-23	9.2e-22	--	--	--
Unigene39962_All	0.4307	13.1525	4.9325	2.84e-23	9.52e-22	gi|270017238|gb|EFA13684.1|	3e-09	hypothetical protein TcasGA2_TC016048 [Tribolium castaneum]
Unigene28108_All	22.2927	48.9291	1.1341	3.53e-23	1.18e-21	--	--	--
Unigene18635_All	7.3845	1.9178	-1.945	3.55e-23	1.19e-21	gi|108881090|gb|EAT45315.1|	0	AAEL003425-PA, partial [Aedes aegypti]
Unigene35684_All	16.5451	1.0269	-4.01	3.64e-23	1.21e-21	gi|307204911|gb|EFN83457.1|	2e-31	hypothetical protein EAI_06827 [Harpegnathos saltator]
Unigene20572_All	0.869	8.7377	3.3298	3.75e-23	1.25e-21	gi|118350729|ref|XP_001008643.1|	6e-11	Bifunctional endo-1,4-beta-xylanase xylA precursor, putative [Tetrahymena thermophila] >gi|89290410|gb|EAR88398.1| Bifunctional endo-1,4-beta-xylanase xylA precursor, putative [Tetrahymena thermophila SB210]
Unigene1347_All	19.9403	4.4778	-2.1548	4.5e-23	1.5e-21	gi|193709152|ref|XP_001946123.1|	8e-56	PREDICTED: hypothetical protein LOC100168549 [Acyrthosiphon pisum]
Unigene6269_All	11.1787	1.4951	-2.9024	4.56e-23	1.51e-21	gi|253735721|ref|NP_001156708.1|	2e-85	myofilin isoform a [Acyrthosiphon pisum] >gi|253735723|ref|NP_001156709.1| myofilin isoform a [Acyrthosiphon pisum] >gi|239793565|dbj|BAH72894.1| ACYPI002609 [Acyrthosiphon pisum]
Unigene18278_All	0.2584	3.8759	3.9069	5.08e-23	1.68e-21	gi|242018194|ref|XP_002429565.1|	1e-166	P protein, putative [Pediculus humanus corporis] >gi|212514519|gb|EEB16827.1| P protein, putative [Pediculus humanus corporis]
Unigene8750_All	21.5741	0.5297	-5.348	5.73e-23	1.9e-21	--	--	--
Unigene3963_All	1.8958	10.8171	2.5124	6.31e-23	2.08e-21	gi|336169691|gb|AEI25516.1|	1e-25	trypsin-like serine protein [Nilaparvata lugens]
Unigene36521_All	4.4308	24.2556	2.4527	6.43e-23	2.12e-21	--	--	--
Unigene15157_All	0	27.055	14.7236	6.66e-23	2.19e-21	--	--	--
Unigene40229_All	0.7987	34.3537	5.4267	7.01e-23	2.31e-21	--	--	--
Unigene9029_All	1.2603	8.3203	2.7229	8.16e-23	2.68e-21	--	--	--
Unigene13153_All	8.6012	20.045	1.2206	8.33e-23	2.73e-21	gi|328718070|ref|XP_001946266.2|	0	PREDICTED: protein Malvolio-like [Acyrthosiphon pisum]
Unigene14130_All	18.7075	8.395	-1.156	1.03e-22	3.37e-21	gi|408724251|gb|AFU86443.1|	0	cytochrome P450 CYP425A1v2 [Laodelphax striatella]
Unigene28051_All	35.6188	15.9839	-1.156	1.03e-22	3.37e-21	gi|242022745|ref|XP_002431799.1|	5e-21	conserved hypothetical protein [Pediculus humanus corporis] >gi|212517124|gb|EEB19061.1| conserved hypothetical protein [Pediculus humanus corporis]
Unigene44646_All	1.6013	12.9699	3.0179	1.13e-22	3.7e-21	--	--	--
Unigene18996_All	54.5081	27.1219	-1.007	1.26e-22	4.11e-21	--	--	--
Unigene13127_All	0.4126	4.3167	3.3871	1.83e-22	5.95e-21	gi|328724866|ref|XP_003248272.1|	1e-147	PREDICTED: heterogeneous nuclear ribonucleoprotein 27C-like isoform 2 [Acyrthosiphon pisum]
Unigene7668_All	6.5525	15.0241	1.1972	2.25e-22	7.3e-21	gi|328723101|ref|XP_001948408.2|	0	PREDICTED: dystrobrevin beta-like [Acyrthosiphon pisum]
Unigene4570_All	5.9181	14.756	1.3181	2.26e-22	7.33e-21	gi|307172922|gb|EFN64089.1|	4e-94	MBD2-interacting zinc finger protein [Camponotus floridanus]
Unigene32326_All	19.4717	8.9985	-1.1136	2.54e-22	8.23e-21	gi|242021897|ref|XP_002431379.1|	6e-93	conserved hypothetical protein [Pediculus humanus corporis] >gi|212516655|gb|EEB18641.1| conserved hypothetical protein [Pediculus humanus corporis]
Unigene13596_All	17.1571	56.0291	1.7074	3.06e-22	9.91e-21	--	--	--
Unigene9455_All	14.9125	6.3561	-1.2303	3.67e-22	1.19e-20	gi|328706357|ref|XP_001949655.2|	0	PREDICTED: A disintegrin and metalloproteinase with thrombospondin motifs 16-like isoform 1 [Acyrthosiphon pisum]
Unigene3211_All	1.6308	4.7849	1.5529	3.98e-22	1.28e-20	gi|383864913|ref|XP_003707922.1|	0	PREDICTED: ras GTPase-activating-like protein IQGAP1 [Megachile rotundata]
Unigene339_All	9.2631	18.9278	1.0309	4.56e-22	1.47e-20	gi|91086517|ref|XP_971701.1|	2e-45	PREDICTED: similar to NtR CG6698-PA [Tribolium castaneum]
Unigene10963_All	1.0223	4.9174	2.2661	4.93e-22	1.58e-20	gi|328706743|ref|XP_001944325.2|	0	PREDICTED: anoctamin-1-like [Acyrthosiphon pisum]
Unigene4731_All	13.9757	36.4317	1.3823	5.04e-22	1.61e-20	--	--	--
Unigene12797_All	7.7048	1.7307	-2.1544	5.55e-22	1.77e-20	gi|91080049|ref|XP_973184.1|	0	PREDICTED: similar to CG41520 CG41520-PA [Tribolium castaneum] >gi|270004910|gb|EFA01358.1| hypothetical protein TcasGA2_TC004004 [Tribolium castaneum]
Unigene28164_All	2.4978	10.495	2.071	5.93e-22	1.89e-20	--	--	--
Unigene31809_All	58.9721	24.5416	-1.2648	6.01e-22	1.92e-20	--	--	--
Unigene18863_All	3.3876	9.5136	1.4897	6.08e-22	1.94e-20	gi|56319790|ref|NP_733106.2|	1e-07	mucin 96D [Drosophila melanogaster] >gi|55380571|gb|AAN14054.2| mucin 96D [Drosophila melanogaster]
Unigene12705_All	1.9158	7.7053	2.0079	6.13e-22	1.96e-20	gi|328719486|ref|XP_001949297.2|	4e-158	PREDICTED: microtubule-associated serine/threonine-protein kinase-like [Acyrthosiphon pisum]
Unigene4753_All	1.6776	9.51	2.503	6.16e-22	1.96e-20	gi|350414703|ref|XP_003490392.1|	3e-74	PREDICTED: hypothetical protein LOC100749837 [Bombus impatiens]
Unigene24211_All	8.4677	1.1739	-2.8507	6.34e-22	2.02e-20	gi|383861113|ref|XP_003706031.1|	1e-87	PREDICTED: lipase member H-like [Megachile rotundata]
Unigene2070_All	2.3566	24.1735	3.3586	6.72e-22	2.13e-20	--	--	--
Unigene32233_All	14.1582	5.3955	-1.3918	8.49e-22	2.69e-20	--	--	--
Unigene31500_All	20.0703	0.7392	-4.763	8.68e-22	2.75e-20	--	--	--
Unigene43213_All	0.9226	8.8472	3.2614	9.42e-22	2.98e-20	--	--	--
Unigene44653_All	1.8752	11.6592	2.6364	9.44e-22	2.98e-20	--	--	--
Unigene3638_All	30.6801	11.6274	-1.3998	9.84e-22	3.11e-20	--	--	--
Unigene26821_All	19.1937	7.8231	-1.2948	1.07e-21	3.38e-20	--	--	--
Unigene35719_All	12.1669	0.9976	-3.6084	1.14e-21	3.58e-20	--	--	--
Unigene15857_All	12.4352	5.0043	-1.3132	1.19e-21	3.75e-20	gi|345493556|ref|XP_001602378.2|	2e-149	PREDICTED: muscle, skeletal receptor tyrosine protein kinase-like [Nasonia vitripennis]
Unigene44495_All	0.247	19.0439	6.2687	1.19e-21	3.75e-20	--	--	--
Unigene25281_All	4.8344	17.759	1.8771	1.25e-21	3.91e-20	--	--	--
Unigene29253_All	6.0308	16.3544	1.4393	1.27e-21	3.99e-20	gi|345495661|ref|XP_003427547.1|	1e-66	PREDICTED: FYVE, RhoGEF and PH domain-containing protein 6-like [Nasonia vitripennis]
Unigene21775_All	0.6993	7.1026	3.3444	1.28e-21	4.03e-20	gi|332373652|gb|AEE61967.1|	6e-13	unknown [Dendroctonus ponderosae]
Unigene17467_All	32.5982	16.0242	-1.0245	1.37e-21	4.27e-20	--	--	--
Unigene18550_All	5.9489	12.2319	1.04	1.47e-21	4.58e-20	gi|443708649|gb|ELU03694.1|	8e-67	hypothetical protein CAPTEDRAFT_206368 [Capitella teleta]
Unigene293_All	28.762	13.6628	-1.0739	1.56e-21	4.86e-20	gi|242020368|ref|XP_002430627.1|	4e-134	D-beta-hydroxybutyrate dehydrogenase, putative [Pediculus humanus corporis] >gi|212515799|gb|EEB17889.1| D-beta-hydroxybutyrate dehydrogenase, putative [Pediculus humanus corporis]
Unigene24699_All	11.706	4.3459	-1.4295	1.61e-21	5.02e-20	gi|343129702|gb|AEL88644.1|	0	hexokinase [Nilaparvata lugens]
Unigene15871_All	0.9708	2.9282	1.5928	1.65e-21	5.15e-20	gi|322797393|gb|EFZ19505.1|	1e-31	hypothetical protein SINV_80711 [Solenopsis invicta]
Unigene3885_All	17.8574	48.2556	1.4342	1.91e-21	5.96e-20	--	--	--
Unigene44402_All	152.82	75.3952	-1.0193	2.38e-21	7.38e-20	--	--	--
Unigene17216_All	3.7866	14.8478	1.9713	2.45e-21	7.61e-20	gi|74859340|sp|Q55FU3.1|CCD53_DICDI	1e-14	RecName: Full=WASH complex subunit CCDC53 homolog
Unigene6159_All	32.6021	11.5339	-1.4991	2.51e-21	7.78e-20	--	--	--
Unigene43042_All	4.0083	26.0155	2.6983	2.66e-21	8.24e-20	gi|326578525|gb|ADZ95838.1|	6e-08	reverse transcriptase, partial [Archiearis parthenias]
Unigene17449_All	0.3399	7.5007	4.4638	2.72e-21	8.43e-20	gi|229576856|ref|NP_001153390.1|	1e-32	BTB (POZ) domain containing 2-like [Nasonia vitripennis]
Unigene1230_All	34.0515	9.5947	-1.8274	2.9e-21	8.96e-20	--	--	--
Unigene12948_All	3.3438	11.0023	1.7182	3.09e-21	9.56e-20	gi|270013299|gb|EFA09747.1|	1e-43	hypothetical protein TcasGA2_TC011886 [Tribolium castaneum]
Unigene15480_All	2.1996	11.4679	2.3823	3.32e-21	1.02e-19	--	--	--
Unigene26560_All	1.1798	6.6915	2.5038	3.39e-21	1.04e-19	gi|291461561|dbj|BAI83415.1|	0	sugar transporter 1 [Nilaparvata lugens]
Unigene4903_All	4.0559	11.6715	1.5249	3.39e-21	1.04e-19	gi|170070182|ref|XP_001869494.1|	3e-154	pentatricopeptide repeat domain 3 [Culex quinquefasciatus] >gi|167866063|gb|EDS29446.1| pentatricopeptide repeat domain 3 [Culex quinquefasciatus]
Unigene26220_All	3.1393	14.1188	2.1691	3.41e-21	1.05e-19	--	--	--
Unigene16092_All	37.3768	15.9569	-1.228	3.56e-21	1.09e-19	gi|325459340|gb|ADZ13687.1|	3e-21	secretory eggshell protein precursor [Clonorchis sinensis]
Unigene13866_All	14.2464	31.2859	1.1349	4.15e-21	1.27e-19	gi|389611243|dbj|BAM19233.1|	5e-11	unknown unsecreted protein [Papilio polytes]
Unigene3846_All	12.9538	28.1209	1.1183	4.47e-21	1.37e-19	gi|291242375|ref|XP_002741084.1|	2e-64	PREDICTED: CG9107-like [Saccoglossus kowalevskii]
Unigene9882_All	13.7476	6.5604	-1.0673	4.61e-21	1.41e-19	gi|328701931|ref|XP_003241752.1|	4e-24	PREDICTED: hypothetical protein LOC100568495 [Acyrthosiphon pisum]
Unigene3094_All	1.3774	13.7092	3.3151	4.69e-21	1.43e-19	gi|66815475|ref|XP_641754.1|	1e-06	hypothetical protein DDB_G0279255 [Dictyostelium discoideum AX4] >gi|60469789|gb|EAL67776.1| hypothetical protein DDB_G0279255 [Dictyostelium discoideum AX4]
Unigene28071_All	2.3905	7.2445	1.5996	4.72e-21	1.44e-19	gi|91082353|ref|XP_967422.1|	0	PREDICTED: similar to DNA replication licensing factor MCM7 [Tribolium castaneum] >gi|270007172|gb|EFA03620.1| hypothetical protein TcasGA2_TC013713 [Tribolium castaneum]
Unigene16056_All	24.4137	10.729	-1.1862	5.18e-21	1.58e-19	--	--	--
Unigene35655_All	15.5686	0.593	-4.7145	5.37e-21	1.64e-19	gi|270016002|gb|EFA12450.1|	3e-24	hypothetical protein TcasGA2_TC016185 [Tribolium castaneum] >gi|270016905|gb|EFA13351.1| hypothetical protein TcasGA2_TC006959 [Tribolium castaneum]
Unigene19479_All	22.6613	9.0773	-1.3199	5.44e-21	1.66e-19	--	--	--
Unigene11917_All	4.9468	0	-12.2723	5.71e-21	1.74e-19	gi|443709599|gb|ELU04214.1|	1e-18	hypothetical protein CAPTEDRAFT_201711, partial [Capitella teleta]
Unigene6384_All	4.3834	9.6953	1.1452	5.98e-21	1.81e-19	gi|270016119|gb|EFA12567.1|	2e-138	hypothetical protein TcasGA2_TC004196 [Tribolium castaneum]
Unigene12686_All	0.6699	7.1101	3.4079	6.26e-21	1.9e-19	--	--	--
Unigene19575_All	0.5828	9.1148	3.9671	6.27e-21	1.9e-19	--	--	--
Unigene18667_All	3.1754	7.5111	1.2421	7.24e-21	2.19e-19	gi|123502501|ref|XP_001328312.1|	5e-24	hypothetical protein [Trichomonas vaginalis G3] >gi|121911253|gb|EAY16089.1| hypothetical protein TVAG_278550 [Trichomonas vaginalis G3]
Unigene6425_All	1.7491	6.2928	1.8471	8.7e-21	2.63e-19	gi|225542782|gb|ACN91274.1|	6e-09	dentin sialophosphoprotein precursor [Pan troglodytes]
Unigene24784_All	7.9208	2.1814	-1.8604	9.22e-21	2.78e-19	gi|242019220|ref|XP_002430062.1|	0	conserved hypothetical protein [Pediculus humanus corporis] >gi|212515132|gb|EEB17324.1| conserved hypothetical protein [Pediculus humanus corporis]
Unigene6526_All	1.17	5.8004	2.3096	9.4e-21	2.84e-19	gi|301630777|ref|XP_002944493.1|	8e-06	PREDICTED: hypothetical protein LOC100491759 [Xenopus (Silurana) tropicalis]
Unigene6250_All	7.6178	2.3925	-1.6709	9.73e-21	2.93e-19	gi|391336237|ref|XP_003742488.1|	1e-27	PREDICTED: RNA-directed DNA polymerase from mobile element jockey-like [Metaseiulus occidentalis]
Unigene15720_All	12.0256	3.9694	-1.5991	1.16e-20	3.48e-19	--	--	--
Unigene26858_All	0	7.5659	12.8853	1.27e-20	3.82e-19	--	--	--
Unigene15630_All	12.314	5.3462	-1.2037	1.29e-20	3.86e-19	gi|193709215|ref|XP_001943317.1|	1e-126	PREDICTED: probable maltase H [Acyrthosiphon pisum]
Unigene4301_All	2.9172	9.3428	1.6793	1.33e-20	3.98e-19	gi|270017042|gb|EFA13488.1|	1e-35	hypothetical protein TcasGA2_TC004227 [Tribolium castaneum]
Unigene24710_All	7.8834	18.2364	1.2099	1.44e-20	4.32e-19	--	--	--
Unigene12306_All	6.9362	29.0139	2.0645	1.86e-20	5.55e-19	--	--	--
Unigene22912_All	5.4153	21.6253	1.9976	1.9e-20	5.68e-19	--	--	--
Unigene30192_All	0.7201	8.8488	3.6192	1.92e-20	5.73e-19	gi|390362594|ref|XP_003730187.1|	1e-11	PREDICTED: uncharacterized protein LOC100888907 [Strongylocentrotus purpuratus]
Unigene15413_All	0.8976	4.0655	2.1793	2e-20	5.96e-19	gi|328725207|ref|XP_001950312.2|	3e-12	PREDICTED: hypothetical protein LOC100167488 [Acyrthosiphon pisum]
Unigene6645_All	9.2022	3.0919	-1.5735	2.3e-20	6.84e-19	gi|442623736|ref|NP_001260984.1|	0	atypical protein kinase C, isoform J [Drosophila melanogaster] >gi|440214399|gb|AGB93516.1| atypical protein kinase C, isoform J [Drosophila melanogaster]
Unigene42506_All	64.2704	26.9978	-1.2513	2.35e-20	7e-19	gi|195021496|ref|XP_001985405.1|	3e-21	GH14518 [Drosophila grimshawi] >gi|193898887|gb|EDV97753.1| GH14518 [Drosophila grimshawi]
Unigene19315_All	0.3102	5.4756	4.1417	2.47e-20	7.34e-19	--	--	--
Unigene25562_All	0.6213	10.9678	4.1418	2.47e-20	7.33e-19	gi|345483805|ref|XP_001606122.2|	4e-48	PREDICTED: hypothetical protein LOC100114266 [Nasonia vitripennis]
Unigene12656_All	15.4629	35.0354	1.18	2.71e-20	8.05e-19	gi|394774104|gb|AFN37233.1|	1e-17	ribosomal protein s9 [Aphis glycines]
Unigene13809_All	27.1988	13.5242	-1.008	2.78e-20	8.24e-19	gi|193631821|ref|XP_001950452.1|	7e-75	PREDICTED: hypothetical protein LOC100158766 [Acyrthosiphon pisum]
Unigene13758_All	13.498	2.9446	-2.1966	2.96e-20	8.77e-19	--	--	--
Unigene10610_All	0.7092	7.923	3.4818	3e-20	8.87e-19	gi|91083991|ref|XP_975229.1|	1e-68	PREDICTED: similar to origin recognition complex subunit [Tribolium castaneum] >gi|270006709|gb|EFA03157.1| hypothetical protein TcasGA2_TC013076 [Tribolium castaneum]
Unigene28145_All	6.6465	15.6448	1.235	3.02e-20	8.93e-19	gi|289177152|ref|NP_001165992.1|	0	cytochrome P450 4G43 [Nasonia vitripennis]
Unigene22221_All	4.4468	11.3948	1.3575	3.08e-20	9.12e-19	--	--	--
Unigene13077_All	1.3826	7.6045	2.4595	3.33e-20	9.81e-19	gi|449473537|ref|XP_004176345.1|	8e-20	PREDICTED: POC1 centriolar protein homolog A [Taeniopygia guttata]
Unigene31192_All	9.8776	0	-13.2699	3.88e-20	1.14e-18	gi|242016312|ref|XP_002428773.1|	2e-34	synaptotagmin-4, putative [Pediculus humanus corporis] >gi|212513458|gb|EEB16035.1| synaptotagmin-4, putative [Pediculus humanus corporis]
Unigene26867_All	0.6152	8.2481	3.7449	4.39e-20	1.29e-18	--	--	--
Unigene22342_All	29.5633	13.4273	-1.1386	4.78e-20	1.4e-18	gi|220980842|emb|CAQ19275.1|	1e-07	Tropomyosin 1 isoform A [Lethocerus indicus]
Unigene7672_All	3.0908	9.8861	1.6774	4.83e-20	1.41e-18	gi|157126648|ref|XP_001654690.1|	3e-146	meiotic recombination repair protein 11 (mre11) [Aedes aegypti] >gi|108873213|gb|EAT37438.1| AAEL010595-PA [Aedes aegypti] >gi|122937786|gb|ABM68620.1| AAEL010595-PA [Aedes aegypti]
Unigene10917_All	0.3908	5.8943	3.9148	4.85e-20	1.42e-18	gi|380027962|ref|XP_003697681.1|	1e-129	PREDICTED: calpain-A-like [Apis florea]
Unigene32885_All	9.2186	0.5597	-4.0418	5.14e-20	1.5e-18	gi|193589558|ref|XP_001945816.1|	2e-59	PREDICTED: hypothetical protein LOC100168676 [Acyrthosiphon pisum]
Unigene27951_All	0.8794	3.8779	2.1407	5.28e-20	1.54e-18	gi|167524789|ref|XP_001746730.1|	1e-07	hypothetical protein [Monosiga brevicollis MX1] >gi|163775000|gb|EDQ88626.1| predicted protein [Monosiga brevicollis MX1]
Unigene18624_All	3.937	11.1792	1.5056	5.35e-20	1.56e-18	gi|391327896|ref|XP_003738431.1|	1e-83	PREDICTED: uncharacterized protein LOC100897326 [Metaseiulus occidentalis]
Unigene31429_All	10.8212	0.5495	-4.2996	5.97e-20	1.74e-18	--	--	--
Unigene15491_All	6.4873	13.8999	1.0994	6.07e-20	1.77e-18	gi|223951435|gb|ACN29682.1|	0	alakaline phosphatase 1 [Nilaparvata lugens]
Unigene10061_All	18.0985	48.5271	1.4229	6.88e-20	1.99e-18	--	--	--
Unigene39920_All	8.0214	16.0473	1.0004	6.95e-20	2.01e-18	gi|91087957|ref|XP_972849.1|	0	PREDICTED: similar to eIF3-S9 [Tribolium castaneum] >gi|270011918|gb|EFA08366.1| hypothetical protein TcasGA2_TC006009 [Tribolium castaneum]
Unigene9380_All	6.0776	12.9625	1.0928	7.44e-20	2.15e-18	gi|328715382|ref|XP_003245615.1|	1e-155	PREDICTED: DNA repair protein REV1-like [Acyrthosiphon pisum]
Unigene20092_All	75.649	34.3653	-1.1384	8e-20	2.31e-18	--	--	--
Unigene28142_All	1.9166	8.2903	2.1129	8.1e-20	2.33e-18	gi|345491016|ref|XP_003426509.1|	5e-09	PREDICTED: hypothetical protein LOC100679734 isoform 1 [Nasonia vitripennis] >gi|345491018|ref|XP_003426510.1| PREDICTED: hypothetical protein LOC100679734 isoform 2 [Nasonia vitripennis]
Unigene23100_All	0.8026	7.1733	3.1599	8.25e-20	2.38e-18	gi|307177270|gb|EFN66448.1|	2e-113	Dual specificity protein phosphatase 12 [Camponotus floridanus]
Unigene22952_All	2.8929	13.9376	2.2684	8.41e-20	2.42e-18	--	--	--
Unigene30072_All	77.7198	32.4094	-1.2619	8.67e-20	2.49e-18	--	--	--
Unigene39121_All	1.5461	3.8799	1.3274	8.67e-20	2.49e-18	gi|347968463|ref|XP_312188.5|	8e-06	AGAP002737-PA [Anopheles gambiae str. PEST] >gi|333467991|gb|EAA07771.5| AGAP002737-PA [Anopheles gambiae str. PEST]
Unigene8201_All	11.8595	0.3354	-5.144	9.38e-20	2.69e-18	gi|357608754|gb|EHJ66135.1|	1e-26	pupal cuticle protein [Danaus plexippus]
Unigene28945_All	45.4264	9.9025	-2.1977	1.04e-19	2.99e-18	--	--	--
Unigene18617_All	0.4997	4.2088	3.0743	1.06e-19	3.04e-18	gi|66821251|ref|XP_644124.1|	2e-06	DNA ligase I [Dictyostelium discoideum AX4] >gi|74926714|sp|Q869E1.1|DNL1_DICDI RecName: Full=DNA ligase 1; AltName: Full=DNA ligase I; AltName: Full=Polydeoxyribonucleotide synthase [ATP] 1 >gi|60472186|gb|EAL70139.1| DNA ligase I [Dictyostelium discoideum AX4]
Unigene6182_All	8.9131	20.6575	1.2127	1.16e-19	3.33e-18	gi|260823096|ref|XP_002604019.1|	2e-07	hypothetical protein BRAFLDRAFT_57766 [Branchiostoma floridae] >gi|229289344|gb|EEN60030.1| hypothetical protein BRAFLDRAFT_57766 [Branchiostoma floridae]
Unigene32042_All	16.1124	1.5578	-3.3706	1.18e-19	3.37e-18	--	--	--
Unigene3906_All	6.1202	2.7316	-1.1638	1.39e-19	3.97e-18	gi|225031002|gb|ACN79508.1|	2e-154	PFTAIRE-interacting protein factor 1 [Nilaparvata lugens]
Unigene30838_All	19.1655	7.8259	-1.2922	1.42e-19	4.05e-18	gi|390176957|ref|XP_001357728.3|	1e-79	GA13040, isoform C [Drosophila pseudoobscura pseudoobscura] >gi|388858854|gb|EAL26862.3| GA13040, isoform C [Drosophila pseudoobscura pseudoobscura]
Unigene2073_All	9.4805	32.2871	1.7679	1.47e-19	4.19e-18	--	--	--
Unigene18914_All	2.0619	7.1839	1.8008	1.55e-19	4.4e-18	gi|157138123|ref|XP_001664137.1|	1e-135	chromatin assembly factor i P60 subunit [Aedes aegypti] >gi|108869566|gb|EAT33791.1| AAEL013940-PA [Aedes aegypti]
Unigene19336_All	15.5776	6.3331	-1.2985	1.7e-19	4.82e-18	gi|328712982|ref|XP_003244962.1|	3e-135	PREDICTED: ABC transporter G family member 20-like [Acyrthosiphon pisum]
Unigene15627_All	2.8485	7.5908	1.414	1.93e-19	5.48e-18	gi|321471172|gb|EFX82145.1|	0	hypothetical protein DAPPUDRAFT_302612 [Daphnia pulex]
Unigene24888_All	9.4374	3.6614	-1.366	2.16e-19	6.12e-18	gi|328718266|ref|XP_001946070.2|	5e-90	PREDICTED: hypothetical protein LOC100169018 [Acyrthosiphon pisum]
Unigene32912_All	10.1512	4.9992	-1.0219	2.51e-19	7.09e-18	gi|209571429|dbj|BAG75121.1|	0	lipophorin precursor [Nilaparvata lugens]
Unigene43035_All	9.0227	21.1486	1.2289	2.51e-19	7.11e-18	gi|170054257|ref|XP_001863044.1|	1e-134	cysteine synthase [Culex quinquefasciatus] >gi|167874564|gb|EDS37947.1| cysteine synthase [Culex quinquefasciatus]
Unigene21986_All	1.0993	5.4039	2.2974	2.8e-19	7.92e-18	gi|328776187|ref|XP_001121606.2|	1e-15	PREDICTED: hypothetical protein LOC725799 [Apis mellifera]
Unigene4974_All	3.5768	21.0697	2.5584	3.1e-19	8.72e-18	gi|14269422|gb|AAK58064.1|AF378198_4	1e-61	histone H2B [Rhynchosciara americana]
Unigene13024_All	1.6744	9.5974	2.519	3.18e-19	8.95e-18	gi|328699135|ref|XP_003240836.1|	7e-57	PREDICTED: elongation of very long chain fatty acids protein 4-like [Acyrthosiphon pisum]
Unigene17954_All	12.3237	1.57	-2.9726	3.32e-19	9.35e-18	--	--	--
Unigene25320_All	10.3365	23.2995	1.1726	3.53e-19	9.91e-18	--	--	--
Unigene23720_All	4.6676	14.7023	1.6553	3.58e-19	1.01e-17	--	--	--
Unigene32323_All	34.7151	16.9475	-1.0345	3.6e-19	1.01e-17	gi|322802000|gb|EFZ22537.1|	9e-47	hypothetical protein SINV_05975 [Solenopsis invicta]
Unigene17186_All	1.3964	6.378	2.1914	3.7e-19	1.04e-17	gi|383858335|ref|XP_003704657.1|	2e-09	PREDICTED: peptidyl-prolyl cis-trans isomerase FKBP4-like [Megachile rotundata]
Unigene5004_All	0.3549	5.1537	3.8601	3.72e-19	1.04e-17	gi|242024621|ref|XP_002432725.1|	1e-82	hypothetical protein Phum_PHUM599070 [Pediculus humanus corporis] >gi|212518210|gb|EEB19987.1| hypothetical protein Phum_PHUM599070 [Pediculus humanus corporis]
Unigene28069_All	8.1874	17.2436	1.0746	3.88e-19	1.08e-17	gi|328702076|ref|XP_001949723.2|	3e-117	PREDICTED: probable ATP-dependent RNA helicase Dbp73D-like [Acyrthosiphon pisum]
Unigene24896_All	32.9212	15.6209	-1.0755	4.26e-19	1.19e-17	--	--	--
Unigene3757_All	12.4256	32.0718	1.368	4.39e-19	1.23e-17	--	--	--
Unigene12398_All	7.334	2.5406	-1.5294	4.65e-19	1.3e-17	gi|328700600|ref|XP_003241320.1|	1e-48	PREDICTED: hypothetical protein LOC100571804 [Acyrthosiphon pisum]
Unigene9670_All	3.3889	8.3526	1.3014	4.68e-19	1.3e-17	gi|345490722|ref|XP_001600745.2|	1e-164	PREDICTED: kinesin-like protein KIF11 [Nasonia vitripennis]
Unigene15045_All	20.7942	3.7306	-2.4787	4.87e-19	1.36e-17	--	--	--
Unigene30399_All	21.4041	55.3107	1.3697	5.51e-19	1.53e-17	--	--	--
Unigene162_All	2.7793	8.1095	1.5449	5.53e-19	1.54e-17	gi|322800122|gb|EFZ21228.1|	6e-157	hypothetical protein SINV_80088 [Solenopsis invicta]
Unigene26843_All	2.3613	12.7678	2.4349	5.7e-19	1.58e-17	--	--	--
Unigene3812_All	19.938	8.2958	-1.2651	6.11e-19	1.7e-17	gi|307186107|gb|EFN71832.1|	1e-31	hypothetical protein EAG_13657 [Camponotus floridanus]
Unigene3091_All	1.1381	14.5308	3.6744	6.42e-19	1.78e-17	gi|66809271|ref|XP_638358.1|	7e-06	hypothetical protein DDB_G0285183 [Dictyostelium discoideum AX4] >gi|60466801|gb|EAL64848.1| hypothetical protein DDB_G0285183 [Dictyostelium discoideum AX4]
Unigene5086_All	10.4671	1.5463	-2.759	6.46e-19	1.79e-17	gi|242006791|ref|XP_002424228.1|	1e-99	predicted protein [Pediculus humanus corporis] >gi|212507597|gb|EEB11490.1| predicted protein [Pediculus humanus corporis]
Unigene3442_All	13.3211	6.2387	-1.0944	7.25e-19	2.01e-17	gi|270003442|gb|EEZ99889.1|	0	hypothetical protein TcasGA2_TC002673 [Tribolium castaneum]
Unigene15638_All	21.2001	10.0183	-1.0814	7.45e-19	2.06e-17	gi|193690866|ref|XP_001947253.1|	2e-55	PREDICTED: hypothetical protein LOC100164229 [Acyrthosiphon pisum]
Unigene30912_All	20.4402	8.8457	-1.2084	7.86e-19	2.17e-17	gi|158296890|ref|XP_555219.3|	1e-16	AGAP008244-PA [Anopheles gambiae str. PEST] >gi|157014929|gb|EAL39610.3| AGAP008244-PA [Anopheles gambiae str. PEST]
Unigene24995_All	3.3356	9.2574	1.4727	8.21e-19	2.26e-17	gi|328702786|ref|XP_003242010.1|	1e-59	PREDICTED: tRNA pseudouridine synthase-like 1-like [Acyrthosiphon pisum]
Unigene10488_All	0.1387	4.9596	5.1602	8.47e-19	2.33e-17	gi|66501241|ref|XP_392175.2|	8e-20	PREDICTED: BTB/POZ domain-containing protein 2-like [Apis mellifera]
Unigene3198_All	7.9924	3.5044	-1.1895	8.89e-19	2.45e-17	gi|383862900|ref|XP_003706921.1|	0	PREDICTED: phosphatidate phosphatase LPIN1-like [Megachile rotundata]
Unigene17086_All	27.9312	4.6319	-2.5922	9.98e-19	2.75e-17	--	--	--
Unigene12942_All	19.799	9.4939	-1.0604	1.07e-18	2.94e-17	gi|242023350|ref|XP_002432097.1|	0	scavenger receptor class B member, putative [Pediculus humanus corporis] >gi|212517471|gb|EEB19359.1| scavenger receptor class B member, putative [Pediculus humanus corporis]
Unigene8287_All	2.0065	19.5023	3.2809	1.12e-18	3.07e-17	--	--	--
Unigene26208_All	4.6252	14.1237	1.6105	1.18e-18	3.22e-17	gi|240849087|ref|NP_001155815.1|	2e-67	neuroguidin [Acyrthosiphon pisum] >gi|239790837|dbj|BAH71953.1| ACYPI009773 [Acyrthosiphon pisum]
Unigene1994_All	25.0113	10.3522	-1.2726	1.23e-18	3.35e-17	gi|240849065|ref|NP_001155683.1|	5e-42	alpha-tocopherol transfer protein-like [Acyrthosiphon pisum] >gi|239789551|dbj|BAH71392.1| ACYPI006869 [Acyrthosiphon pisum]
Unigene10019_All	7.1675	16.423	1.1962	1.24e-18	3.38e-17	gi|193690721|ref|XP_001948117.1|	1e-115	PREDICTED: UDP-glucuronosyltransferase 2B10-like [Acyrthosiphon pisum]
Unigene19097_All	7.9102	18.0059	1.1867	1.25e-18	3.43e-17	gi|321475660|gb|EFX86622.1|	2e-119	hypothetical protein DAPPUDRAFT_307893 [Daphnia pulex]
Unigene28424_All	4.2963	12.681	1.5615	1.28e-18	3.49e-17	--	--	--
Unigene9890_All	28.7671	9.0162	-1.6738	1.29e-18	3.52e-17	--	--	--
Unigene17843_All	17.0683	2.2333	-2.9341	1.64e-18	4.48e-17	--	--	--
Unigene10211_All	29.5967	7.9997	-1.8874	1.75e-18	4.76e-17	--	--	--
Unigene9819_All	17.6661	3.2403	-2.4468	2.13e-18	5.78e-17	--	--	--
Unigene24313_All	1.4483	13.9155	3.2643	2.13e-18	5.79e-17	--	--	--
Unigene6367_All	0.469	4.5063	3.2643	2.13e-18	5.79e-17	gi|383864443|ref|XP_003707688.1|	3e-78	PREDICTED: uncharacterized protein LOC100880733 [Megachile rotundata]
Unigene14217_All	11.8706	2.0561	-2.5294	2.16e-18	5.85e-17	--	--	--
Unigene25018_All	1.0401	4.7933	2.2043	2.17e-18	5.87e-17	gi|307172328|gb|EFN63816.1|	1e-137	Rho GTPase-activating protein 19 [Camponotus floridanus]
Unigene42646_All	3.2965	12.6853	1.9442	2.32e-18	6.27e-17	--	--	--
Unigene12884_All	1.7513	7.0625	2.0118	2.4e-18	6.5e-17	--	--	--
Unigene4491_All	3.4908	16.6395	2.253	2.5e-18	6.74e-17	gi|157129438|ref|XP_001655386.1|	1e-40	cytoplasmic dynein light chain [Aedes aegypti] >gi|157129440|ref|XP_001655387.1| cytoplasmic dynein light chain [Aedes aegypti] >gi|108872207|gb|EAT36432.1| AAEL011478-PA [Aedes aegypti] >gi|108872208|gb|EAT36433.1| AAEL011478-PB [Aedes aegypti]
Unigene14288_All	0.334	8.2082	4.6191	2.5e-18	6.75e-17	--	--	--
Unigene10675_All	0.387	6.2251	4.0077	3.04e-18	8.2e-17	--	--	--
Unigene11281_All	1.4945	8.5001	2.5078	3.12e-18	8.39e-17	gi|22535410|emb|CAC87119.1|	1e-49	trypsin-like protease [Nilaparvata lugens]
Unigene32411_All	17.523	1.6486	-3.4099	3.12e-18	8.4e-17	--	--	--
Unigene24247_All	11.8871	0	-13.5371	3.41e-18	9.15e-17	--	--	--
Unigene566_All	0.7942	6.6546	3.0668	3.65e-18	9.8e-17	--	--	--
Unigene24705_All	2.4075	6.9865	1.537	3.77e-18	1.01e-16	gi|242011174|ref|XP_002426330.1|	8e-99	zinc finger protein ush, putative [Pediculus humanus corporis] >gi|212510407|gb|EEB13592.1| zinc finger protein ush, putative [Pediculus humanus corporis]
Unigene9208_All	12.9389	0.7138	-4.1801	3.83e-18	1.03e-16	--	--	--
Unigene44643_All	1.4035	11.0964	2.983	4.51e-18	1.21e-16	gi|156361997|ref|XP_001625569.1|	4e-13	predicted protein [Nematostella vectensis] >gi|156212408|gb|EDO33469.1| predicted protein [Nematostella vectensis]
Unigene14912_All	2.9136	12.8287	2.1385	5.28e-18	1.41e-16	gi|149689140|gb|ABR27918.1|	1e-11	hypothetical viral protein [Triatoma infestans]
Unigene29565_All	0.6608	9.1046	3.7843	5.57e-18	1.48e-16	gi|195383676|ref|XP_002050552.1|	1e-06	GJ20138 [Drosophila virilis] >gi|194145349|gb|EDW61745.1| GJ20138 [Drosophila virilis]
Unigene4701_All	62.5282	29.6258	-1.0777	5.79e-18	1.54e-16	gi|239792721|dbj|BAH72669.1|	2e-33	ACYPI001868 [Acyrthosiphon pisum]
Unigene2695_All	26.0166	9.3056	-1.4833	5.83e-18	1.55e-16	--	--	--
Unigene27900_All	3.9828	8.6024	1.111	6e-18	1.59e-16	gi|195121776|ref|XP_002005395.1|	5e-117	GI19096 [Drosophila mojavensis] >gi|193910463|gb|EDW09330.1| GI19096 [Drosophila mojavensis]
Unigene6331_All	30.3881	8.2529	-1.8805	6.05e-18	1.61e-16	--	--	--
Unigene32273_All	10.1195	2.0333	-2.3152	6.28e-18	1.67e-16	gi|156547852|ref|XP_001605005.1|	7e-100	PREDICTED: GTP-binding protein SAR1b-like isoform 2 [Nasonia vitripennis] >gi|156547854|ref|XP_001604983.1| PREDICTED: GTP-binding protein SAR1b-like isoform 1 [Nasonia vitripennis] >gi|345485411|ref|XP_003425264.1| PREDICTED: GTP-binding protein SAR1b-like [Nasonia vitripennis]
Unigene20614_All	5.0903	0	-12.3135	6.46e-18	1.71e-16	gi|340382749|ref|XP_003389880.1|	8e-06	PREDICTED: hypothetical protein LOC100631925 [Amphimedon queenslandica]
Unigene169_All	1.5425	5.5077	1.8362	6.53e-18	1.73e-16	gi|242020352|ref|XP_002430619.1|	1e-126	conserved hypothetical protein [Pediculus humanus corporis] >gi|212515791|gb|EEB17881.1| conserved hypothetical protein [Pediculus humanus corporis]
Unigene17534_All	33.9679	14.1122	-1.2672	6.56e-18	1.74e-16	gi|326787206|gb|AEA07662.1|	7e-51	odorant binding protein 4 [Apolygus lucorum]
Unigene7377_All	73.2185	35.565	-1.0418	6.57e-18	1.74e-16	--	--	--
Unigene9929_All	15.2844	3.9174	-1.9641	7.38e-18	1.95e-16	--	--	--
Unigene23628_All	1.1923	11.1887	3.2302	7.7e-18	2.03e-16	gi|270008892|gb|EFA05340.1|	2e-08	hypothetical protein TcasGA2_TC015504 [Tribolium castaneum]
Unigene533_All	21.6559	9.1465	-1.2435	7.83e-18	2.06e-16	gi|193693026|ref|XP_001949990.1|	7e-40	PREDICTED: alpha-tocopherol transfer protein-like [Acyrthosiphon pisum]
Unigene12875_All	5.51	11.454	1.0557	9.08e-18	2.39e-16	gi|383865295|ref|XP_003708110.1|	1e-99	PREDICTED: WD repeat-containing protein 75-like [Megachile rotundata]
Unigene9567_All	3.6242	0.5375	-2.7533	1.02e-17	2.66e-16	gi|195160235|ref|XP_002020981.1|	1e-13	GL25080 [Drosophila persimilis] >gi|194118094|gb|EDW40137.1| GL25080 [Drosophila persimilis]
Unigene9405_All	14.3571	6.7367	-1.0917	1.06e-17	2.77e-16	gi|391336237|ref|XP_003742488.1|	1e-39	PREDICTED: RNA-directed DNA polymerase from mobile element jockey-like [Metaseiulus occidentalis]
Unigene30920_All	23.5442	8.5615	-1.4594	1.07e-17	2.79e-16	--	--	--
Unigene26155_All	13.436	5.2669	-1.3511	1.26e-17	3.31e-16	gi|328698158|ref|XP_003240563.1|	1e-51	PREDICTED: hypothetical protein LOC100575359 [Acyrthosiphon pisum]
Unigene43119_All	23.5953	11.2145	-1.0731	1.29e-17	3.37e-16	gi|298204349|gb|ADI61823.1|	4e-26	endonuclease-reverse transcriptase [Bombyx mori]
Unigene3273_All	2.9257	7.7021	1.3965	1.29e-17	3.37e-16	gi|321466043|gb|EFX77041.1|	3e-46	hypothetical protein DAPPUDRAFT_225892 [Daphnia pulex]
Unigene19355_All	5.9435	17.0049	1.5166	1.36e-17	3.54e-16	gi|443722204|gb|ELU11167.1|	9e-07	hypothetical protein CAPTEDRAFT_202309 [Capitella teleta]
Unigene42158_All	9.4792	45.7646	2.2714	1.45e-17	3.77e-16	--	--	--
Unigene29206_All	19.9	6.2761	-1.6648	1.46e-17	3.81e-16	--	--	--
Unigene10075_All	10.0916	20.78	1.042	1.65e-17	4.29e-16	gi|328724721|ref|XP_003248233.1|	2e-19	PREDICTED: hypothetical protein LOC100575238, partial [Acyrthosiphon pisum]
Unigene16972_All	3.677	12.1151	1.7202	1.69e-17	4.4e-16	gi|328793620|ref|XP_623635.3|	1e-39	PREDICTED: DNA-directed RNA polymerase I subunit RPA49-like [Apis mellifera]
Unigene41742_All	3.3676	24.7236	2.8761	1.84e-17	4.77e-16	--	--	--
Unigene7772_All	0.9847	8.5007	3.1098	1.91e-17	4.95e-16	gi|380015801|ref|XP_003691884.1|	1e-68	PREDICTED: WD repeat-containing protein 59 isoform 2 [Apis florea]
Unigene19333_All	5.4798	15.7643	1.5245	2.08e-17	5.38e-16	gi|158287214|ref|XP_309308.4|	9e-82	AGAP011342-PA [Anopheles gambiae str. PEST] >gi|157019543|gb|EAA05254.4| AGAP011342-PA [Anopheles gambiae str. PEST]
Unigene24793_All	3.5923	8.7894	1.2909	2.13e-17	5.5e-16	gi|189242051|ref|XP_968641.2|	0	PREDICTED: similar to DNA replication licensing factor MCM3 [Tribolium castaneum] >gi|270015933|gb|EFA12381.1| hypothetical protein TcasGA2_TC002088 [Tribolium castaneum]
Unigene8872_All	0	10.2566	13.3243	2.3e-17	5.93e-16	--	--	--
Unigene15689_All	6.6912	2.6492	-1.3367	2.3e-17	5.94e-16	gi|328786412|ref|XP_393687.4|	1e-125	PREDICTED: hypothetical protein LOC410204 [Apis mellifera]
Unigene15053_All	5.5274	0	-12.4324	2.32e-17	5.98e-16	gi|321471181|gb|EFX82154.1|	4e-17	hypothetical protein DAPPUDRAFT_241286 [Daphnia pulex]
Unigene9350_All	1.6429	5.0276	1.6136	2.33e-17	5.99e-16	gi|350401088|ref|XP_003486046.1|	0	PREDICTED: 1-phosphatidylinositol-4,5-bisphosphate phosphodiesterase gamma-1-like [Bombus impatiens]
Unigene8314_All	0.2607	4.8066	4.2046	2.37e-17	6.11e-16	--	--	--
Unigene29250_All	2.458	8.7984	1.8398	2.39e-17	6.14e-16	gi|242016587|ref|XP_002428860.1|	3e-33	hypothetical protein Phum_PHUM405430 [Pediculus humanus corporis] >gi|212513603|gb|EEB16122.1| hypothetical protein Phum_PHUM405430 [Pediculus humanus corporis]
Unigene42513_All	2.3462	6.7686	1.5285	2.57e-17	6.61e-16	gi|242017458|ref|XP_002429205.1|	1e-13	Clustered-asparagine-rich protein, putative [Pediculus humanus corporis] >gi|212514094|gb|EEB16467.1| Clustered-asparagine-rich protein, putative [Pediculus humanus corporis]
Unigene9949_All	1.8454	11.0679	2.5844	2.9e-17	7.45e-16	--	--	--
Unigene3916_All	2.8934	11.8816	2.0379	3.06e-17	7.85e-16	gi|270015337|gb|EFA11785.1|	6e-36	hypothetical protein TcasGA2_TC008564 [Tribolium castaneum]
Unigene22800_All	0.0802	2.6438	5.0429	3.09e-17	7.91e-16	--	--	--
Unigene29282_All	3.2116	9.2919	1.5327	3.18e-17	8.14e-16	gi|350401071|ref|XP_003486042.1|	5e-108	PREDICTED: aurora kinase A-like [Bombus impatiens]
Unigene31485_All	24.4086	3.5349	-2.7876	3.38e-17	8.64e-16	gi|158289002|ref|XP_001687774.1|	4e-09	AGAP000318-PA [Anopheles gambiae str. PEST]
Unigene9446_All	1.2304	5.1166	2.0561	3.45e-17	8.82e-16	gi|307174013|gb|EFN64723.1|	0	Myosin-IA [Camponotus floridanus]
Unigene10514_All	22.5708	6.4762	-1.8012	3.48e-17	8.9e-16	--	--	--
Unigene37297_All	39.3674	16.2189	-1.2793	3.66e-17	9.33e-16	--	--	--
Unigene15434_All	11.117	4.3913	-1.34	3.82e-17	9.73e-16	gi|390351605|ref|XP_003727690.1|	3e-67	PREDICTED: RNA-directed DNA polymerase from mobile element jockey-like [Strongylocentrotus purpuratus]
Unigene28137_All	2.1461	6.2977	1.5531	3.89e-17	9.92e-16	gi|307200668|gb|EFN80771.1|	5e-165	Transcription initiation factor TFIID subunit 3 [Harpegnathos saltator]
Unigene15430_All	3.6844	7.7456	1.0719	4.14e-17	1.05e-15	gi|407263873|ref|XP_003945558.1|	1e-25	PREDICTED: zinc finger protein 845-like [Mus musculus]
Unigene27829_All	1.0227	4.3685	2.0948	4.32e-17	1.1e-15	--	--	--
Unigene32304_All	18.7339	0.6066	-4.9488	4.33e-17	1.1e-15	gi|121543671|gb|ABM55532.1|	2e-08	putative small heat shock protein [Maconellicoccus hirsutus]
Unigene22443_All	17.8535	4.302	-2.0531	4.37e-17	1.11e-15	--	--	--
Unigene4874_All	16.7321	6.5696	-1.3487	4.5e-17	1.14e-15	gi|145533449|ref|XP_001452469.1|	7e-14	hypothetical protein [Paramecium tetraurelia strain d4-2] >gi|124420168|emb|CAK85072.1| unnamed protein product [Paramecium tetraurelia]
Unigene19186_All	1.4166	6.8579	2.2753	4.58e-17	1.16e-15	gi|443690866|gb|ELT92884.1|	4e-17	hypothetical protein CAPTEDRAFT_204931 [Capitella teleta]
Unigene330_All	5.254	13.1674	1.3255	4.59e-17	1.16e-15	gi|358339569|dbj|GAA47606.1|	8e-25	hypothetical protein CLF_100574 [Clonorchis sinensis]
Unigene19003_All	6.4736	13.7739	1.0893	5.09e-17	1.28e-15	gi|242009152|ref|XP_002425356.1|	2e-140	conserved hypothetical protein [Pediculus humanus corporis] >gi|212509141|gb|EEB12618.1| conserved hypothetical protein [Pediculus humanus corporis]
Unigene31346_All	7.392	0.7992	-3.2093	5.24e-17	1.32e-15	gi|78101806|tpg|DAA05522.1|	6e-95	TPA_inf: troponin I isoform 6b1 [Apis mellifera]
Unigene28807_All	18.0365	6.1089	-1.5619	5.28e-17	1.33e-15	gi|298204349|gb|ADI61823.1|	6e-75	endonuclease-reverse transcriptase [Bombyx mori]
Unigene7542_All	9.7611	4.8661	-1.0043	5.91e-17	1.48e-15	gi|255068805|emb|CBA11992.1|	2e-122	endonuclease-reverse transcriptase HmRTE-e01 [Heliconius melpomene]
Unigene3097_All	4.3707	10.6763	1.2885	6.2e-17	1.55e-15	gi|71990826|ref|NP_491209.3|	6e-06	Protein LARP-5, isoform a [Caenorhabditis elegans] >gi|373219732|emb|CCD69786.1| Protein LARP-5, isoform a [Caenorhabditis elegans]
Unigene6788_All	14.9094	5.9657	-1.3215	6.35e-17	1.59e-15	gi|444727028|gb|ELW67537.1|	7e-08	Cell surface glycoprotein 1 [Tupaia chinensis]
Unigene713_All	0.6456	7.5216	3.5423	6.76e-17	1.69e-15	--	--	--
Unigene25352_All	13.5159	32.1022	1.248	7.26e-17	1.81e-15	gi|347968463|ref|XP_312188.5|	5e-06	AGAP002737-PA [Anopheles gambiae str. PEST] >gi|333467991|gb|EAA07771.5| AGAP002737-PA [Anopheles gambiae str. PEST]
Unigene43110_All	0.0858	5.1752	5.9145	7.27e-17	1.81e-15	gi|395537567|ref|XP_003770769.1|	4e-15	PREDICTED: keratin-associated protein 10-4-like [Sarcophilus harrisii]
Unigene24757_All	12.6563	0.7442	-4.088	7.36e-17	1.83e-15	--	--	--
Unigene18829_All	6.9731	3.0837	-1.1771	7.5e-17	1.87e-15	gi|91092464|ref|XP_970082.1|	0	PREDICTED: similar to CG3999 CG3999-PA [Tribolium castaneum] >gi|270004725|gb|EFA01173.1| hypothetical protein TcasGA2_TC010496 [Tribolium castaneum]
Unigene33069_All	5.1433	1.5644	-1.7171	7.96e-17	1.98e-15	gi|193669080|ref|XP_001943832.1|	1e-135	PREDICTED: facilitated trehalose transporter Tret1-like [Acyrthosiphon pisum]
Unigene17994_All	36.5278	16.4872	-1.1476	8.14e-17	2.02e-15	--	--	--
Unigene7464_All	1.8418	24.0056	3.7042	8.21e-17	2.04e-15	--	--	--
Unigene4641_All	19.1815	8.8754	-1.1118	8.24e-17	2.04e-15	gi|383852091|ref|XP_003701562.1|	3e-61	PREDICTED: uncharacterized protein C17orf59 homolog [Megachile rotundata]
Unigene7916_All	13.2757	27.8802	1.0705	8.3e-17	2.06e-15	gi|156551153|ref|XP_001604251.1|	1e-68	PREDICTED: UPF0568 protein C14orf166 homolog [Nasonia vitripennis]
Unigene31181_All	15.1474	0	-13.8868	8.33e-17	2.06e-15	gi|449279823|gb|EMC87288.1|	4e-06	Translation initiation factor IF-2 [Columba livia]
Unigene384_All	5.8659	14.0658	1.2618	8.75e-17	2.16e-15	gi|193678963|ref|XP_001952263.1|	3e-70	PREDICTED: p21-activated protein kinase-interacting protein 1-like [Acyrthosiphon pisum]
Unigene7950_All	7.3947	32.2708	2.1257	8.98e-17	2.22e-15	--	--	--
Unigene1531_All	2.5158	9.7669	1.9569	9.49e-17	2.34e-15	--	--	--
Unigene26198_All	0.6204	5.5449	3.1599	9.9e-17	2.44e-15	gi|193709234|ref|XP_001947312.1|	4e-62	PREDICTED: elongation of very long chain fatty acids protein AAEL008004-like [Acyrthosiphon pisum]
Unigene35996_All	16.177	4.2978	-1.9123	9.92e-17	2.45e-15	gi|270011843|gb|EFA08291.1|	5e-13	hypothetical protein TcasGA2_TC005926 [Tribolium castaneum]
Unigene24844_All	6.929	15.0129	1.1155	1e-16	2.47e-15	--	--	--
Unigene10780_All	10.2686	21.8296	1.088	1.02e-16	2.51e-15	gi|195332630|ref|XP_002033000.1|	4e-45	GM20651 [Drosophila sechellia] >gi|194124970|gb|EDW47013.1| GM20651 [Drosophila sechellia]
Unigene21593_All	2.3241	7.0257	1.596	1.07e-16	2.64e-15	gi|328718070|ref|XP_001946266.2|	0	PREDICTED: protein Malvolio-like [Acyrthosiphon pisum]
Unigene24585_All	4.9187	13.8754	1.4962	1.13e-16	2.79e-15	gi|429326691|gb|AFZ78681.1|	2e-104	peroxiredoxin [Coptotermes formosanus]
Unigene453_All	7.517	17.8709	1.2494	1.15e-16	2.84e-15	gi|307170013|gb|EFN62483.1|	1e-60	Transposable element P transposase [Camponotus floridanus]
Unigene1284_All	2.9821	13.6712	2.1967	1.18e-16	2.89e-15	--	--	--
Unigene372_All	12.1545	25.7003	1.0803	1.24e-16	3.05e-15	gi|242014038|ref|XP_002427705.1|	1e-38	Nucleoporin NUP53, putative [Pediculus humanus corporis] >gi|212512140|gb|EEB14967.1| Nucleoporin NUP53, putative [Pediculus humanus corporis]
Unigene5173_All	0.2191	6.9757	4.9927	1.3e-16	3.18e-15	gi|66501241|ref|XP_392175.2|	1e-06	PREDICTED: BTB/POZ domain-containing protein 2-like [Apis mellifera]
Unigene7163_All	52.739	22.5001	-1.2289	1.32e-16	3.23e-15	--	--	--
Unigene23415_All	4.4557	11.1542	1.3239	1.34e-16	3.28e-15	gi|156548825|ref|XP_001605451.1|	1e-71	PREDICTED: protein HGV2-like [Nasonia vitripennis]
Unigene42926_All	19.9284	40.3603	1.0181	1.4e-16	3.41e-15	--	--	--
Unigene30972_All	11.3261	3.9542	-1.5182	1.41e-16	3.44e-15	gi|328788697|ref|XP_394758.3|	7e-15	PREDICTED: muscle LIM protein Mlp84B-like isoform 1 [Apis mellifera]
Unigene23110_All	37.0327	18.5165	-1	1.45e-16	3.54e-15	--	--	--
Unigene42249_All	1.236	6.1308	2.3104	1.53e-16	3.72e-15	gi|328712532|ref|XP_001952127.2|	8e-51	PREDICTED: hypothetical protein LOC100162662 [Acyrthosiphon pisum]
Unigene25364_All	0.6272	4.9048	2.9672	1.55e-16	3.78e-15	gi|328709111|ref|XP_003243874.1|	1e-28	PREDICTED: hypothetical protein LOC100573971 [Acyrthosiphon pisum]
Unigene6647_All	3.5946	8.8068	1.2928	1.56e-16	3.8e-15	gi|328713256|ref|XP_003245026.1|	0	PREDICTED: protein kinase C iota type-like [Acyrthosiphon pisum]
Unigene27357_All	5.1986	0	-12.3439	1.58e-16	3.85e-15	--	--	--
Unigene5213_All	1.1587	14.8864	3.6834	1.6e-16	3.91e-15	--	--	--
Unigene18607_All	1.83	5.5758	1.6073	1.61e-16	3.92e-15	gi|328703928|ref|XP_001944185.2|	0	PREDICTED: chromosome transmission fidelity protein 18 homolog [Acyrthosiphon pisum]
Unigene26066_All	24.6721	10.767	-1.1963	1.7e-16	4.13e-15	gi|357620632|gb|EHJ72764.1|	2e-37	hypothetical protein KGM_17488 [Danaus plexippus]
Unigene15529_All	32.0495	15.1264	-1.0832	1.84e-16	4.47e-15	gi|327282818|ref|XP_003226139.1|	4e-09	PREDICTED: hypothetical protein LOC100557975 [Anolis carolinensis]
Unigene3370_All	1.1831	5.2871	2.1599	1.84e-16	4.47e-15	gi|241116834|ref|XP_002401630.1|	3e-18	conserved hypothetical protein [Ixodes scapularis] >gi|215493174|gb|EEC02815.1| conserved hypothetical protein [Ixodes scapularis]
Unigene1422_All	0	4.2216	12.0436	2.18e-16	5.27e-15	gi|350413255|ref|XP_003489936.1|	9e-14	PREDICTED: BTB/POZ domain-containing protein 2-like [Bombus impatiens]
Unigene14004_All	1.0722	8.8205	3.0403	2.36e-16	5.71e-15	--	--	--
Unigene5783_All	9.9228	1.8002	-2.4626	2.4e-16	5.78e-15	gi|270007661|gb|EFA04109.1|	1e-38	hypothetical protein TcasGA2_TC014347 [Tribolium castaneum]
Unigene302_All	2.5359	7.5826	1.5802	2.58e-16	6.22e-15	gi|157112522|ref|XP_001651818.1|	2e-153	aaa atpase [Aedes aegypti] >gi|108878039|gb|EAT42264.1| AAEL006182-PA [Aedes aegypti]
Unigene36623_All	10.935	4.0206	-1.4435	2.62e-16	6.31e-15	gi|328713066|ref|XP_001947666.2|	5e-63	PREDICTED: 27 kDa hemolymph protein-like [Acyrthosiphon pisum]
Unigene7810_All	8.0064	22.3619	1.4818	2.62e-16	6.31e-15	--	--	--
Unigene3760_All	1.5629	8.2542	2.4009	2.95e-16	7.08e-15	--	--	--
Unigene22347_All	0.7727	2.6235	1.7635	2.96e-16	7.08e-15	gi|328721179|ref|XP_001949072.2|	0	PREDICTED: fatty acid synthase-like [Acyrthosiphon pisum]
Unigene8931_All	6.9348	23.5465	1.7636	2.96e-16	7.08e-15	gi|443699860|gb|ELT99114.1|	5e-06	hypothetical protein CAPTEDRAFT_215442 [Capitella teleta]
Unigene36807_All	15.2546	0	-13.897	2.99e-16	7.16e-15	--	--	--
Unigene21702_All	2.4917	7.5804	1.6051	3.07e-16	7.35e-15	gi|270004403|gb|EFA00851.1|	0	hypothetical protein TcasGA2_TC003754 [Tribolium castaneum]
Unigene29040_All	9.4731	1.671	-2.5031	3.1e-16	7.4e-15	gi|389608093|dbj|BAM17658.1|	9e-40	cuticular protein PxutCPR34 [Papilio xuthus]
Unigene30430_All	38.997	18.1122	-1.1064	3.1e-16	7.41e-15	--	--	--
Unigene18679_All	3.1605	9.4858	1.5856	3.17e-16	7.57e-15	gi|443726383|gb|ELU13563.1|	7e-60	hypothetical protein CAPTEDRAFT_165965 [Capitella teleta]
Unigene18114_All	3.4727	15.6523	2.1722	3.43e-16	8.17e-15	--	--	--
Unigene4616_All	19.561	8.6461	-1.1779	3.53e-16	8.39e-15	gi|239788248|dbj|BAH70812.1|	5e-15	ACYPI001947 [Acyrthosiphon pisum]
Unigene9930_All	25.5897	5.7177	-2.1621	3.6e-16	8.55e-15	--	--	--
Unigene25073_All	6.9556	14.8014	1.0895	3.73e-16	8.84e-15	--	--	--
Unigene15073_All	0.3561	6.1669	4.1142	3.77e-16	8.95e-15	--	--	--
Unigene38692_All	20.1095	6.2473	-1.6866	3.95e-16	9.36e-15	gi|188864|gb|AAA59875.1|	2e-07	mucin [Homo sapiens]
Unigene30926_All	13.5139	1.1323	-3.5771	3.96e-16	9.38e-15	gi|281347459|gb|EFB23043.1|	6e-06	hypothetical protein PANDA_001337 [Ailuropoda melanoleuca]
Unigene22034_All	12.9973	3.777	-1.7829	4.07e-16	9.63e-15	--	--	--
Unigene7730_All	1.5921	5.06	1.6682	5.06e-16	1.19e-14	gi|383854902|ref|XP_003702959.1|	0	PREDICTED: transformation/transcription domain-associated protein isoform 2 [Megachile rotundata]
Unigene961_All	15.5885	6.356	-1.2943	5.15e-16	1.21e-14	gi|158295806|ref|XP_001688865.1|	9e-112	AGAP006396-PA [Anopheles gambiae str. PEST] >gi|157016213|gb|EDO63871.1| AGAP006396-PA [Anopheles gambiae str. PEST]
Unigene37218_All	5.5965	2.4143	-1.2129	5.2e-16	1.22e-14	gi|431890566|gb|ELK01445.1|	3e-11	Next to BRCA1 protein 1 protein [Pteropus alecto]
Unigene6633_All	1.9603	8.614	2.1356	5.32e-16	1.25e-14	gi|91078782|ref|XP_969464.1|	1e-47	PREDICTED: similar to CG11534 CG11534-PA [Tribolium castaneum] >gi|270004105|gb|EFA00553.1| hypothetical protein TcasGA2_TC003420 [Tribolium castaneum]
Unigene25288_All	25.4755	12.5459	-1.0219	6.03e-16	1.42e-14	--	--	--
Unigene6576_All	2.4863	7.9432	1.6757	6.14e-16	1.44e-14	gi|242015185|ref|XP_002428254.1|	7e-112	conserved hypothetical protein [Pediculus humanus corporis] >gi|212512815|gb|EEB15516.1| conserved hypothetical protein [Pediculus humanus corporis]
Unigene27489_All	4.7975	14.8493	1.63	6.89e-16	1.62e-14	--	--	--
Unigene19086_All	0.2043	4.4128	4.4329	7.01e-16	1.64e-14	gi|170032337|ref|XP_001844038.1|	2e-25	histone transcription regulator [Culex quinquefasciatus] >gi|167872324|gb|EDS35707.1| histone transcription regulator [Culex quinquefasciatus]
Unigene12706_All	1.3013	5.4972	2.0787	7.29e-16	1.71e-14	gi|383865617|ref|XP_003708269.1|	6e-58	PREDICTED: uncharacterized protein LOC100877935 [Megachile rotundata]
Unigene19626_All	21.4052	48.7198	1.1865	7.64e-16	1.79e-14	--	--	--
Unigene32791_All	12.9328	6.3048	-1.0365	7.74e-16	1.81e-14	gi|158294470|ref|XP_315621.4|	1e-136	AGAP005609-PB [Anopheles gambiae str. PEST] >gi|157015580|gb|EAA11857.4| AGAP005609-PB [Anopheles gambiae str. PEST]
Unigene18692_All	1.9642	5.0968	1.3756	8.57e-16	2e-14	gi|260818723|ref|XP_002604532.1|	4e-155	hypothetical protein BRAFLDRAFT_122323 [Branchiostoma floridae] >gi|229289859|gb|EEN60543.1| hypothetical protein BRAFLDRAFT_122323 [Branchiostoma floridae]
Unigene21979_All	5.09	1.5984	-1.671	8.73e-16	2.04e-14	gi|328715878|ref|XP_003245761.1|	2e-10	PREDICTED: hypothetical protein LOC100568769 [Acyrthosiphon pisum]
Unigene20583_All	11.7829	3.3508	-1.8141	8.99e-16	2.1e-14	--	--	--
Unigene41985_All	2.8697	15.267	2.4114	9.29e-16	2.16e-14	gi|242019235|ref|XP_002430068.1|	6e-07	HECT, UBA and WWE domain-containing protein, putative [Pediculus humanus corporis] >gi|212515144|gb|EEB17330.1| HECT, UBA and WWE domain-containing protein, putative [Pediculus humanus corporis]
Unigene16258_All	6.4027	1.2623	-2.3426	9.57e-16	2.23e-14	gi|195582378|ref|XP_002081005.1|	5e-06	GD25930 [Drosophila simulans] >gi|194193014|gb|EDX06590.1| GD25930 [Drosophila simulans]
Unigene9668_All	3.7483	11.9017	1.6669	9.68e-16	2.25e-14	--	--	--
Unigene6717_All	0.7718	5.8206	2.9149	9.89e-16	2.3e-14	--	--	--
Unigene2049_All	6.5161	0.91	-2.8401	1.05e-15	2.44e-14	gi|322794609|gb|EFZ17617.1|	9e-11	hypothetical protein SINV_06153 [Solenopsis invicta]
Unigene21545_All	5.0196	0	-12.2934	1.07e-15	2.5e-14	gi|462269110|gb|AGH23982.1|	1e-33	ribosomal protein L16 (mitochondrion) [Andalucia godoyi]
Unigene2784_All	7.1306	0	-12.7998	1.07e-15	2.5e-14	gi|470250313|ref|XP_004367388.1|	2e-24	dihydrolipoamide S-succinyltransferase [Dictyostelium fasciculatum] >gi|328872035|gb|EGG20405.1| dihydrolipoamide S-succinyltransferase [Dictyostelium fasciculatum]
Unigene4908_All	11.1681	32.1588	1.5258	1.19e-15	2.77e-14	--	--	--
Unigene19095_All	9.0225	3.3453	-1.4314	1.25e-15	2.9e-14	gi|270006267|gb|EFA02715.1|	0	hypothetical protein TcasGA2_TC008439 [Tribolium castaneum]
Unigene24929_All	12.1006	5.0014	-1.2747	1.27e-15	2.93e-14	gi|158294124|ref|XP_315409.2|	0	AGAP005400-PA [Anopheles gambiae str. PEST] >gi|157015419|gb|EAA10887.3| AGAP005400-PA [Anopheles gambiae str. PEST]
Unigene27919_All	0.9	2.2355	1.3126	1.34e-15	3.1e-14	gi|242012026|ref|XP_002426744.1|	3e-61	conserved hypothetical protein [Pediculus humanus corporis] >gi|212510915|gb|EEB14006.1| conserved hypothetical protein [Pediculus humanus corporis]
Unigene8119_All	1.0598	10.5079	3.3096	1.35e-15	3.12e-14	--	--	--
Unigene24758_All	2.6401	0.2549	-3.3726	1.37e-15	3.15e-14	gi|443722204|gb|ELU11167.1|	4e-32	hypothetical protein CAPTEDRAFT_202309 [Capitella teleta]
Unigene40823_All	10.9453	46.5453	2.0883	1.37e-15	3.16e-14	--	--	--
Unigene6975_All	14.1528	5.9782	-1.2433	1.38e-15	3.18e-14	gi|118791602|ref|XP_319841.3|	0	AGAP009091-PA [Anopheles gambiae str. PEST] >gi|116117681|gb|EAA43376.3| AGAP009091-PA [Anopheles gambiae str. PEST]
Unigene2997_All	3.8217	21.3477	2.4818	1.66e-15	3.82e-14	--	--	--
Unigene12571_All	6.5723	14.3855	1.1301	1.7e-15	3.91e-14	gi|108875131|gb|EAT39356.1|	2e-14	AAEL008843-PB [Aedes aegypti] >gi|108875132|gb|EAT39357.1| AAEL008843-PA [Aedes aegypti]
Unigene10157_All	2.5601	7.1695	1.4857	1.8e-15	4.12e-14	gi|189238875|ref|XP_973671.2|	0	PREDICTED: similar to DNA replication licensing factor MCM4 [Tribolium castaneum]
Unigene1536_All	0.4191	4.5485	3.44	1.82e-15	4.17e-14	gi|432868158|ref|XP_004071440.1|	2e-100	PREDICTED: ketosamine-3-kinase-like [Oryzias latipes]
Unigene28097_All	4.0848	10.5009	1.3622	1.89e-15	4.33e-14	gi|357621620|gb|EHJ73395.1|	4e-100	hypothetical protein KGM_06389 [Danaus plexippus]
Unigene9160_All	54.7264	14.9892	-1.8683	1.9e-15	4.34e-14	--	--	--
Unigene281_All	15.0864	7.1548	-1.0763	2.15e-15	4.9e-14	gi|242024535|ref|XP_002432683.1|	0	cGMP-dependent protein kinase, isozyme, putative [Pediculus humanus corporis] >gi|212518153|gb|EEB19945.1| cGMP-dependent protein kinase, isozyme, putative [Pediculus humanus corporis]
Unigene3568_All	1.8109	7.1676	1.9848	2.35e-15	5.35e-14	gi|193690721|ref|XP_001948117.1|	1e-116	PREDICTED: UDP-glucuronosyltransferase 2B10-like [Acyrthosiphon pisum]
Unigene26477_All	23.7197	9.4641	-1.3255	2.41e-15	5.49e-14	--	--	--
Unigene3253_All	10.497	4.3089	-1.2846	2.54e-15	5.78e-14	gi|270010054|gb|EFA06502.1|	1e-52	hypothetical protein TcasGA2_TC009401 [Tribolium castaneum]
Unigene11368_All	2.0215	10.0155	2.3087	2.65e-15	6.03e-14	gi|269785287|ref|NP_001161571.1|	1e-08	insulin-like protein growth factor precursor [Saccoglossus kowalevskii] >gi|268054135|gb|ACY92554.1| insulin-like protein growth factor [Saccoglossus kowalevskii]
Unigene6298_All	4.2924	9.6631	1.1707	2.79e-15	6.32e-14	gi|345496086|ref|XP_001605300.2|	1e-30	PREDICTED: hypothetical protein LOC100121689 [Nasonia vitripennis]
Unigene2782_All	32.5018	12.6561	-1.3607	2.81e-15	6.37e-14	gi|220980842|emb|CAQ19275.1|	1e-09	Tropomyosin 1 isoform A [Lethocerus indicus]
Unigene5530_All	0.7195	15.0053	4.3823	2.85e-15	6.45e-14	--	--	--
Unigene4882_All	5.1416	26.8063	2.3823	2.86e-15	6.48e-14	--	--	--
Unigene44405_All	3.0675	23.9894	2.9673	2.87e-15	6.48e-14	--	--	--
Unigene10615_All	18.4043	8.9323	-1.0429	2.88e-15	6.51e-14	gi|347964867|ref|XP_309164.4|	4e-127	AGAP000971-PA [Anopheles gambiae str. PEST] >gi|333466515|gb|EAA04901.5| AGAP000971-PA [Anopheles gambiae str. PEST]
Unigene25250_All	4.1334	1.1395	-1.8589	2.9e-15	6.55e-14	gi|340708773|ref|XP_003392996.1|	0	PREDICTED: latrophilin Cirl-like isoform 1 [Bombus terrestris]
Unigene28_All	3.9446	1.2486	-1.6596	2.91e-15	6.58e-14	gi|328784395|ref|XP_623653.3|	1e-06	PREDICTED: LOW QUALITY PROTEIN: hypothetical protein LOC551259 [Apis mellifera]
Unigene14920_All	51.8776	20.1275	-1.3659	3.04e-15	6.86e-14	--	--	--
Unigene6335_All	2.5023	6.502	1.3776	3.15e-15	7.1e-14	gi|405972811|gb|EKC37559.1|	9e-109	Condensin complex subunit 1 [Crassostrea gigas]
Unigene10680_All	18.9598	38.8931	1.0366	3.21e-15	7.22e-14	gi|357624159|gb|EHJ75038.1|	9e-73	hypothetical protein KGM_19166 [Danaus plexippus]
Unigene3259_All	2.584	6.3289	1.2923	3.34e-15	7.52e-14	gi|307207971|gb|EFN85530.1|	0	Brain tumor protein [Harpegnathos saltator]
Unigene9470_All	3.1769	1.1669	-1.4449	3.35e-15	7.54e-14	gi|380024022|ref|XP_003695807.1|	0	PREDICTED: MAP kinase-activating death domain protein-like [Apis florea]
Unigene1521_All	11.4698	23.6396	1.0434	3.38e-15	7.59e-14	gi|242012107|ref|XP_002426782.1|	1e-105	hypothetical protein Phum_PHUM275760 [Pediculus humanus corporis] >gi|212510964|gb|EEB14044.1| hypothetical protein Phum_PHUM275760 [Pediculus humanus corporis]
Unigene42781_All	5.2892	1.1232	-2.2354	3.44e-15	7.73e-14	gi|345485558|ref|XP_001604464.2|	1e-87	PREDICTED: farnesyl pyrophosphate synthase-like [Nasonia vitripennis]
Unigene29642_All	0.6755	6.0377	3.16	3.45e-15	7.75e-14	gi|383851880|ref|XP_003701459.1|	1e-68	PREDICTED: uncharacterized protein LOC100880707 [Megachile rotundata]
Unigene23109_All	16.2885	33.3279	1.0329	3.5e-15	7.86e-14	gi|45479858|gb|AAS66770.1|	5e-06	cys-rich cocoon protein [Theromyzon rude]
Unigene3669_All	1.9016	6.8286	1.8444	3.62e-15	8.11e-14	gi|328786849|ref|XP_001119910.2|	8e-54	PREDICTED: SHC SH2 domain-binding protein 1 homolog B-like [Apis mellifera]
Unigene37265_All	6.2335	0.5498	-3.5031	3.84e-15	8.6e-14	gi|328723894|ref|XP_001943216.2|	3e-58	PREDICTED: hypothetical protein LOC100164291 [Acyrthosiphon pisum]
Unigene25147_All	11.6313	5.6054	-1.0531	3.84e-15	8.6e-14	gi|307208521|gb|EFN85872.1|	0	Xanthine dehydrogenase/oxidase [Harpegnathos saltator]
Unigene8867_All	6.3002	0	-12.6212	3.86e-15	8.64e-14	gi|462269156|gb|AGH24028.1|	5e-22	ribosomal protein L27 (mitochondrion) [Andalucia godoyi]
Unigene6265_All	2.2832	5.2019	1.188	3.91e-15	8.75e-14	gi|328706514|ref|XP_001947973.2|	1e-60	PREDICTED: hypothetical protein LOC100161585 [Acyrthosiphon pisum]
Unigene32648_All	13.8302	2.7972	-2.3058	4.03e-15	8.99e-14	gi|270001832|gb|EEZ98279.1|	5e-38	hypothetical protein TcasGA2_TC000722 [Tribolium castaneum]
Unigene804_All	11.8089	3.1875	-1.8894	4.16e-15	9.28e-14	--	--	--
Unigene4622_All	2.1649	10.3799	2.2614	4.34e-15	9.67e-14	gi|193709059|ref|XP_001946925.1|	1e-95	PREDICTED: ribonuclease H2 subunit A-like [Acyrthosiphon pisum]
Unigene14349_All	3.7542	18.4179	2.2945	4.6e-15	1.02e-13	--	--	--
Unigene36976_All	1.9823	19.1012	3.2684	4.92e-15	1.09e-13	--	--	--
Unigene1481_All	1.5485	5.6658	1.8714	5e-15	1.11e-13	gi|242024106|ref|XP_002432471.1|	2e-128	conserved hypothetical protein [Pediculus humanus corporis] >gi|212517904|gb|EEB19733.1| conserved hypothetical protein [Pediculus humanus corporis]
Unigene24387_All	9.0115	1.299	-2.7944	5.04e-15	1.12e-13	gi|340722785|ref|XP_003399782.1|	1e-89	PREDICTED: probable pyruvate dehydrogenase E1 component subunit alpha, mitochondrial-like isoform 2 [Bombus terrestris]
Unigene23402_All	0.3521	7.211	4.3561	5.73e-15	1.27e-13	--	--	--
Unigene6817_All	5.5192	1.9326	-1.5139	5.74e-15	1.27e-13	gi|195037949|ref|XP_001990423.1|	1e-35	GH18250 [Drosophila grimshawi] >gi|193894619|gb|EDV93485.1| GH18250 [Drosophila grimshawi]
Unigene6440_All	22.5925	7.4075	-1.6088	5.84e-15	1.29e-13	--	--	--
Unigene39816_All	24.4689	57.2653	1.2267	5.86e-15	1.3e-13	gi|2842716|sp|Q93104.1|ERH_AEDAE	5e-22	RecName: Full=Enhancer of rudimentary homolog >gi|1519515|gb|AAC47489.1| enhancer of rudimentary homolog [Aedes aegypti]
Unigene28626_All	2.6775	6.8372	1.3525	6.54e-15	1.45e-13	gi|270010518|gb|EFA06966.1|	4e-101	hypothetical protein TcasGA2_TC009925 [Tribolium castaneum]
Unigene28597_All	6.2492	18.0272	1.5284	6.59e-15	1.46e-13	gi|156366260|ref|XP_001627057.1|	9e-08	predicted protein [Nematostella vectensis] >gi|156213955|gb|EDO34957.1| predicted protein [Nematostella vectensis]
Unigene869_All	10.7167	3.3101	-1.6949	6.93e-15	1.53e-13	gi|328724892|ref|XP_001948500.2|	1e-82	PREDICTED: hypothetical protein LOC100169120 [Acyrthosiphon pisum]
Unigene21227_All	5.3034	0.6348	-3.0625	7.09e-15	1.56e-13	--	--	--
Unigene13148_All	8.3586	1.2779	-2.7095	7.11e-15	1.56e-13	gi|121543671|gb|ABM55532.1|	7e-59	putative small heat shock protein [Maconellicoccus hirsutus]
Unigene24212_All	10.5872	2.6284	-2.0101	7.21e-15	1.58e-13	gi|240848893|ref|NP_001155471.1|	3e-88	cuticular protein CPG12-like precursor [Acyrthosiphon pisum] >gi|239790880|dbj|BAH71974.1| ACYPI002333 [Acyrthosiphon pisum]
Unigene21061_All	3.9321	0	-11.9411	7.31e-15	1.61e-13	gi|358339569|dbj|GAA47606.1|	7e-06	hypothetical protein CLF_100574 [Clonorchis sinensis]
Unigene39694_All	3.9762	12.1777	1.6148	7.49e-15	1.65e-13	gi|270002092|gb|EEZ98539.1|	8e-110	hypothetical protein TcasGA2_TC001043 [Tribolium castaneum]
Unigene10859_All	5.8565	17.1751	1.5522	8.08e-15	1.78e-13	--	--	--
Unigene26383_All	8.1452	29.5741	1.8603	8.14e-15	1.79e-13	--	--	--
Unigene15490_All	0.9413	7.6765	3.0277	8.2e-15	1.8e-13	--	--	--
Unigene28544_All	8.0626	16.3866	1.0232	8.33e-15	1.83e-13	gi|321472094|gb|EFX83065.1|	4e-85	hypothetical protein DAPPUDRAFT_302154 [Daphnia pulex]
Unigene16726_All	0.8846	5.5342	2.6453	8.38e-15	1.84e-13	gi|350422585|ref|XP_003493217.1|	2e-70	PREDICTED: PI-PLC X domain-containing protein 3-like [Bombus impatiens]
Unigene32054_All	10.4938	4.1973	-1.322	8.57e-15	1.88e-13	gi|91090384|ref|XP_969497.1|	0	PREDICTED: similar to 6-phosphofructo-2-kinase/fructose-2,6-bisphosphatase short form [Tribolium castaneum]
Unigene2156_All	21.3777	4.2648	-2.3256	8.8e-15	1.93e-13	--	--	--
Unigene42272_All	1.5764	9.4659	2.5861	8.81e-15	1.93e-13	gi|223587743|emb|CAR40240.1|	6e-17	HzNVORF144-like protein [Chelonus inanitus]
Unigene44430_All	0	13	13.6662	9.28e-15	2.03e-13	--	--	--
Unigene3116_All	1.9376	4.0258	1.055	9.4e-15	2.05e-13	gi|383863368|ref|XP_003707153.1|	0	PREDICTED: uncharacterized protein LOC100874907 [Megachile rotundata]
Unigene16035_All	4.2496	9.7723	1.2014	9.81e-15	2.14e-13	gi|332027319|gb|EGI67403.1|	3e-89	Nucleoporin GLE1 [Acromyrmex echinatior]
Unigene10797_All	1.1542	3.8683	1.7448	1.02e-14	2.21e-13	gi|468362517|gb|AGH30330.1|	0	piwi [Nilaparvata lugens]
Unigene9300_All	0.4344	5.8231	3.7447	1.06e-14	2.3e-13	gi|242022754|ref|XP_002431803.1|	2e-32	sugar transporter, putative [Pediculus humanus corporis] >gi|212517135|gb|EEB19065.1| sugar transporter, putative [Pediculus humanus corporis]
Unigene16559_All	33.64	15.6886	-1.1005	1.14e-14	2.48e-13	--	--	--
Unigene29738_All	0.3941	6.2739	3.9927	1.17e-14	2.55e-13	--	--	--
Unigene7760_All	10.2359	24.3533	1.2505	1.25e-14	2.71e-13	gi|291234145|ref|XP_002737010.1|	4e-06	PREDICTED: predicted protein-like [Saccoglossus kowalevskii]
Unigene35703_All	36.0746	15.4666	-1.2218	1.27e-14	2.74e-13	gi|345487237|ref|XP_001601730.2|	4e-17	PREDICTED: LIRP-like [Nasonia vitripennis]
Unigene17405_All	2.0617	5.4598	1.405	1.28e-14	2.77e-13	gi|157111277|ref|XP_001651466.1|	1e-62	bifunctional aminoacyl-tRNA synthetase [Aedes aegypti] >gi|108878460|gb|EAT42685.1| AAEL005801-PA [Aedes aegypti]
Unigene1715_All	22.6258	8.5035	-1.4118	1.3e-14	2.81e-13	gi|326787204|gb|AEA07661.1|	1e-20	odorant binding protein 3 [Apolygus lucorum]
Unigene15479_All	7.0847	3.3184	-1.0942	1.37e-14	2.96e-13	gi|91080015|ref|XP_971793.1|	1e-06	PREDICTED: similar to zormin CG33484-PD [Tribolium castaneum]
Unigene554_All	4.0675	9.3157	1.1955	1.4e-14	3.03e-13	gi|321461636|gb|EFX72666.1|	0	putative MCM5, Minichromosome maintenance complex component 5 [Daphnia pulex]
Unigene16921_All	1.8331	7.2607	1.9858	1.41e-14	3.03e-13	gi|242015246|ref|XP_002428278.1|	2e-123	conserved hypothetical protein [Pediculus humanus corporis] >gi|212512856|gb|EEB15540.1| conserved hypothetical protein [Pediculus humanus corporis]
Unigene4460_All	0.8534	5.2755	2.628	1.51e-14	3.26e-13	gi|270012963|gb|EFA09411.1|	1e-17	hypothetical protein TcasGA2_TC005213 [Tribolium castaneum]
Unigene9957_All	7.3004	20.8161	1.5117	1.55e-14	3.33e-13	gi|242024617|ref|XP_002432723.1|	3e-59	26S proteasome non-ATPase regulatory subunit, putative [Pediculus humanus corporis] >gi|212518208|gb|EEB19985.1| 26S proteasome non-ATPase regulatory subunit, putative [Pediculus humanus corporis]
Unigene26154_All	9.0139	2.6769	-1.7516	1.61e-14	3.46e-13	gi|193645781|ref|XP_001950724.1|	8e-57	PREDICTED: protein takeout-like [Acyrthosiphon pisum]
Unigene9764_All	7.7391	3.009	-1.3629	1.66e-14	3.57e-13	gi|123431636|ref|XP_001308251.1|	2e-08	flocculin [Trichomonas vaginalis G3]
Unigene12892_All	2.6079	8.9391	1.7772	1.75e-14	3.75e-13	gi|380023946|ref|XP_003695770.1|	5e-69	PREDICTED: lipase 3-like [Apis florea]
Unigene32515_All	15.2632	0.578	-4.7228	1.92e-14	4.12e-13	--	--	--
Unigene21130_All	0.5016	14.0103	4.8038	1.93e-14	4.14e-13	--	--	--
Unigene5650_All	17.2087	2.1101	-3.0278	2.08e-14	4.46e-13	--	--	--
Unigene7108_All	35.9031	15.0021	-1.2589	2.19e-14	4.67e-13	--	--	--
Unigene2769_All	8.0934	0.9156	-3.144	2.2e-14	4.7e-13	gi|60729676|pir||JC8021	1e-86	chitinase (EC 3.2.1.14) - Helicoverpa armigera
Unigene3416_All	9.9333	4.199	-1.2422	2.27e-14	4.85e-13	gi|328793329|ref|XP_624536.2|	1e-116	PREDICTED: hypothetical protein LOC552154 [Apis mellifera]
Unigene11419_All	0.2952	5.8267	4.3029	2.32e-14	4.94e-13	gi|229576856|ref|NP_001153390.1|	1e-20	BTB (POZ) domain containing 2-like [Nasonia vitripennis]
Unigene24242_All	0.5821	11.4884	4.3028	2.32e-14	4.94e-13	--	--	--
Unigene26610_All	14.0129	3.9404	-1.8303	2.32e-14	4.95e-13	--	--	--
Unigene6431_All	0.145	2.2673	3.9669	2.33e-14	4.96e-13	gi|332017603|gb|EGI58300.1|	3e-145	PTB domain-containing adapter protein ced-6 [Acromyrmex echinatior]
Unigene494_All	3.9923	15.6783	1.9735	2.33e-14	4.96e-13	--	--	--
Unigene12749_All	13.607	6.6644	-1.0298	2.34e-14	4.97e-13	gi|193659758|ref|XP_001947401.1|	1e-46	PREDICTED: lipase 3-like [Acyrthosiphon pisum]
Unigene29439_All	5.8547	21.132	1.8518	2.54e-14	5.39e-13	gi|332374838|gb|AEE62560.1|	6e-21	unknown [Dendroctonus ponderosae]
Unigene12565_All	7.5411	15.1743	1.0088	2.7e-14	5.72e-13	gi|242017490|ref|XP_002429221.1|	0	U4/U6.U5 tri-snRNP-associated protein, putative [Pediculus humanus corporis] >gi|212514110|gb|EEB16483.1| U4/U6.U5 tri-snRNP-associated protein, putative [Pediculus humanus corporis]
Unigene6862_All	21.0207	8.6012	-1.2892	2.74e-14	5.81e-13	gi|350403241|ref|XP_003486740.1|	6e-43	PREDICTED: pancreatic triacylglycerol lipase-like [Bombus impatiens]
Unigene44618_All	1.5263	12.1065	2.9877	2.86e-14	6.05e-13	--	--	--
Unigene10815_All	8.1089	18.1915	1.1657	3.24e-14	6.85e-13	gi|193664749|ref|XP_001945390.1|	2e-31	PREDICTED: hypothetical protein LOC100164315 [Acyrthosiphon pisum]
Unigene12589_All	2.4492	6.6719	1.4458	3.38e-14	7.13e-13	gi|328720558|ref|XP_001942954.2|	6e-37	PREDICTED: exonuclease 1-like [Acyrthosiphon pisum]
Unigene6207_All	0.6043	5.5701	3.2044	3.38e-14	7.12e-13	gi|403358229|gb|EJY78752.1|	2e-08	hypothetical protein OXYTRI_24082 [Oxytricha trifallax]
Unigene6196_All	4.0383	8.1208	1.0079	3.39e-14	7.15e-13	gi|270002547|gb|EEZ98994.1|	1e-177	hypothetical protein TcasGA2_TC004855 [Tribolium castaneum]
Unigene6726_All	2.872	9.6257	1.7448	3.74e-14	7.87e-13	gi|241896959|ref|NP_001155938.1|	1e-06	uncharacterized protein LOC100167333 [Acyrthosiphon pisum] >gi|241896961|ref|NP_001155939.1| uncharacterized protein LOC100167333 [Acyrthosiphon pisum] >gi|239793383|dbj|BAH72816.1| ACYPI008137 [Acyrthosiphon pisum]
Unigene8784_All	0.1401	3.836	4.7751	3.94e-14	8.28e-13	gi|328703979|ref|XP_001943475.2|	4e-84	PREDICTED: nef-associated protein 1-like [Acyrthosiphon pisum]
Unigene32788_All	15.3939	6.8422	-1.1698	4.08e-14	8.57e-13	--	--	--
Unigene39752_All	0	4.728	12.207	4.16e-14	8.74e-13	gi|341900824|gb|EGT56759.1|	1e-19	hypothetical protein CAEBREN_18196 [Caenorhabditis brenneri]
Unigene37288_All	9.4103	3.32	-1.5031	4.3e-14	9.03e-13	gi|444175739|emb|CCH80664.1|	2e-125	Na/K-ATPase subunit beta 2 [Blattella germanica]
Unigene20170_All	14.6042	34.1285	1.2246	4.31e-14	9.05e-13	--	--	--
Unigene18875_All	13.0908	5.9602	-1.1351	4.36e-14	9.15e-13	gi|300116409|ref|NP_001177849.1|	4e-130	uncharacterized protein LOC411983 [Apis mellifera]
Unigene16872_All	9.3971	3.0697	-1.6141	4.62e-14	9.67e-13	gi|321473155|gb|EFX84123.1|	6e-15	hypothetical protein DAPPUDRAFT_301396 [Daphnia pulex]
Unigene22588_All	3.2906	16.2807	2.3067	4.62e-14	9.68e-13	--	--	--
Unigene25009_All	1.1126	4.1905	1.9132	4.76e-14	9.95e-13	gi|156542666|ref|XP_001600429.1|	1e-94	PREDICTED: protein C20orf11-like [Nasonia vitripennis]
Unigene22551_All	2.4409	10.5037	2.1054	4.88e-14	1.02e-12	--	--	--
Unigene25127_All	4.3147	11.5688	1.4229	4.91e-14	1.03e-12	gi|307209800|gb|EFN86605.1|	5e-83	N-acetylglucosamine-1-phosphotransferase subunits alpha/beta [Harpegnathos saltator]
Unigene43129_All	0.149	7.4924	5.652	5.23e-14	1.09e-12	gi|167534712|ref|XP_001749031.1|	4e-06	hypothetical protein [Monosiga brevicollis MX1] >gi|163772455|gb|EDQ86106.1| predicted protein [Monosiga brevicollis MX1]
Unigene36601_All	8.3549	3.447	-1.2773	5.31e-14	1.11e-12	gi|59861145|gb|AAX09928.1|	9e-11	oxidative stress protein [Aurelia aurita]
Unigene477_All	2.5793	7.7348	1.5844	5.38e-14	1.12e-12	gi|301620411|ref|XP_002939568.1|	1e-121	PREDICTED: arginyl-tRNA--protein transferase 1-like [Xenopus (Silurana) tropicalis]
Unigene15896_All	5.7605	1.7246	-1.7399	5.48e-14	1.14e-12	gi|328710533|ref|XP_001947078.2|	0	PREDICTED: nuclear factor 1 X-type-like [Acyrthosiphon pisum]
Unigene32761_All	23.9384	10.478	-1.192	5.56e-14	1.16e-12	gi|33518717|gb|AAQ20841.1|	1e-46	leptin receptor-like protein [Rhodnius prolixus]
Unigene17531_All	2.4054	9.764	2.0212	5.77e-14	1.2e-12	gi|242019216|ref|XP_002430060.1|	1e-109	conserved hypothetical protein [Pediculus humanus corporis] >gi|212515130|gb|EEB17322.1| conserved hypothetical protein [Pediculus humanus corporis]
Unigene8176_All	5.9669	1.2345	-2.2731	5.92e-14	1.23e-12	gi|242012621|ref|XP_002427028.1|	5e-17	Estrogen-regulated protein EP45 precursor, putative [Pediculus humanus corporis] >gi|212511273|gb|EEB14290.1| Estrogen-regulated protein EP45 precursor, putative [Pediculus humanus corporis]
Unigene21946_All	1.9436	4.6973	1.2731	6.06e-14	1.26e-12	gi|383847474|ref|XP_003699378.1|	0	PREDICTED: structural maintenance of chromosomes protein 2-like [Megachile rotundata]
Unigene8242_All	2.2729	5.5974	1.3002	6.2e-14	1.29e-12	gi|328705497|ref|XP_001948683.2|	0	PREDICTED: hypothetical protein LOC100159331 [Acyrthosiphon pisum]
Unigene1261_All	13.4583	1.2706	-3.4049	6.42e-14	1.33e-12	--	--	--
Unigene30922_All	8.7493	1.0156	-3.1068	6.54e-14	1.36e-12	gi|119627579|gb|EAX07174.1|	9e-20	hCG1793893 [Homo sapiens]
Unigene3530_All	4.5152	9.4497	1.0655	6.57e-14	1.36e-12	gi|270006563|gb|EFA03011.1|	1e-11	hypothetical protein TcasGA2_TC010434 [Tribolium castaneum]
Unigene5845_All	21.9982	9.14	-1.2671	6.72e-14	1.39e-12	--	--	--
Unigene20487_All	16.6491	3.9076	-2.0911	6.97e-14	1.44e-12	--	--	--
Unigene1802_All	18.7708	8.4034	-1.1594	7.55e-14	1.56e-12	gi|328716362|ref|XP_003245910.1|	4e-82	PREDICTED: ras-related protein Rab-7L1-like isoform 2 [Acyrthosiphon pisum]
Unigene8285_All	1.3187	8.6128	2.7074	7.82e-14	1.61e-12	--	--	--
Unigene15713_All	4.9603	15.2656	1.6218	7.83e-14	1.62e-12	--	--	--
Unigene19409_All	22.1145	6.5883	-1.747	8.25e-14	1.7e-12	--	--	--
Unigene36671_All	18.2814	1.2765	-3.8401	8.29e-14	1.71e-12	gi|288558058|ref|NP_001165712.1|	9e-20	cuticular protein 18 precursor [Acyrthosiphon pisum]
Unigene25484_All	35.6846	16.5888	-1.1051	8.35e-14	1.72e-12	--	--	--
Unigene21243_All	0	7.5489	12.8821	8.81e-14	1.81e-12	gi|307207075|gb|EFN84884.1|	3e-16	Protein diaphanous [Harpegnathos saltator]
Unigene42099_All	2.885	6.2974	1.1262	9.01e-14	1.85e-12	--	--	--
Unigene13278_All	1.4155	7.814	2.4647	9.05e-14	1.86e-12	gi|237511654|gb|ACQ99548.1|	1e-15	hunchback transcription factor [Artemia sinica]
Unigene19339_All	19.9226	8.7168	-1.1925	9.32e-14	1.91e-12	gi|193636528|ref|XP_001947537.1|	9e-84	PREDICTED: protein takeout-like [Acyrthosiphon pisum]
Unigene14356_All	0.4537	8.6163	4.2473	9.32e-14	1.91e-12	gi|449669649|ref|XP_002159728.2|	1e-06	PREDICTED: agrin-like [Hydra magnipapillata]
Unigene39103_All	0.1502	2.8529	4.2475	9.32e-14	1.91e-12	--	--	--
Unigene2003_All	1.6186	5.0074	1.6293	9.58e-14	1.96e-12	gi|91091050|ref|XP_975260.1|	3e-101	PREDICTED: similar to AGAP012218-PA [Tribolium castaneum] >gi|270014061|gb|EFA10509.1| hypothetical protein TcasGA2_TC012760 [Tribolium castaneum]
Unigene36270_All	9.3804	3.6409	-1.3654	9.84e-14	2.01e-12	gi|339765126|gb|AEK01114.1|	0	cytochrome P450 CYP418A1 [Nilaparvata lugens]
Unigene10470_All	62.6658	25.2899	-1.3091	9.95e-14	2.03e-12	--	--	--
Unigene7383_All	13.1626	0.2828	-5.5405	1e-13	2.05e-12	--	--	--
Unigene28243_All	2.029	5.6669	1.4818	1.04e-13	2.12e-12	gi|354481857|ref|XP_003503117.1|	2e-06	PREDICTED: hypothetical protein LOC100763491 [Cricetulus griseus]
Unigene23451_All	0.1172	5.7606	5.6192	1.08e-13	2.21e-12	--	--	--
Unigene23665_All	0.1159	5.6957	5.6189	1.08e-13	2.21e-12	--	--	--
Unigene43048_All	0.1682	8.2698	5.6196	1.08e-13	2.21e-12	--	--	--
Unigene7517_All	1.6109	6.5781	2.0298	1.09e-13	2.22e-12	gi|242014477|ref|XP_002427916.1|	6e-15	Proline-rich nuclear receptor coactivator, putative [Pediculus humanus corporis] >gi|212512400|gb|EEB15178.1| Proline-rich nuclear receptor coactivator, putative [Pediculus humanus corporis]
Unigene1039_All	26.1406	5.1537	-2.3426	1.09e-13	2.22e-12	--	--	--
Unigene22888_All	9.0843	2.8997	-1.6475	1.13e-13	2.3e-12	--	--	--
Unigene16152_All	8.3334	17.1282	1.0394	1.14e-13	2.32e-12	gi|328718655|ref|XP_001946180.2|	1e-66	PREDICTED: WD repeat-containing protein 89-like [Acyrthosiphon pisum]
Unigene9603_All	7.4924	17.829	1.2507	1.17e-13	2.37e-12	--	--	--
Unigene29090_All	0.5834	6.4096	3.4577	1.22e-13	2.48e-12	gi|408724253|gb|AFU86444.1|	3e-138	cytochrome P450 CYP307A1v2, partial [Laodelphax striatella]
Unigene15999_All	4.4423	11.4963	1.3718	1.49e-13	3.01e-12	gi|242247303|ref|NP_001156159.1|	9e-72	mitotic spindle assembly checkpoint protein MAD2 [Acyrthosiphon pisum] >gi|239790656|dbj|BAH71876.1| ACYPI004152 [Acyrthosiphon pisum]
Unigene26106_All	28.4647	12.8134	-1.1515	1.55e-13	3.13e-12	gi|307200079|gb|EFN80425.1|	5e-36	Putative transthyretin-like protein ZK697.8 [Harpegnathos saltator]
Unigene26809_All	33.0223	16.5045	-1.0006	1.62e-13	3.27e-12	--	--	--
Unigene28117_All	2.9224	8.4344	1.5291	1.63e-13	3.28e-12	gi|390354454|ref|XP_791429.3|	1e-28	PREDICTED: uncharacterized protein LOC586560 [Strongylocentrotus purpuratus]
Unigene20654_All	0.2649	6.9559	4.7147	1.63e-13	3.29e-12	--	--	--
Unigene9180_All	4.6217	12.1855	1.3987	1.66e-13	3.33e-12	gi|242005288|ref|XP_002423502.1|	1e-50	beat protein, putative [Pediculus humanus corporis] >gi|212506606|gb|EEB10764.1| beat protein, putative [Pediculus humanus corporis]
Unigene6378_All	16.9632	34.9297	1.042	1.66e-13	3.34e-12	--	--	--
Unigene30500_All	15.0086	4.8207	-1.6385	1.67e-13	3.37e-12	--	--	--
Unigene20279_All	2.1764	9.5311	2.1307	1.72e-13	3.46e-12	gi|383861906|ref|XP_003706425.1|	2e-19	PREDICTED: BTB/POZ domain-containing protein 2-like [Megachile rotundata]
Unigene11261_All	0.3146	4.6569	3.8878	1.8e-13	3.62e-12	gi|328776571|ref|XP_393886.2|	5e-59	PREDICTED: zinc metalloproteinase nas-13-like [Apis mellifera]
Unigene6698_All	3.418	11.2823	1.7228	1.82e-13	3.66e-12	gi|307200315|gb|EFN80576.1|	1e-08	Putative uncharacterized transposon-derived protein F52C9.6 [Harpegnathos saltator]
Unigene13188_All	5.9123	1.6985	-1.7995	1.84e-13	3.7e-12	gi|270015337|gb|EFA11785.1|	9e-73	hypothetical protein TcasGA2_TC008564 [Tribolium castaneum]
Unigene24706_All	0	13.8393	13.7565	1.86e-13	3.74e-12	--	--	--
Unigene6217_All	3.8018	1.1208	-1.7622	1.87e-13	3.75e-12	gi|328705806|ref|XP_003242912.1|	0	PREDICTED: hypothetical protein LOC100166314 isoform 2 [Acyrthosiphon pisum]
Unigene21965_All	0.2128	3.9615	4.2185	1.87e-13	3.75e-12	gi|209880976|ref|XP_002141927.1|	8e-06	hypothetical protein [Cryptosporidium muris RN66] >gi|209557533|gb|EEA07578.1| hypothetical protein, conserved [Cryptosporidium muris RN66]
Unigene12556_All	4.2188	10.444	1.3078	1.97e-13	3.94e-12	gi|345488185|ref|XP_001605276.2|	1e-32	PREDICTED: hypothetical protein LOC100121666 [Nasonia vitripennis]
Unigene42276_All	2.8976	13.2302	2.1909	2.07e-13	4.13e-12	--	--	--
Unigene29494_All	1.8249	6.4383	1.8189	2.07e-13	4.14e-12	gi|108877696|gb|EAT41921.1|	4e-71	AAEL006492-PA [Aedes aegypti]
Unigene6414_All	3.671	8.1016	1.142	2.09e-13	4.17e-12	gi|328716948|ref|XP_001948227.2|	2e-36	PREDICTED: hypothetical protein LOC100168098 [Acyrthosiphon pisum]
Unigene25055_All	6.3854	12.867	1.0108	2.09e-13	4.18e-12	gi|110760895|ref|XP_001121937.1|	4e-99	PREDICTED: hypothetical protein LOC726180 [Apis mellifera]
Unigene43033_All	1.2965	9.2171	2.8297	2.12e-13	4.24e-12	--	--	--
Unigene28492_All	0.4126	3.6302	3.1372	2.29e-13	4.55e-12	gi|383857415|ref|XP_003704200.1|	5e-62	PREDICTED: uncharacterized protein LOC100881132 [Megachile rotundata]
Unigene1919_All	5.1867	11.9109	1.1994	2.32e-13	4.61e-12	gi|332375396|gb|AEE62839.1|	4e-114	unknown [Dendroctonus ponderosae]
Unigene29149_All	8.5898	18.8808	1.1362	2.33e-13	4.63e-12	gi|328787642|ref|XP_001121800.2|	1e-57	PREDICTED: WW domain-binding protein 4-like [Apis mellifera]
Unigene5673_All	7.2553	0.5229	-3.7944	2.65e-13	5.23e-12	--	--	--
Unigene7984_All	6.0576	0.4366	-3.7944	2.65e-13	5.23e-12	--	--	--
Unigene8557_All	23.2829	9.166	-1.3449	2.76e-13	5.46e-12	--	--	--
Unigene7604_All	6.5853	18.223	1.4684	2.98e-13	5.89e-12	gi|357604622|gb|EHJ64263.1|	6e-54	deoxyuridine 5&apos;-triphosphate nucleotidohydrolase [Danaus plexippus]
Unigene25439_All	3.3828	6.8263	1.0129	3.05e-13	6.02e-12	gi|328790396|ref|XP_624006.3|	0	PREDICTED: FACT complex subunit spt16 [Apis mellifera]
Unigene9466_All	4.9206	2.1415	-1.2002	3.21e-13	6.32e-12	gi|345491086|ref|XP_001607596.2|	1e-30	PREDICTED: spectrin beta chain-like [Nasonia vitripennis]
Unigene12624_All	4.1501	10.6228	1.3559	3.28e-13	6.45e-12	gi|357611387|gb|EHJ67454.1|	1e-66	hypothetical protein KGM_20175 [Danaus plexippus]
Unigene24637_All	0.5736	5.4925	3.2593	3.3e-13	6.48e-12	gi|91088975|ref|XP_966570.1|	1e-27	PREDICTED: similar to HEAT repeat containing 6 [Tribolium castaneum] >gi|270012378|gb|EFA08826.1| hypothetical protein TcasGA2_TC006523 [Tribolium castaneum]
Unigene6856_All	0.4461	4.2714	3.2593	3.3e-13	6.47e-12	gi|403334965|gb|EJY66653.1|	1e-40	hypothetical protein OXYTRI_13058 [Oxytricha trifallax]
Unigene16847_All	0.2304	5.9212	4.6837	3.32e-13	6.52e-12	--	--	--
Unigene32963_All	5.1345	0	-12.326	3.39e-13	6.64e-12	--	--	--
Unigene5758_All	5.5169	14.9553	1.4387	3.52e-13	6.89e-12	gi|257796292|ref|NP_035307.2|	9e-16	kallikrein related-peptidase 6 precursor [Mus musculus] >gi|257796294|ref|NP_001158168.1| kallikrein related-peptidase 6 precursor [Mus musculus] >gi|257796296|ref|NP_001158169.1| kallikrein related-peptidase 6 precursor [Mus musculus] >gi|257796298|ref|NP_001158170.1| kallikrein related-peptidase 6 precursor [Mus musculus] >gi|14141579|dbj|BAB55605.1| neurosin [Mus musculus] >gi|21411424|gb|AAH3…
Unigene170_All	2.6496	6.1501	1.2148	3.62e-13	7.09e-12	gi|350416786|ref|XP_003491102.1|	0	PREDICTED: run domain Beclin-1 interacting and cystein-rich containing protein-like [Bombus impatiens]
Unigene21234_All	21.2733	10.1856	-1.0625	3.66e-13	7.16e-12	--	--	--
Unigene26438_All	4.0239	12.9869	1.6904	3.8e-13	7.42e-12	gi|357625084|gb|EHJ75636.1|	1e-55	hypothetical protein KGM_19629 [Danaus plexippus]
Unigene17586_All	12.3865	4.3194	-1.5199	3.8e-13	7.42e-12	gi|328775879|ref|XP_394839.3|	2e-60	PREDICTED: beta-1,4-N-acetylgalactosaminyltransferase bre-4 [Apis mellifera]
Unigene26314_All	1.6394	11.4884	2.8089	3.9e-13	7.61e-12	gi|403308697|ref|XP_003944792.1|	3e-71	PREDICTED: histone H3.1-like [Saimiri boliviensis boliviensis]
Unigene39854_All	2.0834	7.3601	1.8208	3.97e-13	7.75e-12	gi|345480945|ref|XP_003424252.1|	1e-18	PREDICTED: hypothetical protein LOC100680511 [Nasonia vitripennis]
Unigene27237_All	14.0243	6.6225	-1.0825	4.05e-13	7.88e-12	gi|328707512|ref|XP_001951244.2|	4e-130	PREDICTED: slowpoke-binding protein-like [Acyrthosiphon pisum]
Unigene41924_All	1.3444	4.2502	1.6606	4.06e-13	7.91e-12	gi|242021237|ref|XP_002431052.1|	0	Long-chain-fatty-acid--CoA ligase, putative [Pediculus humanus corporis] >gi|212516281|gb|EEB18314.1| Long-chain-fatty-acid--CoA ligase, putative [Pediculus humanus corporis]
Unigene39914_All	1.1571	5.4787	2.2433	4.14e-13	8.06e-12	gi|444728046|gb|ELW68510.1|	2e-06	hypothetical protein TREES_T100008813 [Tupaia chinensis]
Unigene35713_All	11.0007	2.0038	-2.4568	4.18e-13	8.12e-12	gi|350536337|ref|NP_001233050.1|	2e-29	uncharacterized protein LOC100161965 [Acyrthosiphon pisum] >gi|239789069|dbj|BAH71182.1| ACYPI003149 [Acyrthosiphon pisum]
Unigene38647_All	20.5665	6.1487	-1.7419	4.23e-13	8.22e-12	--	--	--
Unigene22268_All	0.3842	3.3265	3.1141	4.31e-13	8.36e-12	gi|403350842|gb|EJY74896.1|	3e-09	hypothetical protein OXYTRI_03724 [Oxytricha trifallax]
Unigene22344_All	5.9086	14.2902	1.2741	4.48e-13	8.69e-12	gi|350409427|ref|XP_003488732.1|	8e-21	PREDICTED: uncharacterized protein CG4449-like [Bombus impatiens]
Unigene12413_All	1.4248	3.9182	1.4594	4.52e-13	8.76e-12	gi|443729772|gb|ELU15575.1|	6e-09	hypothetical protein CAPTEDRAFT_189439 [Capitella teleta]
Unigene6389_All	1.3956	4.7973	1.7813	4.53e-13	8.77e-12	gi|345483921|ref|XP_001602952.2|	2e-95	PREDICTED: actin-binding protein anillin-like [Nasonia vitripennis]
Unigene25034_All	0.8304	4.7624	2.5198	5.01e-13	9.67e-12	--	--	--
Unigene22794_All	5.3481	14.4099	1.43	5.3e-13	1.02e-11	--	--	--
Unigene21964_All	14.9995	6.2748	-1.2573	5.5e-13	1.06e-11	gi|328710007|ref|XP_001949416.2|	8e-73	PREDICTED: pancreatic lipase-related protein 2-like [Acyrthosiphon pisum]
Unigene14186_All	6.0289	2.1146	-1.5115	5.51e-13	1.06e-11	gi|157136505|ref|XP_001656860.1|	0	mitochondrial intermediate peptidase [Aedes aegypti] >gi|108881029|gb|EAT45254.1| AAEL003461-PA [Aedes aegypti]
Unigene33001_All	9.5643	4.6149	-1.0514	5.79e-13	1.11e-11	gi|157106934|ref|XP_001649548.1|	1e-145	beta-hexosaminidase [Aedes aegypti] >gi|108879684|gb|EAT43909.1| AAEL004661-PA [Aedes aegypti]
Unigene31172_All	16.2215	1.8123	-3.162	6.02e-13	1.15e-11	--	--	--
Unigene30519_All	5.3467	0	-12.3844	6.42e-13	1.23e-11	--	--	--
Unigene32634_All	6.804	0	-12.7322	6.42e-13	1.23e-11	gi|195451264|ref|XP_002072838.1|	1e-25	GK13476 [Drosophila willistoni] >gi|194168923|gb|EDW83824.1| GK13476 [Drosophila willistoni]
Unigene9492_All	2.3396	8.1947	1.8084	6.42e-13	1.23e-11	--	--	--
Unigene2142_All	4.9079	16.1882	1.7218	6.71e-13	1.28e-11	gi|91089255|ref|XP_969352.1|	7e-44	PREDICTED: similar to 60S ribosomal protein L7/L12 [Tribolium castaneum] >gi|270011463|gb|EFA07911.1| hypothetical protein TcasGA2_TC005486 [Tribolium castaneum]
Unigene22210_All	0.2188	5.4998	4.6517	6.75e-13	1.29e-11	--	--	--
Unigene23703_All	0.2357	5.9253	4.6519	6.75e-13	1.29e-11	--	--	--
Unigene24316_All	0.2938	7.3854	4.6518	6.75e-13	1.29e-11	--	--	--
Unigene42022_All	0.6034	10.7862	4.1599	7.48e-13	1.42e-11	--	--	--
Unigene35857_All	28.279	14.0634	-1.0078	7.74e-13	1.47e-11	--	--	--
Unigene6675_All	0.8968	4.4293	2.3042	8.1e-13	1.54e-11	gi|357625808|gb|EHJ76121.1|	9e-82	hypothetical protein KGM_07664 [Danaus plexippus]
Unigene19055_All	20.9097	8.1407	-1.3609	8.25e-13	1.57e-11	--	--	--
Unigene3739_All	1.7439	6.8527	1.9744	8.42e-13	1.6e-11	gi|380023444|ref|XP_003695533.1|	1e-34	PREDICTED: BTB/POZ domain-containing protein 1-like [Apis florea]
Unigene44576_All	5.8047	22.8091	1.9743	8.42e-13	1.6e-11	--	--	--
Unigene18849_All	5.1265	1.7961	-1.5131	8.43e-13	1.6e-11	gi|322510316|gb|ADX05543.1|	0	calcium/calmodulin-dependent protein kinase II isoform C [Periplaneta americana]
Unigene16146_All	18.363	3.8979	-2.236	8.64e-13	1.64e-11	--	--	--
Unigene18291_All	15.2911	3.2458	-2.236	8.64e-13	1.64e-11	--	--	--
Unigene20668_All	1.4349	14.9617	3.3823	8.72e-13	1.65e-11	--	--	--
Unigene10777_All	9.6744	19.9536	1.0444	8.85e-13	1.68e-11	gi|321473657|gb|EFX84624.1|	3e-61	hypothetical protein DAPPUDRAFT_99663 [Daphnia pulex]
Unigene43122_All	2.4435	13.8316	2.5009	8.91e-13	1.69e-11	gi|47575724|ref|NP_001001206.1|	5e-10	Wiskott-Aldrich syndrome-like [Xenopus (Silurana) tropicalis] >gi|45501087|gb|AAH67309.1| Wiskott-Aldrich syndrome-like [Xenopus (Silurana) tropicalis] >gi|89273936|emb|CAJ82290.1| Wiskott-Aldrich syndrome-like [Xenopus (Silurana) tropicalis]
Unigene16824_All	10.4189	24.4925	1.2331	8.96e-13	1.69e-11	--	--	--
Unigene4138_All	4.2343	15.1377	1.838	9.02e-13	1.7e-11	--	--	--
Unigene31259_All	10.6628	3.309	-1.6881	9.29e-13	1.75e-11	--	--	--
Unigene36087_All	23.1826	7.1943	-1.6881	9.29e-13	1.75e-11	--	--	--
Unigene29143_All	10.716	22.7466	1.0859	9.56e-13	1.8e-11	--	--	--
Unigene32894_All	21.1804	6.3443	-1.7392	9.58e-13	1.8e-11	--	--	--
Unigene43705_All	0.3706	16.9739	5.5173	9.64e-13	1.81e-11	--	--	--
Unigene28100_All	4.777	1.1807	-2.0165	1.03e-12	1.94e-11	gi|383860979|ref|XP_003705964.1|	2e-178	PREDICTED: atrial natriuretic peptide receptor 1-like [Megachile rotundata]
Unigene35689_All	10.3583	1.174	-3.1413	1.04e-12	1.96e-11	gi|242020684|ref|XP_002430782.1|	7e-64	Bursicon precursor, putative [Pediculus humanus corporis] >gi|212515979|gb|EEB18044.1| Bursicon precursor, putative [Pediculus humanus corporis]
Unigene20116_All	11.2418	5.4895	-1.0341	1.07e-12	2.02e-11	gi|242017386|ref|XP_002429170.1|	1e-105	conserved hypothetical protein [Pediculus humanus corporis] >gi|212514048|gb|EEB16432.1| conserved hypothetical protein [Pediculus humanus corporis]
Unigene1833_All	17.7873	1.0646	-4.0625	1.14e-12	2.15e-11	--	--	--
Unigene9850_All	8.9889	3.5936	-1.3227	1.17e-12	2.2e-11	gi|328700379|ref|XP_001944803.2|	9e-43	PREDICTED: neurogenic locus notch homolog protein 1-like [Acyrthosiphon pisum]
Unigene31761_All	11.5982	0	-13.5016	1.22e-12	2.28e-11	--	--	--
Unigene25621_All	2.1019	7.3709	1.8101	1.23e-12	2.31e-11	gi|345480464|ref|XP_001602084.2|	2e-20	PREDICTED: hypothetical protein LOC100117990 isoform 1 [Nasonia vitripennis]
Unigene30210_All	5.9564	1.3811	-2.1086	1.25e-12	2.33e-11	gi|328724506|ref|XP_001951692.2|	2e-99	PREDICTED: hypothetical protein LOC100160882 [Acyrthosiphon pisum]
Unigene35762_All	7.2746	2.3454	-1.633	1.29e-12	2.41e-11	gi|332375396|gb|AEE62839.1|	4e-114	unknown [Dendroctonus ponderosae]
Unigene15930_All	7.5744	17.0025	1.1665	1.37e-12	2.56e-11	gi|328702839|ref|XP_001950122.2|	3e-18	PREDICTED: neuronal acetylcholine receptor subunit alpha-2-like [Acyrthosiphon pisum]
Unigene16329_All	21.9485	6.5389	-1.747	1.44e-12	2.7e-11	--	--	--
Unigene27730_All	14.0517	3.4251	-2.0365	1.49e-12	2.78e-11	gi|312385701|gb|EFR30130.1|	2e-16	hypothetical protein AND_00448 [Anopheles darlingi]
Unigene7576_All	0.9695	5.6475	2.5423	1.56e-12	2.91e-11	gi|270006170|gb|EFA02618.1|	2e-121	hypothetical protein TcasGA2_TC008338 [Tribolium castaneum]
Unigene13206_All	2.2364	8.8338	1.9819	1.6e-12	2.99e-11	gi|328704465|ref|XP_001944724.2|	1e-15	PREDICTED: hypothetical protein LOC100168953 [Acyrthosiphon pisum]
Unigene295_All	3.3394	9.1197	1.4494	1.61e-12	3e-11	gi|229576856|ref|NP_001153390.1|	3e-34	BTB (POZ) domain containing 2-like [Nasonia vitripennis]
Unigene17474_All	0.178	1.8229	3.3563	1.67e-12	3.11e-11	gi|229576856|ref|NP_001153390.1|	5e-32	BTB (POZ) domain containing 2-like [Nasonia vitripennis]
Unigene44577_All	1.1951	12.2395	3.3563	1.67e-12	3.11e-11	--	--	--
Unigene6482_All	3.16	7.5315	1.253	1.74e-12	3.22e-11	gi|350399701|ref|XP_003485613.1|	5e-89	PREDICTED: centromere/kinetochore protein zw10 homolog [Bombus impatiens]
Unigene23350_All	10.7158	2.2447	-2.2551	1.91e-12	3.55e-11	--	--	--
Unigene32561_All	27.7301	7.4868	-1.889	1.97e-12	3.65e-11	--	--	--
Unigene12691_All	2.4887	8.6501	1.7973	1.99e-12	3.68e-11	--	--	--
Unigene44545_All	0.22	9.8297	5.4816	1.99e-12	3.69e-11	--	--	--
Unigene435_All	3.4931	7.2112	1.0457	2.04e-12	3.78e-11	gi|157108214|ref|XP_001650127.1|	1e-07	DEAD box ATP-dependent RNA helicase [Aedes aegypti] >gi|65306807|gb|AAY41941.1| vasa-like protein [Aedes aegypti] >gi|108879362|gb|EAT43587.1| AAEL004978-PA [Aedes aegypti]
Unigene31309_All	7.214	2.5029	-1.5272	2.08e-12	3.84e-11	gi|322800574|gb|EFZ21560.1|	1e-160	hypothetical protein SINV_06372 [Solenopsis invicta]
Unigene24905_All	1.0526	4.2968	2.0293	2.09e-12	3.85e-11	gi|397499405|ref|XP_003820444.1|	3e-51	PREDICTED: coiled-coil domain-containing protein 77 [Pan paniscus]
Unigene39884_All	1.5681	6.4012	2.0293	2.09e-12	3.85e-11	gi|332376467|gb|AEE63373.1|	2e-147	unknown [Dendroctonus ponderosae]
Unigene15220_All	9.5553	4.5194	-1.0802	2.13e-12	3.92e-11	gi|242025090|ref|XP_002432959.1|	0	BTB/POZ domain-containing protein, putative [Pediculus humanus corporis] >gi|212518468|gb|EEB20221.1| BTB/POZ domain-containing protein, putative [Pediculus humanus corporis]
Unigene42676_All	0.7964	5.6942	2.8379	2.14e-12	3.95e-11	gi|328714226|ref|XP_003245302.1|	8e-73	PREDICTED: hypothetical protein LOC100574919, partial [Acyrthosiphon pisum]
Unigene14435_All	18.5272	5.5608	-1.7363	2.17e-12	4e-11	--	--	--
Unigene33859_All	17.4167	0.414	-5.3947	2.23e-12	4.11e-11	--	--	--
Unigene17341_All	27.7842	10.4046	-1.417	2.32e-12	4.27e-11	--	--	--
Unigene18155_All	23.171	48.7631	1.0735	2.34e-12	4.3e-11	--	--	--
Unigene256_All	5.7016	20.0194	1.812	2.37e-12	4.35e-11	--	--	--
Unigene17183_All	15.2434	41.3583	1.44	2.44e-12	4.47e-11	--	--	--
Unigene13004_All	15.2345	7.2412	-1.073	2.54e-12	4.66e-11	gi|332029073|gb|EGI69087.1|	1e-91	Carbohydrate sulfotransferase 11 [Acromyrmex echinatior]
Unigene23615_All	6.7171	1.3718	-2.2918	2.63e-12	4.82e-11	gi|261873667|gb|ACY03365.1|	7e-140	potassium/glucose cotransporter [Dysdercus peruvianus]
Unigene33938_All	41.5003	10.6678	-1.9599	2.65e-12	4.86e-11	--	--	--
Unigene38274_All	48.1844	17.0685	-1.4972	2.71e-12	4.96e-11	gi|167234390|ref|NP_001107818.1|	5e-15	adipokinetic hormone 2 precursor [Tribolium castaneum] >gi|81170844|gb|ABB58740.1| AKH-II preprohormone [Tribolium castaneum] >gi|126116534|gb|ABN79649.1| adipokinetic hormone 2 [Tribolium castaneum]
Unigene20643_All	1.0736	5.6974	2.4078	2.77e-12	5.07e-11	gi|332024097|gb|EGI64314.1|	1e-29	Uncharacterized protein C16orf48-like protein [Acromyrmex echinatior]
Unigene26298_All	0.1621	3.8936	4.5861	2.78e-12	5.09e-11	gi|242015800|ref|XP_002428535.1|	1e-75	dystrophin, putative [Pediculus humanus corporis] >gi|212513169|gb|EEB15797.1| dystrophin, putative [Pediculus humanus corporis]
Unigene14454_All	1.4938	8.5828	2.5225	2.79e-12	5.1e-11	gi|307193344|gb|EFN76206.1|	6e-18	Zinc finger CCHC domain-containing protein 2 [Harpegnathos saltator]
Unigene6883_All	0.3173	2.6145	3.0426	2.86e-12	5.23e-11	--	--	--
Unigene15030_All	21.8144	47.0896	1.1101	2.95e-12	5.38e-11	--	--	--
Unigene22052_All	1.5537	5.1628	1.7324	2.98e-12	5.44e-11	gi|242014999|ref|XP_002428166.1|	1e-44	conserved hypothetical protein [Pediculus humanus corporis] >gi|212512709|gb|EEB15428.1| conserved hypothetical protein [Pediculus humanus corporis]
Unigene3847_All	4.0691	12.5508	1.625	3.01e-12	5.48e-11	gi|170028707|ref|XP_001842236.1|	5e-63	caspase [Culex quinquefasciatus] >gi|167877921|gb|EDS41304.1| caspase [Culex quinquefasciatus]
Unigene4666_All	10.6389	25.5682	1.265	3.04e-12	5.53e-11	gi|242018592|ref|XP_002429758.1|	5e-17	Replication protein A 14 kDa subunit, putative [Pediculus humanus corporis] >gi|212514770|gb|EEB17020.1| Replication protein A 14 kDa subunit, putative [Pediculus humanus corporis]
Unigene14983_All	11.2029	1.3076	-3.0989	3.1e-12	5.63e-11	gi|290560843|ref|NP_001166781.1|	7e-11	cuticular protein glycine-rich 25 precursor [Bombyx mori]
Unigene20390_All	22.8414	6.4314	-1.8284	3.18e-12	5.78e-11	--	--	--
Unigene25154_All	2.5461	7.1113	1.4818	3.2e-12	5.82e-11	gi|380021703|ref|XP_003694697.1|	2e-110	PREDICTED: E3 ubiquitin-protein ligase RNF220-like [Apis florea]
Unigene408_All	14.3604	6.6536	-1.1099	3.22e-12	5.85e-11	--	--	--
Unigene3199_All	2.5925	0.7738	-1.7443	3.27e-12	5.95e-11	gi|328786485|ref|XP_393684.4|	0	PREDICTED: phosphatidate phosphatase LPIN1-like [Apis mellifera]
Unigene18796_All	9.5087	3.5808	-1.409	3.31e-12	6e-11	gi|328719891|ref|XP_001952229.2|	1e-69	PREDICTED: nose resistant to fluoxetine protein 6-like, partial [Acyrthosiphon pisum]
Unigene42884_All	2.9317	10.5207	1.8434	3.32e-12	6.02e-11	gi|242014352|ref|XP_002427855.1|	2e-111	Splicing factor U2Af 38 kDa subunit, putative [Pediculus humanus corporis] >gi|212512324|gb|EEB15117.1| Splicing factor U2Af 38 kDa subunit, putative [Pediculus humanus corporis]
Unigene42818_All	13.1792	30.5325	1.2121	3.38e-12	6.13e-11	--	--	--
Unigene25085_All	2.1387	6.7791	1.6644	3.48e-12	6.31e-11	gi|66799907|ref|XP_628879.1|	4e-09	RhoGEF domain-containing protein [Dictyostelium discoideum AX4] >gi|74850441|sp|Q54B37.1|GXCJ_DICDI RecName: Full=RhoGEF domain-containing protein gxcJ >gi|60462261|gb|EAL60488.1| RhoGEF domain-containing protein [Dictyostelium discoideum AX4]
Unigene3884_All	15.7704	3.4511	-2.1921	3.51e-12	6.36e-11	--	--	--
Unigene109_All	17.77	8.1467	-1.1252	3.7e-12	6.69e-11	gi|91082237|ref|XP_967133.1|	4e-81	PREDICTED: similar to IP16036p isoform 1 [Tribolium castaneum]
Unigene18146_All	0	5.9902	12.5484	3.75e-12	6.77e-11	--	--	--
Unigene20509_All	14.2284	3.6127	-1.9776	3.88e-12	7e-11	gi|306850729|gb|ADN06872.1|	9e-71	chemosensory protein [Nilaparvata lugens]
Unigene24992_All	2.2713	6.2791	1.467	3.9e-12	7.04e-11	gi|402869901|ref|XP_003898982.1|	6e-06	PREDICTED: dentin sialophosphoprotein [Papio anubis]
Unigene26683_All	1.1837	5.488	2.213	3.91e-12	7.05e-11	gi|91083943|ref|XP_974938.1|	3e-16	PREDICTED: similar to putative cuticle protein CP5 [Tribolium castaneum] >gi|270007972|gb|EFA04420.1| hypothetical protein TcasGA2_TC014720 [Tribolium castaneum]
Unigene9383_All	2.6247	5.8104	1.1465	3.91e-12	7.06e-11	gi|242023094|ref|XP_002431971.1|	1e-43	myosin heavy chain, cardiac muscle isoform, putative [Pediculus humanus corporis] >gi|212517322|gb|EEB19233.1| myosin heavy chain, cardiac muscle isoform, putative [Pediculus humanus corporis]
Unigene9436_All	15.2607	7.6213	-1.0017	4.01e-12	7.22e-11	gi|307203858|gb|EFN82794.1|	9e-151	TWiK family of potassium channels protein 18 [Harpegnathos saltator]
Unigene3971_All	15.8494	7.8296	-1.0174	4.15e-12	7.45e-11	gi|350397823|ref|XP_003485003.1|	1e-135	PREDICTED: hypothetical protein LOC100743962 [Bombus impatiens]
Unigene20083_All	7.1866	2.5433	-1.4986	4.15e-12	7.45e-11	gi|270016690|gb|EFA13136.1|	2e-135	hypothetical protein TcasGA2_TC002008 [Tribolium castaneum]
Unigene23771_All	14.1588	5.6783	-1.3182	4.19e-12	7.52e-11	--	--	--
Unigene16863_All	3.1531	8.3261	1.4009	4.22e-12	7.58e-11	gi|242025279|ref|XP_002433053.1|	1e-129	Ves G 1 allergen precursor, putative [Pediculus humanus corporis] >gi|212518569|gb|EEB20315.1| Ves G 1 allergen precursor, putative [Pediculus humanus corporis]
Unigene28144_All	0.4674	4.1776	3.1599	4.28e-12	7.68e-11	gi|322788654|gb|EFZ14255.1|	2e-134	hypothetical protein SINV_08047 [Solenopsis invicta]
Unigene6655_All	0.2903	3.3079	3.5103	4.29e-12	7.7e-11	gi|157131260|ref|XP_001655842.1|	5e-29	sugar transporter [Aedes aegypti] >gi|108871590|gb|EAT35815.1| AAEL012044-PA [Aedes aegypti]
Unigene9024_All	2.6154	17.2658	2.7228	4.36e-12	7.81e-11	--	--	--
Unigene33009_All	4.6395	0	-12.1798	4.37e-12	7.83e-11	--	--	--
Unigene16818_All	9.2968	22.222	1.2572	4.41e-12	7.89e-11	gi|380020915|ref|XP_003694321.1|	4e-45	PREDICTED: UPF0534 protein CG15027-like [Apis florea]
Unigene14521_All	2.1414	8.9714	2.0668	4.46e-12	7.98e-11	--	--	--
Unigene9573_All	3.0754	9.6046	1.643	4.49e-12	8.03e-11	gi|56319790|ref|NP_733106.2|	1e-13	mucin 96D [Drosophila melanogaster] >gi|55380571|gb|AAN14054.2| mucin 96D [Drosophila melanogaster]
Unigene6588_All	0.9624	3.5376	1.8781	4.59e-12	8.21e-11	gi|405969351|gb|EKC34327.1|	1e-54	Fidgetin-like protein 1 [Crassostrea gigas]
Unigene32448_All	13.8986	6.3493	-1.1303	4.6e-12	8.22e-11	gi|108872976|gb|EAT37201.1|	7e-66	AAEL010792-PA [Aedes aegypti]
Unigene18838_All	8.5843	3.1397	-1.4511	4.68e-12	8.35e-11	gi|291461587|dbj|BAI83428.1|	2e-89	sugar transporter 14 [Nilaparvata lugens]
Unigene36262_All	4.9473	9.8966	1.0003	4.84e-12	8.64e-11	gi|340730177|ref|XP_003403362.1|	0	PREDICTED: inositol-3-phosphate synthase 1-B-like [Bombus terrestris]
Unigene1075_All	3.5296	20.9294	2.568	4.88e-12	8.7e-11	gi|270016838|gb|EFA13284.1|	1e-07	hypothetical protein TcasGA2_TC010304 [Tribolium castaneum]
Unigene21640_All	0.7951	4.7149	2.568	4.88e-12	8.69e-11	gi|348543830|ref|XP_003459385.1|	3e-70	PREDICTED: ubiquitin carboxyl-terminal hydrolase 48 [Oreochromis niloticus]
Unigene44503_All	3.1829	18.8738	2.568	4.88e-12	8.69e-11	--	--	--
Unigene3463_All	9.1568	2.6793	-1.773	4.93e-12	8.77e-11	gi|156350048|ref|XP_001622119.1|	9e-18	predicted protein [Nematostella vectensis] >gi|156208555|gb|EDO30019.1| predicted protein [Nematostella vectensis]
Unigene35669_All	12.8489	2.0507	-2.6475	4.98e-12	8.86e-11	--	--	--
Unigene12512_All	4.248	8.748	1.0422	5.18e-12	9.2e-11	gi|270005210|gb|EFA01658.1|	4e-94	hypothetical protein TcasGA2_TC007230 [Tribolium castaneum]
Unigene28023_All	0.1153	1.5452	3.7443	5.33e-12	9.46e-11	gi|242021002|ref|XP_002430936.1|	2e-97	Growth factor receptor-bound protein, putative [Pediculus humanus corporis] >gi|212516154|gb|EEB18198.1| Growth factor receptor-bound protein, putative [Pediculus humanus corporis]
Unigene18483_All	18.2814	2.1662	-3.0771	5.33e-12	9.45e-11	--	--	--
Unigene27976_All	3.3564	7.6947	1.197	5.51e-12	9.76e-11	gi|345492480|ref|XP_001601445.2|	0	PREDICTED: scavenger receptor class B member 1-like isoform 1 [Nasonia vitripennis] >gi|345492482|ref|XP_003426858.1| PREDICTED: scavenger receptor class B member 1-like isoform 2 [Nasonia vitripennis]
Unigene23705_All	14.5711	3.2218	-2.1772	5.59e-12	9.91e-11	--	--	--
Unigene43000_All	0.4558	10.6928	4.5521	5.64e-12	9.98e-11	gi|443715474|gb|ELU07436.1|	5e-06	hypothetical protein CAPTEDRAFT_209435 [Capitella teleta]
Unigene22459_All	4.8189	10.479	1.1207	6.08e-12	1.07e-10	gi|340719485|ref|XP_003398184.1|	3e-16	PREDICTED: hypothetical protein LOC100644896 [Bombus terrestris]
Unigene25321_All	4.6639	1.7265	-1.4337	6.27e-12	1.11e-10	gi|193610873|ref|XP_001946484.1|	7e-29	PREDICTED: hypothetical protein LOC100164941 [Acyrthosiphon pisum]
Unigene42323_All	8.9204	21.6542	1.2795	6.67e-12	1.18e-10	--	--	--
Unigene10057_All	3.397	8.7452	1.3642	7.09e-12	1.25e-10	gi|350400679|ref|XP_003485920.1|	0	PREDICTED: TFIIH basal transcription factor complex helicase XPD subunit-like [Bombus impatiens]
Unigene159_All	0.478	3.311	2.7922	7.23e-12	1.27e-10	gi|193631999|ref|XP_001946261.1|	6e-89	PREDICTED: PQ-loop repeat-containing protein 1-like [Acyrthosiphon pisum]
Unigene3954_All	10.6524	4.4186	-1.2695	7.25e-12	1.27e-10	gi|449690899|ref|XP_002169729.2|	2e-85	PREDICTED: uncharacterized protein LOC100212293 [Hydra magnipapillata]
Unigene42575_All	4.5045	21.189	2.2339	7.25e-12	1.27e-10	--	--	--
Unigene16724_All	38.0861	13.0486	-1.5454	7.83e-12	1.37e-10	--	--	--
Unigene37483_All	0	15.2432	13.8959	7.93e-12	1.39e-10	gi|270011951|gb|EFA08399.1|	5e-07	hypothetical protein TcasGA2_TC006046 [Tribolium castaneum]
Unigene29277_All	4.4425	8.9979	1.0182	8.03e-12	1.4e-10	gi|307211554|gb|EFN87632.1|	4e-142	Cerebellar degeneration-related protein 2-like [Harpegnathos saltator]
Unigene4824_All	14.0945	0.6427	-4.4548	8.12e-12	1.42e-10	gi|321472809|gb|EFX83778.1|	8e-08	hypothetical protein DAPPUDRAFT_301651 [Daphnia pulex]
Unigene5664_All	9.7334	2.4049	-2.017	8.23e-12	1.44e-10	gi|347967618|ref|XP_312648.4|	1e-26	AGAP002323-PA [Anopheles gambiae str. PEST] >gi|333468377|gb|EAA07526.5| AGAP002323-PA [Anopheles gambiae str. PEST]
Unigene17501_All	12.2785	4.5994	-1.4166	8.35e-12	1.46e-10	--	--	--
Unigene42702_All	0.2242	9.5163	5.4075	8.52e-12	1.49e-10	--	--	--
Unigene29002_All	26.7764	12.0931	-1.1468	8.79e-12	1.53e-10	--	--	--
Unigene3010_All	0.825	4.6085	2.4818	8.84e-12	1.54e-10	gi|348587334|ref|XP_003479423.1|	6e-67	PREDICTED: lymphokine-activated killer T-cell-originated protein kinase-like [Cavia porcellus]
Unigene22201_All	4.8836	11.0806	1.182	8.91e-12	1.55e-10	gi|193662120|ref|XP_001950179.1|	4e-128	PREDICTED: DNA primase small subunit-like [Acyrthosiphon pisum]
Unigene7376_All	13.0476	35.577	1.4472	8.96e-12	1.56e-10	gi|193643642|ref|XP_001947199.1|	3e-38	PREDICTED: mitotic checkpoint protein BUB3-like [Acyrthosiphon pisum]
Unigene18630_All	9.9927	4.9617	-1.01	9.11e-12	1.58e-10	gi|442615302|ref|NP_001259277.1|	3e-90	CG34417, isoform O [Drosophila melanogaster] >gi|440216476|gb|AGB95122.1| CG34417, isoform O [Drosophila melanogaster]
Unigene30940_All	19.2618	8.0565	-1.2575	9.15e-12	1.59e-10	--	--	--
Unigene4910_All	3.6637	15.814	2.1098	9.42e-12	1.64e-10	--	--	--
Unigene11361_All	2.7739	9.4741	1.7721	9.91e-12	1.72e-10	--	--	--
Unigene5211_All	1.6789	13.3641	2.9928	1e-11	1.73e-10	gi|397484228|ref|XP_003813279.1|	3e-10	PREDICTED: uncharacterized protein LOC100974419 [Pan paniscus]
Unigene15224_All	18.5926	2.8454	-2.708	1.02e-11	1.77e-10	gi|90820038|gb|ABD98776.1|	2e-19	putative small heat shock protein [Graphocephala atropunctata]
Unigene9527_All	6.8787	2.6208	-1.3921	1.03e-11	1.78e-10	gi|328701184|ref|XP_003241518.1|	8e-14	PREDICTED: hypothetical protein LOC100572758 [Acyrthosiphon pisum]
Unigene5460_All	0.9511	12.4845	3.7144	1.04e-11	1.81e-10	--	--	--
Unigene13619_All	32.7111	10.3634	-1.6583	1.05e-11	1.81e-10	--	--	--
Unigene29389_All	16.0099	4.9531	-1.6926	1.09e-11	1.88e-10	gi|240849314|ref|NP_001155507.1|	5e-40	cuticular protein 58 precursor [Acyrthosiphon pisum] >gi|239792554|dbj|BAH72607.1| ACYPI003073 [Acyrthosiphon pisum]
Unigene25363_All	6.0832	1.8583	-1.7108	1.11e-11	1.91e-10	gi|350421365|ref|XP_003492819.1|	1e-06	PREDICTED: hypothetical protein LOC100742799 [Bombus impatiens]
Unigene23610_All	7.7028	22.3744	1.5384	1.18e-11	2.03e-10	--	--	--
Unigene23798_All	24.7965	4.8887	-2.3426	1.27e-11	2.18e-10	--	--	--
Unigene15835_All	4.103	9.1678	1.1599	1.27e-11	2.19e-10	gi|328702297|ref|XP_001948368.2|	1e-78	PREDICTED: testis-expressed sequence 10 protein homolog [Acyrthosiphon pisum]
Unigene3946_All	10.1966	2.5438	-2.003	1.28e-11	2.2e-10	--	--	--
Unigene9333_All	4.0637	8.4894	1.0629	1.32e-11	2.26e-10	gi|357616722|gb|EHJ70364.1|	0	hypothetical protein KGM_13654 [Danaus plexippus]
Unigene8511_All	2.2539	15.3599	2.7687	1.32e-11	2.27e-10	--	--	--
Unigene1263_All	20.1906	4.5594	-2.1468	1.41e-11	2.41e-10	--	--	--
Unigene31180_All	22.5098	7.4177	-1.6015	1.42e-11	2.42e-10	--	--	--
Unigene2958_All	5.463	26.926	2.3012	1.43e-11	2.44e-10	--	--	--
Unigene19385_All	2.375	7.0568	1.5711	1.44e-11	2.46e-10	gi|380018094|ref|XP_003692971.1|	6e-29	PREDICTED: uncharacterized protein LOC100871884 [Apis florea]
Unigene24285_All	6.1112	0	-12.5772	1.57e-11	2.68e-10	--	--	--
Unigene17872_All	1.3757	15.0617	3.4526	1.6e-11	2.74e-10	--	--	--
Unigene22660_All	0.4029	4.4108	3.4525	1.6e-11	2.73e-10	gi|345486845|ref|XP_001607343.2|	1e-15	PREDICTED: zinc finger protein 778-like [Nasonia vitripennis]
Unigene26852_All	0.6085	6.6619	3.4526	1.6e-11	2.73e-10	--	--	--
Unigene32313_All	15.0045	1.4451	-3.3762	1.64e-11	2.8e-10	--	--	--
Unigene32624_All	25.0547	7.714	-1.6995	1.65e-11	2.81e-10	--	--	--
Unigene32759_All	37.7859	17.9494	-1.0739	1.68e-11	2.85e-10	--	--	--
Unigene17544_All	0	5.9007	12.5267	1.68e-11	2.85e-10	--	--	--
Unigene3100_All	10.0985	1.9262	-2.3903	1.7e-11	2.89e-10	gi|270016838|gb|EFA13284.1|	5e-11	hypothetical protein TcasGA2_TC010304 [Tribolium castaneum]
Unigene9552_All	3.7162	1.2797	-1.538	1.75e-11	2.97e-10	gi|328708386|ref|XP_001942633.2|	1e-13	PREDICTED: multiple PDZ domain protein-like [Acyrthosiphon pisum]
Unigene23904_All	0.1642	6.7876	5.3694	1.76e-11	2.99e-10	gi|307205113|gb|EFN83578.1|	1e-06	hypothetical protein EAI_05327 [Harpegnathos saltator]
Unigene36380_All	0.2907	12.0162	5.3693	1.76e-11	2.99e-10	--	--	--
Unigene39117_All	0.1997	8.2538	5.3692	1.76e-11	2.98e-10	gi|148670206|gb|EDL02153.1|	2e-32	mCG10536 [Mus musculus]
Unigene42239_All	0.0901	3.7246	5.3694	1.76e-11	2.98e-10	--	--	--
Unigene23757_All	7.9579	1.3855	-2.522	1.79e-11	3.04e-10	--	--	--
Unigene15827_All	7.0605	3.2974	-1.0984	1.83e-11	3.1e-10	gi|328700776|ref|XP_003241380.1|	2e-124	PREDICTED: hypothetical protein LOC100573316 [Acyrthosiphon pisum]
Unigene2983_All	104.633	51.6714	-1.0179	1.84e-11	3.11e-10	gi|260797277|ref|XP_002593630.1|	9e-07	hypothetical protein BRAFLDRAFT_284130 [Branchiostoma floridae] >gi|229278856|gb|EEN49641.1| hypothetical protein BRAFLDRAFT_284130 [Branchiostoma floridae]
Unigene28301_All	3.7394	9.8141	1.392	1.86e-11	3.15e-10	gi|345480052|ref|XP_001606087.2|	2e-62	PREDICTED: zinc finger and BTB domain-containing protein 17-like [Nasonia vitripennis]
Unigene18851_All	1.4985	6.6963	2.1598	1.96e-11	3.31e-10	gi|242014859|ref|XP_002428100.1|	8e-18	conserved hypothetical protein [Pediculus humanus corporis] >gi|212512631|gb|EEB15362.1| conserved hypothetical protein [Pediculus humanus corporis]
Unigene6401_All	4.3841	1.4406	-1.6056	2.16e-11	3.64e-10	gi|242010749|ref|XP_002426121.1|	4e-80	conserved hypothetical protein [Pediculus humanus corporis] >gi|212510168|gb|EEB13383.1| conserved hypothetical protein [Pediculus humanus corporis]
Unigene8778_All	8.606	1.9643	-2.1313	2.23e-11	3.76e-10	gi|66500183|ref|XP_397111.2|	1e-151	PREDICTED: f-box/LRR-repeat protein 2-like isoform 1 [Apis mellifera] >gi|380028567|ref|XP_003697967.1| PREDICTED: F-box/LRR-repeat protein 2-like [Apis florea]
Unigene18622_All	2.7566	6.0688	1.1385	2.26e-11	3.81e-10	gi|328711363|ref|XP_001946669.2|	3e-46	PREDICTED: zinc finger protein 845-like [Acyrthosiphon pisum]
Unigene15824_All	1.9937	6.4476	1.6933	2.3e-11	3.87e-10	gi|383863075|ref|XP_003707008.1|	4e-94	PREDICTED: ribonucleases P/MRP protein subunit POP1-like [Megachile rotundata]
Unigene2706_All	0.3853	8.6096	4.4819	2.31e-11	3.89e-10	gi|328712775|ref|XP_003244902.1|	5e-16	PREDICTED: putative gustatory receptor 64f-like [Acyrthosiphon pisum]
Unigene3783_All	0.9007	4.2488	2.2379	2.31e-11	3.89e-10	gi|281209373|gb|EFA83541.1|	7e-07	hypothetical protein PPL_02606 [Polysphondylium pallidum PN500]
Unigene41726_All	0.7367	11.7971	4.0012	2.35e-11	3.95e-10	--	--	--
Unigene43157_All	0.9469	4.6047	2.2818	2.47e-11	4.15e-10	gi|291461591|dbj|BAI83430.1|	0	sugar transporter 16 [Nilaparvata lugens]
Unigene1194_All	12.3071	5.5609	-1.1461	2.48e-11	4.16e-10	gi|307211347|gb|EFN87487.1|	3e-64	Tubulin--tyrosine ligase-like protein 8 [Harpegnathos saltator]
Unigene28786_All	9.5212	2.7059	-1.815	2.5e-11	4.19e-10	--	--	--
Unigene25307_All	4.9824	11.5121	1.2082	2.51e-11	4.2e-10	gi|380021906|ref|XP_003694797.1|	2e-148	PREDICTED: LOW QUALITY PROTEIN: replication factor C subunit 3-like [Apis florea]
Unigene13300_All	16.5167	6.0325	-1.4531	2.58e-11	4.32e-10	gi|328724040|ref|XP_001951951.2|	2e-19	PREDICTED: hypothetical protein LOC100164298 [Acyrthosiphon pisum]
Unigene464_All	2.5723	7.0303	1.4505	2.64e-11	4.41e-10	gi|291461567|dbj|BAI83418.1|	0	sugar transporter 4 [Nilaparvata lugens]
Unigene31305_All	17.4383	8.4769	-1.0407	2.66e-11	4.43e-10	gi|46561748|gb|AAT01079.1|	1e-15	putative delta-9 desaturase 1 [Homalodisca vitripennis]
Unigene764_All	2.9074	8.7847	1.5953	2.68e-11	4.48e-10	gi|328703346|ref|XP_001944066.2|	1e-11	PREDICTED: hypothetical protein LOC100165935 isoform 1 [Acyrthosiphon pisum] >gi|328703348|ref|XP_003242174.1| PREDICTED: hypothetical protein LOC100165935 isoform 2 [Acyrthosiphon pisum]
Unigene6912_All	2.611	0.3241	-3.0101	2.7e-11	4.49e-10	gi|298204367|gb|ADI61832.1|	1e-131	endonuclease-reverse transcriptase [Bombyx mori]
Unigene27684_All	0.7149	3.7274	2.3824	2.71e-11	4.52e-10	gi|345485558|ref|XP_001604464.2|	2e-136	PREDICTED: farnesyl pyrophosphate synthase-like [Nasonia vitripennis]
Unigene11478_All	1.0836	6.4567	2.575	2.73e-11	4.54e-10	--	--	--
Unigene7176_All	1.2821	7.6391	2.5749	2.73e-11	4.54e-10	gi|242246997|ref|NP_001156315.1|	5e-57	ryanodine receptor-like [Acyrthosiphon pisum] >gi|239790070|dbj|BAH71620.1| ACYPI010034 [Acyrthosiphon pisum]
Unigene8452_All	19.8263	7.1915	-1.4631	2.76e-11	4.58e-10	--	--	--
Unigene18841_All	2.0722	5.9265	1.516	2.78e-11	4.63e-10	gi|270010355|gb|EFA06803.1|	1e-54	hypothetical protein TcasGA2_TC009742 [Tribolium castaneum]
Unigene13299_All	28.4097	10.7095	-1.4075	2.8e-11	4.65e-10	gi|389610711|dbj|BAM18967.1|	1e-16	cuticular protein PpolCPH18 [Papilio polytes]
Unigene13759_All	8.6641	19.0715	1.1383	2.86e-11	4.75e-10	--	--	--
Unigene16203_All	5.6735	1.0008	-2.5031	2.95e-11	4.9e-10	gi|389608145|dbj|BAM17684.1|	5e-23	cuticular protein PxutCPR32 [Papilio xuthus]
Unigene20223_All	4.0572	0.7157	-2.5031	2.95e-11	4.89e-10	gi|123530|sp|P04929.1|HRPX_PLALO	1e-13	RecName: Full=Histidine-rich glycoprotein; Flags: Precursor >gi|9999|emb|CAA25698.1| histidine-rich protein [Plasmodium lophurae] >gi|224316|prf||1101401A protein,His rich
Unigene2726_All	16.7025	7.1483	-1.2244	3.03e-11	5.02e-10	--	--	--
Unigene15808_All	6.0454	12.4272	1.0396	3.03e-11	5.03e-10	gi|345492746|ref|XP_001599692.2|	5e-76	PREDICTED: protein AATF-like [Nasonia vitripennis]
Unigene11151_All	1.3017	13.9606	3.4229	3.09e-11	5.12e-10	--	--	--
Unigene22173_All	11.477	5.7091	-1.0074	3.2e-11	5.29e-10	gi|328717283|ref|XP_001951143.2|	6e-124	PREDICTED: putative inorganic phosphate cotransporter-like [Acyrthosiphon pisum]
Unigene32436_All	18.8717	4.9126	-1.9417	3.28e-11	5.41e-10	--	--	--
Unigene33317_All	52.3148	16.9538	-1.6256	3.41e-11	5.62e-10	--	--	--
Unigene1626_All	19.2457	8.3265	-1.2088	3.41e-11	5.63e-10	--	--	--
Unigene25714_All	29.6914	10.9866	-1.4343	3.46e-11	5.71e-10	--	--	--
Unigene10828_All	2.1752	5.3666	1.3029	3.69e-11	6.08e-10	gi|242015079|ref|XP_002428202.1|	5e-34	RAB6-interacting protein, putative [Pediculus humanus corporis] >gi|212512754|gb|EEB15464.1| RAB6-interacting protein, putative [Pediculus humanus corporis]
Unigene31138_All	7.4182	1.3813	-2.425	3.69e-11	6.08e-10	--	--	--
Unigene28476_All	1.6881	6.035	1.838	3.82e-11	6.28e-10	gi|270004099|gb|EFA00547.1|	3e-76	hypothetical protein TcasGA2_TC003413 [Tribolium castaneum]
Unigene25190_All	8.3119	19.8815	1.2582	4.14e-11	6.81e-10	--	--	--
Unigene7926_All	2.8749	8.0295	1.4818	4.2e-11	6.9e-10	gi|156537524|ref|XP_001607478.1|	1e-89	PREDICTED: phosphatidylserine decarboxylase proenzyme-like [Nasonia vitripennis]
Unigene37140_All	2.7907	0.682	-2.0328	4.22e-11	6.93e-10	gi|193659690|ref|XP_001950251.1|	0	PREDICTED: 6-phosphofructokinase-like isoform 1 [Acyrthosiphon pisum]
Unigene38766_All	0.824	7.6717	3.2188	4.24e-11	6.96e-10	--	--	--
Unigene8381_All	0.5693	5.3003	3.2188	4.24e-11	6.96e-10	gi|449688674|ref|XP_004211812.1|	1e-82	PREDICTED: jerky protein homolog-like [Hydra magnipapillata]
Unigene13696_All	3.2697	9.2784	1.5047	4.26e-11	6.99e-10	gi|193702269|ref|XP_001948634.1|	1e-131	PREDICTED: replication factor C subunit 4-like [Acyrthosiphon pisum]
Unigene28011_All	3.951	8.0068	1.019	4.31e-11	7.06e-10	gi|328705656|ref|XP_001947002.2|	1e-71	PREDICTED: mitogen-activated protein kinase kinase kinase kinase 3-like isoform 1 [Acyrthosiphon pisum]
Unigene5193_All	2.3092	11.4481	2.3096	4.55e-11	7.44e-10	--	--	--
Unigene32428_All	8.0577	1.0164	-2.9869	4.61e-11	7.55e-10	--	--	--
Unigene39970_All	0.1924	4.1923	4.4456	4.67e-11	7.63e-10	gi|91089117|ref|XP_972346.1|	1e-26	PREDICTED: similar to pickpocket [Tribolium castaneum]
Unigene12940_All	0.4395	2.2584	2.3614	4.76e-11	7.77e-10	gi|328710400|ref|XP_001949701.2|	8e-155	PREDICTED: solute carrier organic anion transporter family member 4C1-like [Acyrthosiphon pisum]
Unigene16139_All	0.8865	4.5558	2.3615	4.76e-11	7.77e-10	gi|270009529|gb|EFA05977.1|	2e-77	hypothetical protein TcasGA2_TC008803 [Tribolium castaneum]
Unigene23678_All	1.3431	7.8778	2.5522	4.89e-11	7.97e-10	gi|270001363|gb|EEZ97810.1|	3e-36	hypothetical protein TcasGA2_TC000174 [Tribolium castaneum]
Unigene14364_All	2.4095	12.8824	2.4186	4.9e-11	7.98e-10	--	--	--
Unigene35706_All	5.4241	0.1443	-5.2322	4.91e-11	8.01e-10	--	--	--
Unigene7586_All	1.1199	6.2555	2.4818	4.95e-11	8.06e-10	gi|380014484|ref|XP_003691261.1|	4e-58	PREDICTED: elongation of very long chain fatty acids protein 7-like, partial [Apis florea]
Unigene39886_All	2.1649	6.6659	1.6225	4.96e-11	8.08e-10	gi|322802344|gb|EFZ22740.1|	2e-167	hypothetical protein SINV_15802 [Solenopsis invicta]
Unigene20114_All	5.9546	12.9174	1.1172	5.02e-11	8.16e-10	--	--	--
Unigene35738_All	5.4808	1.4407	-1.9276	5.06e-11	8.23e-10	gi|242020344|ref|XP_002430615.1|	1e-114	glycoprotein 3-alpha-L-fucosyltransferase A, putative [Pediculus humanus corporis] >gi|212515787|gb|EEB17877.1| glycoprotein 3-alpha-L-fucosyltransferase A, putative [Pediculus humanus corporis]
Unigene15971_All	3.9782	10.9853	1.4654	5.13e-11	8.34e-10	gi|328708813|ref|XP_001952222.2|	9e-28	PREDICTED: geminin-like isoform 1 [Acyrthosiphon pisum] >gi|328708815|ref|XP_003243805.1| PREDICTED: geminin-like isoform 2 [Acyrthosiphon pisum]
Unigene24736_All	2.393	6.608	1.4654	5.13e-11	8.33e-10	gi|18497296|ref|NP_569729.1|	1e-26	synaptojanin, isoform B [Drosophila melanogaster] >gi|24657576|ref|NP_726155.1| synaptojanin, isoform A [Drosophila melanogaster] >gi|386768412|ref|NP_001246454.1| synaptojanin, isoform C [Drosophila melanogaster] >gi|7291368|gb|AAF46796.1| synaptojanin, isoform A [Drosophila melanogaster] >gi|10727028|gb|AAG22194.1| synaptojanin, isoform B [Drosophila melanogaster] >gi|54650882|gb|AAV37020.1| GH…
Unigene28042_All	4.8567	1.8641	-1.3815	5.25e-11	8.53e-10	gi|340727702|ref|XP_003402177.1|	6e-65	PREDICTED: hypothetical protein LOC100650582 [Bombus terrestris]
Unigene18499_All	2.4737	0.5055	-2.2909	5.34e-11	8.67e-10	gi|328724727|ref|XP_001948545.2|	6e-72	PREDICTED: hypothetical protein LOC100162954 [Acyrthosiphon pisum]
Unigene26992_All	6.2088	20.2312	1.7042	5.36e-11	8.7e-10	--	--	--
Unigene21472_All	0.7987	6.6285	3.053	5.39e-11	8.74e-10	gi|340713315|ref|XP_003395190.1|	9e-18	PREDICTED: LOW QUALITY PROTEIN: kinetochore-associated protein 1-like [Bombus terrestris]
Unigene44549_All	1.5275	12.6769	3.053	5.39e-11	8.73e-10	--	--	--
Unigene2749_All	3.8726	0	-11.9191	5.64e-11	9.13e-10	--	--	--
Unigene41910_All	2.9812	0	-11.5417	5.64e-11	9.12e-10	--	--	--
Unigene16132_All	4.0841	1.6024	-1.3498	5.84e-11	9.44e-10	gi|328725200|ref|XP_003248383.1|	1e-160	PREDICTED: hypothetical protein LOC100166736 isoform 2 [Acyrthosiphon pisum]
Unigene24303_All	3.0658	12.1306	1.9843	5.85e-11	9.45e-10	gi|74853180|sp|Q54KX0.1|GTAN_DICDI	8e-06	RecName: Full=GATA zinc finger domain-containing protein 14
Unigene30497_All	8.419	20.827	1.3067	5.86e-11	9.47e-10	--	--	--
Unigene9512_All	4.9858	10.6245	1.0915	6.01e-11	9.69e-10	gi|345483028|ref|XP_001605003.2|	1e-12	PREDICTED: hypothetical protein LOC100121386 isoform 1 [Nasonia vitripennis]
Unigene877_All	1.8221	6.7856	1.8969	6.21e-11	1e-09	gi|345488220|ref|XP_001605911.2|	7e-58	PREDICTED: pancreatic lipase-related protein 2-like [Nasonia vitripennis]
Unigene15146_All	3.8594	17.2468	2.1599	6.26e-11	1.01e-09	--	--	--
Unigene28189_All	0.7216	5.4419	2.9148	6.45e-11	1.04e-09	--	--	--
Unigene42879_All	1.7933	13.5231	2.9147	6.45e-11	1.04e-09	--	--	--
Unigene28661_All	2.8036	9.2176	1.7171	6.48e-11	1.04e-09	gi|383865474|ref|XP_003708198.1|	8e-33	PREDICTED: DNA repair protein XRCC2-like [Megachile rotundata]
Unigene32359_All	8.3407	2.0598	-2.0177	6.6e-11	1.06e-09	--	--	--
Unigene25216_All	1.8921	7.6283	2.0114	6.69e-11	1.07e-09	--	--	--
Unigene16819_All	6.8584	2.947	-1.2186	7.01e-11	1.13e-09	--	--	--
Unigene732_All	4.8132	9.9032	1.0409	7.03e-11	1.13e-09	gi|383854422|ref|XP_003702720.1|	0	PREDICTED: uncharacterized protein LOC100882585 [Megachile rotundata]
Unigene29114_All	3.6512	12.4923	1.7746	7.05e-11	1.13e-09	gi|198450911|ref|XP_001358177.2|	4e-14	GA19308 [Drosophila pseudoobscura pseudoobscura] >gi|198131248|gb|EAL27314.2| GA19308 [Drosophila pseudoobscura pseudoobscura]
Unigene20611_All	2.0646	7.8068	1.9189	7.25e-11	1.16e-09	gi|383863219|ref|XP_003707079.1|	1e-28	PREDICTED: uncharacterized protein LOC100876104 [Megachile rotundata]
Unigene9504_All	5.9668	13.2613	1.1522	7.39e-11	1.18e-09	gi|345492066|ref|XP_001601351.2|	3e-56	PREDICTED: hypothetical protein LOC100116995 [Nasonia vitripennis]
Unigene1426_All	9.6972	21.7863	1.1678	7.41e-11	1.18e-09	gi|307181592|gb|EFN69132.1|	9e-09	Apolipoprotein D [Camponotus floridanus]
Unigene12333_All	0	9.2205	13.1706	7.53e-11	1.2e-09	--	--	--
Unigene27017_All	0	9.8246	13.2622	7.53e-11	1.2e-09	--	--	--
Unigene12654_All	3.8554	9.174	1.2507	7.6e-11	1.21e-09	gi|328785451|ref|XP_623432.3|	3e-88	PREDICTED: poly(A)-specific ribonuclease PARN-like domain-containing protein 1-like [Apis mellifera]
Unigene20019_All	7.4196	15.4875	1.0617	7.74e-11	1.24e-09	gi|307192394|gb|EFN75629.1|	1e-63	Cation transport regulator-like protein 1 [Harpegnathos saltator]
Unigene27369_All	10.587	1.3573	-2.9635	7.88e-11	1.26e-09	--	--	--
Unigene32060_All	11.5097	1.4756	-2.9635	7.88e-11	1.26e-09	--	--	--
Unigene6343_All	2.2532	6.4806	1.5242	8.15e-11	1.3e-09	gi|167521253|ref|XP_001744965.1|	9e-07	hypothetical protein [Monosiga brevicollis MX1] >gi|163776579|gb|EDQ90198.1| predicted protein [Monosiga brevicollis MX1]
Unigene235_All	9.4111	3.8068	-1.3058	8.18e-11	1.3e-09	gi|328707199|ref|XP_001944450.2|	1e-20	PREDICTED: hypothetical protein LOC100159113 [Acyrthosiphon pisum]
Unigene7139_All	33.7724	15.9629	-1.0811	8.29e-11	1.32e-09	--	--	--
Unigene18711_All	3.9237	8.8657	1.176	8.32e-11	1.32e-09	--	--	--
Unigene7068_All	1.0055	6.1272	2.6073	8.5e-11	1.35e-09	gi|340715043|ref|XP_003396030.1|	8e-74	PREDICTED: extracellular domains-containing protein CG31004-like [Bombus terrestris]
Unigene19290_All	1.0461	5.5094	2.3969	8.62e-11	1.37e-09	gi|244790117|ref|NP_001156460.1|	1e-17	spindle and KT associated 1 [Acyrthosiphon pisum]
Unigene19862_All	1.808	6.5648	1.8604	8.66e-11	1.37e-09	gi|332030326|gb|EGI70069.1|	2e-37	Ribonucleases P/MRP protein subunit POP1 [Acromyrmex echinatior]
Unigene23077_All	0.5028	2.7654	2.4594	8.78e-11	1.39e-09	gi|296486796|tpg|DAA28909.1|	8e-06	TPA: centromere protein E, 312kDa [Bos taurus]
Unigene5430_All	9.4479	0.2574	-5.1979	9.11e-11	1.44e-09	gi|355746920|gb|EHH51534.1|	1e-06	hypothetical protein EGM_10925, partial [Macaca fascicularis]
Unigene26880_All	0.3282	5.0109	3.9324	9.24e-11	1.46e-09	gi|395749182|ref|XP_003778899.1|	1e-07	PREDICTED: putative keratin-associated protein 10-like ENSP00000375147-like [Pongo abelii]
Unigene42185_All	0.6512	9.9425	3.9324	9.24e-11	1.46e-09	--	--	--
Unigene7712_All	5.7375	14.2339	1.3108	9.32e-11	1.47e-09	gi|242025586|ref|XP_002433205.1|	9e-34	conserved hypothetical protein [Pediculus humanus corporis] >gi|212518746|gb|EEB20467.1| conserved hypothetical protein [Pediculus humanus corporis]
Unigene10279_All	0.1404	2.9799	4.4076	9.43e-11	1.49e-09	gi|189521202|ref|XP_001921732.1|	3e-08	PREDICTED: hypothetical protein LOC100147904 [Danio rerio]
Unigene24320_All	0.3331	7.0698	4.4076	9.43e-11	1.49e-09	--	--	--
Unigene33013_All	5.0842	1.0949	-2.2152	9.94e-11	1.57e-09	gi|195354178|ref|XP_002043577.1|	3e-07	GM19583 [Drosophila sechellia] >gi|194127745|gb|EDW49788.1| GM19583 [Drosophila sechellia]
Unigene33429_All	32.6703	7.036	-2.2152	9.94e-11	1.57e-09	--	--	--
Unigene5099_All	0.6113	4.9759	3.025	1.01e-10	1.59e-09	gi|389594453|ref|XP_003722449.1|	6e-06	proteophosphoglycan 5 [Leishmania major strain Friedlin] >gi|323363677|emb|CBZ12682.1| proteophosphoglycan 5 [Leishmania major strain Friedlin]
Unigene25403_All	9.5677	19.7336	1.0444	1.02e-10	1.61e-09	--	--	--
Unigene3113_All	1.5133	3.1682	1.066	1.12e-10	1.77e-09	gi|350424823|ref|XP_003493924.1|	0	PREDICTED: hypothetical protein LOC100747229 [Bombus impatiens]
Unigene26506_All	45.4628	14.9148	-1.6079	1.13e-10	1.78e-09	--	--	--
Unigene20438_All	4.4395	9.6665	1.1226	1.15e-10	1.81e-09	gi|339765126|gb|AEK01114.1|	0	cytochrome P450 CYP418A1 [Nilaparvata lugens]
Unigene18525_All	3.452	7.9455	1.2027	1.16e-10	1.83e-09	gi|260807583|ref|XP_002598588.1|	2e-83	hypothetical protein BRAFLDRAFT_118340 [Branchiostoma floridae] >gi|229283861|gb|EEN54600.1| hypothetical protein BRAFLDRAFT_118340 [Branchiostoma floridae]
Unigene7453_All	8.4726	2.7481	-1.6244	1.17e-10	1.84e-09	gi|270008070|gb|EFA04518.1|	2e-10	hypothetical protein TcasGA2_TC016313 [Tribolium castaneum]
Unigene28218_All	1.4117	5.0032	1.8254	1.19e-10	1.87e-09	gi|123434429|ref|XP_001308810.1|	2e-06	hypothetical protein [Trichomonas vaginalis G3] >gi|121890508|gb|EAX95880.1| hypothetical protein TVAG_008910 [Trichomonas vaginalis G3]
Unigene42097_All	1.2955	9.5888	2.8878	1.19e-10	1.87e-09	--	--	--
Unigene28922_All	44.8097	19.5111	-1.1995	1.2e-10	1.87e-09	--	--	--
Unigene32528_All	23.5706	6.4542	-1.8687	1.24e-10	1.94e-09	--	--	--
Unigene24693_All	10.0135	3.0861	-1.6981	1.29e-10	2.01e-09	--	--	--
Unigene33039_All	11.4836	3.5392	-1.6981	1.29e-10	2.01e-09	--	--	--
Unigene14457_All	0.6372	4.3502	2.7713	1.35e-10	2.1e-09	gi|123433324|ref|XP_001308593.1|	3e-08	hypothetical protein [Trichomonas vaginalis G3] >gi|121890281|gb|EAX95663.1| hypothetical protein TVAG_168690 [Trichomonas vaginalis G3]
Unigene15412_All	1.0318	5.1487	2.319	1.45e-10	2.26e-09	gi|326665141|ref|XP_699190.3|	3e-11	PREDICTED: centrosome and spindle pole-associated protein 1 [Danio rerio]
Unigene9979_All	0.7805	3.8949	2.3191	1.45e-10	2.26e-09	gi|383857497|ref|XP_003704241.1|	1e-115	PREDICTED: splicing factor 3B subunit 4-like [Megachile rotundata]
Unigene13962_All	24.004	10.805	-1.1516	1.46e-10	2.27e-09	--	--	--
Unigene31312_All	12.6393	1.4864	-3.088	1.48e-10	2.3e-09	--	--	--
Unigene9615_All	4.7467	1.856	-1.3547	1.49e-10	2.31e-09	gi|156538218|ref|XP_001601888.1|	3e-120	PREDICTED: transcriptional activator protein Pur-alpha-like [Nasonia vitripennis]
Unigene21810_All	3.4771	7.7265	1.1519	1.5e-10	2.32e-09	gi|91091444|ref|XP_972566.1|	0	PREDICTED: similar to succinate semialdehyde dehydrogenase, mitochondrial [Tribolium castaneum] >gi|270000977|gb|EEZ97424.1| hypothetical protein TcasGA2_TC011254 [Tribolium castaneum]
Unigene1729_All	0.5021	4.4878	3.16	1.53e-10	2.37e-09	gi|345479230|ref|XP_001604494.2|	2e-40	PREDICTED: WD repeat-containing protein 59-like isoform 1 [Nasonia vitripennis]
Unigene38762_All	1.2068	10.7862	3.1599	1.53e-10	2.36e-09	--	--	--
Unigene40861_All	0.3501	13.2972	5.2472	1.54e-10	2.39e-09	--	--	--
Unigene5203_All	0.0554	2.1043	5.2473	1.54e-10	2.39e-09	gi|237838763|ref|XP_002368679.1|	9e-06	voltage gated chloride channel domain-containing protein [Toxoplasma gondii ME49] >gi|211966343|gb|EEB01539.1| voltage gated chloride channel domain-containing protein [Toxoplasma gondii ME49]
Unigene12206_All	20.5665	4.4833	-2.1977	1.59e-10	2.45e-09	--	--	--
Unigene3684_All	0	2.4975	11.2863	1.59e-10	2.46e-09	gi|242010060|ref|XP_002425794.1|	6e-32	conserved hypothetical protein [Pediculus humanus corporis] >gi|212509727|gb|EEB13056.1| conserved hypothetical protein [Pediculus humanus corporis]
Unigene39782_All	0	7.1246	12.7986	1.59e-10	2.46e-09	gi|95102918|gb|ABF51400.1|	4e-08	tropomyosin isoform 6 [Bombyx mori]
Unigene32847_All	3.7684	0.5829	-2.6926	1.63e-10	2.52e-09	gi|328793329|ref|XP_624536.2|	9e-117	PREDICTED: hypothetical protein LOC552154 [Apis mellifera]
Unigene11184_All	16.1759	2.8398	-2.51	1.7e-10	2.63e-09	--	--	--
Unigene25300_All	2.6524	6.6104	1.3174	1.87e-10	2.87e-09	gi|328709314|ref|XP_001943464.2|	4e-17	PREDICTED: hypothetical protein LOC100163243 [Acyrthosiphon pisum]
Unigene4019_All	1.6692	13.3199	2.9964	1.89e-10	2.9e-09	--	--	--
Unigene14848_All	9.7432	3.0289	-1.6856	1.92e-10	2.95e-09	gi|270002008|gb|EEZ98455.1|	2e-134	hypothetical protein TcasGA2_TC000945 [Tribolium castaneum]
Unigene3552_All	1.8792	5.4118	1.526	1.93e-10	2.96e-09	gi|350419337|ref|XP_003492147.1|	3e-27	PREDICTED: TIMELESS-interacting protein-like [Bombus impatiens]
Unigene17204_All	3.2486	10.5677	1.7018	1.98e-10	3.04e-09	--	--	--
Unigene25609_All	30.8691	13.7947	-1.162	2.01e-10	3.09e-09	--	--	--
Unigene19757_All	20.2994	47.7441	1.2339	2.02e-10	3.09e-09	--	--	--
Unigene4825_All	3.2461	0	-11.6645	2.02e-10	3.1e-09	gi|345491703|ref|XP_003426688.1|	2e-07	PREDICTED: hypothetical protein LOC100678007 [Nasonia vitripennis]
Unigene724_All	1.0413	4.7904	2.2018	2.19e-10	3.35e-09	gi|239049311|ref|NP_001155055.1|	1e-35	E2F family member 8 [Nasonia vitripennis]
Unigene3697_All	0.2637	2.6512	3.3297	2.19e-10	3.35e-09	gi|328783980|ref|XP_395373.3|	4e-160	PREDICTED: protein smoothened [Apis mellifera]
Unigene13287_All	51.046	24.1861	-1.0776	2.34e-10	3.56e-09	--	--	--
Unigene14009_All	1.2279	5.8299	2.2473	2.37e-10	3.61e-09	gi|242003102|ref|XP_002422610.1|	1e-32	Cellular tumor antigen p53, putative [Pediculus humanus corporis] >gi|212505411|gb|EEB09872.1| Cellular tumor antigen p53, putative [Pediculus humanus corporis]
Unigene43216_All	1.8544	6.0895	1.7154	2.4e-10	3.66e-09	gi|350422599|ref|XP_003493223.1|	3e-12	PREDICTED: hypothetical protein LOC100742354 [Bombus impatiens]
Unigene10162_All	13.7338	6.1831	-1.1513	2.46e-10	3.75e-09	--	--	--
Unigene14600_All	2.8238	13.8807	2.2974	2.53e-10	3.84e-09	--	--	--
Unigene6386_All	3.9324	0.3515	-3.4838	2.57e-10	3.9e-09	gi|444727028|gb|ELW67537.1|	9e-67	Cell surface glycoprotein 1 [Tupaia chinensis]
Unigene27643_All	17.0524	3.3468	-2.3491	2.59e-10	3.93e-09	--	--	--
Unigene10167_All	6.9044	14.481	1.0686	2.6e-10	3.95e-09	gi|187610693|gb|ACD13595.1|	6e-100	mitotic checkpoint protein [Penaeus monodon]
Unigene5940_All	0.492	3.0782	2.6454	2.64e-10	4.01e-09	gi|307180025|gb|EFN68101.1|	1e-125	UDP-glucose:glycoprotein glucosyltransferase [Camponotus floridanus]
Unigene27979_All	4.2925	9.079	1.0807	2.71e-10	4.1e-09	gi|347969856|ref|XP_311702.5|	2e-101	AGAP003417-PA [Anopheles gambiae str. PEST] >gi|347969858|ref|XP_003436474.1| AGAP003417-PB [Anopheles gambiae str. PEST] >gi|333467621|gb|EAA07272.5| AGAP003417-PA [Anopheles gambiae str. PEST] >gi|333467622|gb|EGK96624.1| AGAP003417-PB [Anopheles gambiae str. PEST]
Unigene27407_All	8.5982	2.7678	-1.6353	2.72e-10	4.13e-09	gi|328708213|ref|XP_001943786.2|	8e-109	PREDICTED: hypothetical protein LOC100159519 [Acyrthosiphon pisum]
Unigene29005_All	3.8713	16.2189	2.0668	2.74e-10	4.15e-09	--	--	--
Unigene427_All	0.3618	1.9277	2.4136	2.74e-10	4.15e-09	gi|326670529|ref|XP_001333344.3|	6e-94	PREDICTED: AMY-1-associating protein expressed in testis 1 [Danio rerio]
Unigene16579_All	0.4053	3.5465	3.1293	2.88e-10	4.36e-09	gi|193690647|ref|XP_001947756.1|	1e-31	PREDICTED: protein HIRA homolog isoform 1 [Acyrthosiphon pisum] >gi|328721774|ref|XP_003247402.1| PREDICTED: protein HIRA homolog isoform 2 [Acyrthosiphon pisum]
Unigene42551_All	0.786	6.8784	3.1295	2.88e-10	4.36e-09	--	--	--
Unigene35717_All	12.9226	3.996	-1.6933	2.92e-10	4.4e-09	--	--	--
Unigene11198_All	2.8854	0.1499	-4.2667	2.95e-10	4.45e-09	gi|270003309|gb|EEZ99756.1|	1e-46	hypothetical protein TcasGA2_TC002528 [Tribolium castaneum]
Unigene19531_All	26.0549	7.8162	-1.737	2.98e-10	4.5e-09	--	--	--
Unigene30960_All	8.5557	0.2451	-5.1254	3.12e-10	4.7e-09	--	--	--
Unigene35550_All	8.4654	0.2425	-5.1255	3.12e-10	4.7e-09	--	--	--
Unigene42797_All	8.3989	0.2406	-5.1255	3.12e-10	4.7e-09	gi|118787681|ref|XP_316209.3|	3e-18	AGAP006149-PA [Anopheles gambiae str. PEST] >gi|116126918|gb|EAA11236.4| AGAP006149-PA [Anopheles gambiae str. PEST]
Unigene31415_All	8.8852	2.1021	-2.0796	3.13e-10	4.7e-09	--	--	--
Unigene39889_All	0.2021	7.4519	5.2045	3.18e-10	4.78e-09	--	--	--
Unigene42534_All	0.2254	8.3094	5.2042	3.18e-10	4.78e-09	gi|253757013|gb|ACT35307.1|	9e-18	SIFamide [Rhodnius prolixus]
Unigene11822_All	11.7248	1.7179	-2.7708	3.32e-10	4.99e-09	--	--	--
Unigene40136_All	0	13.1946	13.6877	3.37e-10	5.06e-09	--	--	--
Unigene6103_All	6.0136	2.0424	-1.558	3.44e-10	5.15e-09	gi|193629557|ref|XP_001950796.1|	1e-120	PREDICTED: inositol oxygenase-like [Acyrthosiphon pisum]
Unigene29832_All	0.8346	6.5268	2.9672	3.53e-10	5.28e-09	--	--	--
Unigene15743_All	2.3498	5.0117	1.0928	3.54e-10	5.3e-09	gi|307204028|gb|EFN82932.1|	6e-17	Eukaryotic translation initiation factor 4E transporter [Harpegnathos saltator]
Unigene43034_All	0.6427	9.3343	3.8603	3.61e-10	5.4e-09	--	--	--
Unigene9839_All	1.6603	4.8581	1.5489	3.66e-10	5.47e-09	gi|345492883|ref|XP_001601765.2|	4e-176	PREDICTED: ras-related GTP-binding protein D-like [Nasonia vitripennis]
Unigene27454_All	3.6231	16.429	2.1809	3.76e-10	5.61e-09	--	--	--
Unigene320_All	1.092	3.5491	1.7005	3.82e-10	5.69e-09	gi|270015141|gb|EFA11589.1|	1e-135	minichromosome maintenance complex component 10 [Tribolium castaneum]
Unigene36241_All	0.1001	2.0126	4.3295	3.83e-10	5.71e-09	--	--	--
Unigene44632_All	0.2671	5.3712	4.3298	3.83e-10	5.7e-09	gi|270002926|gb|EEZ99373.1|	4e-09	olfactory receptor 39 [Tribolium castaneum]
Unigene5043_All	0.3146	6.3263	4.3298	3.83e-10	5.7e-09	--	--	--
Unigene30449_All	5.4206	0	-12.4042	3.84e-10	5.71e-09	--	--	--
Unigene38360_All	9.4177	0	-13.2012	3.84e-10	5.71e-09	--	--	--
Unigene36866_All	10.3963	0.7575	-3.7787	3.96e-10	5.89e-09	--	--	--
Unigene29720_All	1.6921	6.8413	2.0155	4.06e-10	6.03e-09	--	--	--
Unigene3329_All	0.7556	5.3815	2.8323	4.07e-10	6.05e-09	gi|297280567|ref|XP_001115971.2|	1e-07	PREDICTED: hypothetical protein LOC720488, partial [Macaca mulatta]
Unigene1669_All	2.7139	12.6965	2.226	4.09e-10	6.07e-09	gi|194779416|ref|XP_001967880.1|	2e-62	GF22861 [Drosophila ananassae] >gi|194782354|ref|XP_001967919.1| GF18864 [Drosophila ananassae] >gi|190631425|gb|EDV44842.1| GF18864 [Drosophila ananassae] >gi|190631426|gb|EDV44843.1| GF22861 [Drosophila ananassae]
Unigene27807_All	2.4972	7.8914	1.66	4.09e-10	6.07e-09	gi|459174494|ref|XP_002123713.2|	4e-09	PREDICTED: uncharacterized protein LOC100183194 [Ciona intestinalis]
Unigene28091_All	1.8868	5.9625	1.66	4.09e-10	6.07e-09	gi|328778382|ref|XP_624482.3|	1e-56	PREDICTED: hypothetical protein LOC552100 [Apis mellifera]
Unigene27956_All	2.2492	0.4475	-2.3295	4.2e-10	6.22e-09	gi|189236219|ref|XP_971626.2|	2e-107	PREDICTED: similar to glucosyl/glucuronosyl transferases [Tribolium castaneum]
Unigene17470_All	0.6498	6.3885	3.2974	4.2e-10	6.23e-09	--	--	--
Unigene40029_All	3.5139	9.4678	1.43	4.2e-10	6.23e-09	gi|328696698|ref|XP_003240101.1|	5e-85	PREDICTED: zinc finger C4H2 domain-containing protein-like isoform 2 [Acyrthosiphon pisum]
Unigene9309_All	3.8794	9.3692	1.2721	4.29e-10	6.35e-09	gi|357611411|gb|EHJ67468.1|	1e-08	hypothetical protein KGM_03537 [Danaus plexippus]
Unigene3168_All	1.3385	4.1225	1.6229	4.3e-10	6.36e-09	gi|380027962|ref|XP_003697681.1|	0	PREDICTED: calpain-A-like [Apis florea]
Unigene24340_All	3.7179	9.2303	1.3119	4.37e-10	6.47e-09	gi|270003365|gb|EEZ99812.1|	1e-66	hypothetical protein TcasGA2_TC002592 [Tribolium castaneum]
Unigene44614_All	2.3195	11.2293	2.2754	4.39e-10	6.49e-09	--	--	--
Unigene801_All	2.096	7.9029	1.9147	4.39e-10	6.49e-09	--	--	--
Unigene12381_All	0.7119	2.5333	1.8313	4.42e-10	6.52e-09	gi|170051648|ref|XP_001861860.1|	5e-111	rasputin [Culex quinquefasciatus] >gi|167872816|gb|EDS36199.1| rasputin [Culex quinquefasciatus]
Unigene32039_All	9.6668	0.8816	-3.4548	4.52e-10	6.67e-09	--	--	--
Unigene32826_All	8.2099	0.7487	-3.4549	4.52e-10	6.67e-09	--	--	--
Unigene13983_All	5.7663	16.32	1.5009	4.53e-10	6.68e-09	gi|91077416|ref|XP_975391.1|	2e-33	PREDICTED: similar to AGAP001945-PA [Tribolium castaneum] >gi|270002125|gb|EEZ98572.1| hypothetical protein TcasGA2_TC001084 [Tribolium castaneum]
Unigene19160_All	26.7253	11.5093	-1.2154	4.59e-10	6.76e-09	--	--	--
Unigene37109_All	11.0774	2.0019	-2.4682	4.61e-10	6.78e-09	gi|6688881|emb|CAB65310.1|	1e-32	ferritin subunit (non-glycosylated) [Nilaparvata lugens]
Unigene12605_All	2.5207	5.8151	1.206	4.77e-10	7.02e-09	gi|242024302|ref|XP_002432567.1|	0	DNA ligase, putative [Pediculus humanus corporis] >gi|212518027|gb|EEB19829.1| DNA ligase, putative [Pediculus humanus corporis]
Unigene44538_All	2.2477	13.8112	2.6193	4.77e-10	7.02e-09	--	--	--
Unigene12887_All	16.1046	7.8666	-1.0337	4.92e-10	7.23e-09	gi|340722212|ref|XP_003399502.1|	2e-112	PREDICTED: elongation of very long chain fatty acids protein AAEL008004-like [Bombus terrestris]
Unigene22420_All	14.2756	6.1272	-1.2203	5.07e-10	7.44e-09	gi|8134678|sp|Q26473.1|SEM1A_SCHAM	2e-81	RecName: Full=Semaphorin-1A; AltName: Full=Fasciclin IV; AltName: Full=Fasciclin-4; AltName: Full=Semaphorin-I; Short=Sema I; Flags: Precursor >gi|160845|gb|AAA29808.1| fasciclin IV [Schistocerca americana]
Unigene13575_All	8.7724	3.1943	-1.4575	5.17e-10	7.58e-09	--	--	--
Unigene40026_All	4.6803	10.7259	1.1964	5.41e-10	7.92e-09	gi|359843278|gb|AEV89774.1|	4e-52	nuclear protein [Schistocerca gregaria]
Unigene32111_All	5.9059	2.484	-1.2495	5.44e-10	7.95e-09	gi|242004708|ref|XP_002423221.1|	6e-20	conserved hypothetical protein [Pediculus humanus corporis] >gi|212506192|gb|EEB10483.1| conserved hypothetical protein [Pediculus humanus corporis]
Unigene21613_All	0.8356	2.3337	1.4817	5.56e-10	8.12e-09	gi|328718522|ref|XP_003246504.1|	2e-09	PREDICTED: hypothetical protein LOC100164801 isoform 2 [Acyrthosiphon pisum]
Unigene32235_All	15.8232	7.599	-1.0582	5.57e-10	8.13e-09	--	--	--
Unigene16965_All	2.2157	7.3462	1.7292	5.59e-10	8.15e-09	gi|213512436|ref|NP_001133131.1|	2e-55	factor 8-associated gene a [Salmo salar] >gi|197632049|gb|ACH70748.1| factor 8-associated gene a [Salmo salar] >gi|223647132|gb|ACN10324.1| Factor VIII intron 22 protein [Salmo salar] >gi|223673005|gb|ACN12684.1| Factor VIII intron 22 protein [Salmo salar]
Unigene28318_All	2.3505	6.9587	1.5659	5.6e-10	8.16e-09	gi|332019918|gb|EGI60378.1|	1e-29	Putative helicase Mov10l1 [Acromyrmex echinatior]
Unigene9147_All	12.2177	5.5298	-1.1437	5.63e-10	8.2e-09	gi|170035237|ref|XP_001845477.1|	1e-154	aliphatic nitrilase [Culex quinquefasciatus] >gi|167877127|gb|EDS40510.1| aliphatic nitrilase [Culex quinquefasciatus]
Unigene32863_All	5.4844	1.0504	-2.3844	5.67e-10	8.26e-09	gi|345496218|ref|XP_001604083.2|	1e-41	PREDICTED: hypothetical protein LOC100120441 [Nasonia vitripennis]
Unigene24005_All	39.1564	18.2973	-1.0976	5.75e-10	8.37e-09	--	--	--
Unigene34884_All	11.6212	0.3417	-5.0879	5.78e-10	8.4e-09	--	--	--
Unigene28563_All	1.2825	4.4521	1.7955	6.02e-10	8.74e-09	gi|270016118|gb|EFA12566.1|	9e-72	hypothetical protein TcasGA2_TC004195 [Tribolium castaneum]
Unigene6493_All	3.841	8.7453	1.187	6.13e-10	8.9e-09	gi|157114817|ref|XP_001652436.1|	1e-78	ubiquitin conjugating enzyme 7 interacting protein [Aedes aegypti] >gi|108877142|gb|EAT41367.1| AAEL006973-PA [Aedes aegypti]
Unigene567_All	3.6169	9.6661	1.4182	6.33e-10	9.19e-09	gi|241999090|ref|XP_002434188.1|	1e-78	AmphiWnt4, putative [Ixodes scapularis] >gi|215495947|gb|EEC05588.1| AmphiWnt4, putative [Ixodes scapularis]
Unigene15600_All	3.1449	7.7519	1.3015	6.43e-10	9.32e-09	gi|328697785|ref|XP_003240436.1|	1e-118	PREDICTED: torso-like protein-like isoform 2 [Acyrthosiphon pisum]
Unigene18713_All	5.5011	1.732	-1.6673	6.49e-10	9.4e-09	gi|270012085|gb|EFA08533.1|	1e-36	hypothetical protein TcasGA2_TC006187 [Tribolium castaneum]
Unigene36747_All	14.1838	4.4657	-1.6673	6.49e-10	9.4e-09	--	--	--
Unigene23503_All	0.0966	3.4519	5.1592	6.55e-10	9.49e-09	--	--	--
Unigene26606_All	0.1913	6.8396	5.16	6.55e-10	9.48e-09	gi|317408132|gb|ADV17598.1|	2e-13	transposase [Ctenoplusia agnata]
Unigene26660_All	0.9348	7.1616	2.9376	6.57e-10	9.51e-09	--	--	--
Unigene11875_All	11.437	1.5691	-2.8657	6.62e-10	9.59e-09	gi|349844970|gb|AEQ19909.1|	9e-47	odorant binding protein 3 [Laodelphax striatella]
Unigene10704_All	11.1113	3.3421	-1.7332	6.78e-10	9.81e-09	--	--	--
Unigene9590_All	1.4738	4.3906	1.5749	6.91e-10	9.98e-09	gi|408724325|gb|AFU86480.1|	0	cytochrome P450 CYP314A1v2 [Laodelphax striatella]
Unigene19062_All	7.55	15.5964	1.0467	6.95e-10	1e-08	gi|347365178|gb|AEO89449.1|	5e-124	peptidoglycan recognition protein [Nilaparvata lugens]
Unigene25462_All	1.1933	5.4994	2.2043	7.03e-10	1.01e-08	gi|345493699|ref|XP_001604786.2|	7e-43	PREDICTED: hypothetical protein LOC100121196 isoform 1 [Nasonia vitripennis]
Unigene31642_All	12.6925	2.976	-2.0925	7.07e-10	1.02e-08	--	--	--
Unigene1971_All	0.1994	2.8211	3.8225	7.13e-10	1.03e-08	--	--	--
Unigene29378_All	5.3148	2.6417	-1.0085	7.13e-10	1.03e-08	gi|347967523|ref|XP_307908.4|	1e-80	AGAP002272-PA [Anopheles gambiae str. PEST] >gi|333466255|gb|EAA03765.4| AGAP002272-PA [Anopheles gambiae str. PEST]
Unigene20546_All	0	2.9993	11.5504	7.14e-10	1.03e-08	gi|66546559|ref|XP_623919.1|	5e-75	PREDICTED: actin-related protein 5 [Apis mellifera]
Unigene44464_All	0	8.0671	12.9778	7.14e-10	1.03e-08	--	--	--
Unigene8645_All	0	9.5311	13.2184	7.14e-10	1.03e-08	--	--	--
Unigene26766_All	2.6826	9.9899	1.8968	7.22e-10	1.04e-08	--	--	--
Unigene4097_All	3.0898	11.5064	1.8969	7.22e-10	1.04e-08	--	--	--
Unigene35474_All	7.8236	0	-12.9336	7.27e-10	1.04e-08	--	--	--
Unigene4326_All	28.6329	10.5037	-1.4468	7.44e-10	1.07e-08	--	--	--
Unigene20412_All	0.389	2.7159	2.8036	7.5e-10	1.07e-08	gi|307189194|gb|EFN73642.1|	1e-50	Pancreatic triacylglycerol lipase [Camponotus floridanus]
Unigene6363_All	0.2248	4.3945	4.289	7.7e-10	1.1e-08	--	--	--
Unigene7009_All	1.0258	4.1828	2.0277	7.74e-10	1.11e-08	gi|307186990|gb|EFN72324.1|	1e-101	SCAN domain-containing protein 3 [Camponotus floridanus]
Unigene6881_All	8.3257	18.4922	1.1513	7.78e-10	1.11e-08	--	--	--
Unigene3645_All	3.7096	11.7017	1.6574	7.86e-10	1.12e-08	--	--	--
Unigene815_All	2.3265	6.2381	1.4229	7.93e-10	1.13e-08	gi|328711818|ref|XP_003244648.1|	1e-18	PREDICTED: hypothetical protein LOC100569089 [Acyrthosiphon pisum]
Unigene27249_All	6.9398	0.6461	-3.4251	7.95e-10	1.14e-08	--	--	--
Unigene14972_All	2.6784	13.2518	2.3067	8.09e-10	1.16e-08	--	--	--
Unigene25876_All	7.1363	21.9249	1.6193	8.25e-10	1.18e-08	--	--	--
Unigene25203_All	8.8578	3.7332	-1.2465	8.3e-10	1.18e-08	gi|357607510|gb|EHJ65549.1|	1e-21	projectin-like protein [Danaus plexippus]
Unigene18901_All	4.5855	2.209	-1.0537	8.32e-10	1.19e-08	gi|328720201|ref|XP_003246975.1|	1e-91	PREDICTED: hypothetical protein LOC100166146 isoform 3 [Acyrthosiphon pisum]
Unigene10629_All	6.7021	14.4814	1.1115	8.41e-10	1.2e-08	gi|91080661|ref|XP_974660.1|	9e-100	PREDICTED: similar to 4-nitrophenylphosphatase [Tribolium castaneum] >gi|270005498|gb|EFA01946.1| hypothetical protein TcasGA2_TC007560 [Tribolium castaneum]
Unigene16079_All	15.8048	5.282	-1.5812	8.43e-10	1.2e-08	--	--	--
Unigene43525_All	3.8623	23.3004	2.5928	8.6e-10	1.23e-08	--	--	--
Unigene26609_All	39.4089	16.2351	-1.2794	8.73e-10	1.24e-08	--	--	--
Unigene3959_All	9.8305	2.1676	-2.1812	9.04e-10	1.28e-08	--	--	--
Unigene29006_All	9.3564	24.456	1.3862	9.05e-10	1.29e-08	--	--	--
Unigene15560_All	5.0339	1.6213	-1.6345	9.38e-10	1.33e-08	gi|91081545|ref|XP_974976.1|	2e-126	PREDICTED: similar to reticulocalbin [Tribolium castaneum] >gi|270006175|gb|EFA02623.1| hypothetical protein TcasGA2_TC008343 [Tribolium castaneum]
Unigene42886_All	1.7626	4.4477	1.3354	9.44e-10	1.34e-08	gi|383856169|ref|XP_003703582.1|	2e-72	PREDICTED: serine/threonine-protein kinase 11-interacting protein-like, partial [Megachile rotundata]
Unigene20258_All	4.0076	1.0824	-1.8885	9.6e-10	1.36e-08	--	--	--
Unigene24832_All	3.4449	1.0946	-1.6541	9.65e-10	1.37e-08	gi|328697034|ref|XP_003240216.1|	1e-136	PREDICTED: hypothetical protein LOC100166088 isoform 2 [Acyrthosiphon pisum]
Unigene536_All	2.1189	4.8945	1.2078	9.67e-10	1.37e-08	gi|383859770|ref|XP_003705365.1|	6e-100	PREDICTED: uncharacterized protein LOC100883293 [Megachile rotundata]
Unigene16209_All	0.8364	2.87	1.7788	9.7e-10	1.37e-08	gi|322788716|gb|EFZ14309.1|	8e-121	hypothetical protein SINV_09878 [Solenopsis invicta]
Unigene39073_All	8.9597	20.4094	1.1877	9.82e-10	1.39e-08	--	--	--
Unigene7282_All	15.577	2.7192	-2.5182	9.87e-10	1.4e-08	--	--	--
Unigene24914_All	3.611	7.335	1.0224	9.91e-10	1.4e-08	gi|270013972|gb|EFA10420.1|	1e-81	hypothetical protein TcasGA2_TC012660 [Tribolium castaneum]
Unigene25466_All	1.2457	4.5091	1.8559	1.01e-09	1.42e-08	gi|350416110|ref|XP_003490844.1|	1e-79	PREDICTED: hypothetical protein LOC100744303 [Bombus impatiens]
Unigene23396_All	20.3706	4.6683	-2.1255	1.01e-09	1.43e-08	--	--	--
Unigene22154_All	0.3703	3.1026	3.0667	1.02e-09	1.45e-08	gi|340708622|ref|XP_003392921.1|	2e-22	PREDICTED: BTB/POZ domain-containing protein 2-like [Bombus terrestris]
Unigene26699_All	2.7798	8.3934	1.5943	1.05e-09	1.48e-08	--	--	--
Unigene30998_All	7.4604	0.2253	-5.0493	1.07e-09	1.51e-08	--	--	--
Unigene42943_All	7.8637	23.2021	1.561	1.07e-09	1.51e-08	--	--	--
Unigene36460_All	18.9639	3.8792	-2.2894	1.09e-09	1.54e-08	--	--	--
Unigene22287_All	0.2186	2.4427	3.4821	1.11e-09	1.56e-08	gi|123491849|ref|XP_001325931.1|	8e-10	hypothetical protein [Trichomonas vaginalis G3] >gi|121908838|gb|EAY13708.1| hypothetical protein TVAG_371820 [Trichomonas vaginalis G3]
Unigene24158_All	1.5009	5.9089	1.9771	1.13e-09	1.59e-08	--	--	--
Unigene31831_All	28.8924	10.5952	-1.4473	1.14e-09	1.61e-08	--	--	--
Unigene28219_All	3.0621	7.3015	1.2537	1.15e-09	1.62e-08	gi|345494677|ref|XP_003427339.1|	3e-35	PREDICTED: peroxisomal leader peptide-processing protease-like [Nasonia vitripennis]
Unigene21815_All	5.2556	11.0241	1.0687	1.22e-09	1.71e-08	gi|332024505|gb|EGI64703.1|	4e-89	WD repeat-containing protein 33 [Acromyrmex echinatior]
Unigene19140_All	0.3327	2.4955	2.907	1.22e-09	1.71e-08	gi|270002924|gb|EEZ99371.1|	1e-84	hypothetical protein TcasGA2_TC005237 [Tribolium castaneum]
Unigene18961_All	2.6715	6.1735	1.2084	1.22e-09	1.72e-08	gi|123468954|ref|XP_001317692.1|	1e-13	viral A-type inclusion protein [Trichomonas vaginalis G3]
Unigene12699_All	3.4934	7.7581	1.1511	1.25e-09	1.75e-08	gi|260809928|ref|XP_002599756.1|	1e-57	hypothetical protein BRAFLDRAFT_276718 [Branchiostoma floridae] >gi|229285038|gb|EEN55768.1| hypothetical protein BRAFLDRAFT_276718 [Branchiostoma floridae]
Unigene5906_All	27.8289	9.2725	-1.5856	1.29e-09	1.8e-08	--	--	--
Unigene30462_All	21.1125	9.2178	-1.1956	1.32e-09	1.84e-08	--	--	--
Unigene9938_All	10.6352	4.0188	-1.404	1.32e-09	1.84e-08	gi|328700728|ref|XP_003241366.1|	1e-105	PREDICTED: hypothetical protein LOC100570876 [Acyrthosiphon pisum]
Unigene32312_All	12.7124	5.2467	-1.2768	1.34e-09	1.86e-08	--	--	--
Unigene42590_All	0.1785	6.1803	5.1137	1.35e-09	1.88e-08	gi|242023445|ref|XP_002432144.1|	1e-06	Galectin-3, putative [Pediculus humanus corporis] >gi|212517526|gb|EEB19406.1| Galectin-3, putative [Pediculus humanus corporis]
Unigene21777_All	0.5494	3.7591	2.7745	1.38e-09	1.92e-08	gi|332373652|gb|AEE61967.1|	5e-13	unknown [Dendroctonus ponderosae]
Unigene24620_All	5.8113	0	-12.5046	1.38e-09	1.92e-08	--	--	--
Unigene31486_All	3.5623	0	-11.7986	1.38e-09	1.92e-08	--	--	--
Unigene7906_All	18.7355	6.0891	-1.6215	1.39e-09	1.93e-08	--	--	--
Unigene35723_All	9.4018	2.5066	-1.9072	1.43e-09	1.98e-08	--	--	--
Unigene16517_All	51.4526	22.7333	-1.1784	1.47e-09	2.03e-08	--	--	--
Unigene20017_All	0.5858	3.7083	2.6623	1.49e-09	2.06e-08	gi|193598885|ref|XP_001952136.1|	1e-59	PREDICTED: maternal embryonic leucine zipper kinase-like [Acyrthosiphon pisum]
Unigene24427_All	3.1109	19.6944	2.6624	1.49e-09	2.06e-08	--	--	--
Unigene15504_All	3.5409	7.604	1.1026	1.49e-09	2.07e-08	gi|357615442|gb|EHJ69656.1|	5e-29	hypothetical protein KGM_19587 [Danaus plexippus]
Unigene15872_All	1.138	0.3545	-1.6826	1.5e-09	2.08e-08	gi|322797393|gb|EFZ19505.1|	1e-07	hypothetical protein SINV_80711 [Solenopsis invicta]
Unigene31167_All	4.7243	1.4717	-1.6826	1.5e-09	2.08e-08	--	--	--
Unigene39862_All	0	5.5267	12.4322	1.51e-09	2.09e-08	--	--	--
Unigene2016_All	0.1619	3.0756	4.2477	1.55e-09	2.14e-08	gi|313244217|emb|CBY15049.1|	6e-09	unnamed protein product [Oikopleura dioica]
Unigene42887_All	0.2591	4.921	4.2474	1.55e-09	2.14e-08	gi|358339569|dbj|GAA47606.1|	6e-06	hypothetical protein CLF_100574 [Clonorchis sinensis]
Unigene24150_All	1.7962	10.6356	2.5659	1.55e-09	2.14e-08	--	--	--
Unigene16852_All	6.6033	15.2667	1.2091	1.55e-09	2.14e-08	gi|194899849|ref|XP_001979470.1|	6e-55	GG15675 [Drosophila erecta] >gi|190651173|gb|EDV48428.1| GG15675 [Drosophila erecta]
Unigene32375_All	6.7635	2.0047	-1.7544	1.55e-09	2.14e-08	--	--	--
Unigene19296_All	3.3019	8.9474	1.4382	1.56e-09	2.15e-08	--	--	--
Unigene12921_All	1.6309	4.5763	1.4885	1.64e-09	2.27e-08	gi|299782481|ref|NP_001177691.1|	1e-42	roadblock [Nasonia vitripennis]
Unigene27001_All	6.9717	0.3894	-4.1622	1.76e-09	2.42e-08	--	--	--
Unigene9424_All	3.4876	15.1269	2.1168	1.86e-09	2.56e-08	--	--	--
Unigene18544_All	5.4165	2.1931	-1.3044	1.93e-09	2.65e-08	gi|345489414|ref|XP_001604426.2|	5e-54	PREDICTED: hypothetical protein LOC100120825 [Nasonia vitripennis]
Unigene2844_All	15.7489	6.6663	-1.2403	1.93e-09	2.66e-08	--	--	--
Unigene15880_All	2.9067	6.0888	1.0668	1.94e-09	2.67e-08	gi|242008473|ref|XP_002425028.1|	9e-08	80 kD MCM3-associated protein, putative [Pediculus humanus corporis] >gi|212508677|gb|EEB12290.1| 80 kD MCM3-associated protein, putative [Pediculus humanus corporis]
Unigene18207_All	8.8514	27.3395	1.627	1.94e-09	2.67e-08	--	--	--
Unigene13912_All	35.0134	17.4814	-1.0021	1.99e-09	2.73e-08	--	--	--
Unigene12964_All	2.7036	6.5203	1.2701	2.01e-09	2.76e-08	gi|383857863|ref|XP_003704423.1|	0	PREDICTED: anaphase-promoting complex subunit 2-like [Megachile rotundata]
Unigene26059_All	5.2778	12.7285	1.2701	2.01e-09	2.76e-08	gi|391347995|ref|XP_003748238.1|	1e-41	PREDICTED: uncharacterized protein LOC100900284 [Metaseiulus occidentalis]
Unigene13905_All	0.9176	3.6394	1.9878	2.16e-09	2.96e-08	gi|380021625|ref|XP_003694661.1|	5e-125	PREDICTED: synaptic vesicle glycoprotein 2B-like [Apis florea]
Unigene29368_All	2.067	8.1978	1.9877	2.16e-09	2.96e-08	gi|149726377|ref|XP_001504492.1|	1e-62	PREDICTED: DNA repair protein RAD50 isoform 1 [Equus caballus]
Unigene42724_All	3.2799	8.6747	1.4032	2.25e-09	3.07e-08	gi|383852091|ref|XP_003701562.1|	2e-61	PREDICTED: uncharacterized protein C17orf59 homolog [Megachile rotundata]
Unigene28319_All	0.988	4.5623	2.2072	2.26e-09	3.08e-08	gi|242023094|ref|XP_002431971.1|	2e-49	myosin heavy chain, cardiac muscle isoform, putative [Pediculus humanus corporis] >gi|212517322|gb|EEB19233.1| myosin heavy chain, cardiac muscle isoform, putative [Pediculus humanus corporis]
Unigene17038_All	19.4594	7.7964	-1.3196	2.3e-09	3.14e-08	gi|389610801|dbj|BAM19011.1|	9e-15	cuticular protein PpolCPH19 [Papilio polytes]
Unigene16291_All	5.7934	1.7032	-1.7662	2.34e-09	3.19e-08	gi|242025666|ref|XP_002433245.1|	5e-45	low-density lipoprotein receptor, putative [Pediculus humanus corporis] >gi|212518786|gb|EEB20507.1| low-density lipoprotein receptor, putative [Pediculus humanus corporis]
Unigene24678_All	2.9973	8.0508	1.4255	2.35e-09	3.2e-08	gi|121543707|gb|ABM55540.1|	2e-72	putative myosin II essential light chain [Maconellicoccus hirsutus]
Unigene2613_All	22.6232	48.5386	1.1013	2.39e-09	3.26e-08	--	--	--
Unigene30994_All	10.5997	2.1209	-2.3213	2.42e-09	3.3e-08	--	--	--
Unigene36512_All	11.6529	2.3317	-2.3212	2.42e-09	3.3e-08	--	--	--
Unigene19237_All	2.2234	6.072	1.4494	2.44e-09	3.32e-08	gi|241116834|ref|XP_002401630.1|	9e-20	conserved hypothetical protein [Ixodes scapularis] >gi|215493174|gb|EEC02815.1| conserved hypothetical protein [Ixodes scapularis]
Unigene40003_All	4.9681	10.1756	1.0343	2.44e-09	3.32e-08	gi|328706522|ref|XP_003243119.1|	3e-114	PREDICTED: putative inorganic phosphate cotransporter-like isoform 2 [Acyrthosiphon pisum]
Unigene25699_All	4.7889	16.0503	1.7448	2.5e-09	3.4e-08	--	--	--
Unigene42976_All	9.093	18.4006	1.0169	2.51e-09	3.41e-08	--	--	--
Unigene27774_All	16.3243	36.7149	1.1693	2.54e-09	3.44e-08	--	--	--
Unigene28128_All	1.8635	5.2809	1.5028	2.54e-09	3.45e-08	gi|193290166|ref|NP_001123269.1|	1e-77	nucleoporin Ndc1 [Nasonia vitripennis]
Unigene396_All	9.3872	18.7819	1.0006	2.56e-09	3.47e-08	--	--	--
Unigene11011_All	3.9235	0	-11.9379	2.61e-09	3.54e-08	--	--	--
Unigene38512_All	7.2657	0	-12.8269	2.61e-09	3.54e-08	--	--	--
Unigene8835_All	6.5391	0	-12.6749	2.61e-09	3.53e-08	--	--	--
Unigene9096_All	6.266	0	-12.6133	2.61e-09	3.53e-08	--	--	--
Unigene15235_All	31.7385	11.6302	-1.4484	2.7e-09	3.64e-08	--	--	--
Unigene2196_All	16.6429	7.8035	-1.0927	2.74e-09	3.69e-08	gi|90820026|gb|ABD98770.1|	2e-136	putative tropomyosin 1 [Graphocephala atropunctata]
Unigene6068_All	9.9794	2.4299	-2.0381	2.75e-09	3.71e-08	gi|328781653|ref|XP_392361.4|	7e-31	PREDICTED: hypothetical protein LOC408830 isoform 1 [Apis mellifera]
Unigene139_All	2.5875	6.0365	1.2222	2.76e-09	3.72e-08	gi|328723678|ref|XP_003247915.1|	1e-146	PREDICTED: protein daughterless-like isoform 3 [Acyrthosiphon pisum]
Unigene17218_All	0.3197	4.2858	3.7448	2.76e-09	3.72e-08	gi|242003307|ref|XP_002422689.1|	7e-11	hypothetical protein Phum_PHUM006420 [Pediculus humanus corporis] >gi|212505511|gb|EEB09951.1| hypothetical protein Phum_PHUM006420 [Pediculus humanus corporis]
Unigene19453_All	0.3832	5.1377	3.745	2.76e-09	3.72e-08	gi|260822267|ref|XP_002606524.1|	2e-08	hypothetical protein BRAFLDRAFT_126439 [Branchiostoma floridae] >gi|229291866|gb|EEN62534.1| hypothetical protein BRAFLDRAFT_126439 [Branchiostoma floridae]
Unigene42108_All	0.2715	9.0997	5.0668	2.77e-09	3.73e-08	--	--	--
Unigene6443_All	5.1694	10.8674	1.0719	2.82e-09	3.8e-08	--	--	--
Unigene23676_All	20.27	9.3955	-1.1093	2.84e-09	3.83e-08	--	--	--
Unigene22688_All	0.5761	5.2776	3.1955	2.91e-09	3.91e-08	gi|91083991|ref|XP_975229.1|	1e-30	PREDICTED: similar to origin recognition complex subunit [Tribolium castaneum] >gi|270006709|gb|EFA03157.1| hypothetical protein TcasGA2_TC013076 [Tribolium castaneum]
Unigene20660_All	4.857	15.2614	1.6517	2.91e-09	3.92e-08	--	--	--
Unigene3711_All	7.1791	3.3964	-1.0798	2.93e-09	3.94e-08	gi|67625701|tpe|CAJ00236.1|	0	TPA: endonuclease-reverse transcriptase [Schistosoma mansoni]
Unigene36638_All	6.5285	2.9892	-1.127	2.93e-09	3.94e-08	gi|156547735|ref|XP_001605466.1|	0	PREDICTED: V-type proton ATPase subunit H isoform 1 [Nasonia vitripennis]
Unigene9583_All	13.0231	5.9628	-1.127	2.93e-09	3.94e-08	gi|193636528|ref|XP_001947537.1|	1e-43	PREDICTED: protein takeout-like [Acyrthosiphon pisum]
Unigene5243_All	8.7288	3.54	-1.302	2.95e-09	3.96e-08	gi|193695378|ref|XP_001951176.1|	1e-84	PREDICTED: GTP-binding protein Di-Ras2-like [Acyrthosiphon pisum]
Unigene12445_All	1.8916	4.8246	1.3508	3e-09	4.02e-08	gi|119627579|gb|EAX07174.1|	9e-06	hCG1793893 [Homo sapiens]
Unigene19594_All	5.0523	12.8862	1.3508	3e-09	4.02e-08	gi|123449827|ref|XP_001313629.1|	6e-20	chitinase [Trichomonas vaginalis G3]
Unigene27371_All	3.2006	10.8594	1.7625	3.01e-09	4.04e-08	gi|470252934|ref|XP_004359564.1|	7e-07	calpain-like cysteine protease [Dictyostelium fasciculatum] >gi|328873347|gb|EGG21714.1| calpain-like cysteine protease [Dictyostelium fasciculatum]
Unigene24772_All	2.305	4.9432	1.1007	3.03e-09	4.06e-08	gi|158296242|ref|XP_316682.4|	4e-07	AGAP006652-PA [Anopheles gambiae str. PEST] >gi|157016417|gb|EAA11019.5| AGAP006652-PA [Anopheles gambiae str. PEST]
Unigene7708_All	8.6333	3.1087	-1.4736	3.07e-09	4.11e-08	gi|328701137|ref|XP_003241503.1|	1e-75	PREDICTED: hypothetical protein LOC100570485 [Acyrthosiphon pisum]
Unigene11340_All	0.2512	4.6304	4.2042	3.1e-09	4.15e-08	--	--	--
Unigene22407_All	0.1792	3.3039	4.2045	3.1e-09	4.15e-08	gi|350414901|ref|XP_003490462.1|	1e-33	PREDICTED: hypothetical protein LOC100747972 [Bombus impatiens]
Unigene13617_All	1.8128	6.9437	1.9375	3.11e-09	4.16e-08	gi|405974301|gb|EKC38957.1|	1e-07	hypothetical protein CGI_10026724 [Crassostrea gigas]
Unigene23283_All	9.6074	4.5846	-1.0674	3.12e-09	4.17e-08	--	--	--
Unigene16959_All	2.2446	6.3946	1.5104	3.16e-09	4.23e-08	gi|328710376|ref|XP_001949580.2|	4e-121	PREDICTED: hypothetical protein LOC100161874 isoform 1 [Acyrthosiphon pisum]
Unigene32606_All	5.2769	0.3023	-4.1256	3.18e-09	4.25e-08	gi|312379926|gb|EFR26065.1|	5e-19	hypothetical protein AND_08103 [Anopheles darlingi]
Unigene6364_All	0	4.7319	12.2082	3.2e-09	4.27e-08	gi|66827791|ref|XP_647250.1|	6e-06	hypothetical protein DDB_G0268324 [Dictyostelium discoideum AX4] >gi|60475680|gb|EAL73615.1| hypothetical protein DDB_G0268324 [Dictyostelium discoideum AX4]
Unigene8288_All	0	2.4918	11.283	3.2e-09	4.27e-08	gi|242022723|ref|XP_002431788.1|	1e-08	papilin, putative [Pediculus humanus corporis] >gi|212517113|gb|EEB19050.1| papilin, putative [Pediculus humanus corporis]
Unigene10638_All	4.7387	11.4559	1.2735	3.22e-09	4.29e-08	--	--	--
Unigene31596_All	0.9512	3.1149	1.7114	3.31e-09	4.41e-08	gi|193661951|ref|XP_001942931.1|	4e-159	PREDICTED: ABC transporter G family member 23-like isoform 1 [Acyrthosiphon pisum] >gi|328718908|ref|XP_003246617.1| PREDICTED: ABC transporter G family member 23-like isoform 2 [Acyrthosiphon pisum]
Unigene26312_All	26.794	10.056	-1.4139	3.36e-09	4.48e-08	--	--	--
Unigene29885_All	10.8844	2.9693	-1.8741	3.37e-09	4.49e-08	gi|270009577|gb|EFA06025.1|	2e-13	hypothetical protein TcasGA2_TC008855 [Tribolium castaneum]
Unigene2118_All	38.4358	17.0757	-1.1705	3.38e-09	4.49e-08	--	--	--
Unigene22504_All	13.9195	29.5292	1.085	3.71e-09	4.92e-08	gi|355745378|gb|EHH50003.1|	3e-08	hypothetical protein EGM_00760, partial [Macaca fascicularis]
Unigene8886_All	13.1447	5.3946	-1.2849	3.76e-09	4.99e-08	gi|91094297|ref|XP_971720.1|	1e-58	PREDICTED: similar to steroid dehydrogenase [Tribolium castaneum] >gi|270014405|gb|EFA10853.1| hypothetical protein TcasGA2_TC001630 [Tribolium castaneum]
Unigene29593_All	4.6646	10.3548	1.1505	4.06e-09	5.36e-08	gi|340713157|ref|XP_003395114.1|	3e-09	PREDICTED: cysteine and histidine-rich domain-containing protein-like [Bombus terrestris]
Unigene388_All	4.8663	10.9466	1.1696	4.07e-09	5.38e-08	gi|350403367|ref|XP_003486781.1|	1e-64	PREDICTED: sperm-associated antigen 7-like [Bombus impatiens]
Unigene13528_All	0.5521	5.8599	3.4079	4.14e-09	5.46e-08	gi|156320549|ref|XP_001618200.1|	4e-24	hypothetical protein NEMVEDRAFT_v1g155353 [Nematostella vectensis] >gi|156330400|ref|XP_001619109.1| hypothetical protein NEMVEDRAFT_v1g152336 [Nematostella vectensis] >gi|156197983|gb|EDO26100.1| predicted protein [Nematostella vectensis] >gi|156201630|gb|EDO27009.1| predicted protein [Nematostella vectensis]
Unigene5154_All	0.3378	3.5857	3.408	4.14e-09	5.46e-08	gi|157278011|ref|NP_061261.2|	4e-10	zinc finger protein 108 [Mus musculus] >gi|71682224|gb|AAI00340.1| Zfp108 protein [Mus musculus] >gi|148692402|gb|EDL24349.1| mCG22848 [Mus musculus]
Unigene38354_All	13.3404	1.5525	-3.1031	4.15e-09	5.48e-08	gi|195392369|ref|XP_002054830.1|	5e-12	GJ22576 [Drosophila virilis] >gi|194152916|gb|EDW68350.1| GJ22576 [Drosophila virilis]
Unigene39868_All	1.4505	10.4177	2.8444	4.18e-09	5.51e-08	gi|351708936|gb|EHB11855.1|	1e-07	Integrator complex subunit 4 [Heterocephalus glaber]
Unigene21467_All	16.1878	2.9648	-2.4489	4.39e-09	5.78e-08	gi|108872665|gb|EAT36890.1|	2e-09	AAEL011068-PA [Aedes aegypti]
Unigene3203_All	1.0991	2.7802	1.3389	4.44e-09	5.85e-08	gi|307169079|gb|EFN61923.1|	1e-170	Probable ATP-dependent RNA helicase DHX36 [Camponotus floridanus]
Unigene8392_All	4.013	12.4691	1.6356	4.58e-09	6.03e-08	--	--	--
Unigene1566_All	11.2241	5.0158	-1.162	4.6e-09	6.05e-08	--	--	--
Unigene12761_All	2.037	5.5341	1.4419	4.62e-09	6.07e-08	gi|2749954|gb|AAC60340.1|	1e-90	DNA-dependent protein kinase [Xenopus laevis]
Unigene36733_All	4.5277	1.9927	-1.1841	4.62e-09	6.08e-08	gi|193669080|ref|XP_001943832.1|	1e-135	PREDICTED: facilitated trehalose transporter Tret1-like [Acyrthosiphon pisum]
Unigene26321_All	11.954	4.5218	-1.4025	4.8e-09	6.3e-08	gi|91086515|ref|XP_971643.1|	5e-45	PREDICTED: similar to CG11136 CG11136-PA [Tribolium castaneum]
Unigene33864_All	30.016	7.8659	-1.932	4.82e-09	6.33e-08	--	--	--
Unigene39957_All	6.2919	17.7488	1.4962	4.85e-09	6.36e-08	--	--	--
Unigene14058_All	0.3764	2.2895	2.6047	4.86e-09	6.37e-08	gi|66500029|ref|XP_396451.2|	2e-170	PREDICTED: proton-coupled amino acid transporter 4 [Apis mellifera]
Unigene3977_All	2.5034	0.803	-1.6404	4.95e-09	6.48e-08	gi|170317966|gb|ACB14344.1|	9e-161	juvenile hormone esterase [Nilaparvata lugens]
Unigene11844_All	5.5212	0	-12.4308	4.95e-09	6.48e-08	gi|196018439|ref|XP_002118803.1|	2e-46	hypothetical protein TRIADDRAFT_34775 [Trichoplax adhaerens] >gi|190578156|gb|EDV18708.1| hypothetical protein TRIADDRAFT_34775 [Trichoplax adhaerens]
Unigene18105_All	3.6563	0	-11.8362	4.95e-09	6.48e-08	--	--	--
Unigene2396_All	7.0313	0	-12.7796	4.95e-09	6.48e-08	gi|110590885|pdb|2BKG|A	3e-11	Chain A, Crystal Structure Of E3_19 An Designed Ankyrin Repeat Protein >gi|110590886|pdb|2BKG|B Chain B, Crystal Structure Of E3_19 An Designed Ankyrin Repeat Protein
Unigene30883_All	9.9116	0	-13.2749	4.95e-09	6.48e-08	--	--	--
Unigene32572_All	5.0886	0	-12.3131	4.95e-09	6.48e-08	--	--	--
Unigene24872_All	5.8761	1.5819	-1.8932	5.02e-09	6.56e-08	gi|281207377|gb|EFA81560.1|	1e-10	hypothetical protein PPL_05549 [Polysphondylium pallidum PN500]
Unigene37872_All	23.5548	54.5945	1.2127	5.03e-09	6.58e-08	--	--	--
Unigene44658_All	2.6945	7.0036	1.3781	5.05e-09	6.6e-08	--	--	--
Unigene32366_All	6.4553	2.8761	-1.1664	5.12e-09	6.68e-08	gi|291866|gb|AAA35578.1|	0	ATPase [Homo sapiens]
Unigene31482_All	11.6705	5.1193	-1.1888	5.13e-09	6.69e-08	gi|242004797|ref|XP_002423263.1|	4e-107	RAB 3 and, putative [Pediculus humanus corporis] >gi|212506265|gb|EEB10525.1| RAB 3 and, putative [Pediculus humanus corporis]
Unigene3541_All	1.5546	5.5	1.8229	5.14e-09	6.69e-08	gi|193599016|ref|XP_001948281.1|	2e-39	PREDICTED: inositol polyphosphate 5-phosphatase K-like [Acyrthosiphon pisum]
Unigene11448_All	17.3977	3.8873	-2.1621	5.15e-09	6.71e-08	--	--	--
Unigene12684_All	3.1064	10.0524	1.6942	5.27e-09	6.86e-08	gi|328716663|ref|XP_001943426.2|	2e-12	PREDICTED: hypothetical protein LOC100161732 [Acyrthosiphon pisum]
Unigene36581_All	14.168	4.255	-1.7354	5.33e-09	6.93e-08	--	--	--
[truncated: 1,759 more rows]
