# Supplementary material for: Comparative Transcriptome Analysis of Salivary Glands of Two Populations of Rice Brown Planthopper, Nilaparvata lugens, That Differ in Virulence
Source: PLoS One. 2013 Nov 14;8(11):e79612. doi: 10.1371/journal.pone.0079612 (PMC3828371; doi:10.1371/journal.pone.0079612)
Supplement: Table S8 — Gene expression data verified by quantitative real-time polymerase chain reaction (QRT-PCR). Twenty-one unigenes were selected for expression-level validation using QRT-PCR. (XLSX) [file pone.0079612.s009.xlsx]

## Sheet: Sheet1
Table S8. Gene expression data verified by QRT-PCR.
Gene ID	log2 Ratio (FPKM analysis)	log2 Ratio (qPCR) (mean±SE)	Concordant
Unigene35777_All	-4.20	-2.96±0.58	Yes
Unigene13760_All	-1.67	-1.23±0.18	Yes
Unigene14132_All	1.93	3.26±0.97	Yes
Unigene15723_All	-2.09	-1.23±0.11	Yes
Unigene16716_All	-1.61	-2.81±0.82	Yes
Unigene19243_All	-1.76	-1.45±0.25	Yes
Unigene19324_All	2.13	2.83±0.33	Yes
Unigene20661_All	2.85	3.11±1.06	Yes
Unigene22429_All	6.79	5.16±1.39	Yes
Unigene23303_All	-3.76	-2.53±0.17	Yes
Unigene25617_All	-3.49	-1.52±0.01	Yes
Unigene26038_All	-1.85	-0.78±0.09	No
Unigene28015_All	-2.87	-2.1±0.12	Yes
Unigene29118_All	-2.51	-2.34±0.04	Yes
Unigene35441_All	-2.11	-1.48±0.11	Yes
Unigene35689_All	-3.14	-2.16±0.11	Yes
Unigene3618_All	3.27	1.08±0.03	Yes
Unigene5795_All	7.11	3.85±0.87	Yes
Unigene638_All	-1.91	-1.15±0.11	Yes
Unigene8965_All	6.00	3.93±0.71	Yes
Unigene9457_All	2.40	1.37±0.12	Yes
