# Supplementary material for: Comparative Transcriptome Analysis of Salivary Glands of Two Populations of Rice Brown Planthopper, Nilaparvata lugens, That Differ in Virulence
Source: PLoS One. 2013 Nov 14;8(11):e79612. doi: 10.1371/journal.pone.0079612 (PMC3828371; doi:10.1371/journal.pone.0079612)
Supplement: Table S9 — Statistically significantly enriched KEGG pathways. Human disease-associated pathways were excluded from this analysis. (XLSX) [file pone.0079612.s010.xlsx]

## Sheet: Sheet1
Table S9. Statistically significantly enriched KEGG pathways.
#Pathway	P value	Pathway ID	Genes	KOs
Fat digestion and absorption	8.13178e-07	ko04975	Unigene1168_All;Unigene12157_All;Unigene12749_All;Unigene12892_All;Unigene12925_All;Unigene12942_All;Unigene14462_All;Unigene14843_All;Unigene14897_All;Unigene16863_All;Unigene18076_All;Unigene18620_All;Unigene19977_All;Unigene20412_All;Unigene20548_All;Unigene21964_All;Unigene24211_All;Unigene25375_All;Unigene27976_All;Unigene29284_All;Unigene29621_All;Unigene30865_All;Unigene30887_All;Unigene32…	K14073+K14452+K13885+K01080+K14075+K01047+K11155+K14074+K12298+K14457+K14462
DNA replication	3.61797e-06	ko03030	Unigene10157_All;Unigene13696_All;Unigene14388_All;Unigene14457_All;Unigene18668_All;Unigene20988_All;Unigene22201_All;Unigene24793_All;Unigene25307_All;Unigene25345_All;Unigene25367_All;Unigene28066_All;Unigene28071_All;Unigene3375_All;Unigene4622_All;Unigene4666_All;Unigene554_All;Unigene6334_All;Unigene6985_All;Unigene740_All;Unigene9831_All	K02212+K10755+K02320+K10754+K10747+K02541+K02684+K10756+K02324+K02542+K02210+K10743+K10740+K02209+K02685+K02325
Cell cycle	1.1914e-05	ko04110	Unigene10122_All;Unigene10157_All;Unigene10167_All;Unigene10610_All;Unigene10729_All;Unigene12473_All;Unigene12761_All;Unigene12904_All;Unigene12964_All;Unigene12978_All;Unigene15912_All;Unigene15999_All;Unigene16226_All;Unigene16910_All;Unigene1919_All;Unigene19891_All;Unigene20083_All;Unigene20399_All;Unigene20988_All;Unigene22688_All;Unigene23147_All;Unigene24793_All;Unigene24806_All;Unigene24…	K06633+K02212+K02180+K02605+K03363+K06627+K06642+K05868+K03349+K06631+K02202+K02537+K03875+K06640+K03364+K03357+K02541+K02365+K02178+K02089+K02091+K02603+K02542+K02210+K06626+K06637+K02214+K02087+K06628+K06641+K06643+K04498+K03348+K02209+K04377+K06639+K03358+K02604
Vitamin digestion and absorption	1.28774e-05	ko04977	Unigene1168_All;Unigene12157_All;Unigene12925_All;Unigene12942_All;Unigene13816_All;Unigene14667_All;Unigene14843_All;Unigene14897_All;Unigene16863_All;Unigene18076_All;Unigene20412_All;Unigene20548_All;Unigene21964_All;Unigene22052_All;Unigene24211_All;Unigene24969_All;Unigene27976_All;Unigene30887_All;Unigene32912_All;Unigene4095_All;Unigene453_All;Unigene7516_All;Unigene773_All;Unigene877_All;…	K14073+K13885+K01435+K14613+K14462+K14616+K14621
alpha-Linolenic acid metabolism	6.76061e-05	ko00592	Unigene1168_All;Unigene12157_All;Unigene12749_All;Unigene12892_All;Unigene14843_All;Unigene16863_All;Unigene18076_All;Unigene18620_All;Unigene24211_All;Unigene30410_All;Unigene30865_All;Unigene773_All;Unigene8839_All;Unigene961_All	K01046+K01047+K14621
Regulation of actin cytoskeleton	0.000192757	ko04810	Unigene10038_All;Unigene101_All;Unigene102_All;Unigene10828_All;Unigene11601_All;Unigene1194_All;Unigene12352_All;Unigene12556_All;Unigene13005_All;Unigene1330_All;Unigene14503_All;Unigene15250_All;Unigene15412_All;Unigene15413_All;Unigene15689_All;Unigene15827_All;Unigene16376_All;Unigene16828_All;Unigene16921_All;Unigene1715_All;Unigene17186_All;Unigene17913_All;Unigene1815_All;Unigene18550_All…	K05748+K10352+K00907+K05755+K12754+K12757+K12755+K04514+K05746+K05760+K05740+K04365+K05747+K05741+K06269+K05750+K05725+K05699+K02085+K04357+K04346+K05732+K04367+K05692+K05730+K05753+K05767+K02649+K04526+K05719+K05766
Vascular smooth muscle contraction	0.000218104	ko04270	Unigene101_All;Unigene102_All;Unigene10828_All;Unigene11198_All;Unigene11601_All;Unigene12352_All;Unigene12556_All;Unigene13005_All;Unigene13217_All;Unigene1330_All;Unigene14499_All;Unigene14503_All;Unigene15250_All;Unigene15703_All;Unigene15827_All;Unigene16376_All;Unigene16828_All;Unigene16921_All;Unigene17186_All;Unigene17408_All;Unigene17913_All;Unigene18620_All;Unigene18714_All;Unigene18858_…	K10352+K00907+K02183+K12327+K12755+K04514+K04936+K04365+K06269+K12323+K01047+K04346+K07376+K02677+K04267
Glycerolipid metabolism	0.000488609	ko00561	Unigene1168_All;Unigene12157_All;Unigene12749_All;Unigene12892_All;Unigene14462_All;Unigene14843_All;Unigene14897_All;Unigene16863_All;Unigene18076_All;Unigene19977_All;Unigene20412_All;Unigene20548_All;Unigene21964_All;Unigene24211_All;Unigene25375_All;Unigene26156_All;Unigene29621_All;Unigene30410_All;Unigene30865_All;Unigene30887_All;Unigene3198_All;Unigene3199_All;Unigene6862_All;Unigene7516_…	K01046+K14073+K14452+K01080+K14075+K11155+K14074+K01059+K12298+K00011+K15728
Pancreatic secretion	0.000737656	ko04972	Unigene11281_All;Unigene11351_All;Unigene1168_All;Unigene12157_All;Unigene12443_All;Unigene13987_All;Unigene14132_All;Unigene14843_All;Unigene14897_All;Unigene15703_All;Unigene16863_All;Unigene17966_All;Unigene18076_All;Unigene18620_All;Unigene19916_All;Unigene20412_All;Unigene20548_All;Unigene20661_All;Unigene21964_All;Unigene22255_All;Unigene22905_All;Unigene23745_All;Unigene24211_All;Unigene25…	K01312+K10951+K14073+K14075+K04936+K05030+K01047+K05853+K14074+K09632+K01310+K12298+K02677+K01539+K01540
Amino sugar and nucleotide sugar metabolism	0.0019759	ko00520	Unigene13208_All;Unigene16007_All;Unigene18688_All;Unigene19277_All;Unigene21142_All;Unigene21717_All;Unigene21813_All;Unigene21814_All;Unigene22293_All;Unigene22372_All;Unigene24699_All;Unigene24701_All;Unigene26177_All;Unigene2769_All;Unigene27985_All;Unigene28575_All;Unigene32694_All;Unigene32712_All;Unigene33001_All;Unigene4489_All;Unigene6817_All;Unigene7047_All;Unigene7276_All;Unigene8770_A…	K01183+K00844+K01639+K00698+K00820+K12373+K00972
Starch and sucrose metabolism	0.00308209	ko00500	Unigene10019_All;Unigene12483_All;Unigene12693_All;Unigene15630_All;Unigene15716_All;Unigene16005_All;Unigene1645_All;Unigene18688_All;Unigene19047_All;Unigene21142_All;Unigene21717_All;Unigene24699_All;Unigene24701_All;Unigene25491_All;Unigene26177_All;Unigene27804_All;Unigene27956_All;Unigene30554_All;Unigene3130_All;Unigene32291_All;Unigene32694_All;Unigene32863_All;Unigene3568_All;Unigene3632…	K00699+K01196+K01187+K12047+K00844+K00693
Pyrimidine metabolism	0.00315392	ko00240	Unigene10000_All;Unigene10581_All;Unigene10777_All;Unigene10784_All;Unigene11182_All;Unigene13188_All;Unigene14107_All;Unigene14388_All;Unigene14895_All;Unigene15498_All;Unigene15627_All;Unigene16972_All;Unigene18256_All;Unigene18553_All;Unigene19345_All;Unigene20611_All;Unigene21035_All;Unigene21198_All;Unigene22201_All;Unigene22429_All;Unigene23658_All;Unigene23678_All;Unigene23714_All;Unigene2…	K00560+K03010+K00857+K16066+K03783+K02320+K03018+K10807+K03005+K14721+K03004+K01937+K03006+K02684+K03027+K02324+K03019+K01081+K10808+K01464+K02685+K03002+K01520+K01431+K02325
Non-homologous end-joining	0.00349456	ko03450	Unigene12605_All;Unigene12761_All;Unigene15976_All;Unigene1729_All;Unigene2851_All;Unigene29368_All;Unigene31392_All;Unigene35765_All;Unigene7672_All	K10777+K06642+K10866+K10865+K10885
Retinol metabolism	0.00423667	ko00830	Unigene10019_All;Unigene10784_All;Unigene12693_All;Unigene15716_All;Unigene19047_All;Unigene19178_All;Unigene19977_All;Unigene25817_All;Unigene27956_All;Unigene29621_All;Unigene32863_All;Unigene3568_All;Unigene3903_All;Unigene9901_All;Unigene9926_All	K00699+K15734+K11153+K11155+K11158+K11147+K07424
Galactose metabolism	0.00455954	ko00052	Unigene15630_All;Unigene16005_All;Unigene1645_All;Unigene18688_All;Unigene21142_All;Unigene21717_All;Unigene24699_All;Unigene24701_All;Unigene25491_All;Unigene26156_All;Unigene26177_All;Unigene27804_All;Unigene30554_All;Unigene3130_All;Unigene32291_All;Unigene32694_All;Unigene37140_All;Unigene3853_All;Unigene8043_All;Unigene8725_All;Unigene9457_All;Unigene9460_All	K01187+K12047+K00844+K00011+K00850
Glycerophospholipid metabolism	0.00526379	ko00564	Unigene1168_All;Unigene12157_All;Unigene12749_All;Unigene12892_All;Unigene14462_All;Unigene14843_All;Unigene15147_All;Unigene15185_All;Unigene1550_All;Unigene16863_All;Unigene18076_All;Unigene18620_All;Unigene18796_All;Unigene24211_All;Unigene24307_All;Unigene2585_All;Unigene30410_All;Unigene30865_All;Unigene3198_All;Unigene3199_All;Unigene32638_All;Unigene5125_All;Unigene773_All;Unigene7926_All;…	K01046+K01080+K00680+K01613+K01047+K15728+K00623+K14621
Steroid hormone biosynthesis	0.00582284	ko00140	Unigene10019_All;Unigene12693_All;Unigene14345_All;Unigene15716_All;Unigene17531_All;Unigene19047_All;Unigene27956_All;Unigene32863_All;Unigene3568_All;Unigene8886_All;Unigene9901_All;Unigene9926_All	K00699+K10207+K01016+K00044+K07424
Tight junction	0.00649961	ko04530	Unigene101_All;Unigene102_All;Unigene109_All;Unigene11601_All;Unigene12352_All;Unigene12808_All;Unigene1330_All;Unigene15827_All;Unigene16035_All;Unigene1645_All;Unigene16828_All;Unigene16921_All;Unigene1693_All;Unigene17913_All;Unigene18630_All;Unigene19140_All;Unigene19338_All;Unigene19978_All;Unigene21670_All;Unigene22459_All;Unigene22687_All;Unigene24905_All;Unigene25244_All;Unigene25298_All;…	K10352+K05631+K06095+K06115+K12754+K12757+K12755+K05702+K06088+K05699+K06102+K02089+K05692+K02677+K04237+K06103+K06099+K06106+K06069+K06735+K05701
Gastric acid secretion	0.00837828	ko04971	Unigene10828_All;Unigene11198_All;Unigene12556_All;Unigene13005_All;Unigene14499_All;Unigene15250_All;Unigene18714_All;Unigene18849_All;Unigene18888_All;Unigene21831_All;Unigene24872_All;Unigene24989_All;Unigene25203_All;Unigene26015_All;Unigene27919_All;Unigene27987_All;Unigene28218_All;Unigene28243_All;Unigene29160_All;Unigene29244_All;Unigene29844_All;Unigene298_All;Unigene35766_All;Unigene372…	K00907+K02183+K04515+K05692+K02677+K01539+K01540+K04920
Butirosin and neomycin biosynthesis	0.00838237	ko00524	Unigene18688_All;Unigene21142_All;Unigene21717_All;Unigene24699_All;Unigene24701_All;Unigene26177_All;Unigene32694_All	K00844
Protein digestion and absorption	0.00897834	ko04974	Unigene11261_All;Unigene11281_All;Unigene12443_All;Unigene12956_All;Unigene13987_All;Unigene14058_All;Unigene14132_All;Unigene16258_All;Unigene17322_All;Unigene17979_All;Unigene20661_All;Unigene2067_All;Unigene21057_All;Unigene22255_All;Unigene22905_All;Unigene23250_All;Unigene23745_All;Unigene23747_All;Unigene24725_All;Unigene25411_All;Unigene28159_All;Unigene30527_All;Unigene31562_All;Unigene33…	K08606+K01395+K01312+K14209+K06237+K06238+K06236+K14211+K09632+K01310+K08133+K08132+K07603+K01539+K01540+K08135
Antigen processing and presentation	0.00918732	ko04612	Unigene10094_All;Unigene14140_All;Unigene15960_All;Unigene18788_All;Unigene18789_All;Unigene19324_All;Unigene2195_All;Unigene22391_All;Unigene23678_All;Unigene29654_All;Unigene36973_All;Unigene7712_All;Unigene7719_All;Unigene9794_All	K01363+K03283+K01369+K08059+K08056+K01365
Carbohydrate digestion and absorption	0.0113711	ko04973	Unigene1645_All;Unigene18688_All;Unigene21142_All;Unigene21717_All;Unigene24699_All;Unigene24701_All;Unigene24997_All;Unigene25491_All;Unigene26177_All;Unigene27804_All;Unigene298_All;Unigene3130_All;Unigene32254_All;Unigene32694_All;Unigene35766_All;Unigene37288_All;Unigene3853_All;Unigene42597_All;Unigene8725_All;Unigene9460_All	K12047+K00844+K08171+K02677+K02649+K01539+K01540
Mismatch repair	0.013566	ko03430	Unigene12589_All;Unigene13696_All;Unigene14457_All;Unigene14971_All;Unigene17375_All;Unigene18668_All;Unigene25307_All;Unigene25367_All;Unigene3375_All;Unigene4666_All	K10746+K10755+K10754+K08735+K10747+K10756+K10740
Oocyte meiosis	0.0138656	ko04114	Unigene10122_All;Unigene10729_All;Unigene11198_All;Unigene12904_All;Unigene12964_All;Unigene12978_All;Unigene14499_All;Unigene1486_All;Unigene15999_All;Unigene17186_All;Unigene18636_All;Unigene18849_All;Unigene19891_All;Unigene23147_All;Unigene24806_All;Unigene24845_All;Unigene24926_All;Unigene25158_All;Unigene26015_All;Unigene28243_All;Unigene28464_All;Unigene28585_All;Unigene29243_All;Unigene29…	K06633+K03363+K02183+K05868+K03349+K06631+K02602+K02537+K06269+K04515+K03357+K02365+K02178+K04348+K04367+K06626+K02087+K11481+K04526+K03348+K03358+K05087
Drug metabolism - cytochrome P450	0.0175645	ko00982	Unigene10019_All;Unigene11130_All;Unigene12693_All;Unigene15716_All;Unigene18278_All;Unigene19047_All;Unigene23722_All;Unigene27956_All;Unigene32863_All;Unigene3568_All;Unigene9901_All;Unigene9926_All	K00699+K00274+K00799+K07424
Progesterone-mediated oocyte maturation	0.0196652	ko04914	Unigene10122_All;Unigene12473_All;Unigene12904_All;Unigene12964_All;Unigene12978_All;Unigene1486_All;Unigene15999_All;Unigene16376_All;Unigene18636_All;Unigene1919_All;Unigene19891_All;Unigene20083_All;Unigene24806_All;Unigene25158_All;Unigene28464_All;Unigene28585_All;Unigene2877_All;Unigene29100_All;Unigene29243_All;Unigene29282_All;Unigene3098_All;Unigene32254_All;Unigene3253_All;Unigene32967_…	K06633+K06627+K05868+K03349+K06631+K02602+K02537+K04365+K03364+K03357+K02178+K04367+K02087+K11481+K02649+K04526+K03348+K03358+K05087
Calcium signaling pathway	0.0229881	ko04020	Unigene10082_All;Unigene10828_All;Unigene11198_All;Unigene12556_All;Unigene13005_All;Unigene14499_All;Unigene15250_All;Unigene17430_All;Unigene18714_All;Unigene18849_All;Unigene18888_All;Unigene19916_All;Unigene21633_All;Unigene21831_All;Unigene24872_All;Unigene24926_All;Unigene24989_All;Unigene25203_All;Unigene26015_All;Unigene27987_All;Unigene28218_All;Unigene28230_All;Unigene28243_All;Unigene2…	K05863+K00907+K02183+K05860+K04515+K05853+K00911+K04348+K04718+K02677+K05327+K04267+K15040+K01116+K04157
One carbon pool by folate	0.0382443	ko00670	Unigene10000_All;Unigene21847_All;Unigene21913_All;Unigene25149_All;Unigene31568_All;Unigene6179_All;Unigene9534_All	K00560+K00602+K00288+K01934+K00605+K11787
Fatty acid elongation	0.0404578	ko00062	Unigene12887_All;Unigene13024_All;Unigene15347_All;Unigene15828_All;Unigene16139_All;Unigene25311_All;Unigene26198_All;Unigene28340_All;Unigene35139_All;Unigene7586_All;Unigene8886_All	K10249+K10250+K10247+K07515+K00044
Linoleic acid metabolism	0.0440743	ko00591	Unigene18620_All;Unigene8839_All;Unigene8886_All;Unigene961_All;Unigene9901_All	K01047+K00100+K14621+K07424
Dorso-ventral axis formation	0.0476594	ko04320	Unigene10487_All;Unigene10797_All;Unigene10948_All;Unigene14195_All;Unigene1486_All;Unigene16041_All;Unigene18636_All;Unigene19718_All;Unigene21049_All;Unigene21243_All;Unigene22058_All;Unigene23109_All;Unigene24458_All;Unigene24743_All;Unigene24983_All;Unigene25085_All;Unigene28301_All;Unigene3706_All;Unigene4579_All;Unigene7706_All;Unigene856_All;Unigene9850_All	K02184+K02156+K02599+K02602+K02177+K03102+K02174
Salivary secretion	0.0498526	ko04970	Unigene11198_All;Unigene11351_All;Unigene13151_All;Unigene14499_All;Unigene15420_All;Unigene15703_All;Unigene15828_All;Unigene17201_All;Unigene17218_All;Unigene19134_All;Unigene21614_All;Unigene21740_All;Unigene24854_All;Unigene25404_All;Unigene26015_All;Unigene281_All;Unigene28322_All;Unigene28486_All;Unigene298_All;Unigene30912_All;Unigene30942_All;Unigene35689_All;Unigene35766_All;Unigene3618_…	K02183+K10951+K13911+K13908+K04936+K13909+K07376+K02677+K01539+K12550+K01540+K09867
