# Supplementary material for: Comparative Transcriptome Analysis of Salivary Glands of Two Populations of Rice Brown Planthopper, Nilaparvata lugens, That Differ in Virulence
Source: PLoS One. 2013 Nov 14;8(11):e79612. doi: 10.1371/journal.pone.0079612 (PMC3828371; doi:10.1371/journal.pone.0079612)
Supplement: Table S10 — Differentially expressed genes encoding putative secreted proteins indicated by FPKM values. (XLSX) [file pone.0079612.s011.xlsx]

## Sheet: Sheet1
Table S10. Differentially-expressed genes encoding putative secreted proteins indicated by FPKM values.
geneID	cleavage_site	Signal_peptide_probability	Number of predicted TMHs	TN1 population_FPKM	M population_FPKM	log2(TN1 population_FPKM/M population_FPKM)	Nr-ID	Nr-Evalue	Nr-annotation	Swissprot-ID	Swissprot-Score	Swissprot-Evalue	Swissprot-annotation	COG-Protein-or-Domain	COG-Score	COG-Evalue	COG-ID	COG-Function-Description	KO_id	KEGG-Evalue	KEGG-Score	KEGG-Gene	ko_definition	GO-BiologicalProcess	GO-MolecularFunction	Go-CellularComponent
Unigene21170_All	19	0.704	0	0.1264	14.2579	-6.8176	gi|183979324|dbj|BAG30750.1|	2e-34	cuticular protein CPR71A [Papilio xuthus]	sp|P83995|CU18B_LOCMI	137	1e-31	Cuticle protein 18.6, isoform B OS=Locusta migratoria PE=1 SV=1	SPBC28F2.12	61.6	1e-09	COG0086	DNA-directed RNA polymerase, beta' subunit/160 kD subunit	K10955	1e-15	78.6	bta:789571	intestinal mucin-2	-	-	-
Unigene35777_All	15	0.545	0	1.699	31.1394	-4.196	gi|239788722|dbj|BAH71029.1|	4e-50	ACYPI004087 [Acyrthosiphon pisum]	sp|P12347|PER_ACEAT	106	4e-22	Period clock protein OS=Acetabularia acetabulum PE=4 SV=2	PA5531	55.5	2e-07	COG0810	Periplasmic protein TonB, links inner and outer membranes	K13184	6e-11	68.9	ecb:100055171	ATP-dependent RNA helicase A [EC:3.6.4.13]	-	-	-
Unigene23303_All	20	0.834	0	2.3147	31.4439	-3.7639	gi|195426922|ref|XP_002061533.1|	2e-10	GK20951 [Drosophila willistoni] >gi|194157618|gb|EDW72519.1| GK20951 [Drosophila willistoni]	sp|Q94804|CU23_TENMO	61.6	4e-09	Cuticle protein LPCP-23 OS=Tenebrio molitor GN=LPCP-23 PE=3 SV=2	--	--	--	--	--	--	--	--	--	--	-	-	-
Unigene25617_All	36	0.861	0	29.2973	329.064	-3.4895	gi|118784988|ref|XP_314230.3|	1e-15	cuticular protein 4 from Low Complexity family (AGAP003334-PA) [Anopheles gambiae str. PEST] >gi|116128139|gb|EAA09600.3| AGAP003334-PA [Anopheles gambiae str. PEST]	sp|Q9TXD9|CUF1_TENMO	63.5	1e-09	Larval cuticle protein F1 OS=Tenebrio molitor PE=1 SV=1	--	--	--	--	--	--	--	--	--	--	-	-	-
Unigene19998_All	20	0.881	0	39.8384	420.101	-3.3985	gi|240848893|ref|NP_001155471.1|	1e-102	cuticular protein CPG12-like [Acyrthosiphon pisum] >gi|239790880|dbj|BAH71974.1| ACYPI002333 [Acyrthosiphon pisum]	sp|P12347|PER_ACEAT	104	1e-21	Period clock protein OS=Acetabularia acetabulum PE=4 SV=2	Rv3876	53.1	1e-06	COG0455	ATPases involved in chromosome partitioning	K05185	4e-17	89.7	mmu:14404	gamma-aminobutyric acid (GABA) A receptor epsilon	-	-	-
Unigene28756_All	18	0.892	1	4.1566	41.9598	-3.3355	gi|170031270|ref|XP_001843509.1|	7e-19	cuticle protein [Culex quinquefasciatus] >gi|167869536|gb|EDS32919.1| cuticle protein [Culex quinquefasciatus]	sp|P81225|CU21_LOCMI	72.8	6e-13	Cuticle protein 21 OS=Locusta migratoria GN=ACP21 PE=1 SV=1	--	--	--	--	--	K07605	3e-06	50.4	ssc:100049665	type II keratin, basic	-	-	-
Unigene23241_All	15	0.508	0	0.4242	3.6703	-3.1131	gi|345482661|ref|XP_001608039.2|	3e-57	PREDICTED: sushi, von Willebrand factor type A, EGF and pentraxin domain-containing protein 1-like [Nasonia vitripennis]	sp|Q7SIC1|FUCL_ANGAN	58.9	3e-08	Fucolectin OS=Anguilla anguilla PE=1 SV=1	--	--	--	--	--	K06942	6e-11	67.8	bfo:BRAFLDRAFT_74841		GO:0009987//cellular process	GO:0030246//carbohydrate binding	-
Unigene26701_All	16	0.459	0	2.4901	19.4521	-2.9657	gi|307171865|gb|EFN63520.1|	7e-31	Chitinase-3-like protein 1 [Camponotus floridanus]	--	--	--	--	--	--	--	--	--	--	--	--	--	--	-	-	-
Unigene18760_All	18	0.772	0	47.7692	347.59	-2.8632	gi|158289373|ref|XP_311111.4|	6e-55	cuticular protein 130, RR-1 family (AGAP000047-PA) [Anopheles gambiae str. PEST] >gi|157019024|gb|EAA06220.4| AGAP000047-PA [Anopheles gambiae str. PEST]	sp|Q02817|MUC2_HUMAN	99.8	8e-20	Mucin-2 OS=Homo sapiens GN=MUC2 PE=1 SV=2	YPO2725	57.4	1e-07	COG3501	Uncharacterized protein conserved in bacteria	K10955	1e-20	102	hsa:4583	intestinal mucin-2	-	-	-
Unigene28015_All	17	0.683	0	10.9328	80.0078	-2.8715	gi|118787681|ref|XP_316209.3|	4e-35	cuticular protein 17 from Low Complexity family (AGAP006149-PA) [Anopheles gambiae str. PEST] >gi|116126918|gb|EAA11236.4| AGAP006149-PA [Anopheles gambiae str. PEST]	sp|P83992|CU16A_LOCMI	130	1e-29	Cuticle protein 16.5, isoform A OS=Locusta migratoria PE=1 SV=1	YPO2725	99.8	4e-21	COG3501	Uncharacterized protein conserved in bacteria	K10955	4e-27	121	hsa:4583	intestinal mucin-2	-	-	-
Unigene13728_All	16	0.841	0	4.8972	28.7473	-2.5534	gi|194767137|ref|XP_001965675.1|	8e-19	GF22329 [Drosophila ananassae] >gi|190619666|gb|EDV35190.1| GF22329 [Drosophila ananassae]	sp|O70133|DHX9_MOUSE	90.5	1e-17	ATP-dependent RNA helicase A OS=Mus musculus GN=Dhx9 PE=1 SV=2	XF0818	86.3	6e-17	COG2730	Endoglucanase	K13184	9e-18	90.9	mmu:13211	ATP-dependent RNA helicase A [EC:3.6.4.13]	-	-	-
Unigene18634_All	21	0.885	0	1.7061	7.8681	-2.2053	gi|170784826|ref|NP_001116303.1|	0	chitin deacetylase 2 isoform B [Tribolium castaneum] >gi|155675834|gb|ABU25225.1| chitin deacetylase 2B [Tribolium castaneum]	sp|P08640|MUC1_YEAST	94.4	4e-18	Flocculation protein FLO11 OS=Saccharomyces cerevisiae (strain ATCC 204508 / S288c) GN=MUC1 PE=1 SV=2	--	--	--	--	--	K10955	2e-18	95.1	xtr:100493286	intestinal mucin-2	GO:0009887//organ morphogenesis;GO:0060560;GO:0035151//regulation of tube size, open tracheal system;GO:0006022;GO:0007610//behavior	GO:0016811//hydrolase activity, acting on carbon-nitrogen (but not peptide) bonds, in linear amides;GO:0004871//signal transducer activity;GO:0030247//polysaccharide binding	-
Unigene29118_All	18	0.592	0	7.4243	42.3934	-2.5135	gi|189234381|ref|XP_967474.2|	5e-46	PREDICTED: similar to Larval cuticle protein A3A (TM-A3A) (TM-LCP A3A) [Tribolium castaneum]	sp|P83995|CU18B_LOCMI	180	7e-45	Cuticle protein 18.6, isoform B OS=Locusta migratoria PE=1 SV=1	YPO2725	68.6	1e-11	COG3501	Uncharacterized protein conserved in bacteria	K10955	1e-16	86.7	hsa:4583	intestinal mucin-2	-	-	-
Unigene25452_All	21	0.771	0	5.1095	27.0409	-2.4039	gi|193603540|ref|XP_001948479.1|	1e-148	PREDICTED: protein yellow-like [Acyrthosiphon pisum]	sp|Q9BI17|YELL_DROYA	142	1e-32	Protein yellow OS=Drosophila yakuba GN=y PE=3 SV=1	DR1790	66.6	2e-10	COG3386	Gluconolactonase	--	--	--	--	--	-	-	-
Unigene32847_All	15	0.713	0	0.5829	3.7684	-2.6926	gi|91081901|ref|XP_967043.1|	1e-113	PREDICTED: similar to CG3244 CG3244-PA isoform 1 [Tribolium castaneum] >gi|91081903|ref|XP_976065.1| PREDICTED: similar to CG3244 CG3244-PA isoform 2 [Tribolium castaneum]	--	--	--	--	--	--	--	--	--	K10955	7e-07	55.8	xtr:100493286	intestinal mucin-2	-	-	-
Unigene35441_All	21	0.603	0	3.5349	15.0902	-2.0939	gi|193592091|ref|XP_001946298.1|	5e-31	PREDICTED: partner of bursicon-like [Acyrthosiphon pisum]	sp|Q566B3|PBURS_ANOGA	132	5e-31	Partner of bursicon OS=Anopheles gambiae GN=pburs PE=2 SV=1	--	--	--	--	--	--	--	--	--	--	GO:0007166//cell surface receptor linked signal transduction	GO:0005179//hormone activity	GO:0005615//extracellular space
Unigene1347_All	15	0.723	0	4.4778	19.9403	-2.1548	gi|333468114|gb|EAL40879.3|	3e-49	AGAP002621-PA [Anopheles gambiae str. PEST]	sp|Q9V7U0|RESIL_DROME	72.8	3e-12	Pro-resilin OS=Drosophila melanogaster GN=resilin PE=1 SV=1	XF0818	55.5	1e-07	COG2730	Endoglucanase	K10385	5e-13	75.1	rno:502541	loricrin	-	-	-
Unigene20509_All	21	0.916	0	3.6127	14.2284	-1.9776	gi|306850729|gb|ADN06872.1|	7e-71	chemosensory protein [Nilaparvata lugens]	sp|Q9W1C9|PEB3_DROME	129	2e-29	Ejaculatory bulb-specific protein 3 OS=Drosophila melanogaster GN=PebIII PE=1 SV=2	--	--	--	--	--	K04352	4e-11	68.2	dan:Dana_GF20186	Ras GTPase-activating protein 1	GO:0051707//response to other organism	-	-
Unigene24784_All	17	0.801	0	2.1814	7.9208	-1.8604	gi|189240981|ref|XP_001808745.1|	0	PREDICTED: similar to knickkopf CG6217-PA, partial [Tribolium castaneum]	sp|Q9VGY6|DOMON_DROME	278	9e-74	DOMON domain-containing protein CG14681 OS=Drosophila melanogaster GN=CG14681 PE=2 SV=2	--	--	--	--	--	--	--	--	--	--	GO:0035151//regulation of tube size, open tracheal system;GO:0016331//morphogenesis of embryonic epithelium;GO:0040003//chitin-based cuticle development;GO:0006031//chitin biosynthetic process;GO:0007169//transmembrane receptor protein tyrosine kinase signaling pathway;GO:0006547//histidine metabolic process	GO:0016715	-
Unigene26038_All	14	0.617	0	518.503	1872.14	-1.8523	gi|158289373|ref|XP_311111.4|	2e-29	cuticular protein 130, RR-1 family (AGAP000047-PA) [Anopheles gambiae str. PEST] >gi|157019024|gb|EAA06220.4| AGAP000047-PA [Anopheles gambiae str. PEST]	sp|Q02817|MUC2_HUMAN	99.8	5e-20	Mucin-2 OS=Homo sapiens GN=MUC2 PE=1 SV=2	Rv3876	71.2	4e-12	COG0455	ATPases involved in chromosome partitioning	K10955	6e-20	99.4	hsa:4583	intestinal mucin-2	-	-	-
Unigene29844_All	22	0.527	0	1.5719	5.8761	-1.9023	gi|189234922|ref|XP_970841.2|	4e-37	PREDICTED: similar to myosin light chain kinase [Tribolium castaneum]	sp|P11799|MYLK_CHICK	117	1e-25	Myosin light chain kinase, smooth muscle OS=Gallus gallus PE=1 SV=2	SPAC14C4.03	60.8	3e-09	COG0515	Serine/threonine protein kinase	K00907	3e-39	162	phu:Phum_PHUM123630	myosin-light-chain kinase [EC:2.7.11.18]	-	-	-
Unigene18635_All	21	0.885	0	1.9178	7.3845	-1.945	gi|156564242|ref|NP_001096047.1|	0	chitin deacetylase 2 isoform A [Tribolium castaneum] >gi|155675832|gb|ABU25224.1| chitin deacetylase 2A [Tribolium castaneum]	sp|P08640|MUC1_YEAST	95.1	2e-18	Flocculation protein FLO11 OS=Saccharomyces cerevisiae (strain ATCC 204508 / S288c) GN=MUC1 PE=1 SV=2	--	--	--	--	--	K10955	8e-18	93.2	xtr:100493286	intestinal mucin-2	GO:0009887//organ morphogenesis;GO:0060560;GO:0035151//regulation of tube size, open tracheal system;GO:0006022;GO:0007610//behavior	GO:0016811//hydrolase activity, acting on carbon-nitrogen (but not peptide) bonds, in linear amides;GO:0004871//signal transducer activity;GO:0030247//polysaccharide binding	-
Unigene38679_All	20	0.662	0	3.9827	9.1864	-1.2058	gi|345481544|ref|XP_001606663.2|	1e-133	PREDICTED: neurotrimin-like [Nasonia vitripennis]	sp|Q24372|LACH_DROME	140	2e-32	Lachesin OS=Drosophila melanogaster GN=Lac PE=1 SV=2	--	--	--	--	--	K06772	4e-30	132	ecb:100061094	limbic system-associated membrane protein	-	-	-
Unigene13760_All	14	0.638	0	98.2562	313.639	-1.6745	gi|270297230|ref|NP_001161908.1|	4e-91	cuticular protein analogous to peritrophins 3-D1 [Tribolium castaneum] >gi|268309022|gb|ACY95477.1| cuticular protein analogous to peritrophins 3-D1 [Tribolium castaneum]	sp|P98088|MUC5A_HUMAN	67	2e-10	Mucin-5AC (Fragments) OS=Homo sapiens GN=MUC5AC PE=1 SV=3	--	--	--	--	--	K10955	3e-09	62.8	tgu:100220116	intestinal mucin-2	-	-	-
Unigene29389_All	18	0.583	1	4.9531	16.0099	-1.6926	gi|240849314|ref|NP_001155507.1|	4e-40	cuticular protein 58 [Acyrthosiphon pisum] >gi|239792554|dbj|BAH72607.1| ACYPI003073 [Acyrthosiphon pisum]	sp|P45583|CU19_LOCMI	157	6e-38	Cuticle protein 19 OS=Locusta migratoria PE=1 SV=1	--	--	--	--	--	--	--	--	--	--	-	-	-
Unigene19570_All	20	0.749	0	2.2803	7.1883	-1.6564	gi|270297174|ref|NP_001161914.1|	1e-38	cuticular protein analogous to peritrophins 1-E [Tribolium castaneum] >gi|268309008|gb|ACY95470.1| cuticular protein analogous to peritrophins 1-E [Tribolium castaneum]	--	--	--	--	--	--	--	--	--	--	--	--	--	--	GO:0006022	GO:0030247//polysaccharide binding	-
Unigene19277_All	15	0.761	0	11.3815	33.3369	-1.5504	gi|160333785|ref|NP_001103903.1|	0	chitin deacetylase 4 [Tribolium castaneum] >gi|158562480|gb|ABW74146.1| chitin deacetylase 4 [Tribolium castaneum]	--	--	--	--	--	--	--	--	--	K01183	7e-07	56.2	dgr:Dgri_GH20466	chitinase [EC:3.2.1.14]	GO:0006022	GO:0030247//polysaccharide binding;GO:0016787//hydrolase activity	-
Unigene16716_All	16	0.812	0	1281.77	3905.6	-1.6074	gi|239788425|dbj|BAH70896.1|	2e-06	ACYPI001038 [Acyrthosiphon pisum]	--	--	--	--	--	--	--	--	--	--	--	--	--	--	-	-	-
Unigene31392_All	19	0.916	0	2.3332	7.5365	-1.6916	gi|239789881|dbj|BAH71537.1|	3e-46	ACYPI007022 [Acyrthosiphon pisum]	--	--	--	--	--	--	--	--	--	K10885	7e-41	167	ame:552750	ATP-dependent DNA helicase 2 subunit 2	-	-	-
Unigene37109_All	16	0.814	0	2.0019	11.0774	-2.4682	gi|6688881|emb|CAB65310.1|	1e-32	ferritin subunit (non-glycosylated) [Nilaparvata lugens]	--	--	--	--	--	--	--	--	--	--	--	--	--	--	GO:0008152//metabolic process;GO:0000041//transition metal ion transport	GO:0005506//iron ion binding;GO:0003824//catalytic activity	-
Unigene32796_All	20	0.776	0	2.4171	5.5634	-1.2027	gi|54792420|emb|CAH65684.1|	1e-138	trypsin-like protein precursor [Nilaparvata lugens]	sp|P21902|PCE_TACTR	232	7e-60	Proclotting enzyme OS=Tachypleus tridentatus PE=1 SV=1	VC1200	99.4	2e-20	COG5640	Secreted trypsin-like serine protease	K01362	4e-51	202	dpo:Dpse_GA18526	[EC:3.4.21.-]	-	-	-
Unigene6666_All	28	0.712	0	1.2131	3.1024	-1.3547	gi|240848975|ref|NP_001155379.1|	4e-63	serine protease-like [Acyrthosiphon pisum] >gi|239790654|dbj|BAH71875.1| ACYPI000297 [Acyrthosiphon pisum]	sp|P05049|SNAK_DROME	176	4e-43	Serine protease snake OS=Drosophila melanogaster GN=snk PE=1 SV=2	mlr3307	93.2	1e-18	COG5640	Secreted trypsin-like serine protease	K09640	2e-55	217	api:100166365	transmembrane protease, serine 9 [EC:3.4.21.-]	-	-	-
Unigene35765_All	19	0.916	0	3.0999	6.8993	-1.1542	gi|239789881|dbj|BAH71537.1|	1e-41	ACYPI007022 [Acyrthosiphon pisum]	--	--	--	--	--	--	--	--	--	K10885	2e-36	153	ame:552750	ATP-dependent DNA helicase 2 subunit 2	-	-	-
Unigene715_All	14	0.505	0	12.2248	29.8222	-1.2866	gi|239984504|dbj|BAH79159.1|	1e-37	odorant binding protein [Bombyx mori]	sp|Q9VBV3|TAKT_DROME	90.1	4e-17	Protein takeout OS=Drosophila melanogaster GN=to PE=2 SV=1	--	--	--	--	--	--	--	--	--	--	-	-	-
Unigene3416_All	15	0.713	0	4.199	9.9333	-1.2422	gi|91081901|ref|XP_967043.1|	1e-113	PREDICTED: similar to CG3244 CG3244-PA isoform 1 [Tribolium castaneum] >gi|91081903|ref|XP_976065.1| PREDICTED: similar to CG3244 CG3244-PA isoform 2 [Tribolium castaneum]	--	--	--	--	--	--	--	--	--	--	--	--	--	--	-	-	-
Unigene35703_All	18	0.809	0	15.4666	36.0746	-1.2218	gi|345487237|ref|XP_001601730.2|	3e-17	PREDICTED: LIRP-like [Nasonia vitripennis]	sp|P15131|LIRP_LOCMI	88.6	3e-17	LIRP OS=Locusta migratoria PE=1 SV=2	--	--	--	--	--	--	--	--	--	--	-	-	-
Unigene17038_All	15	0.696	0	7.7964	19.4594	-1.3196	gi|239791662|dbj|BAH72268.1|	3e-14	ACYPI001065 [Acyrthosiphon pisum] >gi|239792957|dbj|BAH72753.1| ACYPI001065 [Acyrthosiphon pisum]	sp|Q9BYR5|KRA42_HUMAN	66.2	2e-10	Keratin-associated protein 4-2 OS=Homo sapiens GN=KRTAP4-2 PE=2 SV=2	--	--	--	--	--	--	--	--	--	--	-	-	-
Unigene1801_All	21	0.925	1	5.0571	13.7766	-1.4458	gi|270002925|gb|EEZ99372.1|	1e-26	eclosion hormone [Tribolium castaneum]	sp|P11919|ECLH_MANSE	94.7	2e-19	Eclosion hormone OS=Manduca sexta PE=1 SV=2	--	--	--	--	--	--	--	--	--	--	-	-	-
Unigene27237_All	24	0.617	0	6.6225	14.0243	-1.0825	gi|328707512|ref|XP_001951244.2|	1e-130	PREDICTED: slowpoke-binding protein-like [Acyrthosiphon pisum]	sp|Q8IPH9|SLOB_DROME	315	9e-85	Slowpoke-binding protein OS=Drosophila melanogaster GN=Slob PE=1 SV=2	--	--	--	--	--	K11322	8e-21	102	tca:660832	enhancer of polycomb-like protein	-	-	-
Unigene12939_All	16	0.562	0	409.51	916.303	-1.1619	gi|268607710|ref|NP_001161313.1|	6e-54	cuticular protein [Tribolium castaneum]	sp|P82119|CUO6_BLACR	107	2e-22	Cuticle protein 6 OS=Blaberus craniifer PE=1 SV=1	RSp0884	73.9	7e-13	COG1674	DNA segregation ATPase FtsK/SpoIIIE and related proteins	K10955	8e-21	102	hsa:4583	intestinal mucin-2	-	-	-
Unigene19339_All	17	0.739	0	8.7168	19.9226	-1.1925	gi|193636528|ref|XP_001947537.1|	7e-84	PREDICTED: protein takeout-like [Acyrthosiphon pisum]	sp|Q9VBV3|TAKT_DROME	116	3e-25	Protein takeout OS=Drosophila melanogaster GN=to PE=2 SV=1	--	--	--	--	--	K07936	3e-11	69.7	phu:Phum_PHUM095420	GTP-binding nuclear protein Ran	-	-	-
Unigene3971_All	16	0.628	0	7.8296	15.8494	-1.0174	gi|91085773|ref|XP_974282.1|	1e-133	PREDICTED: similar to AGAP007051-PA [Tribolium castaneum]	sp|Q03755|CUT1_CAEEL	108	8e-23	Cuticlin-1 OS=Caenorhabditis elegans GN=cut-1 PE=2 SV=2	--	--	--	--	--	--	--	--	--	--	-	-	-
Unigene22063_All	22	0.771	0	72.2191	153.07	-1.0837	gi|158289373|ref|XP_311111.4|	3e-27	cuticular protein 130, RR-1 family (AGAP000047-PA) [Anopheles gambiae str. PEST] >gi|157019024|gb|EAA06220.4| AGAP000047-PA [Anopheles gambiae str. PEST]	sp|Q02817|MUC2_HUMAN	70.5	2e-11	Mucin-2 OS=Homo sapiens GN=MUC2 PE=1 SV=2	Rv0312	55.1	2e-07	COG0443	Molecular chaperone	K10955	2e-11	70.5	bta:789571	intestinal mucin-2	-	-	-
Unigene1426_All	17	0.624	0	21.7863	9.6972	1.1678	gi|307181592|gb|EFN69132.1|	5e-16	Apolipoprotein D [Camponotus floridanus]	sp|P05090|APOD_HUMAN	71.6	5e-12	Apolipoprotein D OS=Homo sapiens GN=APOD PE=1 SV=1	--	--	--	--	--	--	--	--	--	--	-	-	-
Unigene19025_All	19	0.811	0	8415.56	3384.49	1.3141	gi|154799937|dbj|BAF75351.1|	0	vitellogenin [Nilaparvata lugens]	sp|Q868N5|VIT_APIME	240	3e-62	Vitellogenin OS=Apis mellifera GN=Vg PE=2 SV=1	YPR104c	60.1	2e-08	COG5025	Transcription factor of the Forkhead/HNF3 family	K05628	6e-13	77	phu:Phum_PHUM418040	arginine-glutamic acid dipeptide (RE) repeats	GO:0006810//transport	GO:0022892	-
Unigene10019_All	14	0.617	0	16.423	7.1675	1.1962	gi|193690721|ref|XP_001948117.1|	1e-115	PREDICTED: UDP-glucuronosyltransferase 2B10-like [Acyrthosiphon pisum]	sp|Q6ZQM8|UD17C_MOUSE	224	1e-57	UDP-glucuronosyltransferase 1-7C OS=Mus musculus GN=Ugt1a7c PE=2 SV=1	CAP0045	75.1	4e-13	COG1819	Glycosyl transferases, related to UDP-glucuronosyltransferase	K00699	1e-116	420	api:100160380	glucuronosyltransferase [EC:2.4.1.17]	-	-	-
Unigene43168_All	15	0.588	0	4.2465	1.629	1.3823	gi|328785476|ref|XP_623872.3|	4e-89	PREDICTED: tudor and KH domain-containing protein-like isoform 2 [Apis mellifera]	sp|Q9Y2W6|TDRKH_HUMAN	210	3e-53	Tudor and KH domain-containing protein OS=Homo sapiens GN=TDRKH PE=1 SV=2	--	--	--	--	--	K13210	1e-11	72	nve:NEMVE_v1g244532	far upstream element-binding protein	-	-	-
Unigene23067_All	21	0.799	0	1.8197	0.6247	1.5425	gi|345487544|ref|XP_001601754.2|	0	PREDICTED: LOW QUALITY PROTEIN: baculoviral IAP repeat-containing protein 6 [Nasonia vitripennis]	sp|Q9NR09|BIRC6_HUMAN	501	2e-140	Baculoviral IAP repeat-containing protein 6 OS=Homo sapiens GN=BIRC6 PE=1 SV=2	--	--	--	--	--	K10586	0	771	nvi:100117554	baculoviral IAP repeat-containing protein 6 (apollon) [EC:6.3.2.19]	-	-	-
Unigene14895_All	29	0.525	0	4.4573	2.0791	1.1002	gi|115920122|ref|XP_001177577.1|	1e-30	PREDICTED: similar to endonuclease/reverse transcriptase [Strongylocentrotus purpuratus] >gi|115954242|ref|XP_001197163.1| PREDICTED: similar to endonuclease/reverse transcriptase [Strongylocentrotus purpuratus]	sp|Q95SX7|RTBS_DROME	60.5	7e-09	Probable RNA-directed DNA polymerase from transposon BS OS=Drosophila melanogaster GN=RTase PE=2 SV=1	--	--	--	--	--	K15121	9e-20	88.2	hmg:100203878	solute carrier family 25, member 44	-	GO:0005488//binding	-
Unigene24585_All	16	0.452	0	13.8754	4.9187	1.4962	gi|296235130|ref|XP_002762771.1|	1e-103	PREDICTED: peroxiredoxin-4-like [Callithrix jacchus]	sp|Q13162|PRDX4_HUMAN	376	2e-103	Peroxiredoxin-4 OS=Homo sapiens GN=PRDX4 PE=1 SV=1	SPCC576.03c	236	9e-62	COG0450	Peroxiredoxin	K03386	1e-103	377	dre:570477	peroxiredoxin (alkyl hydroperoxide reductase subunit C) [EC:1.11.1.15]	-	-	-
Unigene12778_All	21	0.532	0	14.2129	5.0478	1.4935	gi|291461565|dbj|BAI83417.1|	0	sugar transporter 3 [Nilaparvata lugens]	sp|P17809|GTR1_MOUSE	385	1e-105	Solute carrier family 2, facilitated glucose transporter member 1 OS=Mus musculus GN=Slc2a1 PE=1 SV=4	BS_araE	186	2e-46	COG0477	Permeases of the major facilitator superfamily	K07299	9e-112	405	spu:590274	MFS transporter, SP family, solute carrier family 2 (facilitated glucose transporter), member 1	-	-	-
Unigene12700_All	16	0.721	0	15.4086	4.5127	1.7717	gi|223587727|emb|CAR40196.1|	2e-09	putative 19 kDa protein [Chelonus inanitus]	--	--	--	--	--	--	--	--	--	--	--	--	--	--	-	-	-
Unigene6588_All	27	0.555	0	3.5376	0.9624	1.8781	gi|244790458|ref|NP_001156471.1|	6e-43	folliculin-interacting protein 2 [Mus musculus] >gi|172046118|sp|Q80TD3.2|FNIP2_MOUSE RecName: Full=Folliculin-interacting protein 2; AltName: Full=FNIP1-like protein; AltName: Full=O6-methylguanine-induced apoptosis 1 protein	sp|Q80TD3|FNIP2_MOUSE	153	9e-44	Folliculin-interacting protein 2 OS=Mus musculus GN=Fnip2 PE=2 SV=2	--	--	--	--	--	--	--	--	--	--	-	-	-
Unigene14132_All	22	0.831	0	169.078	44.2571	1.9337	gi|22535410|emb|CAC87119.1|	3e-70	trypsin-like protease [Nilaparvata lugens]	sp|O97370|EURM3_EURMA	84.3	3e-16	Mite allergen Eur m 3 OS=Euroglyphus maynei GN=EURM3 PE=1 SV=1	VC1200	62.4	3e-10	COG5640	Secreted trypsin-like serine protease	K11997	8e-14	76.3	ame:409206	tripartite motif-containing protein 2/3	GO:0019538//protein metabolic process	GO:0004175//endopeptidase activity	-
Unigene13816_All	18	0.629	0	35.8663	9.0292	1.99	gi|332023153|gb|EGI63409.1|	2e-77	Vanin-like protein 1 [Acromyrmex echinatior]	sp|Q9NFP1|VNNL1_DROME	241	1e-62	Vanin-like protein 1 OS=Drosophila melanogaster GN=CG32754 PE=1 SV=1	AGpA799	56.2	2e-07	COG0388	Predicted amidohydrolase	K01435	1e-62	241	dme:Dmel_CG32754	biotinidase [EC:3.5.1.12]	-	-	-
Unigene19324_All	18	0.788	0	123.213	28.2147	2.1266	gi|22535408|emb|CAC87118.1|	0	cathepsin B-like protease [Nilaparvata lugens]	sp|P07688|CATB_BOVIN	174	1e-79	Cathepsin B OS=Bos taurus GN=CTSB PE=1 SV=5	AF1946_2	62.4	2e-09	COG4870	Cysteine protease	K01363	3e-85	188	dre:406645	cathepsin B [EC:3.4.22.1]	GO:0019222//regulation of metabolic process;GO:0019538//protein metabolic process	GO:0004175//endopeptidase activity	-
Unigene28912_All	23	0.512	0	3.8166	0.9233	2.0474	gi|328718149|ref|XP_001947112.2|	1e-104	PREDICTED: protein FAM116B-like [Acyrthosiphon pisum]	sp|Q5F3L4|F116A_CHICK	333	1e-90	Protein FAM116A OS=Gallus gallus GN=FAM116A PE=2 SV=1	--	--	--	--	--	--	--	--	--	--	-	-	-
Unigene9457_All	23	0.661	0	191.77	36.4275	2.3963	gi|193709215|ref|XP_001943317.1|	1e-161	alpha-amylase [Aedes aegypti]	sp|O16099|MAL2_DROVI	485	7e-136	Maltase 2 OS=Drosophila virilis GN=Mal-B2 PE=3 SV=2	DR1375	381	2e-105	COG0366	Glycosidases	K01187	9e-162	571	api:100159394	alpha-glucosidase [EC:3.2.1.20]	-	-	-
Unigene20661_All	19	0.866	0	50.778	7.0263	2.8534	gi|336169691|gb|AEI25516.1|	1e-155	trypsin-like serine protein [Nilaparvata lugens]	sp|P35039|TRY5_ANOGA	84	2e-15	Trypsin-5 OS=Anopheles gambiae GN=TRYP5 PE=2 SV=2	VC1649	53.1	8e-07	COG5640	Secreted trypsin-like serine protease	K01312	9e-18	91.7	ame:413645	trypsin [EC:3.4.21.4]	-	-	-
Unigene27893_All	20	0.555	0	48.8215	6.0912	3.0027	gi|91081361|ref|XP_971457.1|	1e-65	PREDICTED: similar to small GTP-binding protein [Tribolium castaneum]	sp|Q8N442|GUF1_HUMAN	240	6e-62	Translation factor GUF1, mitochondrial OS=Homo sapiens GN=GUF1 PE=1 SV=1	AGc411	209	3e-53	COG0481	Membrane GTPase LepA	K03596	9e-59	230	nve:NEMVE_v1g106275	GTP-binding protein LepA	-	GO:0000166//nucleotide binding	-
Unigene5099_All	23	0.461	0	4.9759	0.6113	3.025	gi|72547036|ref|XP_843163.1|	7e-13	proteophosphoglycan 5 [Leishmania major strain Friedlin] >gi|323363677|emb|CBZ12682.1| proteophosphoglycan 5 [Leishmania major strain Friedlin]	sp|Q4WLB9|YA090_ASPFU	76.3	3e-13	Uncharacterized protein AFUA_6G14090 OS=Neosartorya fumigata (strain ATCC MYA-4609 / Af293 / CBS 101355 / FGSC A1100) GN=AFUA_6G14090 PE=1 SV=1	XF1267	68.2	2e-11	COG5297	Cellobiohydrolase A (1,4-beta-cellobiosidase A)	K03626	2e-10	67	gga:396544	nascent polypeptide-associated complex subunit alpha	-	-	-
Unigene8043_All	28	0.602	0	6.4895	0.7987	3.0224	gi|328702366|ref|XP_001943582.2|	1e-173	sucrase [Acyrthosiphon pisum]	sp|O16099|MAL2_DROVI	488	6e-137	Maltase 2 OS=Drosophila virilis GN=Mal-B2 PE=3 SV=2	DR1375	360	6e-99	COG0366	Glycosidases	K01187	2e-174	613	api:100161439	alpha-glucosidase [EC:3.2.1.20]	-	-	-
Unigene42593_All	19	0.917	1	6.3455	0.7329	3.114	gi|223587721|emb|CAR40193.1|	8e-06	putative per os infectivity factor PIF-1 [Chelonus inanitus]	--	--	--	--	--	--	--	--	--	--	--	--	--	--	-	-	-
Unigene3618_All	16	0.496	0	26.2757	2.7204	3.2718	gi|328720435|ref|XP_001951217.2|	1e-116	PREDICTED: peroxidase-like [Acyrthosiphon pisum]	sp|Q01603|PERO_DROME	345	7e-94	Peroxidase OS=Drosophila melanogaster GN=Pxd PE=2 SV=2	--	--	--	--	--	K10789	2e-63	244	gga:417467	myeloperoxidase [EC:1.11.1.7]	-	-	-
Unigene39970_All	19	0.748	0	4.1923	0.1924	4.4456	gi|91089117|ref|XP_972346.1|	9e-27	PREDICTED: similar to pickpocket [Tribolium castaneum]	--	--	--	--	--	--	--	--	--	K04832	1e-06	50.1	dpo:Dpse_GA17142	amiloride-sensitive cation channel 5, intestinal	-	-	-
Unigene14356_All	16	0.505	0	8.6163	0.4537	4.2473	gi|221106023|ref|XP_002170655.1|	2e-06	PREDICTED: similar to hepatopancreas kazal-type proteinase inhibitor, partial [Hydra magnipapillata]	--	--	--	--	--	--	--	--	--	--	--	--	--	--	-	-	-
Unigene5129_All	22	0.692	0	15.8671	0.5463	4.8602	gi|340719427|ref|XP_003398155.1|	1e-14	PREDICTED: apolipoprotein D-like [Bombus terrestris]	sp|P51910|APOD_MOUSE	60.5	1e-08	Apolipoprotein D OS=Mus musculus GN=Apod PE=2 SV=1	--	--	--	--	--	--	--	--	--	--	-	-	-
