# Supplementary material for: Comparative Transcriptome Analysis of Salivary Glands of Two Populations of Rice Brown Planthopper, Nilaparvata lugens, That Differ in Virulence
Source: PLoS One. 2013 Nov 14;8(11):e79612. doi: 10.1371/journal.pone.0079612 (PMC3828371; doi:10.1371/journal.pone.0079612)
Supplement: Table S11 — Primers used in quantitative real-time polymerase chain reaction (QRT-PCR) for validation of differentially expressed genes. (XLSX) [file pone.0079612.s012.xlsx]

## Sheet: Sheet1
Table S11. Primers used in QRT-PCR for validation of differentially-expressed genes.
Genes ID	Forward (5'-3')	Reverse (5'-3')
actin	ATGAAACCGTCTACAACTCG	GCATCCTGTCGGCAATAC
Unigene13760_All	AGAATGTTCCCAGATGCG	TTACATGGGCTACAATTTACAC
Unigene14132_All	GGGAGATTCCTTACCAGGTG	CAACGCCTTAGAGTTGGTCA
Unigene15723_All	TTCGGCAAGTACGGTTAC	GGTTGTTGAGGGTGGGAG
Unigene16716_All	TTCTAGTGCCGAAGGTGG	TATGGGAGCCGTGTAAGC
Unigene19243_All	ATCCAGGCATCAGGCTCTAAA	TGGAGTTTGAGCCAATGAGTG
Unigene19324_All	GTGGGTGAGAAGCAGACTCA	GCGCTTGTACACACCAGATT
Unigene20661_All	GTGGTCTGGTCAAACAGGTG	CGAGTGTTGCGTTTGAGTG
Unigene22429_All	GTCGTCATCCAGGAGGAGTT	AGTCGACGTTGCTGGTGTAG
Unigene23303_All	CCACATCAGTCACCCTGTC	GCATAGTGCGAAGCATAGA
Unigene25617_All	TCCTTCCGTGGACAACTCA	CGGCTGACACTGCCACTAG
Unigene26038_All	CCTGGAGGAGGAAGAGGAGC	TAGCCGTGGTGGGTGACTG
Unigene28015_All	CTCTTCTTCGCCGCTGTCTC	CAGCCTTGACGACTGGTGC
Unigene29118_All	GTCGCTGCCTACGCTAAA	ACGAATGAGGTCGAATGG
Unigene35777_All	TAAGCCAGTAGTCGTGAAA	AACCATAGGAGCCATAAGT
Unigene3618_All	AACCGGTTTCATCAGTGACA	TCAGTTTGCCTCCTGTGAAG
Unigene5795_All	ACCTAGCTCTGCAACGGTTT	ATGTCAGGAGATGCCATCAA
Unigene638_All	CCGATGGCACCAGGAGAA	GCAACCTTGGCGACGACT
Unigene8965_All	ATCATTGAAGTCACCAACGC	TGTCACCGCACTTCTTGTG
Unigene9457_All	TGGTGGCAGAACACGATTAT	TGGCAATATCGTATCCCAGA
Unigene35441_All	TGAACAAGTGCGAAGGAG	TCTCGGCAGCAGAAACAT
Unigene35689_All	GACCCAGAAACCTGTAAG	GTATCTTCGGACGAGTGT
